# Supplementary material for: Cell type-dependent differential activation of ERK by oncogenic KRAS in colon cancer and intestinal epithelium
Source: Nat Commun. 2019 Jul 2;10:2919. doi: 10.1038/s41467-019-10954-y (PMC6606648; doi:10.1038/s41467-019-10954-y)
Supplement: Supplementary file 4 — Source Data Modelling [file 41467_2019_10954_MOESM4_ESM.unk]

  Modelling signalling in KRAS mutant mouse intestinal organoids


        /December 12, 2018/


  Description

In here averaged CyTOF signalling data from 6 distinct cell-type
clusters in KRAS mutant and KRAS wild type mouse duodenum organoid
cultures is used to parameterize and locally adjust modelling networks
based on Modular Response Analysis using the R package STASNet version
1.0.1 (https://github.com/molsysbio/STASNet).

------------------------------------------------------------------------


  Modelling

  * 1. Data <#data>
  * 2. Network structure derivation KRAS
    <#network-structure-derivation-kras>
  * 3. Parameter overview <#parameter-overview>

We will use in data that has been categorized by unsupervised k-means
clustering of the KRAS mutant untreated sample (258) with subsequent
assignment of cluster identity of treated KRASmutant sampleas as well as
FLUC control samples according to their shortest Euclidean distance to
cluster centers of the KRAS mutant untreated sample. Since STASNet
relies on bulk data statistics we will summarize the data per cluster
using trimmed mean (5% cutoff at both ends) and trimmed std for
log2-transformed counts +1.


      1.1 Summarised data

Copy <#> CSV <#> Excel <#> PDF <#> Print <#>
Search:
line	treatment	cluster	antibody	n	log2_tr_mean	log2_tr_sd

line
	
treatment
	
cluster
	
antibody
	
n
	
log2_tr_mean
	
log2_tr_sd
KRASmut	GSK3βi	cl6	Axin2	870	4.193249575	0.6659257594
KRASmut	GSK3βi	cl6	cCasp3	870	3.878090733	0.6501023167
KRASmut	GSK3βi	cl6	CD24	870	5.573826087	0.5841616081
KRASmut	GSK3βi	cl6	CD44	870	2.560746359	1.032137008
KRASmut	GSK3βi	cl6	EphB2	870	5.955920593	0.7610383758
KRASmut	GSK3βi	cl6	IkBa	870	3.645328896	1.19544099
KRASmut	GSK3βi	cl6	Krt20	870	4.292676593	1.817226062
KRASmut	GSK3βi	cl6	p38	870	5.466398411	1.186750314
KRASmut	GSK3βi	cl6	4EBP1	870	6.437829647	1.326547915
KRASmut	GSK3βi	cl6	ERK	870	2.552942725	1.305524961
KRASmut	GSK3βi	cl6	MEK	870	5.2226278	0.7373797701
KRASmut	GSK3βi	cl6	RPS6	870	5.146266999	2.786507617
KRASmut	GSK3βi	cl5	Axin2	705	4.538584585	0.8322153952
KRASmut	GSK3βi	cl5	cCasp3	705	8.46262263	0.9565415839
KRASmut	GSK3βi	cl5	CD24	705	4.026744096	0.8049650019
KRASmut	GSK3βi	cl5	CD44	705	2.23023002	1.163069533
KRASmut	GSK3βi	cl5	EphB2	705	4.512727598	0.7500549919
KRASmut	GSK3βi	cl5	IkBa	705	1.749719505	1.137679467
KRASmut	GSK3βi	cl5	Krt20	705	0.9548324517	0.9930918502
KRASmut	GSK3βi	cl5	p38	705	6.806880893	1.255394942
KRASmut	GSK3βi	cl5	4EBP1	705	4.708145752	1.771914053
KRASmut	GSK3βi	cl5	ERK	705	2.262929339	1.586109225
KRASmut	GSK3βi	cl5	MEK	705	4.479598542	1.094254765
KRASmut	GSK3βi	cl5	RPS6	705	2.668503332	1.922523377
KRASmut	GSK3βi	cl4	Axin2	378	2.417980079	1.072709849
KRASmut	GSK3βi	cl4	cCasp3	378	5.096705537	1.08229551
KRASmut	GSK3βi	cl4	CD24	378	3.247717549	0.96580788
KRASmut	GSK3βi	cl4	CD44	378	2.718585615	1.001795951
KRASmut	GSK3βi	cl4	EphB2	378	2.656558158	1.158679651
KRASmut	GSK3βi	cl4	IkBa	378	0.7160578207	0.9447747074
KRASmut	GSK3βi	cl4	Krt20	378	0.4619961336	0.6727686382
KRASmut	GSK3βi	cl4	p38	378	4.101303356	1.350663864
KRASmut	GSK3βi	cl4	4EBP1	378	3.278460739	1.5414339
KRASmut	GSK3βi	cl4	ERK	378	0.9590076962	1.037769024
KRASmut	GSK3βi	cl4	MEK	378	2.782473023	1.104247081
KRASmut	GSK3βi	cl4	RPS6	378	0.9394527426	1.07833941
KRASmut	GSK3βi	cl3	Axin2	1736	2.538483222	0.9358911664
KRASmut	GSK3βi	cl3	cCasp3	1736	5.399647269	0.7613887051
KRASmut	GSK3βi	cl3	CD24	1736	4.180732188	0.7147162614
KRASmut	GSK3βi	cl3	CD44	1736	5.166089662	0.6644218091
KRASmut	GSK3βi	cl3	EphB2	1736	3.501617987	0.7422617722
KRASmut	GSK3βi	cl3	IkBa	1736	0.7351891152	0.816289039
KRASmut	GSK3βi	cl3	Krt20	1736	0.480630781	0.6452427599
KRASmut	GSK3βi	cl3	p38	1736	4.762467471	0.8707263184
KRASmut	GSK3βi	cl3	4EBP1	1736	3.982296483	1.331797295
KRASmut	GSK3βi	cl3	ERK	1736	0.6864077895	0.787794745
KRASmut	GSK3βi	cl3	MEK	1736	2.568765447	0.9469259014
KRASmut	GSK3βi	cl3	RPS6	1736	0.6780664281	0.7810826176
KRASmut	GSK3βi	cl2	Axin2	2242	3.631358358	0.8355434245
KRASmut	GSK3βi	cl2	cCasp3	2242	6.613391617	0.7036402725
KRASmut	GSK3βi	cl2	CD24	2242	5.437110047	0.7070653787
KRASmut	GSK3βi	cl2	CD44	2242	6.473923209	0.7044005497
KRASmut	GSK3βi	cl2	EphB2	2242	4.969741107	0.6515579607
KRASmut	GSK3βi	cl2	IkBa	2242	1.534196287	1.071941894

Showing 1 to 6 of 864 entries
Previous12345…16Next


      1.2 Cluster sanity checks

We want to ensure that after assignment there are sufficient events per
cluster for each treatment and organoid line and that they are truely
similar to the original cluster.

  * counts <#counts>
  * proportion <#proportion>
  * clustering nodes <#clustering-nodes>

Although total numbers vary considerably across clusters with a range of
250-4500 every cluster receives sufficient events to generate reliable
statistics. With 236-4489 events per cluster there are always
sufficients events per cluster.

It can be noted that the proportions change in response to mutation and
treatment, especially KRAS mutant status as well as GSK3ß treatment had
a profound effect on the cluster composition.

It can nicely be seen that the clusters are very homogeneous with few
deviations from the inherent pattern indicating that KRAS mutation or
the various treatments have not caused the development of a
fundamentally new cell type.


      1.3 Signalling data

  * norm to FLUC ut mean <#norm-to-fluc-ut-mean>
  * norm to FLUC ut per cluster <#norm-to-fluc-ut-per-cluster>

In here we normalise the data to the mean of untreated samples of all
clusters to get an idea of cluster identity. Interestingly enough by
clustering for cell type and apoptose markers above we have also
indirectly clustered for high and low signalling state.

When normalising per cluster to the respective untreated FLUC control,
we can note differences in basal signalling for KRASmut (the KRAS
effect) which is very litte. Further more we can see differences in the
reaction to perturbations across clusters and between KRAS and FLUC.

In here we detail the modelling procedure to derive at the optimal
biologically justifiable network structure. As the perturbation data we
have is under-determined to reverse engineer the network structure
purley from the data we start with a reasonable starting network and
will try to locally adjust this network.

The Modelling procedure is always split into two distinct phases by
first trying to fit a near optimium solution for fitting all data sets
with one set of coefficients (Latin hyper cube sampling, n=4*10^4),
therefore termed Modelset approach, and afterwards to locally adjust
those coefficients separately to each data set that would significantly
improve the fitting score (likelihood ratio test alpha <=0.05), termed
Variable Links procedure. This two-step approach is exemplified in 2.1,
afterwards this procedure is repated to all other models, however, for
clarity we will then only show results for the model after the variable
links have been determined.

------------------------------------------------------------------------

  * 2.1 Starting network <#starting-network>
  * 2.2 add ERK -> mTOR <#add-erk---mtor>
  * 2.3 add ERK -> IkBa <#add-erk---ikba>
  * 2.4 remove mTOR -> RPS6 <#remove-mtor---rps6>

We start with a model based on a common-sense literature network
downstream of Ras. In addition we also include two not as well defined
connections. First, a link from p38 on RPS6 as it is evident from the
data in clusters 1 and 6 and described in HEK293 cells by Terradellas et
al 2008 <https://doi.org/10.1016/j.bbamcr.2008.08.011> to be exerted via
RSK.
Secondly, a link from Axin2 to Ras was drawn for two reasons: The GSK3ß
effect was seen to be profoundly affecting all measured signals (compare
tab 1. Data). The second reason is that ß-TrcP-complex was found to
negatively influence the stability of H-Ras via degradation-triggering
phosphorylation in an Axin2-dependent manner Kim et al. 2009
<doi:%2010.1242/jcs.040493> pointing to a possible regulation of Ras by
Axin2.

  * 2.1.1 Modelset <#modelset>
  * 2.1.2 Variable Links <#variable-links>

Model data available here -> Download
(KRASmut.startmodelset.mra.objects.RData)
<data:application/octet-stream;base64,H4sIAAAAAAAAA+1cB3hUVdoOvQhKESKgkjUgbbi5p9xTBJkTCD2hJIgiKxAhSJSiIQIuNlzLir3r2nVRVBRd0bWLLvZCWbv8oquurqwNBRSB/O93JzOZO8Rf91ndn10HnkDm3nPuKV973/N9d0qLDuMtD2uZk5PTMKdRkwY5DRvh18YN8U+DnMY5LfB/q1lV5ZNnVs6tnjyvvArN2uNaU/y0wc9htW2aDMubOlPVfmg7LE/6+JM3t3zWsTMrZx81t/bGUcPyBlbMrc6rqphbOe348plz8w7KC3zmCeMLFfiKKW6TFyRj1vgBZ6kLSgfcaqPrLlhcUlylLljNFZNG1w7XYVheSUX1jDnTMMxRFbMrqiunzpyRnMukYXmjKqrnz6k6BncLZsyZVVFwDM21oqqgaM7U42dVzK6eWzCwoqq6qnxWQfHwktFlBSVzplXMLBhZWlg26/jqAu4zM5mxycxOnltdXlVdUD7t6PKpFbOnnuBVlx+Z3IqBQ/KY9j0RMF8JGWhee6PjwCFleX1xg2mmta+1FNoYUXv3tNLwpgqM73PGfM2NECZxSWsurRCSCatsnu9xqwLhSzyGcWvz+nKPB9h+oZVvsFsSTSRTRljmY0cVFwpXsHMCvZixhgUsCGciGBdMYIs5tlDWzqRZyaDxaM+SH4vCj8l5thyVJwcPHMPy8pINmo/KKxw5ru4zWhQuqJzNIy0Gl46MtBhaNlIcWXelxai84ccMLI90KRk8MtJgzHARvVA6pkxFepSWT8/4PDfSYda40aWRBsdih1Ofu5Tk+fX+ZXn+9zVhdb/v2oRlPqn+p7AfbvK9T9lliB9+CvsxA7H6mmQOxnbdOvZDT6l3wv/iiqIDtRuTB9dgAwHfEGgrBU86qfZj8voyaY2npOIwgkAEqq5TXwEr4iawxjINy0x/HNPSlzIwmrok7WTvMaF1Sq2UgPnBkxnD04aCzaiAB0ozTCJImRceyPHAwOCWL3hgrUnrJD3BfR8GqvxABUH6LeVxzYNASkYOwaZNnVnLPanhP6XBPRWZIGdwBHgo2brWLHJP68BiVVi1kJzZ2nu54T14c8k51gb/oBgaJB/bZnjSfMlCYUJJRzE8Igd8TDed8C6L3vVTClTbN/mxUdmovNpfG5b9s791Kkk6IGa8gGPp5G4558n17VNS621wX1uhpBHYN2OSEsotSXgGLT3DhA4geHhKGaQ9P+ECGWce4pH2jcG+c5bWn/wdg9Ol/eXaDwLLk/vUsSTh2wLsv1Dw9ga6KHla59CxMWE87puwAWfJ2wvKimjaHOFA06qEUjrGuBcwDj0MECIQBWJSQuwIDb7AD/Q5ZpSnLGcKEcQiLIhY4BkECMQMxAfE0pjQiAZWIg5IbIayMREghkipEKGsQs/a8efR+BqdEaC0CdDUVzHGoC0CSiL9QFoexALlCcQm6SPoyMDGtPYkNxa7wWErPCagrb7B4gXsJghYzAqPMUwfAZ4ifoxLTwbKGhgW9xHh01dvPdJMBUNVNLuY9RjGERzh1reBFDEZeIojxJHqasTBmMYFrAsytNKHymN8xSwz3EhYL8P8mMcFYmegMT52KMaUB4EF6M6wx0Kljc9hGnAUgW+Nthgwhu3QkmxM+0Ak3Mas9bjUtPsBjFKxGKI5fItPtiQ4F0HMAARwBZeBPeM+1iuN52M6GtvChLKSJIinaeoEDUhq5gmJ8ZmyJHoBJ+YHtPuWC4s9ge37vo5p+BdB0Z/7EpoZrh9QASuHhsCFmRhcCfyggmZZ4AjaEEUuyVoF0ZNcYxgFuAErN+TfeFL9jh5cCndoMtQPi4uqH6QdVT9PRdUPCgfljygcVARPUAwgT2Hnk8Z6VDiizlA4iDyqcJ6KKhxEkq5w0DBsebqGBSRFgE9cg9eUSQ2bGA5noxrGsKIgQ6VwIaJSDJdYVIkkbA6mSxqu4T5Z2h5y6HBUieCLo0oEoWYokacjSkSzMlGtCfAUbBJ8mWWYlo2OmKE2HstQG/iMqNrAq0TUhoWGE9ETXPBJ1pAb+YmkorYpG5Tnx9L+/puuxxLQ9Xt+IAt4ciWwJGiK+XF9oGHw7hQ8mRLsx/VBXIU/wj4Tiuc/qg+DekJpAiB8qOOPmxtgCWxTkyTgzFl9BC0ZtLIELUXQ2oOgGSADKXxsHGCYSKlCkqKBWgF9CcT9gGy39u4iomjk7OAZEbksoodvCLLBNcC+fYJZTBH7CrSRZFg+fJyU4RXLyRUqMjCAN1xBbzJl2C6M1ydxwuvAjCBTCY6mVYKhBVYYyTVigUphhCxD2xX/ZxlaPYNlGVqWoe3eDA0wBwCc4IskqWYyNAGEEwBkIsaAjATpJIk8AyPcDJ8vIT4JrLoLQ5PAVQzMDkqFdlKn9Sd/Z6EcBuCJIJPwU4/fu5ahCTpq04isAtEsbWoJfhYARGPeABUQrk32DSE6FBXwS2rgNwAp4jtoZwXT0BloCBAlgXZwFj8IATHwNgC4AOIzFHQRLIDt0Bm/I3wYowGZOfcE4C1iCHRFcAkQLwhqIq4gIJkUNJmf4AgaCFBh3aB3klAaQA9mhK0gXhPDWHgao1UDZWq0QBNAXm18oEJg6hgsIISm2BygC06UDgsiVADiBACKCUJuwMSgiJIBCqZTJCwO2BXxE4sPly/pEFNQNIX1Ao4TmAW2RUwDShUsxonSYieg5DBVtMDwsFtyAYRnWchHgUUC4gZ0hEnIE5uTOPJEtEx5g3D5ALvkXoQMoyfoFR2ZwjY5wwMxd9AUT5JcGe0fxgfdggMRJErgryAgtG3pABaWjDYYHh4LSMuQy4IqMuLc4G5AO5aBQ6UY2oKE+DFDA2iNqVvq7GFd0CMZQAkhLTwdM8JmozuGNDFOjNUQpoB4sAMgTMDT3BL4gOswiloASCmiSxzjarTwATIM6YJJs4ziEOqLqPox4ogsqm+eiuobZEAcOF3Bkho1MkEfIhqFRwrPRlUISh5RIUa0LKo00UeyiJaEs/SjakFUM10tiIEEUT1IPrIyfCSPCj6cpoiKmvxwRNRQloioYYlRUXu8PlEn1iCiog55mozIlqhjumxpWUFUmMk17J60ibIRtKsQISw4GWT2/7/7/AytbP2tKO9BrgJcQ+nUlKHqiq5zSFrXx4ySYswyowgzEuQ7jQ91hhmDqyRnFzIj42llfEvEVlPeqPbmKQliRIcrAbCPJV6lAdeUB4KUyHNBc4gGaUUHR6BXPjaAhAWrw1j4gAgOD00YDx5a+9grCzSkSJiAaBo+Bn8gVIE2FF9AkwxFdAFMl6VF9RORLC2qfz1ZWpSlRbs1LQK1EMBGlKEAqEgdQOWmElfA80BeCDCSgk4GK+KEzOhc3xeG4yFpzCWZtwKuUoCiHHtu0p9O3o5TwA8kIU9oTUqSubWkSFNBAsIbEKJELFBpTw/9GoEbSmhBDySCYjKAEC8KAMUgGpAGyuwwOscnxAg5CsUM/qdcClPCaBnWM3ATs572SbHA0hBAOaE1KCVCJ8RKa+OgQQYB2dcCbImO9qkF+Ijvg5lJW7c7iQlIwEk8XWhYWYj9KLtH521kQphASN1gE4huPDAEdMEgA4rlhvJAhtAgQqORgJc+QIAIs2/YROwJQixmji4eAQKAD6g14YTaCcwLJ0BnzwJAAOYlCb1C/YEDrAYOBNGytAOcztchd0RZQVRAc8Y5pU8M4XR0gK1LDeYFOoPbHOHSwpY14KWf2FNieXAhPvdldP8ptQDVgklhv+hhlATEJlEOg0tOeTfwYEt7a/Ev1iK9MKdiSQZWEy/ENhC6EpSeCmxIRKyiLEGosBItsHADV8UIOJqkcS4IJwCyDesEwICEiSJ4cFtYXUBnsRAYjQd4AXgFYIznxTRUGRqiMACmYGl5BPzR2VBGV1Eih7Af1gopopGhFhALVgQQAv1NqrdHmR3C556OqhglL7F4YQjV4NmxsFVtr4Nre4WcKqIX5AojekE8IUMRah/StW7oqGxZZCwvNZbMEIIno0Korxf5BKyH3CF2RobrIozpQ+SUY+aRXrsR0/AFQgncfEAbqn5mDvHjWh0UbQXES+VaIIsMbiVM1oAgkw9gwLVMRJ5QD9VIqmCWakSoRgCm7SuqrQDjkCy5SwmqEVD1A9y8CA/vojkY8mOWVgk7F75huKIp5S3pvEzAWVjCAfAiAvgAThGhLKykw6ZgvDD3h5ihQCSsFwhF5XUwRyaIkChKZUu4V0SXgArwBB10WJi6TynvVE41SzZ2hbJZslHPYFmykSUbuzvZoPyBZoAPyje7Vsl5CsBK+lQnQmmMTLZhPERCYEgEJV2XYkmrklNAmQhhUAuNf9L5RFglh7vA0ZYOnYBxVNrtsEoOCFEDaQMUUuFKeoYokYbxDIVhYDr4dpVSyAW1cNcSCpQCsg2LbBTB0oDQJFA/wCzCBsQnCEoCfgIiUR+J2UqAdHAj6oLor6lITZAOAG4St2IIynQ6FuJtOvjFB+BCTDIKtzngQWCF9A30lB4GcyITAUQDwaKsDzQV6BtLAFsxdFrNKRnFQ9JDhVJegF/C+iEjGAurvQCsDbOAHhhVhnhfE96WVG0k0/MwyiONJI0PwjIDaksl4bAn7ChADOF90C7YJZZE5eE0AYWdkAiaDLMO6QZGg+1QDaNRIGSwYToGJiBqqbSK1i/wCYwAgkpuQHU4Pp1yY2eEggg0tdVgXZy2g07ehaS1YPctFI8Rhg4TchAzZT5ADQnLE1OhkicqyKKkF5VCaEv1TrQ70CibKGuH8ojI2mVYTeXTMSEPaSG0C1PHbKCIAaWcwFF9JbEUIAdB1IMu+BAl5BFCfKALShyBHBDco4wbyFaA5XCfhBZqB5VISStJQ3cF8jpDvbwgQ73qpRoqQykwbFQpiH1kaEHtQ/rWcYgMwcLPRgRbD4WgPF1UHp7NkEe9dMVkbKQnMzZyNyAe/34S8dO0qodOJMNnlk5E6IRFFIcfgodXgmpII3SC07GNtFgrvD/st/ZmmLmAmzJ0lgBnZbAwkAdJrsCGKUfpw3DDV2yoUBUAgA5QZEgwAjpesmAvBg4ywCXKNVqEBksJUGOITVAqBAGMsA0GzutrpIf7FownMAi2WTJRP3zPkon615MlE1kysVuTCUYlU8CcVGYN3JFOFkJvA7CA+GPBKASAXXJ9HWu5hIJ3RHcTVs369ZRz0dEbQX0CpNakc4VE5gJYnQOOCQwB951BJazHOCFpQykAuWtFF+AalWiR7yYukdQeqihiHPoNsXI6YvepqMNQQZEPUEuHrjGaOKOXKLVBTPAlQVuKq8BsBOVsmJUghErHsT6BVspsBJzTwTOwtWTUAhgW5sMFsQue/s4HFRtBXTAUZsgEja/p9F8oIhQIelSeZcHAgO6BjWFpIbUxPqVFKLES8hQNu6EyuZD7AACTkdGxvwizJZpqrrDt0F1QDVNH1BbUrp/RNTwfeDCsYKFatrDuDiYclocpygcJquYB3KbaOUU7BkslHBi+4RBYqtVjwP4E3rVHmRAqw8GOi3ADcEdRoZgi4pS+AcSDwr3CEzFQKAAqjYMXoPInHdOSauzobS9NnkbEJBX+wOMoKxmxHTrCp1ANC9ckM3olhN7TCIBnyHMplSg6I0CPzYZE0lMnFNrpuJ/K/Sh1QBIgQoYNZyAmxEw0+SwbvtgTvtIh4CAkoWniQAT2gSE4mTUQjSDsTqVCLDR1wlfWhEoCwE4n4TYgrlI7gf7hSyk8ooEMbERm6JwnM3QuDXcXJ54RVaOwQitDb6hgMqI3tC1RRUmv4qJ5pWtGougrqgqen6EKoTJGZZ9OgqiyLl3YlAaSGdL1RFS6u65VRAVGG6YzJES5vnQJ0cT8DJFkectPxVuSXbO8JcJb4DgQ9ikj6XNTl2BI8BY6AIGSQhc1xctkxDs1rLjyPXK+KrA+nShw7Lukt7BwjWvKYuACvcdGRkavuFJ+hDgJrBJ+EI5P01uTBIAwLtV2qjARG/IWOElEWCrKCvwglCjCLizd0gtmOsh+V8D3UIUscal/PVnikiUuuzdxER45Smy+DgB3ki4slQUhoKSoTEnQK7s2PYtBnkEawvtcw1sSuhZpz0+4QGIIhpw4kIWpk3AddQHok0BiVPfOUyEq+V0BlEOhd9sF7vtyl5or3DY8zHRTeVFKOLXAVfrQUvRjdFhM721oRE6FuEJZAUlAWSnt+/QSiw8MF76MnngvnTRE0ssCwKRKUJkNncUnav8lFSEJi7DC6eSYC0kBWlGdrp+BnCl9DkBKdUlGhG+Hk75Az6Az9K47vb1NoQZBnXLzsSDwwpfHEfUCOlcPyZOmfD+9aGACRl2oGojy9ghkWodV97DGQGg6X5c8OgEAAHS1mk7VTfiigoGm0guYWIWJgVYq+kodTlX6gVUxSftpCaRQsVaYudEKe0h5MqBYrYjfwVioaElh58AdCORyUgAOHF33JlNIHokLYqWYLSZNbNGjF+eplR/CTpAnwFFLIVsZABaik/R1PprDuKmomlB5QAVdiNh4ukl86QAHwhFhXFaxMN3BCNf79A59kKkBAQEADgZq6A0I5tOL64xIDkw6JoEyIEqsI9Bk+6QSAM6S8jtwZTZ8HYfe92eUicP2hhqA7cBIUCLg8jBrQbUXgYEag5VkQPGoCtIURIbOeSaqcwTFRVTJks9MvKMvolqVeEc/qkaUmYqoEbXJ0Bs6E6AiEWwsfQ9HdNpRvaHufoaiAE1FFYVYWFQzomxJRlUhpEsZwvdkVPghXYpIe5fdTRdvKOAMeSJSROQZ7m5UgP8ZROcH3lTxNSfPwsKkpf6nnvwT0Z7I96g1mV0+q2JuLRdqmgxYdV+b1qjuBf1GdW+kNKqrGGtUl+1pRAQqJ2dnxhAtppVXJ76rre572hrR/63wf+vEZzSm73rb5SfyoKYzK+ZVzExOtmHt1QZTk79UZ65t6szyucnmqYdML59aPacqMc+c5PA5tVNI/iT/pN/PSbvX4HvuZ7ap7376nz3pvuNnfHHevmPbOj6y80sdWlY40SD3kvLRDzrZ57hr7jnhbcfWH3Zbfvk/nGw6782hg8bV9XshdvZT9/d2vZqePX6PPSe4A8yv7m21uMb1eLPFtss3TnAHNnjz3XdXDHTs8csfWnfEzal+pSv2Pr/zJZe6IV0GFW21F7gha5p0rfxqiytt/vb0Z/880hUXnL7uqw473WGrN7T7/LWPU/0mHTNgzcKque6QZcWTy07c15VufLFj6R1VrvT5TR9NmHq8K5tYfce4ud3c4WtavqMvnJTq133jqJl/WNre5Z6Q/+gRdrhr9XXHA27+tpXbp+btKbGzTnJ7rBp812M1G13eDa3L2JrVqX7DJwWHLt3Zwg28o2rw5n2/cmNffvqOXlsXu4Edz2rz2IYv3aFDj5//3orb3bCWV998ZNO9Uv3Khyx765QVZ7vC+1qPuf6eqc7/9N6v3v8o18nrL8n5vNNfnKnevuGK1VvckMabn+1+xcMJtWlYU6sprVIorsirPuHYiqQajyv1QqBYmbyPC0A+6R+Bs5IfmxYVeoXFxUl2VjTeC1FcioaO9wi0pRqP9+qgJzUOIVnaXSCwtE8YNu1BBLASa2iSXENS21uS7XnTq2DkmVZZNWe+lzR+UtOGp+KfmpqabQnT+GcstHFy2O+1yV0mtjuaodgS7/2N38zpg29c8nrni1yw6Y5PD3y3n9N/22/5a+NHOfn8tdO2zfzYqX1mzFr95TupfnseN21Ao8FPuJYfDVtVet8f3R4PflR+zrp81/KxJvG3Bwxxrfe4e1L+4SNc24Ly784rNal+R566V5cPVB83cceS3itfGOwm3tut7eRVR7nD23Y38dwjXHnlLRcdd956N2X58WuuvOrKVL+i9Q1rThh9sjsof8kzH3411fUvXtLKe2Oxszc8/WHNsmbOrRs0+NuhM9yQSU+etnJKo1S//OIDbhk9ck/Xnr9+4dcdr3YNxi7YOfrp37s8+X7P4bPbuganvnbcxQvjrvvWk55vv6E81W9A8YBlHxzV16nRQ9e9e+gMV/jyxttumLDO2Ycad/h00QuuePLtvQ4YucTFy7ase/beOal+3sJL1iwaWuk6zR7a6vxHB7hWzbeMu/yQ91xez4KVd+681bV5cu3QjQsXu56jxq5eMu+7X5IZNq3JyVpdQkv23mw6HzV/s+swZeE7RV9Xu71L4osOeavadXzpHdX8onWuQ82vW/z9xCNcrmJ3f7QjluwX39Z5y+N/OKhLfNuwqsrRt2+Kb73pw4uWntk4/u1FH3/W84rP4t88/GK33w3aK77t081Djpt4f2o8/dn6lt3bnetYr6/uOr/jaY4VP7Dw1dz7Xd+3F7Rc9FgXpwfMP/P2ibc4M6r05HX3vpfq1+uWT9bec+1fXf6MFl++OHaB+9VxRV/f/2Vb1/XhdvzBldL1+O1bmzaZW12Mnb3vwsXnp/rl/HX6TW3O/FO8pvNpj9vWj8a3Li39Znxhk/iOG3nvI1s2iX+zpvDG09640zW8e/KWae3rgu3+N8b3GzR+kutyxpySiWqLy6se0r2wqr/L7fpa1+H5nVyvI3ZUfrbxK1jTk6XXbh6c6tf4hr3OuHhhfnzn8tErJuQdEd82xT7Ra35hfMfa99582Yn49v/5uMP9Y7e4RiNPWXbYijOzVveLtLoOrbv37V9c4nIPVjdfcNKXbp9re45d/NEtrtMTnxyUv+Y7lzty6JPrztrkOrW5sfF9l45N9ot/13rw0jZ5y+LbbipqtnnDK/Fv/zyhpmpEz/i256bs2++57vFtJ464esmIV+PbH5o/7+bDC1Pj9X+j9Yjf/v1k169b5bjXi1o5c3fDPxx402Wu//FPP79kwEB30Dll42f/5hNXOCr+yoLHm6f6+cuXLtvxwTeu4JqOL152+6Guz+H9p1+18k0X23jmhNX7veB6X6xf3rD4VieWbH55+pVdUvPc9v7fHr9pTef4t49fcuafTr0gvvXcxQ+9ukdJ/LvlI3N3zvpr/JvSHre23PRNfMfBOc8vDJqmxus4tfzA+VMLXe7DM0qmf8ndAc0nP/XeZY+6TiNOuXLS9F+7HtZNPCs/5jp/fdrpN5RVpsbbUdnw9CM6Hxn/9qpL+rV/oCj+7RWd7lt1zunxb2+42vvm+e3xbYe/27fRIOzL8HlnfvFk16zV/SKtrtvlA7s13T7W9Xz2xS639mnset4sXb+1s13vP7Ve9ulBZ7ieRQ++/umoO1yPVv94avzrdYSm6dzcX9958TWuWZ8LXtqjbJNrfPWqHO+UEtd00OoVKwrauiafvzmiy15vuWY9Xrlp616tU/3G/Oq9o+9c+74bk/fiVZd9+JArLv9wSM9DTndjXuDt3u/1niue91yLa97a6Eqv8FZXFRek+hW1PX/p6ifudoWdDl953Q7pBgzaf/qKS69wzpw0cM2mvq6f12lcbEHgBt/xQP7wVfuk+uU88sZfBlxXGq957taTPy3fGt9+dK/qW25v6hqs7jVj/ZTP499tmTYrd92NruGJ91zG938p1e8AN6X0S3asy1/Uo9+hc1s5dmzT3104VbhuRe3PW3TKHi7oW9X/1WfbufyNJ9943TUXpvo1eeu210cv8OM7C2atGLFffnzHWVXNe8zdFt9Z9WpjWbzFNeixau3wcUtdg9Efy7GPXpO1ul+k1fWZ9sqq9h06u95rT1m1V7+jXJ+cN3Je+6Kd6736uct6ndrF9dmx+rbr79jXxY5ceumxhRNT/To+137vBu/s69o80HXoVY/f51puGn/fcXde49pUXv/p+w81dG3v6nrxlwO6un02jfpkDeua6jesU3n7B3B98KtTLlj40mhXNKHHFnHkMFf0+frBi0ueckPW8kt7fdHYFbca8s6cM5an+o3p/lhu43eXumENNk377OAz3dCjez3z2cxFbvCNV112DfqP3PnU8MJuY9yYnINfOvfpEal+jfPvOSSomulyhm2/qd1yL77d71+29ZnVrsExn23Yf2yLeM1LV+c06/uya7rH+mbtch9J9fP/2Oxv3+3V3fX5oEyffdrFrrDLx+MufmeR63Pe9W9vdY+7Ib9/ZWubs0927MEzTtqwamldv3WPXXHDsFGuxYaJD5xz/t2uubdS7DP/MNf41Wf7xa97xnWrmbe+l5HAEneq1u76rNVl7MDPc8zafF551b9wyvrfYevxB6+iP7//sf9n+/3Ifs9vv/Kuk71p8bV/7rjfGeuXxZ+eOOHemSf8Mf58SdWlfU7Nja98Ib/m4ht6ZW09a3X/Adr8U/V76MJx3Ts8VvCzjffIER3KH6w8rO7z8pXnPNs4Z9d+WavLWt3/mxU8vLnFxrFNlv9gv4fO+I2q+VinPq/8Ir9iz+ua7fZW/r39slaXtbrdTyv/2/tlrS5rdbufVv6398taXdbqdj+t/A/rt7L88Hcn3f7g97Z/+LhHzu3den7W6n7uk9Ocnf8LY2Yn/2N4AAA=>


The model objects can be recreated using:

|startModelset = rebuildModelSet(model_file = mra_list_var, data_file = data_list, var_file = var_list)|


          *Model features*

  * Network <#network>
  * Fitting convergence <#fitting-convergence>
  * Fitting scores <#fitting-scores>

when looking at the scores for the 10000 best fits it can nicely be seen
that the otimal solution score has been found several times giving good
reason to assume that an optimal solution might have been found.

When checking the fitting score for the individual clusters it can be
noted that the clusters are represented to a different accuracy by the
mutual parameter coefficients.


          *Data and simulation side by side*

*LEFT:* Data; *RIGHT:* Simulation

  * cl6 <#cl6>
  * cl5 <#cl5>
  * cl4 <#cl4>
  * cl3 <#cl3>
  * cl2 <#cl2>
  * cl1 <#cl1>

After having found the best common parameter set (modelset) we will now
try to detect those links that when fitted individually to each cluster
improve the fit significantly.

Model data available here -> Download
(KRASmut.varstartmodelset.mra.objects.RData)
<data:application/octet-stream;base64,H4sIAAAAAAAAA+1cCXhU1dkO+yIoixABlakB2Yabe/ZzBZkTCHvCkiCKVCBCkCiLhgj4U9e6VKy7Vq3WtSgqFq1oXapSi9adpe7yi9ZabakbCigC+d/vTmYydxIrfar9tZ1oSObes3/b+57znZQVH8XbHtU2Ly+vaV6zFk3ymjbDr82b4p8mec3z2uBnu3nVFdPnVi2smb6oohrFOuNZS3x3wPdRdWVajIrNnKvrPnQcFZM+vmILK+adOLdq/nEL614cNyo2tHJhTay6cmHVrJMr5i6MHRZTPvOE9YVWvmaaB6kHkrHA+oqz9ANtFA+MNfUPAjzSXKcfBIZrJq2p667LqFhpZc2cBbPQzXGV8ytrqmbOnZMay7RRsXGVNYsXVJ+At4VzFsyrLDyBxlpZXVi8YObJ8yrn1ywsHFpZXVNdMa+wZHTp+PLC0gWzKucWji0rKp93ck0h95mdzth0FkxfWFNRXVNYMev4ipmV82ee4tVUHFvXS+ehI2JMaE9ZIVSAVRFc1L3qOnREeWyg7zHOtOQKJayUhtW9PassfKmxAEHg+9r4UhgTPpKSGaZtoAIjuYn5nvC51b4vLfOxIjY2kHtMa8648pXybRCgjDRYnAA1hOTa13gSaC2UtkIKZayyeGJRB4MQWvgBHtaNpFXpsMl4mRpYq+LwY2oWbcfF5PChE1gslirQelysaOyk+s8oUbSkaj6PlBheNjZSYmT5WHFs/ZM242KjTxhaEalSOnxspMCE0SL6oGxCuY7UKKuYnfV5YaTCvEnjyyIFThS2/nOP0pjf6H8s5n9VEVb/e8MiLLulxlthX1/kK1tp0MXXt8L2piPWWJHszljDpWNf10qjA/4XZxTtqNOEGPN8xSy3TAnFfaNStjkhNhA+Rnt+ABtTSghhM15JzwodcM2lRikrMtvTXFmYiK/Rpky5vf0nJM1TCKmsVhovNa+vNVB4SknGreIwRmkz2zPMBIJxLX0hApMxCO1xjaaCgEufB5xnvDKeEYHSxuAl/Iqpb48rIz1mBVM+lzw9vi7h+HzOhSXXwC1XUqrI4OEBlFbM963hiqcq5icrwsNIJhjzLcaI/1NVO4xO2S+Z6InpRWw1OiIIfMy0nfAti7710xpUVzf1sVn5uFjdr03L/9nfupWmPBCznuICjtsYLAMP6gocUFrnbvAectASThEe0crU/EuTrgGrapkwSpI3Z+mlo/aTPhCu3ENIMr61VhnOMuqTw2NwuipQlhv45YCn1qlradK5KR8ShR/nlrSKZ1QOPRtcs8d9GxaAb697vaS8mIbNA4HwgFkJrU2ccU8xbqA5EJgwOi6lhyoIJALfNmBxaD10m2mGByJgIq4geyugRzAIhNO4MB5UEdqDeCCtDuJCeZJJqWEJAeJESjcWUf8GlX3DEUZQ1NdxBotDRMcsfCUDruJKe8Iw6DDik1RB3BhPcgQmrAKCEI8LxCeolfaF9JlSLB4IjzEMHzGegn6cS0/CDKzAwvgI8pmzD9AZgprCyGl08cCjOCg487UfKCniUpHBMqWF4BQ54wYPMC/IECHZYDzCg42Ti0AExm9xwzwuYATKoH+sUJxpLyDLNVB/LoTO6J+TTSkYVGBNgA7jWA4DFQqE8QFKeBAPAo9MHquvpIE3iTPfeKiAAIwRcaHi1iPr9xG1GTwU5iut52M4BssC+BBIkiBaM1SJQn1d/6ck+2c6INELuDhf0eoHXARYEwWN8E3cAA8IDIhxYAR80fwBITBzaIhRwsbhZiSWD5oVCJ8EBMjCsDCBhuhJrnH0otGDwLpBr9KO6PjhZXBfNkv9MLmo+kHaUfXzdFT9oHBQ/ojCQUXI9THgPI2VTxnrcWGPJkvhIPKownk6qnAQSabCQcOw5JkapkiKwJ94BggpUxo2NewuiGoYw4xUlkrhQUSlGB6xqBJJ2BxMlzTcCJlWYlpDDh2OKpFnspQIQs1SIs9ElIhGZaNao9AKFgm+LGAYVhDtMUttPJalNh7PUht4lYjasNBwInqCBz7JGnIjP5FS1A7lw2J+POO/f9PzeBK7fsU3p1hGcBc+HSu/d3WgYfDuEC3kLtje1TFYLqyKZYZbwfeqDkVaKI0KIEcr925sDIqhuSFJwJmzxjhaKmjlOFqEo/EA0Y1xLjE9LF0DjhYwY30YDAzE6NTb04ijIeKTdcMtwDKVJphngA1IPWCHMiCqhXWj6CIJfQaW6Bj6sAHgo+Vw94JkZ+G3JIwGKsmxRETQ4BB9mK6C+RlGtQIYn6+VhUdjNhWDcvysIfrP8bNGOvs+8jMYlScUWZKGXQRBxqt/xM+A0mGuMBpuUDlCcVRYSZD/BsnJ5Frcg20CfxHOs4iC3x5BQ1j34BmAtXxDg8wRtBRBA8qBNAm9SMgitWRpgiYAcCBA4BYLLqIyORL5BkawGS5fSoAkQNUGBE2SJEHsgNJQTpqM+uTxArB3C+xEiAmuN9X8/nUETSCSo2fBwPxZxtCS9EwBQ2PcwBSQd1qmIUIXeOVDhw3FCUt0B+WgT1Bq0EQFQEmYHZTFVyEeBtwG/hbQKUsxF6AV0A6V8buUQB8GiJlzTwDdWlIjcFoJDC8IafLAR7y1aWSyOEkRDACgxrzB7iSBNGAejMhS1AFqQ19ojdGsATINSqAIEC+sCOoJSB0HhQiRKRYH4IITo8OECBQgFAF/YoCQGyAxGKJEsEzpXsiQMDlAV6Fo8uH0JQAkopvCFxAxpk8DDHyjCaQKFufEaLEStFmJapy61xJCV7RXqVhIRwFFaJMFriMIgaeiLVK4CYRYgN7M6QPrBkqAV6hAgL9grACoiLKcoUGMHSzFkyRXRuuH/sG2jKRYHBD8UorANsgn7FIB9QXoHmAGQAvLZxRUkRHlhusA2AkYmbXMnD60FnIHssbQA6rsYV7QI6mghJAWWseIsNioji5tnBNhxdKCS8ClaAG+BGTAA+INAIVWUwmABE1siaNfgxK+AUwkXbAZllESIn0RVT9GFJFF9c3TUX2DDIgCZypYSqPGJtlDRKPQpPCCqApBySMqxIiVRZUm2iSLaEk4Sj+qFsQ0M9WCCIiK6kGqyaqwSR4VfDhMERW1J7NEDWWJiBqWGBW1xxsTdXIOIirqkKbJiGyJOWbKlqalosJMzeG7yZpgrYZWldGZhkrFoIP/cZ1voVTQeClE2tBVgGpokx4yVF3Tcw5Jm8aIUUqMOWIUPbxiHu16cdrc4EqlVqlLSIwkyD60HCQmPDhKOZ06XkRRwPr4T8ElE5SjDR3YnRAGNCtkOLCeQBna9WGMZGVJ/eG+8JThIfXAaSkNPDviJONUCWUVC8ka2FHYDB1swQXAB4Cbp0aR40UNUXeOFzXS2feRF4EfgMlwIH34Ys33ghfhFeAroq5iCJ+E/fxUrSS1kDKgipKOJ4zI7AzECLATUBVuH8FNZo7wGyRGHdGeFuA/tE0Mf81SYsnxInALAXBEygB/a1IyzU8fXAHQA3ohwkiKOlm0iBM0o319X0C4LDXNAzLOrQCsNLAoN0bbzNbJ33GK+EoS9IQiKpvxmtbNeADziG+AiKRTOqP10LMRugmPSdEGufIMYqSAxSSCBwC9BcunfXyCjJCh0MziJ52lQCfg/1WYO2HjgWfwk+TsI4JygmuBhEy5kJrmxsGDLCIyVBh0ibb2qUS4ewdqhriSXp3kACTwJFoXBoAsBH90ugccDR3jIFrxkLtJnwEDcmUJ6ULnFQVzS+dAluAgJVlIxD8fKECEp29YRKwJYixGjioeIQKgD8YkAYW6ASwKB0B7zwLRC/YgCb4CjgIIBAaREEwroBXgtL9OcZaBMwHpG47gR8cnloA6KlgF5aCIyehohcOAA6OBTzn3k2tKNA9xFqYlo+tPRwtQLVgw1osao0NALBKdYXDJ6dwNRDigtQ3wL+YivfBMhSzXBoaIIZaB4JWg4ykVhEwk0HRKECqsRAlM3Gq4I0KONuV1loQDANv2JRYT2imJI3gghJidAoswEBj1B4YKfAVkjPbiBqoMDdHoAEMIaHqE/FGZUAhGRmcelAgDFgIcDtxOJSAWzAjwC/qbUm+PTnYIoHsmqmJ0eInJC4v1xqrSMQdLQ/LD62qFpCqiF3RgFtELIgpZilDXSM/6rqOyZZG+vHRfMksInowKobFa5BMwHygF9ACLQfMikOlD5HTGzCO1vkNUwxeK/D9t+ymjv2USsXelDouW8jE8QziVIk44QmLI5AMYKBETkRYa4RopFcxxjeghjIBr1T6WEbGgfgtp/zquQe4EUQxM3OqUEzmdqEbgaXgXFRAXwVpwKgyDl7QZp8HddRCejQGJwCFaii0mFJGEr4FfgZPSVIlZ+BY6IkYwQbBTIR+hQ8wApB6LGsoVkQJMkgWMTqbTKCnHNRoi2RzXaKSz7yPX0NoLT/yB5zWh/a/nGsDkPu1H0mZLQHTCj1IUHwbL8J8EMAeYix7QwIyBa5ikVBvjm8whfrOnMNbQua6FqyFw4efS5DLYBp0gwOEh2vi2YZqcp4GssNK0iV8v2TTdsB5CIUAkopKpP2TJSJPTgJkQv4EzxT+ZhCJMk8NbAGlgIt8C5OiM12GaHCAifDDlPFPmSuYZUfIgBjpJaXoMGBEgONX6kjq8GxAMlNAfEWbZUOSALye8aumYAzqBKCEISwJ/AiNRHQQcJin/WhOK0qTTlKUmFOQPvEnkihQITZoQcNPWLz4AGPL0MX0d3ubAByoQ0rfQIGoMgBTqBY3nYFh07gNtgxaT8jECbeAfdBzFQ9ZDmVIe7NMPE4gstCxM9wKytlBlQdlUMgT8hgC3pHQjmXkSoz3YtzS0gyYNmqOyzGeA1AorChRDgB+8C1AYUwJaFjQAjZWgLQOGUYd8A71RVjod3mgwMh9RVilNSDSg3CqaP0ImxBsGy7r+a8L+aZ8bKyMoTdZQWQPaxWk5aO9dSJoLVj+A4jEC0eGRHMRMZx/ghgTmiapQzhNlZNGxlwF4NwElPNHqQKMCjJsgt04T5eTcZZhO5UO7iD/R3GkjkkYDRVR06ASS6muJqVhJO/MyfOBDlJBHiPENeAkQAdgB4T06cwPbUpgO90looXZQjpQMJGloQyRvstTLU1nq1SjX0FlKgW6jSkH0I0sL6hoZWE8isgTriahgG+EQdFIXlYcXZMmjUb5isxbSk1kL+R1gHv9+FvHNlGqET6TiXY5PRPiEojRoOu9hCARBmvgnzy4E8XUK4OFGkUktYXjvhiGMg2fD2owFUhGxgYqCCvTeUgqs8gOK9KgXwBOHydpWh08EpQAEzOc+/LohXAIjhd3Q3o+vpAiPL8J9Ek2H/4BNBJQ4ba1ZS/nPYB+pYeY4RUPEmuMUjXT2feQUMCOP0oqJsfP6bJqvPb9AsKV0SEqm5SoKyomSU/BPor/MmzyMzn/puB6YPONi27dAKWSYNxOmO6BOur0cpWCUOgXkSdnWQB+ZlCF0OIAMiELkUAW8YWr6XesYhZYAvYCUQtA5VCNpXbQDR4CfYGlgMxlD8gADiJ0DlAl0EejM8w1at8CDUICnLZ0EyIaZXQBtlKpFcJ4YRer4izKLGEcUgIPntNPuU3KHpcQi6ASnvdc4DZxxSflIQMa+JIBL0RXIjQBdEB5OEE6lXVmftJcOOBR0GwgTCFsyKgEkqwxQKnEMnnn1g5KOhKSuMEImqH9DhwBCE60ABKc0rQA8DBgf6g9LDAkOpUbSPR+bZCuUXEnpciEDAgymnWza/Q9zKLWh3CssO4NVWgpdmYSK5s/oGdqHoYeZLJTTFubfgQCGaWKajoUEZfUAdFMOnaYVA2UgNBhedKB0ZvQABkAQ3nh0IELpOFhxES4A3mhKGNNEnzIXgNhQuFZoER2FAqAUOeBcSoMycSMp144ufQHrwjHEJSUAgb3pgEKyH+7kw7AIThuSGd0MoYRuRakJQgZaJ5PPCNZjsSGRzBMUSieiXX9K+6MTBJIA0TIsOJyKIn5iKC0/9DF+eLNDAIlLwtTEhAjyc7g1cFC6lyYIwVPKEN4HIUMGhQuVxBfhhnigiLHUDWBweDeFRzSQgZPILJ3zZJbOZaDvkmQbUTUKM7Wy9IYSJyN6Q8sSVZTMbC4aV6ZmJJO/oqoAjxhVhVAZo7LPpEKUYZcpbDoNklnSBQaLSLfhXEVUYLRgJktCdOSXKSEamJ8lkhx7+abYS6pqjr1EM6+glwFtT2F4UOb09mTdlRRi+eEduoBuI9W9DI9DEHMULFPANn261hQLczs0HftR+ixaIyQFWwbWoNt1tLcQoy1ZwlzwJgFlgWqCTYTa0Ey4lWQoPyugPR74BU4bprbukooiyAU7rN/qyVGXhsA4R10a6ez7SF0ogRGhDAHHl5zLTGLwj6gLLI8ubyPIMtoxiNITYBZNmxFMGpWRXkV/yMNoFu4ZUhLyt0dciE+FSEJqumKdTvPMERfImjLgFaWCsPSGcvoshICSpmwlQTd3g8yzDHIN0hLeB2uF6wW6FhntJ30gMQQ4VbpEbCyAcwPqQpef4HFDYadDVOpPBtBJCl1xpyxAXzZIvcJrS5vNdI5GyVdR4IrYAPwWUA4LkJakE3KQMEAzOhuQBJS1Nr5PTJbO8sI76cnr6RgosBMAIDCpFpRtQzvyyTsAknKRBGKI5bR/zIWkAA2TALXKQs4A2QhGtKGMiBNeEqdr1gBzQF505Z0ucYNGaAR1imNxpbzwDjmUW5EyhuQJxAxBki5LK0ZVKCmI0w0UNG7C7HsELTq1lwhjPDoAAABNfxiH9tZteGHBAuTBFunCgI2DVqJxAuaUHBbouKT1pL/iQ3t5Jjy/IfMk7CmAYo0mfgdES7lLGisH7kAgl5MCcODo+htNIXkkLoiZYrR0CZQy1+j+PJXyQ9ip6E+TgBtxIzXMTBOdJLM1iL70pxhIAkZRXpehC23h7QeYOGyY7haxsAYdejDC9ZS14KtsDVD0py44GKilmxB0/VQGjEgO2FBcgnlBlD7tj+INJ5Ug50anPHADQXgth679MzqPw/KGGoDlQE9QIniN8OwiTOiwUGOwkiwoHlVBGoLI0jnPRnWOoLiIKlmqzeRVfRHVquRV/aga0flURI2oTJbe0J6AIgoAdw1/HR12VG+oup+lKJ7OUhRiYVHNiLIlGVWFkC5lCd+TUeGHdCki7QarmyneUMBZ8vREVJ7h6kYF+P0gOl9zY8U3FKwFC48uzT/V8jdEeyJ/Ua3F/Ip5lQvruFDLVMCq/wNqzerv6Terv5nSrD5xrFn9mU8zIlB5eXuyumgzq6Im+Vfb6v9iWzP62Q4/2yc/ozD91bcG35GGWs6tXFQ5NzXYpnVPm8xM/VKTPbeZcysWpoqnG5ldMbNmQXVynHmp7vPqhpD6Tn1lvs/LeNfkK95nl2nsfebXvvTe8XM+vvDAiR0dH9v9+S5tK51okn95xfgHnRxw0nX3nPKGY5uOur2g4u9Otlz02shhk+rrPRs//4n7+7t+Lc+fvM++U9wh9gf3tltW6/q81mbnz7ZMcYc2ee2tt1YPdeyxnz208Zhb0vXKVu9/UffLr3Ajegwr3hFc7Easb9Gz6tPtrqz1G7Of+v1YV1J49sZPu+xxR63b3Omjl99P15t2wpD1S6sXuiNWlkwv/9GBrmzLc13L7qx2Zc9sfW/KzJNd+dSaOyct7OWOXt/2TXPJtHS93lvGzf3lis4u/5SCR44JRrt2n3U95JYv2rkDat+YET/vVLfP2uG/erR2i4vd2L6crV+Xrjd6mjpyxZ42buid1cO3Hfipm/jCk3f227HMDe16XodHN3/ijhx58uK3V9/hRrW99pZjW+6XrlcxYuXrp68+3xXd137CDffMdP4H9376znv5Tt5wed5H3f7obM2uzVet2+5GNN/2VO+rHk6qTdPaOk1pl0ZxxV7NKSdWptR4UpkXAsWq1Hs8APLJ/AiclfrYsrjIKyopSdGz4sleiOLSPHSyR6AtXXiyVw89qXAIyTLeAoFlfEK3GQ0RwErOoUVqDiltb0u2582uhpFnW2X1gsVeyvhJTZuegX9qa2t3Jk3jn7HQ5qluv9ImGwzsu2iGYnui/+d+K2cOv2n5K90vdWrrnR8c+tYgZ/5y0KqXJ49z8plfzNo5932nD5gzb90nb6br7XvSrCHNhv/OtX1v1Nqy+37t9nnwvYoLNha4to+2SLwxZIRrv8/d0wqOHuM6FlZ8eWGZTdc79oz9evxZD3BTdy/vv+bZ4W7qvb06Tl97nDu6Y2+byD/GVVTdeulJF25yM1advP7qa65O1yve1LT2lPGnucMKlv/h3U9nusEly9t5ry5zwY1Pvlu7spVzG4cN/2LkHDdi2uNnrZnRLF2voOSQW8eP3dd15q9c8lnXa12TiUv2jH/y5y4m3+k7en5H1+SMl0+6bGnC9d5x6jOdN1ek6w0pGbLyz8cNdHr8yI1vHTnHFb2w5fYbp2x0wUPNu3xw5rOuZPod/Q4Zu9wlyrdvfOreBel63tLL1585ssp1mz+y3UWPDHHtWm+f9LMj3naxvoVr7tpzm+vw+IaRW5Yuc33HTVy3fNGX/01m2LI2L2d1SS3Zf5vtftziba7LjKVvFn9W4/YvTZx5xOs1ruvzb+rWl250XWp/2OavPzrG5Wt293u746l6iZ3dtz/2y8N6JHaOqq4af8fWxI6b3710xbnNE19c+v6Hfa/6MPH5w8/1+smw/RI7P9g24qSp96f7Mx9uatu7008d6/fpry7qepZjJQ8sfSn/fjfwjSVtz3y0hzNDFp97x9RbnR1XdtrGe99O1+t369823POLP7mCOW0+eW7iEveDk4o/u/+Tjq7nw534g2uk6/Pj17dutbe5ODv/wKXLLkrXy/vT7Js7nPubRG33sx4L2j+S2LGi7PPJRS0Su2/i/Y9t2yLx+fqim8569S7X9O7p22d1rg+2B9+UOGjY5GmuxzkLSqfq7S5WM6J3UfVgl9/z5Z6jC7q5fsfsrvpwy6ewpsfLfrFteLpe8xv3O+eypQWJPavGr54SOyaxc0bwu36LixK7N7z92gtOJHb97/td7p+43TUbe/rKo1afm7O6/0qr69K+98DBJaUu/3B9y8WnfuIO+EXficveu9V1+93fDitY/6XLHzvy8Y3nbXXdOtzU/L4rJqbqJb5sP3xFh9jKxM6bi1tt2/xi4ovfT6mtHtM3sfPpGQcOerp3YuePxly7fMxLiV0PLV50y9FF6f4Gv9p+zI//epob1Ktq0ivF7Zy9u+kvD735Sjf45CefWT5kqDvsgvLJ8//nb65oXOLFJY+1TtfzV61YufvPn7vC67o+d+UdR7oBRw+efc2a11x8y7lT1h30rOt/mXlh87LbnFi+7YXZV/dIj3PnO3957Ob13RNfPHb5ub854+LEjp8ue+ilfUoTX64am79n3p8Sn5f1ua3t1s8Tuw/Pe2apapnur+vMikMXzyxy+Q/PKZ39CXeHtJ7+xNtXPuK6jTn96mmzf+j6BG7qeQVx1/2zs86+sbwq3d/uqqZnH9P92MQX11w+qPMDxYkvrup239oLzk58ceO13ufP7ErsPPqtgc2GYV1GLzr348d75qzuv9Lqev1saK+Wuya6vk891+O2Ac1d31ukG7Rhvuv/m/YrPzjsHNe3+MFXPhh3p+vT7u9PTH6lntC0XJj/w7suu861GnDx8/uUb3XNr12b551e6loOW7d6dWFH1+Kj18b02O9116rPizfv2K99ut6EH7x9/F0b3nETYs9dc+W7D7mSindH9D3ibDfhWd7pnX5vu5JFT7e57vUtruwqb111SWG6XnHHi1as+93drqjb0Wuu3y3dkGEHz159xVXO2VOHrt860A3yuk2KL1Fu+J0PFIxee0C6Xt5vX/3jkOvLErVP33baBxU7EruO71dz6x0tXZN1/eZsmvFR4svts+blb7zJNf3RPVfyg59P1zvEzSj7hJ3oCs7sM+jIhe0cO7HlTy6ZKVyv4s4Xnnn6Pk4NrB780lOdXMGW0266/rpL0vVavH77K+OX+Ik9hfNWjzmoILH7vOrWfRbuTOypfqm5LNnumvRZu2H0pBWuyfj35cRHrstZ3X+l1Q2Y9eLazl26u/4bTl+736Dj3IC8V/Ne/riT67/u6Sv7ndHDDdi97vYb7jzQxY9dccWJRVPT9bo+3Xn/Jm8e6Do80HPkNY/d59punXzfSXdd5zpU3fDBOw81dR1/1fOyT4b0dAdsHfe39axnut6obhWdH8Dz4S/NuHjp8+Nd8ZQ+28Wxo1zxR5uGLyt9wo3YwK/o93FzV9JuxJsLzlmVrjeh96P5zd9a4UY12Trrw8PPdSOP7/eHD+ee6YbfdM2V16H+2D1PjC7qNcFNyDv8+Z8+OSZdr3nBPUeo6rkub9Sumzut8hK7/MHlO/6wzjU54cPNB09sk6h9/tq8VgNfcC332dSqU/5v0/X8X7f6y5f79XYD/lxuzj/rMlfU4/1Jl715phtw4Q1v7HCPuRE/f3FHh/NPc+zBc07dvHZFfb2Nj15146hxrs3mqQ9ccNHdrrW3Rhyw+CjX/KWnBiWu/4PrVbtoUz8rgSXu0u3dDTmry1qBb2ebtfWiiup/YZf1P8PWEw9eQ18/39ufuXp7We+ZXVf/6jRvVmLD77sedM6mlYknp065d+4pv048U1p9xYAz8hNrni2ovezGfjlbz1nd90Cbv6l6D10yqXeXRwu/tf5+e0yXigerjqr/vGrNBU81z2tYL2d1Oav7f7OCh7e12TKxxaqvrffQOf+ja9836c9rPi6o3Pf6Vt95K//Kejmry1ndd08r/9Pr5awuZ3XfPa38T6+Xs7qc1X33tPJ7Vm9NxdFvTbvjwa8s//BJv/1p//aLc1b3be+c5u35P51BWIBteAAA>


The model objects can be recreated using:

|var = rebuildModelSet(model_file = mra_list_var, data_file = data_list, var_file = var_list)|


          *Model features*

  * Network <#network-1>
  * Fitting scores <#fitting-scores-1>

When comparing to the model with the same coefficients for each link we
note that all clusters are better represented by the variable links,
which will be pointed out below.


          *Data and simulation side by side*

*LEFT:* Data; *RIGHT:* Simulation

  * cl6 <#cl6-1>
  * cl5 <#cl5-1>
  * cl4 <#cl4-1>
  * cl3 <#cl3-1>
  * cl2 <#cl2-1>
  * cl1 <#cl1-1>


          *Parameter*

We determined 5 of the 10 coefficients that have to be different among
clusters (inhibitor strengths were not allowed for variation as always
the same concentration was given, changes in inhibitor responses are
therefore captured in the downstream links).

  * Parameters <#parameters>
  * Params scaled <#params-scaled>
  * Relative variability in network <#relative-variability-in-network>

In here the parameters have been rowwise scaled to the absolute mean so
that one can identify the varying parameters and their respective strength

In order to quantify and localise the parameter variation they were
depicted to in the network to (one of) its corresponding edge(s) as
absolute coefficient of variation (i.e. standard deviation divided by
the absolute mean)


          *Significant link additions*

Find links that when added improve the fit significantly (p<0.05), we
used the local extension routine |STASNet::suggestExtension()|.

All in all we find 29 links that could significantly improve the model
fit. However, due to the sparse experimental design the most significant
proposed link might not be the best choice and again literature back
ground knwoledge and knowledge about the experimental design should
guide the descision of which link to add.

Due to different time scales of GSK3b inhibitor and other inhibitors
(24h vs 3h) the first links on GSK3b and its readout Axin2 are not
reasonable. When checking for the next best links we find many links
that are either not backed by the experimental design (e.g. link from
Raf to Ras when both nodes are neither measured nor perturbed) or where
no literature report can be found or only the opposite effect is
described (e.g. positive feedback from MEK/ERK on Ras, but literature
describes only negative feedbacks to Grb2, SOS, MIG6, EGFR…). Thus the
first literature-backed link and regulation type is ERK -> mTOR via RSK
regulation fo TSC1/2.

 


          *Conclusion*

We decided to add the ERK-> mTOR crosstalk and rerun the whole modelling
pipeline on the new network (see 2.2).

Model data available here -> Download
(KRASmut.ERKTORmodelset.mra.objects.RData)
<data:application/octet-stream;base64,H4sIAAAAAAAAA+1cCXwV1bkP+yIoixABldRA2S6TOfscQe4JhD1hSRBFqhAhCMqiIQI+6oLP5Yl116rVuhalikUrWpeq1KJ1Z6m7PNFaqy11QwFFIO//zc2d3LnEiu9pny0XfoHcmTlzlm/7/8/3nVtecjRvfXTrvLy8xnlNmjXKa9wEvzZtjH8a5TXNa4X/28yprpwye9b8mikLKqvxWEdca46fdviZVPdMsxEF02brug/tRxRIH38K5lfOOXn2rLknzK+7MWNEweCq+TUF1VXzZ00/tXL2/ILDC6QSng586TMjFLOy/oJWUiifRRcY49bnmZ+1tSyob8GUND5T6WF0GlFQVlUzc9509HJC1dyqmlnTZs9MD6VyRMGYqpqF86pPwt2imfPmVBWdREOtqi4qmTft1DlVc2vmFw2uqq6prpxTVDqybGxFUdm86VWzi0aXF1fMObWmiPssmMLYFO5PGVo+esqcCWPLiyqnn1g5rWrutNO8msrj6zrqOHhYAWOBJxg3WgacGxENcPCwigLf476V0gqtuTLMpG+eXV5R0B83jbVW+5ip4YoxuqSlwpu44JxLZQ3eIJjmvtRMBb4vjMYVZoW0gbWBb7TvW3pGW62lZcxayRVdsUbjJt4WoKHhuKKEMkZrKwXzAy7rRtKibMhEemX6Y0n4UdR9bD2mQA4dPI4VFKQfaDmmoHj0hPrPeKJ40ay5PPYE1iz2xPCK0eL4+iutxhSMPGlwZaxJ2dDRsQfGjRTxC+XjKnSsRXnljKzP82MNSGixB04WQf3nbmUFfoN/WYH/VY+w+t/3fIRlv6nht7Cvf+Qr37JHF1//FrY3HbGGHsnujO25dOzr3tLggLNn1MBDez/cjuMK+gce59oGSgdwEUYG9bdgYbA6bo00VrBA2YxWypPMMq11YIVvI7PtMK6AeUxKppWxiuGZtKUcOI7sk2xZwlEFsCJu00vSKbznM463cQ5LVbBYVf/K/tJjwnBf+4GUgU6Poz11ZhSZpJI6CISKT0vAT0rDYcXMlxm3mPV8ZQJjbCCMtLa+I+4FxsfQDAt8EZgga3wyEPAb6MtwKVVsYnAo3PhSBALTsEHsnsA17RvpBwxN0yNpNzJt2WS8sK60DxkZExE+ZlpVeJfF7/qRbtW1TX9sUjGmoO7XxhXf9LcuZWnfBA+t4FIRhYwPx5per4PK6hwR7huSayBkoIIgPcH8spTTMNILID4FZyoEi9aN3p/yjowzTxtl/CAIlOEsoz25QobVVVYFWF+lLE+vU+eylNtTvoew4fs8gK+WPKNx6POYgCb4QfgAZ+nbiypKaNjcCmFoVogwJsG4pygSIbgyXNcJKT00sdYX+AksSwTa05YzzXBBWCYSygs0RI4HAo14nBAG0kYQkYEUpKkJQYYiQ+20Gi3r+l9A/Rs09g03MDz8ohOMeXgTQpX0lbRcJZT2BAxQ+hZqo2zCGE9y0kDLtVA8ITwE9QCTh6YzpVjCCg+RX6E/q2C3CS49qWDcAgvjc80yZw8j8CXXCiOn0SWsx9CP4AxmBh0XCak8hF1gBiG4YTpIGFzAvCBDK33YHfrXcAIBh1Ua/JYwDEbnBxAl+scKJZj2IDCF5jB3EXkJ6p/DoLjiyreBsegwgeWA9xFWwAIDOIeEtR6H58HqwzEhgidgl/BIvsaAEOCFSoTIQcO4sGZACiYhAw/BOTCEdRDUJUmQDJkaQQPSmnlaqn9gJBK94AHzFa2+5cJiTRDofd8kDIfXwYAY8AM0M5w/MxiEgoYYJYKExgCxfNAsOEESkNB4AjPXED3JNYFeNHoQWDfoFU+r34lDy+G6giz1w+Ti6gdpx9XP03H1g8JB+WMKBxXBGzQ8HsSqImM9IezRZCkcRB5XOE/HFQ4iyVQ4aBiWPFPDFElRw5VrePtApjVsctidjWsYw4xUlkrhQkylGC6xuBJJ2BxMlzTcCBkpMa0hhw7HlcgzWUoEoWYpkWdiSkSjCuJao/AWLBJ8mWUYlo33mKU2wJNxtYHPiKsNvEpMbVhoODE9wQWfZA25kZ+IYkTFkAI/kfH3n3Q9kUK1X/EDWcCTa4EpQVOCvWsDDYN3h2ghd8H2ro3BcmFVAmZ4IPhetWGCULxQFnIM5N6NjUExNMgEJAFnzhqib+mglaNvWfSNWw8hCFodBm9rMukbQR/YhrEIKeQE0lI/i+gbvIOCGQawEkmEjEAegjzsEJEUSEETVQN8UzAaLB/0zQpcAWiTMEmDBYFnUriCXhHjDCQnaJ1S5E1wgEK0gylJuoJOlCJbk7D5CGnlyNse1CBH3hroLEfeQh6jAD2AI2Gs+MemXeI/JG8dQ/IG3w9wAIAMqGBFZm+SwAp8LgKtig3xm9O3cM5giJzcp/LJb9isIe6r/A0gCPCcwI3EQqd9dMTfBPCPgsO1BhOUKpNCkd9ghKoREiRilgSS3YO/SaAuBt4HEIfnpMloT97Qwo2DVjMCVMKPXn9gHX8T0FT0LBhFxIyhpdibAsTGuAE5rOU23TYE8AK3IBXogUXsITaE56DrRkM9uALeJEiPUOCrEC4DjQOeIyJBDaCLwLRAfmiM36UEODEA1Jx7sAhoMvQUlFcC4gsCogjPQK5BBFwWphgEQpvUKd2WhOEAiTAiLAWxngT6wtsYzZqTdSYEHgEgNoEPzAjEnQDDCIErFgfYgxPhw4QQTDFcIB4aIOQGxAwCKRmAYiaBwuTIthVNPpy+DEOlUPgDwIzp0wCtbzRhWMESnAgvVkJIQvN4At3DwgIC1hAOC9mqhvUTc4BJhrgUiwMuAjwOiB1tiITTBxS2SoB2KCtAbzBW4FduOIf5KYwdJMaTJFdG64f+QcZgRIJECXSmFGFx2LDAAAwBnoRgHniBxfIZBVVkxMjB7EBGLIOnirzAopT4McIAkR1Dt9TYw7ygR1JBCSEtvB0jwmKjOboMEpz4bEDuC+LBCoBOAW1zS7QCmDHQ9AT8jSYyxdGvwRO+AYokXQgyLKM0JAIirn6MGCSL65un4/oGGRBDzlSwtEaNTpGLmEbhlcKzcRWCksdUiBFpiytN/JUspiXhKP24WhARzVQL4icqrgfpV84KX8njgg+HKeKi9mSWqKEsMVHDEuOi9nhDok7NQcRFHbI4GZMtEctM2dK0VFyY6Tl8P0kVrNXQqkKEsOB0SD70H7f5Dp6yDT9FuRNyFb7EkkdDhqprus5pz7Qh3pQWY443ZfEmeBbwFqMwRbKLCKmEvAkWDbMg8+EER7J4E0vZpNGKHC3wFQIhp4ijhfatpGQVfAu3MDCsBXSKmBT8CXwYY0BMGuGGrhioGaAa7cYDRlErrmAwAcKtophIz1gMkpAWHIHSaeSW4017ovIcb2qgs32eN4V0xaPtaQtyEfgIutmc5B/QJqGsj34k7Xr6InOIAje0FDygbRch4xP73/AmuBpMFqQOsZL5ubxX6J7APQRWnxIcQB0mLYH8KO8FwA9oRroCWpOZtiK3wQm6UVrAFwHHSzKoTTrtBeClgVW5od2rLNbECRFAOQFNFQBBkHGb1s14UDasKiAk9MrqjLeHXo/QD+XDNHFvQPcM4qSA1SSHzjFKDDFKAxCkDBDFNQvwP6VimBaICgpBG1qWoE0+4FqwAF8D4xOcs1JYtJCa5sbBk6CLoD8CdIoyA/QECIvvg7pJW786qQFA+6CCSkCzbQgOKTkInB0gAoGIJUJuh/iPEAbTICRMiV6D9waURgoILirlB9A7LL2vRZi8wyJiTRCEMXI08Sj+A50wBhlEm48LwgHQ1rWgvUXoJcFbwFVYjDUAimBillaA0/Y85B4gRBNXMJwhqHJG9ho2CFIBnCwmQf7E+NZo4FfO/dSaEg2ER/C5L+PrT5kJqBaVvYjwZZRDxCJRCoRLTmk7QfCANqXxL+YivTAlY0kG1hBxxDIQ/BKU3VI2ZCpWU5IhVFiJJzDxQEvNCFkGaWtfFA4AmMiXWExopyQO4YEwYnYKLMNAYNQf4QkFbAAVpJwMEIUONDrAECxNj5gBGgeUENaUByJwiLlCingooCcgFtqqDYDiVFq9PUoMEYD3TFzFKPeJyYsA641VpSwJiyD7EXWtQtIV0wvKt8X0gohEliLUvaR7fddx2bJYX17Ul8wSgifjQmioFfkEzAdKYakGKZwXOA6aEFKt44nfRyriI9rQvp6iBdXfMcnYu6cOjz/lY3iI1WCTDG4lzPWAQZMPYKBMTMTe0AAXSatgjotkl+AZEGwlES4Ah3S0wZfiIgEleBHBLdXrwNnW3TyTuIj1YEOwbUpawqfxELRwuFbgI9geJwoBNg9iToFAEJbBFbgrqBp4Plk6FpDojglgMxpWomVIRcBUENyoqAReV9iC/sJ4CBaIFvBplA3KUZGGwX+OijQ8nxwVCakIVZpQOYyQVH6wt1SENu8kpcZBKsgDZw7R0C3CjXAONtoh/T9QEYZJ04pwml99PfA+T0Uo/WAYwIX2gz1L8DxtaXpUhEJZkGwuEniIkxAPZGvqMzQZJXgaIUozbYDJ8U8m2whL8CiAaUE10wGWT2fcDkvwPOK3QIvwzVStkU1GgAUpSAPxaR8IOf32RXVg2BJGlAKAOKzg0QRaFWFNcAJAXZARytoT0AQ4BYCiNpIUDhAezImaABsYqoATVK0NMErMiwH145UmROO0b4wP0G4MMg7GOQK7slBV2GDYPyIadItsAfSLkkZUayBB4xi4TECb3ZxyWTykRFSF5Sn8EhYnwUZYWEoG2I2YCWCCXmXIBgyhcUmlTDIzjaM9hu4M5SwBD/wQQTKfoqbCigLiEBsgm8UAQhAiaAAaKyEBh2B0QUhG0BuzlgokAw26Bm2nXWSCqZbqtmj+MByIV0BQ6QWoCfunTXKq09AQgaFn4TmIi8AfgZsJSXOh/UQoHiOEHebzIGZKnCA+E9InHkP1VFTtRTkzI8i2qZiKVsdQJAe3AB7XEYtOzV2GpVo+tIvIFc0dK6FpNFBERRkrMFiqw9dBIGlbX4YX4PGsL1IEwIC0gJOCOhAYpIQdqJjCdLhPQgu1g+qvpJWkoXvCfJOlXp7KUq8GiYjOUgp0G1cK4iZZWlD3kv71DCNLsJ6IC7YBgkFpvrg8PJsljwbJTJC1kJR6jy3k94CW/PMpxrfzVANkIx0Ic2Qjg2x0ANmAP6FNJjrwY2yUUkhxDSqdZFSGSQy6vlAhlfeg2q9ASA5/gZsKlID4ODw3loa8XXj+h+rMBZOUwWAmoIKQMFEJwki5WiuoD2i81drCiCiBSHkPyQ06logeUlm8R9CRIEr5YiAZGCRHNvaEsjmy0UBn+zzZSIFuQ9sABCYsOYjspEKDbKN9im3AaGkzNkAYzOwLaAHDh90CyURHKf7Xh30wQMZp/5LggoyOhuzjTINRORYAKRV4IwplMonQEQFJ+JpZ0A2RcVyzcx3R0BJYGFIXQNDSb6BULHTRdGCD0fZrJpFIJT0A5DkEKNBFfXRI8wwbkkNB20uGtoGzeQawHJV/EconopFefKpWYpxqkRmJm46RESCiYiUfiJf2axM0cMYp1x0AMPuScC8jukP1yYg3YUKD4Cvt5PqEaCkpoqDAAJ4A3lB+AsIBmQIXRD145mkTKmSi2IX+wBAE9W8ocQA6rmgP31LplwU9A/QHcAaaC3kPZQzpaFGQIjGwTQICOiRGQMe0+026K8JEi6F6Liw7C2AglBbI5Fk0f0bX8H6AxbA6hurkwpo+8MKw9ExTKklQpRCwONXlaVox2m+zIZBGZwQyJAMxIGRvPEqiUIkPVlyEC0Bl1lSEpolVZS4AkaRwrVgY+0MBUNkd4C+VVpmEkRR06ZwZIDDYYkJSURGjsm3EbzpcRVPwA0LZhmRGh1FoJxH+gwpnENNTBW2E9rHYkEhm1oVKlChTQKWElHUgCRBbw4LDFSmiLYZOAtjwSFF4mEQAoEuC2kSQiAlw8p6ga3BngoA9lSFRlUVInOFWQyUBmqdNdHgOFinwwPA4DI9pIANVkVk6R342pnMZoLw09Y64GoXVX1l6Q8WYMb2hZYkrSmaFGI0rUzNSBWVxVfD8LFUIlTEu+0yGRFV7mcKmDJLMki48ZUy6e85VxAVGC2ayJERpwkwJ0cD8LJHkSM23RWrSTXOkJovUwBMrSvXzULfTVt+57hAMp9Ngmg6hAnD4aZyxpDys9AKH4eQtQMWVT7VbmCzwQwD3QgnxIHwB1kUSVRfEdojWIM7A04FGMVrCsJmG1nM6ZSPhhEmEiK+030QllYjW4VEZxDsqGoGDBHRJe8ccrdkTNOdoTQOd7fO0hhoBA4RHyYBQ6ZTnXudQ4MGUD+iiKVFaz4ZSORR4OvAJhnEgGpr4xL45saGu6LAE1fcAo7OsIe6rxAbLQlX3ispLWLQPHaVQCEhpqoASdJjYZqZAyG3IgPgAqCIJUUanmOqpDTEI8FI612wCZTK/BSFFbQAKJZAa6SGPCrLS32JACRjayYJbhq/fo5wLtwPao6bzJVTQFQe2tA8GPaC6GCAxEBfoBB2t5BQvJQFpDf3ySScQWXh4TD51Yh4DBbYCQARm1YIqeGgjP3XuQFJ9ExQSGJC2nUNFZFRQTwcw4wOAOkGZaB8ayhWeW6eT3wB7ZJYy/CYBgUCloeN0YjihlBcea4cdKdqUD8mVCb+Fh8xXMWpChUacTr3g5Sas+LdUzUyFlFry+AAAI2g/0dCWfBAekoDqg19oOqQQJEA78XIC7lRwZnVC0npaAjFUBxamfYzGGlKSDSjXaOJ/MFOqh6IvCQK3IBDMSQE4cHb95mRILokrUspSIr5bYpNhopWe8kNYCnKF8I52BjFbc010k76OyHCm6NshSAJGUa2Y0YIsL/V1CBzhG4SWhS1o94MR7vfpdL/K1gBF377BATECOn1B5ZzSkhOzYEsJCWZmwn1PRd9vwkklgFUkJYfgA2x4FIi+iYBRGg/LG2oAfd8R86FEwO1hyoM8gwJ6wDRlFlSPqyANQWTpnBfEdY6guogrWfqdqW8PEHGtSn17QFyNKK0VUyN6JktvaM9AEUWA+w+Yig87rjfU3M9SFADPuKIQS4trRpxNybgqhHQqS/iejAs/pFMxae+xupniDQWcJU9PxOUZrm5cgP8aROhrTsn4hpNnYWHG03yjN39LtCj2/W/N5lbOqZpfx5WapwNW/de9Nan/6oAm9adhmtQXozWpTxU1IYKVl7c7q4tW0ytrUt8xV//9ck3o/zb4v23qMx6m76jb4yf2ouazqxZUzU4PtnHd1UbT0r/UZM9t2uzK+enHo5fMqJxWM686Nc68dPd5dUNI/6T/ZN7Py7jX6CvuZz/T0P3MP/vTfcfP/fiig8e3d3x01+c7ta5yolH+FZVjH3Sy3ynX33PaG45tPPqXhZV/d7L5gteGD5lQ3+7ZxAVP3N/X9Wl+wcT99p/kDgt+cG+bpbWu12utdvx08yT3w0avvfXWqsGOPfbThzYce2vUrnzVgRd3veJKN6zbkJLt9hI3bF2z7rM+3ebKW74x46nfj3alReds+LTTbnf02k0dPnr5/ajdcScNWre4er47ckXplIofH+zKNz/XufzOalf+zJb3Jk071VVMrrlzwvwe7ph1rd80lx4Xteu5eczsXyzv6PJPK3zkWDvStfms82G3ftHGHVT7xtTE+ae7/dYM/dWjtZtdwU1tK9i6tVG7kcepo5bvbuUG31k9dOvBn7rxLzx5Z5/tS93gzue3e3TTJ+6o4acufHvVHW5E6+tuPb75AVG7ymErXj9z1QWu+L624268Z5rzP7j303fey3fyxivyPuryRxfU7Nx09dptbljTrU/1vPrhlNo0rq3TlDYRiivxak47uSqtxhPKvRAozkrfxwUgn8yPwFnpj81Lir3i0tI0dSuZ6IUoLuKoEz0CbdHDE7166EkPh5As4y4QWMYndJvxIgJYqTk0S88hre2tyfa8GdUw8myrrJ630EsbP6lp47PwT21t7Y6UaXwTC22a7vYrbXKPgX0fzVBsS/b93G/hzBE3L3ul62VObbnzgx++NcCZvxyy8uWJY5x85ufTd8x+3+mDZs5Z+8mbUbv9T5k+qMnQ37nW741YU37fr91+D75XeeGGQtf60WbJNwYNc233u/u4wmNGufZFlV9eVB5E7Y4/64Buf9b93ORdy/qufnaom3xvj/ZT1pzgjmnfM0jmH+sqZ9122SkXbXRTV5667pprr4nalWxsXHva2DPc4YXL/vDup9PcwNJlbbxXlzp705Pv1q5o4dyGIUO/GD7TDTvu8bNXT20StSssPey2saP3dx35K5d+1vk612j8ot1jn/yZK5Dv9B45t71rdNbLp1y+OOl6bj/9mY6bKqN2g0oHrfjzCf2dHjt8w1tHzXTFL2z+5U2TNjj7UNNOHyx51pVOuaPPYaOXuWTFtg1P3TsvauctvmLdkuGzXJe5w9tc/Mgg16bltgk/PfJtV9C7aPVdu2937R5fP3zz4qWu95jxa5ct+HJfMsPmtXk5q0tpyYFbg64nLNzqOk1d/GbJZzXuwLLkkiNfr3Gdn39Tt7xsg+tU+6NWf/3xsS5fs7vf25VIt0vu6LrtsV8c3i25Y0T1rLF3bEluv+Xdy5af1zT5xWXvf9j76g+Tnz/8XI//GnJAcscHW4edMvn+qD/z4cbWPTv8xLE+n/7q4s5nO1b6wOKX8u93/d9Y1HrJo92cGbTwvDsm3+aCMeVnbLj37ahdn9v+tv6en//JFc5s9clz4xe5H5xS8tn9n7R33R/uwB9cLV2v/3x9y5bgdpdgFxy8eOnFUbu8P824pd15v0nWdj37Mdv2keT25eWfTyxultx1M+97fOtmyc/XFd989qt3ucZ3T9k2vWN9sD305uQhQyYe57qdO69sst7mCmqG9SyuHujyu7/cfWRhF9fn2F2zPtz8Kazp8fKfbx0atWt60wHnXr64MLl75dhVkwqOTe6Yan/XZ2Fxctf6t197wYnkzv9+v9P947e5JqPPXHH0qvNyVrdPWl2ntj37Dywtc/lH6FsvOf0Td9DPe49f+t5trsvv/nZ44bovXf7o4Y9vOH+L69Lu5qb3XTk+3S75Zduhy9sVrEjuuKWkxdZNLya/+P2k2upRvZM7np568ICneyZ3/HjUdctGvZTc+dDCBbceUxz1N/DVtqP+869nuAE9Zk14paSNC+5u/Isf3nKVG3jqk88sGzTYHX5hxcS5//E3Vzwm+eKix1pG7fyVy1fs+vPnruj6zs9ddcdRrt8xA2dcu/o1l9h83qS1hzzr+l5uXti09HYnlm19YcY13aJx7njnL4/dsq5r8ovHrjjvN2ddktz+k6UPvbRfWfLLlaPzd8/5U/Lz8l63t97yeXLXEXnPLFbNo/46T6v84cJpxS7/4ZllMz7h7rCWU554+6pHXJdRZ15z3IwfuV7WTT6/MOG6fnb2OTdVzIr62zWr8TnHdj0++cW1Vwzo+EBJ8ouru9y35sJzkl/cdJ33+TM7kzuOeat/kyFYl5ELzvv48e45q9snra7HTwf3aL5zvOv91HPdbu/X1PW+VboB6+e6vr9pu+KDw891vUsefOWDMXe6Xm3+/sTEV+oJTfP5+T+66/LrXYt+lzy/X8UW1/S6NXnemWWu+ZC1q1YVtXfNPnptVLcDXncter14y/YD2kbtxv3g7RPvWv+OG1fw3LVXvfuQK618d1jvI89x457lHd7p87YrXfB0q+tf3+zKr/bWVpcWRe1K2l+8fO3v7nbFXY5ZfcMu6QYNOXTGqiuvdi44ffC6Lf3dAK/LhMQi5Ybe+UDhyDUHRe3yfvvqHwfdUJ6sffr2Mz6o3J7ceWKfmtvuaO4are0zc+PUj5Jfbps+J3/Dza7xj++5ih/6fNTuMDe1/BN2sitc0mvAUfPbOHZy8/+6dJpwPUo6XrTkzP2c6l898KWnOrjCzWfcfMP1l0btmr3+y1fGLvKTu4vmrBp1SGFy1/nVLXvN35HcXf1SU1m6zTXqtWb9yAnLXaOx78vxj1yfs7p90ur6TX9xTcdOXV3f9WeuOWDACa5f3qt5L3/cwfVd+/RVfc7q5vrtWvvLG+882CWOX37lycWTo3adn+54YKM3D3btHug+/NrH7nOtt0y875S7rnftZt34wTsPNXbtf9X98k8GdXcHbRnzt3Wse9RuRJfKjg/g+tCXpl6y+PmxrmRSr23i+BGu5KONQ5eWPeGGredX9vm4qSttM+zNeeeujNqN6/loftO3lrsRjbZM//CI89zwE/v84cPZS9zQm6+96nq0H737iZHFPca5cXlHPP+TJ0dF7ZoW3nOkqp7t8kbsvKXDSi+50x9Ysf0Pa12jkz7cdOj4Vsna56/La9H/Bdd8v40tOuT/Nmrn/7rFX748oKfr9+cKc8HZl7vibu9PuPzNJa7fRTe+sd095ob97MXt7S44w7EHzz1905rl9e02PHr1TSPGuFabJj9w4cV3u5beanHQwqNd05eeGpC84Q+uR+2CjX0CCSxxl27rbsxZXdYKfDfbrC0XVFb/H3ZZ/z1sPfngtfTnZ3v7f67dXrZ7Zuc1vzrDm55c//vOh5y7cUXyycmT7p192q+Tz5RVX9nvrPzk6mcLay+/qU/O1nNW9y+gzd9Wu4cundCz06NF31l/vz22U+WDs46u/7xy9YVPNc3bs13O6nJW9/9mBQ9vbbV5fLOVX9vuoXP/Q9e+b6LPqz8urNr/hhbfeyv/ynY5q8tZ3fdPK//d2+WsLmd13z+t/Hdvl7O6nNV9/7TyX6zd6spj3jrujge/8vmHT/ntT/q2XZizuu965zRv9/8AAZdd0xt5AAA=>


The model objects can be recreated using:

|var = rebuildModelSet(model_file = mra_list_var, data_file = data_list, var_file = var_list)|


        *Model features*

  * Network <#network-2>
  * Fitting scores <#fitting-scores-2>


        *Data and simulation side by side*

*LEFT:* Data; *RIGHT:* Simulation

  * cl6 <#cl6-2>
  * cl5 <#cl5-2>
  * cl4 <#cl4-2>
  * cl3 <#cl3-2>
  * cl2 <#cl2-2>
  * cl1 <#cl1-2>


        *Parameter*

After addition of one link only 4 of the now 11 coefficient need to be
varied between clusters.

  * Parameters <#parameters-1>
  * Params scaled <#params-scaled-1>
  * Relative variability in network <#relative-variability-in-network-1>

In here the parameters have been rowwise scaled to the absolute mean so
that one can identify the varying parameters and their respective strength.

In order to quantify and localise the parameter variation they were
depicted to in the network to (one of) its corresponding edge(s) as
absolute coefficient of variation (i.e. standard deviation divided by
the absolute mean)


        *Significant link additions*

When disregarding the links on GSK3/Axin and unfounded positive
feedbacks on Ras the next best links demand a positive crosstalk from
ERK/mTOR/4EBp1 -> PI3K/AKT/IkBa. When looking at the unexplained data
above (Data and simulation side by side) we can se that the reason for
this is the unexplained negative effect of MEK inhibitionn on IkBa
present in clusters 1 and 6. There are reports in immune cells of ERK
regulating IkBa, however only as destabilizer of IkBa. In here by GSk3ß
inhibition as well as MEK inhibition we see reduction of IkBa and
consequently a positive effect of GSk3ß and MEK/ERK on IkBa stability
and thus negatively on NFkB signalling. And indeed in vascular
endothelial cells Meng et al 2006
<https://doi.org/10.1016/j.cellsig.2005.08.007> observed an
ERK/MEK-dependent suppression of NFkB.

 


        *Conclusion*

This reasoning ffrom the extension section as well as the notion that
MEK inhibitors have few if any off-targets led to the decision to add
ERK -> IkBa to this model.

Model data available here -> Download
(KRASmut.ERKIkBamodelset.mra.objects.RData)
<data:application/octet-stream;base64,H4sIAAAAAAAAA+1cB3hVRdoOvQjShAioZA1Iu5ycKWdmjiB3AqEnlARRYBUCBIlSJETAHxuu4Iq969p1UVQUXdG1iy72Qlm7/KKrrq4sFhRQBPK/37m5J/dcouKq+7vrhQeSe870r73vzDe3uOBI3vTIpllZWXWz6jWok1W3Hn6tXxf/1cmqn9UEP5vNqCidML18TuWEuaUVKNYGzxriX0v8G1ddpsHgnMnTVfWHVoNzpIs/OXNKZxw/vXzmMXOqXxwzOKdf2ZzKnIqyOeVTTiidPifnUCrpeJ7kUvtKuoaFDzyPu9wwEz5QSnlSMT98oAVzuZIqfGBcqaVwWXV3bQfnFJVVTps1Bd0cUzazrLJ88vRpybFMGZwzvKxy3qyK4/A2b9qsGWV5x9FYyyryCmZNPmFG2czKOXn9yioqK0pn5BUOKRpRklc0a0rZ9LxhxfklM06ozJtUPjOPu8xMYGwCZxMGFA8bcly/0rzSKceWTi6bOflEp7J0UnVfbfoNzFHCkZ6nlVCeMIrL5Bj7DSzJcR0pfS18KYQWXBi/+uXC4pKcXq7DPcaFK3zfFa4yPor7wmNSSJ9j0qiAJ4J5Pj5ywZTRWuEJ59qgO87QIfcNlfG4JzQzynDus6Ad7TPmCSawsLTUWEZjtERbmhrWpnogjYr6j8HL5MI2Kgg+iuqPTYfnyAH9RrKcnGSBxsNz8oeNrvmMEvnzy2fySAmsWKTEoJJhYlLNkybDc2hBI1WKBgyLFBg5REQfFI8sUZEaxaVT0z7PiVSYMXpEcaTA8cLUfO5YlOPW+pfluN9WhNX8vmcRlt5S7a2w7y/yra2w2rr57lbY3nTEaiuS3hHbc+nY97VSy2B/9IyiHbUZmdNLOFBpDRfBjSddxqtftRsJRYavgiXAfJRylc+4K1Mqeo6Ak3E5I4tg2q95BQuQzIdlCldKJkSyzdYjc5jDmIEBuUoZYcJK+40ke5baRVfk31ym3KSNZQd9uR5MnAnOXeMLXdbL9VKGIh3h+ob7ni/x08jU/ozwmQcfyjEgz6RUMk7gW+EMBFyGTn0ljTGO8F3mGknep6Y97hgDD+P6PlMCXinprYLxu0xo42sPbz1XMpbSIrkULTRa9DFJKSPzxgpJKQ3GCBfnJ3trOSRp+mTdML+kkxkSkSE+pppd8JZF37qh8lXXTX6sVzI8p/rXuiU/9Lf2RUnnxYwDBwufrzE3uNDqAvsXVXsqvNe+UNIIabwa8WQXJbyKlg4kqz3pGSGY9FLaT7hPxpmjtKddiMXTnKXUJ1/JsLie7xlolef5PLlO7YoSftFzHS2UC/02DGEhpXLgFJmAIrgmKMBD9Z9fUkDDhtIITbMSSukY4w4ijqZwC63WKialgyoUf/DP+CxmlKN8RBaGB9A7EfMcRBXhooBRnstiQkPaPqI6FEsa5ceE50gmEWWgpwo1q/ufS/1rVHY1oo2Hoq6KMQaLFAqzcD2KcTFPOYhbHEqvtPT8mNYOgj20z+cKQS0myKQMJi9g2Z7HYr6A/WH4Uvke93WMSwRf5RvEOYAKxVJn76MzgAsPI6fRxXwHyktx01Wu70kRk56jEII9GALXCK8xjQeYF2QIO9QYj3AAS5jhRkqN32KaOQjYBqJE/1ihGFMOBOahOhCLECqlfw57QtyGMcFNoMMYlkNDhWD9roC38mO+H1gwVt8DvFEsxlwNTADXAsvkXHgxGDHjCs4Ea8ZheTFpHBfD0VgWJpQvSYJoTVMlaEBSM09M9M8UGSvaMsz1aPV9DqcABAaNcHVMcwfKIwK/CM0M5s80BgF36WmgmZjCALF80Cw4HxKQUCiBmSuInuQaQy+weszcYIUUT6rfsQOKyXWlqV8AeFLVD9KOqp+jouoHhYPyRxQOKoIWFHPxAyufNNZjgh51msJB5FGFc1RU4Sh4pCgcNAxLnqphHkkRzhfPGMaQ1LDxQXd+VMMYZuSlqRQeRFSK4RGLKpGEzcF0ScPhykMlpjXk0OGoEjk6TYkg1DQlcnREiWhUJqo1HlrBIsGX+QzD8qM9pqmNw9LUBj4jqjbwKhG1YYHhRPQED1ySNeRGfiKpqC1L+ue4sZS//6bnsQTs/ZZ/kAU8uRKYEsXjvasDDYN3h2ghd8H2ro7GcmFVDAN+CVHGd9dhUE8ojedDjkbu3dgYFENxTZKAM2e1Ubxk0MpQvFoonsAQfQMjhA8wboiL2hHF60XUCrOHd4JZYJmTIjmJOB58IGyTaYAGZjyV00sFsAxgwBe0bBCOItDqGnggkDnm4QmkBOcEiAnnSyXIyynyPQAYHmcBvcMnNCI1BR9OT1zYJmwNUoAnSKpSht7tSR4y9K6WjjL0bi/onee5CO0I0hIum/8geuchcAoBtyhA5Vhqf5JjYoLBnVOA/1H0LpiaB7wKby8RfgGYk6P4lfM7gCQEHwI/mAVLkt6Q3wngIw++G24VVMZLpVjkVhihbkQLKYGxgHT34HcSqIyRi5cAhEzqlPrkLH34eIOlJcAFDp9sfr9qfofoAqBpaLMuDH/7h+zOgxpg3IAkUHQ/WTcA+AKvXIA6mAAUgtiSoF0CppULlukBjxLkB+NxvQBOA60DvgvgRVAq6LLPgQxRGb+TeI0G4OactiIUZI0ABbGDAggCqtx3gWxNCGzmJRgGlFlC14C2PUkYD5AJI8JSECuKoS+0xmjW0GWNEigCMKARRGmL04+BgQTAFouDqMeJEGJCQLYYLuyQBgi5AVGDYEKlTVKfA4KFycFChEeTD6YvgT8DMwONxgNGUBjIWCvCuILFOBFirARCNdA+SqB7BdMi4A3hsIDNKiB9YhbM+AFuxeKAqwCvA4KHVhhMH1DZ98g4EcxBfzBWxGn4Ks7QIMYO1+JIkiuj9UP/IGtauoJECfTmeYTVwV0FBgDQ6KN7BqeFjiSMFKrIiLEziv5YZzis0L/NT4gfIzQA5hi6T5Xh1oDwMBwoIaSF1jEiLDaqo0sT48R3sbSgIgAbSoBuASxwn2gHMKVRVEIDqxHZ4uhXo4QLqGFIF0yKZRQGREFE1Y8Rw2RRfXNUVN8gA2LQqQqW1KhhCfIR0Sg0KRw/qkJQ8ogKMSJ1UaWJNskiWhKM0o2qBRHVVLUg/uJF9SDZZHnQJI8KPhimiIrakWmihrJERA1LjIra4bWJOjEHERV1wPJkRLZEPFNlS9PyosJMzuGXSbpgrZpWFSKEBSd3Ug767jo/Qym/9lIunAC5CldiycMhQ9UVPeeQtK6NVyXFmOFVtfAq7WB2wgNfhorCAJNjDHgVqJMMPAFtPMkwaJ+aoFWM4rjQtOcgGB4ouBUNlMIUAnHiCEyQCzJonzZLAh6lPNrF0rBruA4SIjy6hDlSYAc7o+M2HyTO18BPMBkVsC9qRNB2gCLrS4KfDLPaE7dnmFUtHWWY1XcyK2qPtm0R+OAEgFy8sKu9IlaG9sOY4oTtUzkSRqKlEkAFmvn4P7XWv8isOG0IB4DABUwIHeqvmlmBnWCZNB2RAJfo5ASyw5MzUAL4T/AbCeKTevBFXoUTuCOX7ArD0UgK+UkenAGaKSwd1xpqk8arOGEGTxJ49QAZTMprWjftgA5IpWmJDSBnOrUifEQnamBLUFqTDDBEraDhEsQcvMMP4hPAGYFOgzivKM1C02EOhS0tYTrA0CbmOxo/XfAEGIziBPigPz5qSEVz42BSBgDN1QKEi1SJSoDSuC7InfRrVicxAAl1QOvQYLyj1uh4EZpiuMdB1WIB+4PZkmkgeEmCtdrTaNfQQZQhQOl5pMZGkg2J4PgPi4g1QYTGyFEFvBeRFUGWQQbhwcPcYAC0+S0QXwFwJAFgAFrASV8DSoKr+bQCnDb4IXeDUExsQnPGOZ3fGIL6qGAQuTXIGxgRXnNYP8VWDYTqJtaUiKIHAggHE11/OtuAagkGRBM0RqeQWCQ6ROGS08EfqLRPa+vjf8xFOsGhjk8ygO8C/MUyEEATdD7m+QGX8RUdUwQKK1ECEzcAS4ywZ5icMz8YABksQAkWyJPEMmgHGLMDguAaAqP+wHFBawAU0F5MQ5WhIfCXmB5GQosLV4HKho6UFZ0kEXzEXCFFFDJUAmLBjMgT1UALh46WCOI7OqpidHqKyQsAHAAfRucsLAT1h1XXCmhZRC/oxC6iF0Q10hShupFONV1HZcsifTlhXzJNCI6MCqG2WuQTMB8oBfQAi0HzAgtCFe7TITeP1PoFkRVXUCoW/qcFVT8zDdm7UodGS7kYHiAt+CaDWwlOixCiyQcgGHtMRFqoha0kVTDDVmphK3B4RN/hMRCtWYgNEmyFzJ8Mk3Y6FJxX9ctTiK34jk8nyPCOcOnAQEFpTdsHAFGIj8ExEAPtx0ogZOBVkLCH9QAxQcxhADIEhViQywda4tGuCtEXRtkJDAXpDFoD0sEJMh/RFK7HRUjNkJXa6UGGrNQ+nwxZ2QuyEiQxwHwZZeSGkPb7yQpt8NGmIgEJTzAvdSQKWALRTyggxhpu8SPICjwDHAdQDjCENkns+6snK3SEoRlkrlyzZ5ofxADBupToQicp6WzFOLTOgL+up2tOeVLS/BRQqqJzeaHxXyofCdL88BY4HJDKpQN+lfI6SPMDwtRQIIBKyrxJPaRKnAQ5hsI45Aktr+G686vhsk8oUgpA5iBLSBGsJYPAOOicBXQFhEYQFAV8BcSiOhKjRYghbkVVgB40ZdkJD0EHcJW4GYNGo0kd4HXae8YH4EoeqlQ1XOfQWs8XiP9gDNQY8CxwCIgAVFDQwROiGdA7pgBTNLRhzuk8jAekiTK9HEqbDRKgDEwrSFcDMDeIcIKywWTAFyjJnVKzoNipR0HKgUUBOTDC4miOyjJEQsE9rCgMkvgCrBWuA1OChQkagMJKSAAmhlEHdIVRQPUpCdMoEDoX8NtDNCfnQrlhNH9BhiNgIeEOdWXQP220Y2WEolR/KqvB2jgtB23+Iy6rAJH7UDxGGDw4E4SY6fAF1JK4ADEdytmijDI6d6O9C+1TwhatDjTKx7gJsauQZyfmLoN0MHgel+gXzR0roWg0UESPTr3AcV0lMRUj6WhABg9ciBLyCCiCBq2BXYNcEFykQz+QNQ/TAYLDmgXaQTle0pekoXsSAZ2mXo6Xpl61UhWVphToNqoUxF7StKC6kV41HCRNsI6ICrYWCkJHhVF5OH6aPGqlOyZtIR2ZtpC/AOLy7ychP02pWuhIMiJn6EhtSWm0+QkNh7+CsYcZlfsFdMQ4LoczVjJIKU3GkuDaER2KM0ApiUgomZZ4Ih0Nr8K0hokLylKDPGjXgwIOfDi0nSAK2qMtICIbcNJBKht5W8oSNb70SYoAIVhxBldIB/AmpxcdKANeEchiLrxBhpDUTgEyhKT2+WQIyXcSkgQuJzRJwBz4C5A+hK17w0iYz31wEboYUcNlgv4ERTbmcUXZaT8BIdFwHrR1TXkgOrxC8+smJIwOlbCGlGsO7JJKOAJXBcABp+mDlUD04eWSdtV8RElAZp+OprEIbi1ZabT9R3SBQK1vUvlG4vQEeJ8D0gl04avUwxVaN99hnGIHqQ3tJ6fTEUA+yjQjMkB8JCkYSoxiHEpA5JO2+V3KTSERaRfAmDZ+YzRwhvgDxgJc7UqCx4xYEX6XlPNMcIxQLm0JuwR86XTF45w2v4HPYSSEl43yNDAuMRSeevGFcqaEpK4wQiaof00nEEIRKYGmUJYZ+DZ0CuZH2fcBPTKUounT4U7AdbTUirL9Av4EEE3b6HT0IIITG02pY1h22u8jg/RS6RjNn9EztI8oGCTiUEpekD4IEwiy3BSdSQlKSgJkpxRARSsGwkFYMrjmEWRyUtK3RwRAO3QaQ9lEWHERLADeKMp3o3CbenjEiEsFa4UW0VEggMBBQE1AynRMS0oVpCtvQMpwDzFJ+UvgfsqXjBgTHSPAigmMa5IZ3YuhyyowT8rR8ZVK5M4RKcBiQyKpxzeUDUVHDpS1SMcXJAEidVhwBnJD7EbTpQQ/uN0U3GsRwPGS/BTxKCIM3MHvYHV0skv4nzKe8N4P+DUIYKAkAP20G+97xHeqB9AnuJnDIxrIwGhkms45Mk3nUrB7YaKNqBoFiWZpekN5nxG9oWWJKkpqMhqNK1UzErlrUVUAcouqQqCMUdmnEilKEEwVNh1FyTTpwlNGpLvnXEVUYLRgOk1CdN6YKiEamJsmkgz3+am4T7JqhvvUdhTj046XYXRAT14yGRmrL+RwBDZyyiD3QCHJwBdkjoGPSLJ/o+C4XUNnZPjBOAefVzACaYIGNDCKDsIm4E8id8yAUAFvQNkRb3Io/TI4zPXAi4zrEUNCaTrQpoMXxGu6yWMo45NS0LwagpbhPnsi6wz3qaWjDPf5Tu5D7QXXByjEAQK4NSBorzLH6J4C/B1lcgOXRqgK5RTRLiyXvOa2yL/8lQvCoS1NILXgSxd05isXAuojgKWUD9ShPQCm5ATCsxiCWoqSrQTdfPZTz1LIq0hDjAFO1vUIn4uU9hPukzgG1pUHx1+A3nuQH8BGinF0AYCHuV/Jr1ygkxz6igCB967cI3MMrw1tdtNlF8odi0Jf6UJpUI/RljVdYNHAmfTVPLRbJglqK6VhJZySNQwP7vQnrvdjoIhOgJDQZSUoWYhOBBKXICgJmr5JCCiR9q+D3T1G2f0gZ2nYG6qkAWkpu8qI4JI9XVMHHAR2o68MoEvwICLKpeRqH3TEc4I7+JRZQLv7Af0CtQOro8vmHqMqlNPE6QoOGtfB9QMAPpgOhVLJowMAxERV+qoh2oCnGxuwXzAQRTcmTEzSeSd9eRFdV/B8FZO0nj7BHEo5C86PNG1H0mkdcLBWxBCBiSn1SmHlwD4IJnNSAFhoipEG9JPYJGaK0WLQxDcd+v4BKuUGwBX0C1aPeloqo7giQurilebMo6+yIAloj9LStIJ2BNc/tIMlVXS5igU16NCFETNw6asIvHQN8OirQjg4rKGrIMyl+/+MaBL4VEzSrWC4CqwBRsQ4qQQPLvvC40i6JsOJbMLy6TwQyxtoAJYDPdEXQ/HgzgrEJ4xnGN1GlGlgPqqCNASRpnNAPRGdIzAvokqWbDPxVQciqlWJrzqIqhGdj0XUiMqk6Q3tKnhEIgTl6XvRYUf1hqq7aYriqDRFIR4X1Ywo35JRVQgIV5rwHRkVfkC4ItLeY3VTxRsIOE2eFOZS5RmsblSA/xlU6Xuu7Liak2dhwdGp/kEt/0TEKfKFdg1mls4om1PNphomA1bN99fVq/meg3o1V3Pq1eS91as5c6pHFCwra3daF02mlFYmvjSv5gvz6tHPZvjZPPEZhelL9/b4F2mo4fSyuWXTk4OtW/20zuTkL5Xpc5s8vXROsnjYyNTSyZWzKhLjzEp2n1U9hOS/5J/U91kp7+p8y/v0MrW9T/2zL723fNFn5x4wqpXlwzq82LZpmRV1si8uHfGAlT1nX333iW9ZtuHIW3NL/2llw7lvDOo/uqbe87Gznryvh+3e8Kwx++w71h5sfnNPsyVVtusbTXZctmmsPaTOG++8s7KfZY9d9uD6o24K6xWv3O+8DhdfYgd27F+w3T/fDlzboFP5F9tsceO3pj7zl2G2MO+M9V+03W2PXLOx9aevfhTWO/q4vmsXVMyxhy8vnFBy0gG2eNML7Ypvr7DFz235cOzkE2zJ+MrbR8/pbMetbfq2vuDosF6XTcOn/3FZG5t9Yu4jR/lDbLMv2x1809fN7P5Vb02MnXmy3Wf1gDsfrdpkc65vXsLWrgnrDTnaO2LZ7ia23+0VA7Ye8IUd9dJTt3ffvsT2a3dmy0c3fm6PGHTCvHdX3mYHN73qpkkNW4T1Sgcuf/PUlWfZ/Hubj7zu7snW3XzPF+99mG3ldRdnfdr+r9ZU7tx4+ZptdmD9rc90ufyhhNrUrarWlGYhiitwKk88viypxqOLnQAoliff4wGQT+pH4Kzkx4YF+U5+YWGS2RWMcQIUF1LYMQ6BtrDwGKcGelLhAJKlvAUCS/mEblMaIoCVmEOD5ByS2t6UbM+ZWgEjT7fKilnznKTxk5rWPQ3/VVVV7UiYxg+x0PrJbr/VJvcY2C/RDMW2eI+v3EZWH3bD0tc6XGi9LbdvPuSd3lb//cAVr44ZbuVz10zZMf0jq/afNmPN52+H9fadPaVvvQGP26YfDl5dfO+f7D4PfFh69vpc2/TRBvG3+g60zfe56+jccUNtq7zSb84tNmG9Sae16Pi+6mnH71raY9XzA+z4ezq3mrD6GDuuVRcTzz7KlpbffOHsczfYiStOWHvFlVeE9Qo21K06ccQp9tDcpU9/8MVk26dwaTPn9SXWv/6pD6qWN7J2ff8BXw+aZgce/cTpqybWC+vlFh5884hh+9o2/LULvmx3la0zav7uEU/9webI97oNmdnK1jnt1dkXLYjbLttPfq7NxtKwXt/CvsvfP6aXVSMGrX/niGk2/6VNt14/dr31H6zfdvPC523hhNu6HzxsqY2XbFv/zD2zwnrOgovXLhxUbtvPHNTsvEf62maNt42+7PB3bU63vFV37L7Ftnxi3aBNC5bYbsNHrVk695tfkxk2rMrKWF1CS/bbajocM2+rbTtxwdsFX1ba/YriCw9/s9K2e/Ft1fjC9bZt1W+b/OOko2y2Ynd9uCuWrBff0WHbY388tGN8x+CK8hG3bYlvv/GDC5ctrh//+sKPPul2+Sfxrx56ofPv+7eI79i8deDs8feF/elPNjTt0vocy7p/ced57U63rPD+Ba9k32d7vTW/6cJHO1rdd97i28bfbM3w4lPW3/NuWK/7zR+vu/uav9ncaU0+f2HUfPub2QVf3vd5K9vpodb8gVXSdv3dm1u2mFtsjJ11wIIl54X1sv429caWi/8cr+pw+mN+80fi25cVfzUmv0F81w28x6SmDeJfrc2/4fTX77B175qwbUqbmmB70A3xA/uPOdp2XDSraLzaZnMqB3bJr+hjszu92mlIbnvb/ahd5Z9s+gLW9ETxNVsHhPXqX99i0UULcuO7V4xYOTbnqPiOif7j3eflx3ete/eNl6yI7/zfj9reN2qbrTfs1OVHrlycsbpfpdW1bd6lV5/CIpt9mLrp/JM/t/tf023Ukg9vtu0f//jQ3LXf2Oxhg55Yf+YW277lDfXvvWRUsl78m+YDlrXMWR7fcWNBo60bX45//ZexVRVDu8V3PDvxgN7PdonvOGnoVUuHvhLf+eC8uTeNyw/76/N686G/+8cptnfn8tGvFTSz5q66fzzkxkttnxOeem5p33720LNLxsz8n49t/vD4y/MfaxzWc1csW77r/a9s3tXtXrj0tiNsz3F9pl656g0b27R47JoDn7c9LtIvbVxyixVLt7409YqO4Th3vPf3x25c2yH+9WMXL/7zaefHt5+z5MFX9imKf7NiWPbuGX+Lf1Xc9ZamW76K7zos67kFXsOwv3aTSw+ZNznfZj80rWjq59we3HjCk+9e+ohtP/TUK46e+lvb1bfjz8yN2Q5fnn7G9SXlYX+7yuuecVSHSfGvr7y4d5v7C+JfX97+3tVnnxH/+vqrnK+e2xnfMe6dXvX6Y12GzF382ROdMlb3q7S6zpf169xw5yjb7ZkXOt7Ss77tdpO0vdfNtD3+3Hz55kMX2W4FD7y2efjttmuzfz455rUaQtNwTvZv77joatuo5/kv7lOyxda/anWWc2qRbdh/zcqVea1sg0/fGNqxxZu2UdeXb9zeonlYb+Rv3j32jnXv2ZE5L1x56QcP2sLSDwZ2O/wMO/J53vq97u/awrnPNrn6zU22+HJnTUVhXlivoNV5y9Y8fpfNbz9u1bW7pO3b/6CpKy+53Fpzcr+1W3rZ3k770bH5nh1w+/25Q1bvH9bLevj1v/a9tjhe9ewtp2wu3R7feWz3yptva2jrrOk+bcPET+PfbJsyI3v9DbbuSXdfyg96Max3sJ1Y/Dk73uYu7Nr7iDnNLDu+4e8vmCxs54I25y48dR/r9aro88ozrW3uplNuuPbqC8J6Dd689bUR89347rwZK4cemBvfdWZF465zdsR3V7xSXxZus3W6rl43ZPQyW2fER3LUI1dnrO5XaXU9p7y8uk3bDrbHulNXt+h9jO2Z9XrWq5+1tj3WPHtp99M62p671tx63e0H2NikZZccnz8+rNfu2Tb71Xn7ANvy/k6DrnzsXtt0y5h7Z99xtW1Zft3m9x6sa1vd2emiz/t2svtvGf7xWtYprDe4fWmb+/F8wCsTz1/w4ghbMLbrNjFpsC34dMOAJUVP2oHr+CXdP6tvC5sNfHvWohVhvZFdHs2u/84yO7jOlimfHLbYDjq2+9OfTF9oB9xw5aVXo/6w3U8Oye880o7MOuzFc54aGtarn3v34V7FdJs1eOeNrVc48Z1un5LtT6+xdY77ZONBo5rEq168KqtRr5dsw302NGqd/XBYz/1To79/06KL7fl+iT7r9ItsfsePRl/09kLb89zr3tpuH7MD//Dy9pZnnWLZA4tO3rh6WU299Y9efv3g4bbJxvH3n33eXbaxs0rsP+9IW/+VZ3rHr33adq6au6G7kcASd6jm9rqM1aWtwM+zzdp4bmnFj9hl/e+w9fgDV9KfP+ztz0y9vaz33M4r7jzFmRJf95d2By7asDz+1Pix90w/8U/x54oqLul5WnZ81fO5VRdd3z1j6xmr+w/Q5p+q3oMXjO7S9tG8n62/h49qW/pA+ZE1n1esOvuZ+ll71stYXcbq/t+s4KGtTTaNarDie+s9uOh/VNVHOvy86rPcsn2vbfSLt/JvrZexuozV/fK08r+9XsbqMlb3y9PK//Z6GavLWN0vTyv/w+qtKh33ztG3PfCt5R+a/fA5PZrPy1jdz71zmrX7/wBaK8107HkAAA==>


The model objects can be recreated using:

|var = rebuildModelSet(model_file = mra_list_var, data_file = data_list, var_file = var_list)|


        *Model features*

  * Network <#network-3>
  * Fitting scores <#fitting-scores-3>


        *Data and simulation side by side*

*LEFT:* Data; *RIGHT:* Simulation

  * cl6 <#cl6-3>
  * cl5 <#cl5-3>
  * cl4 <#cl4-3>
  * cl3 <#cl3-3>
  * cl2 <#cl2-3>
  * cl1 <#cl1-3>


        *Parameter*

Again the same 4 links have to be variable across clusters to describe
the individual signalling.

  * Parameters <#parameters-2>
  * Params scaled <#params-scaled-2>
  * Relative variability in network <#relative-variability-in-network-2>

Since we have fixed the inhibitor quantifications five of the 12
parameters are required to be fitted specifically to the individual data
sets.

In here the parameters have been rowwise scaled to the absolute mean so
that one can identify the varying parameters and their respective strength

In order to quantify and localise the parameter variation they were
depicted to in the network to (one of) its corresponding edge(s) as
absolute coefficient of variation (i.e. standard deviation divided by
the absolute mean)


        *Significant link additions*

Among the 18 links that the model suggests to significantly improve the
network structure, we still find the links to Axin2/GSk3b and positive
feedbacks to Ras that we have decided to ignore for now. Apart from
those links we only find a positive crosstalk from ERK/mTOR/IkBa/4EBP1
on p38 that is nowhere described in the literature and also only weakly
visible in the data.

 


        *Nonessential links*

Find links that are not significantly contributing using the function |STASNet::selectMinimalModel|.

1 link is found to be dispensable the link from mTOR to RPS6 is with the
current design of measured and perturbed nodes not mappable by our
network and can thus not contribute additionally to the ERK-> S6, p38->
S6 effects.

 


        *Conclusion*

As no reasonable links were left for addition but we found an
unsubtantiated link we decided to remove the link from mTOR to RPS6.

This is the final Model for the KRAS mutant clusters.

Model data available here -> Download
(KRASmut.noTORS6modelset.mra.objects.RData)
<data:application/octet-stream;base64,H4sIAAAAAAAAA+1cCXhU1dkO+yIoixABldSAbMPNPfu5gswJhD1hSRBFqhAgSJRFQwT8qQvWpWLdUKtW6loUFUUrWnepRevOUnf5RWutttQNBRSB/O93JzOZOwShT2t/WwceQubes3/Led/zfWdKi47jLY9rmZOT0zCnUZMGOQ0b4dfGDfGjQU7jnBb4v9WsqvJJMyvnVk+aV16FYu3xrCn+tcG/CbVlmgzLmzpT135oOyxP+viTN7d81qkzK2efNLf2xUnD8gZWzK3Oq6qYWznt9PKZc/OOQknmMWGDwCjfcKWjD4SSGQ+sij6QmVWkVrXddRiWV1JRPWPONHRzUsXsiurKqTNnJMcybVjeqIrq+XOqTsHbghlzZlUUnEJjragqKJoz9fRZFbOr5xYMrKiqriqfVVA8vGR0WUHJnGkVMwtGlhaWzTq9umBK5ewC7jM7ibFJnE+aPWfc6NIyXVA+7eTyqRWzp57hVZdPqe2r/cAheVp4UiklhApsYJhMjnHgkLI835MyMEJrYblikge1LxeVluX19T0849pwqQVmyCWKBwLFhNUc5VEPTwRTQYAPHOvBJJXh3FijjW+1FVYoKqO4kngfBMz6LGzHBIwptKK5MJrjibKWFpEZrTgXSYk2Kxk0Hi9Z8mNR+FHUfmw5Kk8OHjiG5eUlCzQflVc4clzdZ5QoXFA5m0dKDC4dGSkxtGykmFL3pMWovOGnDCyPVCkZPDJSYMxwEX1QOqZMR2qUlk/P+Dw3UmEWpBYpcKqwdZ+7lOT59f5lef7eirC63/cswjJbqr8Vtu8ie22F1dfNt7fC9qcjVl+RPTvaY+nYvlqpZ7D/9IyiHbUfk9dXeEbCvUC3A+NrwdJeSc/Ad1grrfUVD3jaK+UJrpmx0heMq5Rh4hXUX7JAaMkFjBIGVvuq3Zg8OCNm0Q6cIOfKyrT2YOnG51pKX6OMEuntwcBhjdpotOkHaa/6ag/jUzbQRjHBUg2GXVkRMOErI4VgjNW96WvRoCFfwIyC46h7wz1rGafxaabRZu2bjuHwfPgLJpm0voWfwmLVvj04fBsYeBsMO1BCC80j74SgCcCV+MzXOlmvzfCkYZPtwriSLmR4REL4mG5U4VsWfVunWrV1kx8blY3Kq/21Ydk/+lunkqRrYtZTXMCjG0iIp0R9SEmtH8J7Q/K2Qlp4yaQQcksSPsNIzzJhlFQWkpAqrf2Ec2SceRAgHLK18NMsrT55QobVVRAyN75SAU+uU8eShNdTvoelh0JBdkrytMqhy8Pu53GIjgpwlny9oKyIhs0DIQzNCjuMiTHuYT+BlinJ8FzHpPRQJQh8aAmkzmJWezrgTDM8IO2KKY82ER8FLAyIxYSBtAPJpZVYDB3EhPKgM1JbaKNGzdr+51H/BpWxsxurUNTXMcagZEJjFr6S2LJiSnvCMFgLdFGqIGaMJzkpfMA1tqyYIJuxmLzAPq8UiwUCBobhQ91gkibGpUe7GmwQhgNzTZ99gM4k19h0NY0uFngM/QgOHfUDJUVMKk9jg1Ua+muYtjGDB5asSQbSNxiP8DTDjsmtJHvC+JjHhY9t0qB/rFCMaQ8CU6jOsMapTZP657Ao+A3lB9YE6DCG5TBQoUAYX1ifB7EgIDul1VcS2IXFmG+w48OEBEbEhYpZbO5kVRprBsdgYtJ6PoZjsCxM6ECSBNGaoUrQgKRmnpHoHzZOohfcMl/R6gfwWFgTBY3wTcxwgk4QM/fh/2w4f2YwCAUNgeewMY0BYvmgWYHwSUBCowRmriF6kmsMvQBAYOYWK6R5Uv1OHlxKDipD/UI4k65+kHZU/TwdVT8oHJQ/onBQEbSgmY//bJ1fPins0WQoHEQeVThPRxWOtoY0hYOGYcnTNUyRFDUP8AyuUSY1bGLYXRDVMIYZqQyVwoOISjE8YlElkh45T0YaboRMKTGtIYcOR5XIMxlKBKFmKJFnIkpEo7JRrVFoBYsEXxYwWefpa3vMUBuPZagNfEZUbeBVImrDQsOJ6Ake+CRryI38RFJR25QNyvNjaX//Tc9jCVC7l3+QBTy5FpgSNMXuXx1oGLw7RAu5pzDGPuoYLBdWxTKCEXy/6gAFMCiNCiBHwJb9qwPF0NyQJODMWX0ELrlpZQlcPQROgBzBAKU1AHVCJs0lJHB9iTiBvQElYomBJmtfnkMEDi7QwLTJvUDzDSc8B1PyYfkEOa0k/qaxBFxCaQIFFELcDGKC01MwKYlnVIYcHRyaVAJuwmchf4Mz0pArmlKcygCy+XARxmDLAtnM8rf6GVOWv+1lPln+tlf+lqA5SqEP4kAYi0nB/H0QOEM7A+zRB0VQPErgJAdkh6FjoMJPo2l7IXBhTyqANwcSMSGuSQ7iB8/gAIMA0AneSGCaJLFNMTgBBIRpA9hYrKpKJ1HkNRjhauwHUmLTwiLtweAkcBeDmgHGoZw0afXJFwZw4pAII0gFRp5a21oGh/0DUBI7rwCFShtagr8pCBvjBugIgjoVDiG8wCtsAsaQjlviQygXCGY0aD+2ImB6gFBwGl+FgBl4HABdQH9BmqCtAQf2Q2X8LiVsxABSc+5B2bQFgBAgvRIgXxAU5YEP7GpT5jU/wSEMEKImnQImJhQHUIQRYSmI98TQF1pjNGtorEEJFAEkNtYHagTmjoFjhNAVi4NtjRPlw4RovwSxAkDFACE3OvsEToa5JjU6pFCYHLCtUDT5cPoACIa2RvyBtmL6NEBouiYUK1iME+XFSghJeB4l0L2WEDqgNYTDQr6qgeWJOzBYCSFTLA7YiE9bNTbw9OkDDMNaQDxUIEBwMFZswxwogKFBjB00xpMkV0brh/5Bxww5HIgS+EwpQuNgpwIDACwM0D2DW0JHEngHqsiIkzPa3LHO4FgpBrcgIX6MEIYsMfSAKsNxAcNhOFBCSAutY0RYbFRHlzbGidFiaUE2Ao4VAKEC3gb+ALEAarSaShgOMAjsyNGvQQkfPtKSLtg0yygOqYCIqh8jDsmi+ubpqL5BBsSR0xUsqVEjE/QiolFoUnhBVIU8EVUhRrQtqjTRJllES8JR+lG1ICqarhbEUFRUD5JNVoZN8qjgw2GKqKg9mSFqKEtE1LDEqKg9Xp+oE3MQUVGHPE5GZEvUMl22NC0VFWZyDt9PWgVrNbSqECEsOHlWcvi31/kOSgX1l/LhBMhV+BJLnhoyVF3Tcw5Jm/qYU1KMWeZUD3MyngSVVtbXYCQstfkdHDInsCOJccN6YSapk5Va4gSj5ABaWFDlBwZPNNyKgY+AafkB42EojFwQZg8gh0JEk9CND/2CiyZzoifwKDBH5ROfCuhJwOGwLH5IbGQmDIUxOtTFJgRLAlXLEqf6qUqWOO1lPlni9K2BLzqVxa6nOMCzkcF+Br6MZ3w6V5ewaA1LjYwC7k4YDDHgYEG6bhTfRpyAghgwvAQ+hydIVvqhEyeQDwH0RDEOwA6TlEBuKvQFxA/3CPoiIY70yBU5DU7YjSIDvoDPZclpHpIW+fISa8ON0Ta9dfKEnCCBkoRNQaqVTXtN62Y84tnaYIkhmZTIUsyJ4A+FxECGoJY2qSLEnKDDEuyak8+H46dIAGFKi21cM4v/KRrDtLDYSaGygttYAIUDsAUN8DVAPuG5QJKeC6lpbhxECcYC/iOgzBQcoBJQQt/XpNp1q5MYgATgROvYs+gQD2UpPgigbWFTYGKxkNxhDwdIhMEQFIahYDfjAZ0JaEt4USkfCgtLVDDfMH6HRcSaYAPGyFEFtBaqDjQNO/FTkYN54QDo9FoYmD+wM+Fb4FWgxcBQ1gdMh1aA0wk95G4ZSBWogOFhdJjhIQ8rWAXloLwURsEZzg32Yg0Ay7mfWFPigQr8jvsyuv4UnIBqwYVgvagxCiNikSgKwiWnyB0sMaC1DfATc5FeGJUJSAaBIeaIZSD8JSjApYKQqgSa4gyhwkqUwMStlpoRtEwdvS4IBwA6DmAQYIGUJBJBR7iMzm+hixAY9QcKC+cI6Iz2YgaqDA3R6ABDCGh6RA1Q2VJMWFMoiNAh5ipDH2GpBMSCGRkLzJYK6XsUGyIE75moilH4E5MXFuuNVaVACUth9qNra4WsK6IXFHKL6AUxiQxFqG2ka13XUdmySF9eqi+ZIQRPRoVQXy3yCZgPlAJ6gMWgecG1owoPKErNI7W+R1zEF5QphZ+0oPo7Zhn7V+qoaCkfwwMoBZ1kcCthuAcUmnwAIwArIi3UQ0aSKpglI/WQETg8WkcQAgu/aFIbeUhGyPyF9olBwHMn8cvZREYCLwD1FhbuQSnFVVgYtqexNQYCyCEUB0i9xkoYxi2slU5qVeg7sA3RqSLhKgbYQpFmoAgsI7ETRukFDN4DbkUIIDY4QUaBOk3ZeDLLRfaC/rNcZC/zyXKRfXARCsQqQJgQGrH09vbORQgJUjoIAX1jTGQUGiAC2IfRGam2vG4U38ZFYPYAYjrwKeqbSjDIchFOAQjDgC7gifdMw8NiY3PxKRGF4iCZZMR62CghJmiRqYvRpKXhaYBQDQkDlONHOt0I0/Dw1g/lAQlgD8tgIwoAEpQUAEdTZkx6iCkRx/FsuLswIEjoV7L1BbVoOCCQKAUQcZjFowm1KgKbUFBgXbARbBSCkCbQKRAU1ZGkCVBUUCeqAnBgKAtOKPAYoFGiXgywH02aEI7TyTE+QOcxyCga50APKhDSt7BBagxwFTADOB9KKihshM0KFoMpgMxYOu7mFM3iISeiTCxP4ZcwQckKxsJ0MkpkxQYmKFtLhnTAEBwPlVCmB3K0x9CdAVoH1EZzVJb5MF+usKLAOEQHwMoAlDElQA5BA4ApYvf0IUvfhmyE0X4ZUJKk1eBrZD1KacKpAeVu0fwBQSBeAUElF6A67J+OybEy8Bd4SWUNZVvQctDRPbZdHQJuOBTgCYwvjOhBzBQ6gT8gqE9EhnKqKOOLomYAQvAFlFBFqwONCjBuAuQ6RaMTc5dhupYP7SJ2RXM3YboHZAInRDErUFhK7tCUESKImdAD+CCAggQDoINPkFIgCUKDFLIDF1OYDvdJaKF2UA6WDCRp6J4432Sol6cy1KteJqIzlALdRpWCyEmGFtQ20reOYmQI1hNRwdbDMCjQF5WHF2TIo142YzMW0pMZC/k94CX/fo7xrylVD9tIbj9ZtlFf0hhlhfuwR6LSWkRu/QAb+Jx8hR8Gc01yAiHdoJg2g79iIRuUAZ4QQqL7OgKUHuyCNnt4UnhOyo4GX2TEN9AHHdEFdFSEDTTMNVMAHxQ18TUJMZCUhkJnptgKOBoOo8FAIXgkKKiYpRv1A/ws3djLfLJ0Yx85YzY8fGV0FEkn1fvNN3ygUIwfXRoVpPdFKQlSYFdWdPCwf3TD+PCRklIguIU7yNKNRM4YxYSASinTG/tOOp0IPRHgBNwmiBrQjkld7ehYyza0BCAG3BSA0YAxe5ANSWd3RAYIsgY2nU0kQh9w7hxqIdBFoNMjI7Rugcfoeifl5Rg6DM4kGwB0lAVGUJ/YRlLnKGmJcQ++nNGhtQ8WRaiIcpZ8wF46tY3RwBmXlOoE1OxLAr+MOA9+h1oFYViDMCyd5/oEayk0oqDaQJ9A3zADQsNWKwMES/yDp187oXwmqCe6wgixRxP2pPCB0EQ5sGdTBhhxZkYHXZT7HpIf61NchSIzIZMxUGXKxAvZESAynYFT3ECE4RZDaV1YdmYF3XCto3ILaufP6BnaB2IMk2R0eEsODYIchhlomgJKghKGAMgpPU/TioFOEFIML1mogNIBGdgBwXvj0XkBZfpgxUW4AHijKRdNE7VKXwBiSuFaUR6ClqEAKPsOGJgyrEzMSErjowtnwMGgjDFJuUVgdjqQjPgQxQCYbwlqG5IZ3UqhqyIKaICOJ7VO5LUR5MdiQyLpsRfKVKJ4AWUUUuyBJECUDQvO6AQT9MHQlYAgvFsU3ioRQOmS8LYObwPTouF3cDbgHUHonrKR8D4I2TOMPlQSQHo6Sg8UsZnaAfQP78XwiAYy8BWZoXOezNC5NGRenGgjqkZhEliG3lBOZkRvaFmiipKeKEbjSteMRF5ZVBU8P0MVQmWMyj6dJlHyXrqwKY4kM6QLTxmR7p5zFVGB0YKZDAlRsDBdQjQwP0MkWWbzr2I2yapZZlNfHCUgZkNXwGA90Nzkzlh7HYbivhRDBYU3dZ4ppDagG3Rd06dkAWOJtFgiJBrIBFoM+wjrm4DOeRT0PmABJWjRwaoQ2IrDi5iUm0c7CiNSH/iKhVlddKGGEiN99Bl+5YGlXExBsRi6lpOCEllqswdwzlKbejvKUptvi6SEef20H9HV9EDt520YTRft6SAPXMj4SqbXMkrSd5hIWDSdqe6T2uCN8ACRfEou5ZyyZLLMJsFsBKASllBRlglLnUanAimEpDQlQgm6VhykB0LIaUhLhIBjB1IEv0Va+wnvSBTCQldAb+DFTfr3ISS4DVChBFSj3HueystKfp8BhWHo/j1tEr7cI6sLry2dVNM9E8rriiJb6QcAeAGlxwCKgblgs/CxPXAKLEhC0lrTNUhOiRSWhxfmE3fnMVBsPkCIAK1a0NEcHecn7h8QpwaMhNlwOnyGioL5UWI9uFcGtAYKh5bSabS0IrzBTnfAgfZgCnQfn26YS0pchuZR2r5SXnjBHdueoqP5kF2BucE2THg0QFUo34jT7Re6vhlm/kNjlTB0RC95dABAkKgaGDqYt+FlCQsUKKWmkwEbkxSSJIOgmwIq0DFJ6xkQiqF0sDD4A1syBE7p3pnRRAABeSktikwZ5IJQMCcF4ADadbepQnZJZBEzxWjJtCkpji73Uyk/xKVgV3AHqAf0YjXXxDd9vDKcKfqeCJKAUZQyBuyA1m3iixHI4MBoWViDIiaMgL9P9/xVpgYoG7oQ6B7dwgASYTIg5xCALsUk3bkFdMcaGHJ1pBJhYjflnkm6ocKJSxo6O1XwEDLUACwHeoISAbiHgQ8Qc6ssXbXjMgOrR1WQhiAydA6oJqJzhNVFVMmSbSa+R0BEtSrxPQJRNaLgVkSNqEyG3tChgQp9MqPvCokOO6o3VN3PUBRPZygK0bSoZkTplIyqQsinMoTvyajwQz4VkfYeq5su3lDAGfKkjSxdnuHqRgX4n8GE9nFbBhyCPAsL457mH2r5X8SLIt8F12R2+ayKubVkqWlyw6r76rdGdV8i0KjuVkyjupy0RnUBo0bEsHJydmd00WJaeXXi++bqvmuuEf3fCv+3TnxGYfq+uj3+RRpqOrNiXsXM5GAb1j5tMDX5S3Xm3KbOLJ+bLJ5qZHr51Oo5VYlx5iS7z6kdQvJf8k/6+5y0dw328j6zTH3v0/8cSO8dP/+zSw4d29bxkZ1f6tCywokGuVeWj37YyT6nLb3vjLcd23jcHfnlf3ey6bw3hw4aV1fvhdhFTz/Y2/VqetH4Aw6c4I6wP7q/1eIa1+PNFjt+sXmCO7LBm+++u2qgY0/+4pENJ9yaqle66uBLO195lRvSZVDR9uAyN2Rdk66VX2xzpc3fnv7s70e64oLzNnzRYbc7bu2mdp++9lGq3omnDFi3sGquO2ZF8aSynxzqSje/2LH0ripX+vyWDydMPd2VTay+a9zcbu74dS3fMZefmKrXffOomb9e3t7lnpH/+AnBcNfqy45H3Pp1K3dIzduTYxee6Q5YM/ieJ2o2u7ybWpexdWtT9YafqI5dvruFG3hX1eCth37hxr78zF29ti92Azte2OaJTZ+7Y4eePv+9VXe6YS2vv3VK04NS9cqHrHjr7FUXucIHWo+58b6pzv/4/i/e/zDXyRuvzPm00x+drd656Zq129yQxluf7X7Nowm1aVhTqymtUiiuyKs+49SKpBqPK/VCoFiZfI8HQD7pH4Gzkh+bFhV6hcXFSeJWNN4LUVyKoY73CLSlCo/36qAnFQ4hWdpbILC0T+g2rSECWIk5NEnOIantLcn2vOlVMPJMq6yaM99LGj+pacNz8KOmpmZHwjT+EQttnOx2rza5x8C+j2YotsV7f+U3c+bom5e93vkKp7bc9fGR7/Zz5i+HrXxt/Cgnn//VtB0zP3L6kBmz1n7+TqregadNG9Bo8O9cyw+HrSl94DfugIc/LL94Q75r+UST+NsDhrjWB9x7Yv7xI1zbgvJvLim1qXpTzjmoy591Hzdx17Leq18Y7Cbe363tpDUnuePbdrfx3BNceeVtV5x2yUY3eeXp66697tpUvaKNDWvOGH2WOyp/2R8++GKq61+8rJX3xmIX3PTMBzUrmjm3YdDgr4fOcENOfOrc1ZMbperlFx9x2+iRB7r2/PXLv+x4vWswdsHu0c/80uXJ93sOn93WNTjntdOWLIy77tvPfL79pvJUvQHFA1b8+aS+To8euuHdY2e4wpc333HThA0ueKRxh48XveCKJ93Z64iRy1y8bNuGZ++fk6rnLbxy3aKhla7T7KGtLn18gGvVfNu4XxzznsvrWbD67t23uzZPrR+6eeFi13PU2LXL5n3zQzLDpjU5WatLaMnBW23nk+ZvdR0mL3yn6Mtqd3BJfNExb1W7ji+9o5tfscF1qPlxi7/+5ASXq9m9H+6KJevFd3Te9uSvj+oS3zGsqnL0nVvi22/54IrlFzSOf33FR5/0vOaT+FePvtjtZ4MOiu/4eOuQ0yY+mOrPfLKxZfd2P3es1xf3XNrxXMeKH1r4au6Dru/bC1oueqKLMwPmX3DnxNucHVV61ob730vV63Xb39bf96s/ufwZLT5/cewC96PTir588PO2ruuj7fjDq6Xr8dO3tmyxt7sYu+jQhYsvTdXL+dP0W9pc8Nt4TedznwxaPx7fvrz0q/GFTeK7bua9p7RsEv9qXeHN575xt2t476Rt09rXbbaH3xw/bND4E12X8+eUTNTbXF71kO6FVf1dbtfXug7P7+R6nbCr8pPNX8Canir91dbBqXqNbzro/CUL8+O7V45eNSHvhPiOycHves0vjO9a/96bLzsR3/m/H3V4cOw212jk2SuOW3VB1up+kFbXoXX3vv2LS1zu0frWy8783B3yq55jF394m+v0u78dlb/uG5c7cuhTGy7c4jq1ubnxA1eNTdaLf9N68PI2eSviO24parZ10yvxr38/oaZqRM/4jucmH9rvue7xHT8Zcf2yEa/Gdz4yf96txxem+uv/RusRP/3rWa5ft8pxrxe1cvbehr8+8parXf/Tn3l+2YCB7qiLy8bP/p+/ucJR8VcWPNk8Vc9fuXzFrj9/5QqWdnzx6juPdX2O7z/9utVvutjmCyasPewF13uJeXnT4tudWLb15enXdkmNc8f7f3nylnWd418/eeUFvz3nsvj2ny9+5NUDSuLfrByZu3vWn+Jflfa4veWWr+K7js55fqFqmuqv49TyI+dPLXS5j84omf45d0c0n/T0e1c/7jqNOPvaE6f/2PUI3MQL82Ou85fnnndTWWWqv12VDc87ofOU+NfXXdmv/UNF8a+v6fTAmovPi3990/XeV8/vjO84/t2+jQZhXYbPu+Czp7pmre4HaXXdfjGwW9OdY13PZ1/scnufxq7nrdL1Wz/b9f5t6xUfH3W+61n08Osfj7rL9Wj196fHv15HaJrOzf3x3UuWumZ9LnvpgLItrvH1a3K8s0tc00FrV60qaOuafPrmiC4HveWa9Xjllu0HtU7VG/Oj906+e/37bkzei9dd/cEjrrj8gyE9jznPjXmBt3u/13uueN5zLZa+tdmVXuOtrSouSNUranvp8rW/u9cVdjp+9Q27pBsw6PDpq666xjl75sB1W/q6fl6ncbEFyg2+66H84WsOSdXLeeyNPw64oTRe89ztZ31cvj2+8+Re1bfd2dQ1WNtrxsbJn8a/2TZtVu6Gm13Dn9x3NT/8pVS9I9zk0s/ZqS5/UY9+x85t5dipTX92+VThuhW1v2TR2Qc41beq/6vPtnP5m8+6+Yall6fqNXnrjtdHL/DjuwtmrRpxWH5814VVzXvM3RHfXfVqY1m8zTXosWb98HHLXYPRH8mxjy/NWt0P0ur6THtlTfsOnV3v9WevOajfSa5Pzhs5r33WzvVe+9zVvc7p4vrsWnvHjXcd6mJTll91auHEVL2Oz7U/uME7h7o2D3Udet2TD7iWW8Y/cNrdS12byhs/fv+Rhq7tPV2XfD6gqztky6i/rWNdU/WGdSpv/xCeD3518mULXxrtiib02CamDHNFn24cvLjkaTdkPb+q12eNXXGrIe/MOX9lqt6Y7k/kNn53uRvWYMu0T46+wA09udcfPpm5yA2++bqrl6L+yN1PDy/sNsaNyTn6pZ8/MyJVr3H+fceoqpkuZ9jOW9qt9OI7/f5l2/+w1jU45ZNNh49tEa956fqcZn1fdk0P2NisXe5jqXr+b5r95ZuDurs+fy4zF527xBV2+WjckncWuT6X3Pj2dvekG/LLV7a3uegsxx4+/8xNa5bX1dvwxDU3DRvlWmya+NDFl97rmnurxSHzj3ONX322X/yGP7huNfM29rISWOJu3drdmLW6jBX4bo5Zm88rr/onTln/O2w9/vB19OeX+/t/tt5+1nt+57X3nOVNi6//fcfDzt+4Iv7MxAn3zzzjN/HnS6qu6nNObnz1C/k1S27qlbX1rNX9B2jzv6reI5eP697hiYLvrL/HTuhQ/nDlcXWfV66++NnGOXvWy1pd1ur+36zg0a0tNo9tsnKf9R45/390zUcm9Xn1Z/kVB97Q7Htv5Xutl7W6rNV9/7Tyv71e1uqyVvf908r/9npZq8ta3fdPK//D6q0uP/7dE+98eK/lHz3tsZ/3bj0/a3Xf9clpzu7/A3e3aGwneQAA>


The model objects can be recreated using:

|var = rebuildModelSet(model_file = mra_list_var, data_file = data_list, var_file = var_list)|


        *Model features*

  * Network <#network-4>
  * Fitting scores <#fitting-scores-4>


        *Data and simulation side by side*

*LEFT:* Data; *RIGHT:* Simulation

  * cl6 <#cl6-4>
  * cl5 <#cl5-4>
  * cl4 <#cl4-4>
  * cl3 <#cl3-4>
  * cl2 <#cl2-4>
  * cl1 <#cl1-4>


        *Parameter*

again 4 of 11 coefficient paths are needed to vary between clusters to
explain the significant differences between them.

  * Parameters <#parameters-3>
  * Params scaled <#params-scaled-3>
  * Relative variability in network <#relative-variability-in-network-3>

Since we have fixed the inhibitor quantifications five of the 12
parameters are required to be fitted specifically to the individual data
sets.

In here the parameters have been rowwise scaled to the absolute mean so
that one can identify the varying parameters and their respective strength

In order to quantify and localise the parameter variation they were
depicted to in the network to (one of) its corresponding edge(s) as
absolute coefficient of variation (i.e. standard deviation divided by
the absolute mean)


        *Significant link additions*

Find links that when added improve the fit significantly (p<0.05), we
used a local extension routine |suggestExtension()|.

The very same links as in the previous model are found to significantly
improve the fitting procedure. However given their impact is
considerably less than the previous additions plus no biologically
reasons for adding this link can be found, we decided to not further
increase the model structure.

 


        *Nonessential links*

Find links that are not significantly contributing using the function |STASNet::selectMinimalModel|.

No superfluous link is found.

|## [1] "No significant terms found!!"|


        *Conclusion*

Since no superfluous link can be found and no biologically justifiable
or data-essential link addition can be assessed, we have arrived at the
final model for the KRAS mutant clusters.


      Models

In here the parameter calculated on the final network from the network
structure derivation in the mutated KRAS induced organoids as delineated
in 2. are presented. In addition to differences in the KRAS clusters we
are also interested into how KRAS mutation altered signalling per
cluster when no oncogene is present. For this we run a clusterwise
analysis KRAS vs FLUC for each cluster separately on the found network
structure for the KRAS mutant clusters (see 3.2).

  * 3.1 KRAS clusters <#kras-clusters>
  * 3.2 Clusterwise comparison KRAS to FLUC
    <#clusterwise-comparison-kras-to-fluc>

In here we used the modelset routine to compare each cluster from KRAS
oncogene induced organoids to the corresponding cluster found in FLUC
control organoids (denoted as |wt|) We used 2x10^4 simulations for the Latin Hypercube sampling for which
top fitting score convergence was assured and subequently tested for
significantly varying coefficients as in the previous KRAS model. Models
are available in the tabs below and can be rebuild in STASNet using the
command :

|modelset = rebuildModelSet(model_file = mra_list_var, data_file = data_list, var_file = var_list)|

  * first <#first>
  * second <#second>
  * third <#third>
  * fourth <#fourth>
  * fifth <#fifth>
  * sixth <#sixth>
  * overview <#overview>

Model data available here ->

Download (cl1_wtvsKRASmodelset.mra.objects.RData)
<data:application/octet-stream;base64,H4sIAAAAAAAAA+1ZCXRVxRl+JKwBNQIKCMJDUE/kcTP7zHVjAgkmhISYIBW1jY/ksUhCMAuL1oW29tSq1UPVFuVIV4/FUltbPaAWN1xbpSqLWtxqDwfbIyptpQqafvPy7nvvPoJC7enRNglZ7p35Z/75/+//5/tIbem5rODcgkgkkhfJ79MrkpePX3vn4VuvSO/IAPwc1Nwar29a0NZevyTeimlDknMjkUJ8zU7N6V8ebWii9UvbU89Hl0cZwUe0Ld68uGnBonltqYF55dHJibb2aGuibUFjR7ypLXpqlFNPK+UT35fKN77JfqGpJCz0QnKjs14oQqUU4RdK09R2x5RHqxLt81sasc28xKJE+4KGpvmBL63l0epE+9KW1oUYLZ7f0pwoXuh8TbQWl7Y0dDQnFrW3FU9OtLa3xpuLp1dUzagrrmppTDQV1yRapzR1tLVjIiPU1FNaz1h9vK2ytqSuuaO9uKFrsF4Ve15xvPGieENiUcNyrz0+J7XzkMlTo4x51KdUE8aoMFIHHk+eWhclHlPaVwghN0IJKVODK2rrohOJhyP7nDMlGOO+QDjwTlKlKKInhBTGvTCKM4TKp4ZzSXysqYgwjBElKDMIKqZo4WMtLRn8oBJvfG20MpRx4oIp3BzKCRcMaeDEEJ5ypF/VlFkYDMLcrzT5GIwWVEdF2eQaGo0GE/pXR0sqZ2aeMaNk2YJFLDSjrLYyNOOsuko+J/NmQHW0YuHkeMikqqwyNKGmgodf1NbUqZBFbXxuznNbyKB55oza0ITF3GSeR1ZFSbefNEoONoVmfj9wCs1dqftV6KdPOegqtLttPnkVeigb0e6mHLjRAaGjn7ZKN85+5hOFNxpcg/bkGe5Kxlc+5ZJlRtBKuGK+RkUZSiTNjFDqUUaEQFFRwUQwMqTGFZcvuM+0YYooI/wsI0+5WjIoZEpVuoJgNFF4hKP8qODGoAOw7PWEEZwShvUoalZnD3GitZaoUrQ7rvzsIV8widqlQropIssLZjzJ0DaUloT4OnvE89E4FJU4lBTpPlST7DQMtS+xk28MmlFw4qHJQa2J4AotRXBB0hFMGSpJBEOP0kRxIlRqsLAiKGtXuSitoIFUhPKDx+ySSo7S8GgGWCnb4DG/rjqa+jWv7nB/G1EVNCYXFqOl9tGEtdBBWIZXpbqQxDBOjsxKjhYdjA+r6uoYwveEVIgZk7jRlMxav6s1KuYJprUgAJRU2mTZuz6I3TljiuPGMxwIyBp2kaPIpmaaSEmBEkWzvEt2PCo9xSRjUgCNxg/Ml9WVRin30MdxNXBJBWxj0iNYQWE9Io12L5gHO6IBE8W58WOCej5giETictCcxeC79H2B24JSXDcsRpUngXqfa993WI8JDzcKNTDD9/Tplrv9hSeJg47GKNE+9mdCGoZ7jAObPvbnHmc+bnG4BHzJmERFwsZ3xYJw+NjfFSaHw8AYcS4bT1OULE6L3aWM4ZQoAYX6wT6GhhzA8SjBvY17FwWL48EBRTluQMU0kh4TeKM5skYQfaWEC4BE5cBH4SNkWB6VhivSEOVLIYmJceNxLOjYh+8iHnNn4AgNLlSNVUIO4DicKylQqc45lwF37brFmGA+jymwGZZcCl5RrWNSo/PANZciBpKDCGj0LqLRA2DJlMuAo0JAk9LgACym8YxgoVk5BykLRwCpRXY0VwRHQgTgKs6HViQwV8QkWpPxQRXAJwBCGgOegRc0CnA0JgR1EMD5YA6nJMhIDHkFANAoAAqXT0QAkeryyaDBBSUwvawWPZGHMehiwHJAB3oUAh1F1FUYZQHuz0uuKcK4cmvyHCB5NAwkN8eEkQN4Sg0/0KpdQEJeszBwEBZXxCGkeDQHKYiDCUMj7DUNY4HGFEonnHxgO5T8ZCTC2cbp0alxBvQrhDXsdTjZ7swiJ7voNqHsuh1EOJ2B14V1U6IklvX5X3o/uotxHuwrNevUzCywXQdN9F8OwHRjA14MdKFE0YBxWR3WPrFPnuWuc6EpoSAERh/iymFJ1ScpqXr01KHqKR8NX2oOmEuBOgvaTUpP4W6hKBD0eQ0tE+T6itqk1kLXd60Sly1B4SaFETqGgDaTSjHuhJG7p7VjQAiJ4tGkvAI7Q8MAdlhSXhmFccd4fCmNdMvg4kebcoIM5c/8JD9DkaIxGLQ6P635etTUgVy9R011u1GPmupRU19ENcWRUgWSgTiC0wRpy1JTGOZgKRyEA+HJVVMGZBAXtYTgARx41vopNQXWBoYDvgYWhav3ADUlqRbMJKlf5kI+NlBT4M7g8RxQ8DPRzYgp5RkE310AQAENILK8S0wJ4oOk+YSCyCVZKyQEcXlE9gkIIU6OtIGXgZkB0DGcJcncfOcoqAeYNHFEBNXhc1AV6rQLOLsvtPvPPVwdYJAAjtNojpyJNHxTDrhLnOHKA8YNTzJSkgQLgX704QBiywV3FIfCVxOTkK4+4Y4cSJAB48QM5IcP+gp/jKTOBP4pdwMaLK5jFBUEJiE5TmSUYGEHJBgCqhgBFk4Jod4NaLejljgFpKArZyXhEBe+hL4TLp7QTwTyjeukmgJBTao1QBxvYhwCjBrCQEEQOaWclmDMAQB0Hv+CCCzt0pO4XJUPb+E0dIJCtBApzAKDVziv8nDXwk4LZRSkEsCC6tOOCEDvKJcBDc7vlBR3RBsOaegvaHsOEZu0ALtGX9PoIVLhKxcBTmeB6AF7jktTlDbYP3g0RIF24hH6xfEG6Aps4CDBEFzfqT1EyMlpnF4TxzcIwptEAMKBnQAixrhTW0gfB6sAjGmmV6a0VBiCzgWegzlI/hDmHL/nYZAFa57ftWYYVW5NmQMjT+bAyM3JwQ06vJTJ/8gAJaY5EjCMG2dOcoDiqRygAAgijIzA7couCRiGgpM6Kif5SFco+S4UOpTtA6Kbnd5kgnPyCakfymcyuuEEfjHU06eoGgIJis5CoWwMPVRV85+cFf7DVJ9F8eZEW0o25aVe9g39HSrfSahI5OMcywGN8fauv2ll/p6V734Ows8j3CrJyV1/58r5Ci3UtymxJNGU60OvhuCX9lyXG5ribcH09CJz4w3tLa1dfkaC7SMpF4Kv4CN7PJI11usg47lzuhvP/jjSjduiD36874Ttt9sJt04+8ifzimxRn7EjL5szzxb9bfP40bNfsRPz33tj2+O77Elrtzzw4O3Hp+2Gvf382P1nbLRD+9ZUrxj1ZVu4f+CFe+RGe3SioOOx6/9kh+7b8I0+6mM7dPaTe18+/Utpu/L7li2q/m69nVY2duC9rZfaqeOOzHtn7LW2cuDcS3aZf9hpa08oun/UPlu9Y7c6YVtN2m6Geojs3Pm0Ld1XcOe4vLds6aZfz71gd4ctXzfw3usXz7cVP9/5dMVv37DTb1jz06dmXZ6269cx9YWL1m60+es+POm2nXmTOgd98D6de7fNb5i0pPi4d21k+4zlHS1Ntu/wOS99fdnwtB1buXrLiH43WnLTIyfP+uf37RTy19/fvPoFG+vs3D7q2TNt1QXRp8/edrslqz46c/N1JWm7Ynv8NXNbamzhXdNnnvPKw7bg5svHv6Dvt/2/ed6woTdstxNO3vjmo7/bakc31f99y6MvdcEmrzOFlEFpclbqtS9fnAhgPLPWS/K/BcE4XoDQZD+CPgWPfUtLvJLp0wMxVjrLS5KztOqc5Tkulp48y8swSjc5ybSyRkGssp6wbdZCjjd1naFPcIYA7QWu9ry5rajd3KpsbVnqBTXtYJp3Jb51dnZ+2FUah1OhvYNtD1qTBzj2eSzDCY1bNg055jh7ynNXbDrqtHl2QuTFyLZ3B9tTNj91U9GVI+2Ejzb/bM2do2xszh03Li45P2137FNDhvZ6dZQtXD/mrFUP3mML9sy65+J1q23hgjVvv3lfnj36F2NWvnfmGDt8T/Vf/kDHpO3KR8SHrMf7sq0XXn/pMzNs6eyT3+dzym3pOzvKvl31mJ36HLux6N3edvqgqa+2XHVX2q7mxI3Der9+hy3vtadx9xnftGddVPTE7qYVtuyHq25aDfvKjx+rKBlfY2siZzxz7ePT0na9x/3qHNnaZCPl+380+C5v0n5yet3eJzbbXgt3vzb67AGTOp+5NdJv4rO278Ad/QYPeyBtR+7ut3PfUSfaCX+u01d/baUtGblr5spXV9gJ16354177oJ16y5a9hVdfbumGqy57bdMdGbvnN37vB+XVdsBr56+/5ju/tP29h/jwpefa3lufPG3SbU/Y8Z1LdhQZYUc8vE4dYdf8P5Vh385It1UXisBh3bL9l8RbP8Ml+79RwpM2rHIftxzqz0O2u+/Ft4vfik47bLt/d7/Pi91zX93e+OxvXj7o/K2XfLB+R+euSU+O07XfeqRPTwn3VN3nGM1fFLuH4ue9/pW1Gw46//6LH7j2lCOWZux6qu6wLs7Ix/8CbyEIUYkpAAA=>


Model data available here ->

Download (cl2_WTvsKRASmodelset.mra.objects.RData)
<data:application/octet-stream;base64,H4sIAAAAAAAAA+1ZC4yU1RWeXXYXdgUBrUVKpaOggMz+e98Pte6/y4Is+2DdBeqjEcZlkJV94MzwsFGUPpQ2sTVGa6xoak2rFrTakFSNJm3FBgIEFS0+2rTWGEnVYjWFRIHtd/+Zf3b+AarUprF2d5md+e+959x7z/nOOd9hOpsuYTWX1MRisfLYiMqyWPkIfKwox5+yWEWsGu+j+9LJxb09mezi1ck0lp0arI3FxuF1aX7NqLnx7l62eE02/zx+bpwR/MQzyb6VvT39V2XyE1fNjTemMtl4OpXpWboq2ZuJnxfXyqNCCCIZNxz/igY0V9rIogHDtZKRAculMkMDnFhuqM1vd9rceFsqu3xgKba5KtWfyvZ09y4Pz5KeG29PZdcMpFdgtm75QF+qboU7aypd1zTQvaov1Z/N1DWm0tl0sq+utbltfldd28DSVG9dRyo9q3dVJouFjFCzmNLFjC1OZlo6G7r6VmXrunOTi2Wd59Ull16d7E71d1/rZZNX5nc+tXFOnGnPKsIFZVJYQ0R44sY5XfFa4lGiubSGMs2UYfnJ9Z1dceIpQayVXApjuJXGrZaGaaWFtIxwrm28lnpEKXc4QYmglkOMaam0JEJSBpUWI5pxZY2BmS23TGAE5zBaGWlheJLTI4XWVkpCoZeY/EFGts1ahOU0fGwKHnn+saY9LmY3dtB4PFwwqj3e0LJg6BkrGtb29LPIitmdLZEVF3W18CuHRqrb480rGpMRkbbZLZEFHc08OtDZ0aUiEp3JZSXPmYhA34L5nZEFK7kZep7UFifH/KVxcrwldOjz0UtoqaZja6Efv+S4WuixtvnXWugn2Ygea8nRGx1lOvpxWo5x2E99o+hGp3W4oCGWEGWtoJwIi7SRnzylI+6ihyIytJQG2YVGZqzQjAkrqSJUhwHdAfgLZC/CuMYw50oWC3GlDCeEWqshOjRTKzBlhVIuizEdbjQ+kJFQp7hCsBYmsE8tQpF5ygU8cgcSSH7qi06GCk2poYpJJFOZqiWRA+KehOK2hhGtiRwS5J4RSnCGHYUw1hQJTggOSXBXZBzkD4EkjWlZdCAqrKZcelYwwwQrnpLI1kzCMkIKSVh483HNYXS7AEaEhXmkOeImPBZHVjBLo7ND+MrLho8jutrj+Y/lXSf6aWJbmJ8o8qaQyI+GGefX/ILT2/LJiHmAiQqsZ2A5FVqtLZc4pPYAB4OMDYQxzov05zIkzEYhK43iGlpkkbxLh8yjnCFda40cThktmnaWM55CpgbaCDH4IItOFyQ+BnQZYI5bIAXIy8+v7WqKU+5prSgKB2OoADbBPdQaYhklKCRUmYTmKFC4uCJMAtk0IbgnNTeSuPsSoxJQj2pDUW+lQUCwBKWewzIKEacoIlhAGaqUQlVRgGXo5tVuf5Qfwq1ysMAZsFRSK5wZiETgJRT1GEcJsjC+K0EJTnEcoFtYi3fGE9TThhjONOAM98gEwxW0IExJDXtQqGQWpiWuBKJ4hbe/1u1OPdQ9zAhuUdkg62nnZgt1WjEIK+kRVD3EHzEArklw4WkqGLxFBYbc/obCJYqhCENCJKj1EJruhNoo1Eq3AgFFEcIwGxxZfACUcQQhDMAYYCVwAEU1C/aCvaVIaOtBL24mKSqyUgkhAAYJjCmXt2AR3A/+YkIwd26uEhYWkWBMHGUeJdtZgColKUUOw8UK2Srwv5MWuB1sSQNj4bKAkOAYtMCDgYM4wjkQhCdy7leSC+xtkB+d+xmyjHXOx7h1+1OGDMJxblAaZwAL7MOlAKi1haTRMrvT5bco/mhCe7wEcMiBEcDRhEtxxQgLI2JeoJJEIAUnAn9REHm0BETuFhHUhBpbA400ChOnUpbgwhMluHDXLgFCXudXc6eMet5d3Ja42hNRV9PE0MEuCJSwiPdowuDyUXc54xW7q1jHuK5ZcZIo+v0vjU/O0cbjvT6zq6LdTmXQ7Qy3Op+01UFiRE5FDCPDCeS2SKvjYgw5VIM82KI+yLU6tS5HKdASY1wRJUEXg1yCpdS6mOUSIwhdgdimUgLoCCvX2BCCWua6H4I4YcGIK7JI8cjDijtFRotgCSqO0gRdFIopwkRKjlJJiRludY7TXAy3Ose5z/9eq/OFYFIzCX7IHPgFWH5kjhruYsZKEEzkp+F25/Pf7lgunEO5+/+non4j3+44KgGWRrgrWKFJ892OEh6YnKtsrj6ZIu25HCmAJ/QLSlEgA8zwqGbH0VlH1rGFVbxo2tnNgsyBDsJhKBbw7NHNjgaTA3dFM0WUCoGyJkd2OTobxzXhWgPOBzSjQnBQQNwk4Q7uOhUUEEfEhCP71DFYfBZAsM0xWRAsFBaCehFwXcmYZGCG1v0PmyP7BhzSMk5BD1mk23BtnHBb4YRol4JuA/wQYYJyw41NSOVZ12AilhCKjo5rhB4BpcO2RhPluh0BdME2Omi2Egzw19odAPQOPNCRfZgdAYvYM1gUJfugyxiDfjSyjuxrRaQWju+DWLj9EV/GEQoDK6EbBBCUs5hCXNqg28FmFhUVNFdKiwHtYWsJRzmL88AAmAHbBHgQjbTYABTACGxFg0AOHIDDGgmYCFTlhHaZAd2Esy7uz123gdYJ+pC0CHJAwNNRlaU02vmMJlx/BN6MhAaSC6ocdDvABVIC8AeCUHwA7tiwdFci6B3cAcAVKIXBKZg/BpR2zaNrshWSJezLmQct6HCUYyfKGQ2fqaMHFMZ0HndwZlZRuERZE4AE7ARXd90GLQA4T9gjCHSNhCjBHEh/FHOJ0m6ERWFEE9JTJbhBCxbFjTNLFCihzpb8uYqREagsgYJjWBEoBGCM+j7S4NCos12DI0q86/God4++K486zBlMl3jIY1EPuYOREpcMNzz/XsMT+Qqosj/Zl8rku6Dy/GBV5BufEa4jisWOlEhWL01mc98eDX1zNMK9j8b7GKclWJz7RqnkFVFU1ZtaneotPUNZd/ghW3rk7t5kJlxeULIs2Z0dSOfOGQu3j+WPEL7Cn+L5WNFc2XHmS9cca77452Q370+9/uVHm7dTf+YtSzfOv3SlP+3ZqedsW/imP335fQcuUo3+2cv7q2sWPOKfrWf8dM/AYwW5kfv2rLv7yzV+dcXcPz43V/qVB1P3d/zjT37FmB3tv3zC9yum7VvbPbPXr3iv5pnL328vyLW+8vtHlqQ2+J3ralb84rtb/Y5ZN8345jsV/gLvz5WvPdnjt9/zvb38pAa/69Df2IEbninINdxRvaXO2+PP3p5575o7id9w+YprbrriL3je8UbPhA/8+oO3v1I/7iJ/zvjUuLFPvVaQKzt55759u4Rfvil9zrlLrqg/9OHTrycm3+aX305nTdizv/7QunnfeuujF/yyzde/9uNN3yjInZk6+YzYXxf55+yf0JzYmfH5iIkH72na4U/pfXzZV27c5evELWWXn1XtT7lt0mbvt0P7lX+w5a3rLjvgxwa3NmxZuL7+8MKHbv5Sy+/qB7el6eEVm/3yy17s7ppxnl+2sKLiyoMbcrApH8wjZXSBXjV52WtXpkIYL+j0AgbXE85jAKSk+BEMKHysamrwGlpbw86qaZEX0KtCC7nIc2yqsHiRN8QJ3eKALRXNghwVPWHbIkWO+uTuUBneIUR7jYs9bxla+lRpVKYH1nhhTDuYlt+IP4ODgx/mQuNEIrQi3Pa4MXnUwT6TYfjDxqlVhy72p2/bOemBmRX+9PuFf/7z/f65vxqz+d3zvuNPb3pi77vtm/xpo995dtHesQW5qsyErz9820Z/5Mwf7Dqp632/4u6tMe+GNr9q1u4tW+rG+5X7X5k3aeyr/shpL/7k4NgxBbmOM1+/+uHn3/A74jvvuuPNJ/3W5Jtzpi/8tt+xg53yxozX/dbV26s3vvq233mntzvdWleQaxr//Qd3/+ZRv2HiZb++97DwL5w1edmW2+/0fXN943Pv1/rnexMXJNZKf/amx6c0bz29IBd76uU9F97bWT+4/YF17yYP1h+6ekb2Zz9HeO6esfwPS/bXf3Rgad+EF+7zy6977A42eVdB7ix/Seff6Up/yvpp538tM9qnK6s23NrN/alNp96y/oaTfFmbvuClbaf4U95ed9+9G28tyFW++tDe+WtJ/ZG6vi3zzphSf/jm9KhpmQ/rj6RfqhCtB/yyaVufb17woF82f5+4+OmN/09hWDUYO2bURSxwQlV21Opk+lMU2c9HCNc/cZf7+dEnfR+W+0/LDYfwcNR99lD5eZcbjroTKpyxI/8EzqTxdvMoAAA=>


Model data available here ->

Download (cl3_WTvsKRASmodelset.mra.objects.RData)
<data:application/octet-stream;base64,H4sIAAAAAAAAA+1ZDXSVZR2/bAwRwUOCGwOtq4iYXt4938/zIvq+G0MYsDk3JKVsXccdLPbB2S5fJqbkQUE9njQDxEpRk8q0Q5Ef2TFNKwnM/Eg6dVLLLOnUSU8YbAP6Pe+97919L1tKdjoe293Z7n2fr///+X/+frsN1ZewUZeMisViRbHikmGxomJ8HF6EP8Niw2PH4310e1eyqa21O920MtmFZeOCtbHYWPxeml0zck68uY03rUpnnz8yJ84IXvHuZPvyttaOJd3ZiZY58apUdzrelepuXbwi2dYdnx5nriOlJq4rqDRCsewAE8q4hMrwWXJXK0mFMdkBpbhQwiilsgOulEoyxbTISjt5Trw2lV7auRhSlqQ6UunW5raloSpdc+J1qfSqzq5lmK1Y2tmeqlhmVU11VVR3Nq9oT3WkuyuqUl3prmR7xfya2gsbK2o7F6faKupTXTPbVnSnsZARapoobWKsKdk9r6GysX1FuqI5M9kkKhynIrn4s8nmVEfzGiedvDwreVzVBXEqHM6YpoJyVxmjQo2rLmiME0dSbhQnXBojuZHZyWsagjnu2kGCm0pFtB0hQksqOZdauILHpxGHURhHa2pgDG1cLKJGCkoxpplyXY4R7UKyFFwbBhvaEZdq1xAmCBecaIYRo+AZJXAIl4yEdj2uduZCe2T4WB088uzjqLq4mFVVT+PxcMHIunjlvAX9z1hRubq1g0VWzGqYF1kxu3Eev7x/5Pi6eM2yqmRkS+2seZEF9TU8OtBQ36giOxqSLQXP3ZEN7QsubIgsWM5N//Ok2jgZ8IfGyWBLaP/no5fQwpMGPoW++5JBT6EDifn3p9D3IogOtORoQUeZjr7bKQMo+75vFBU0vt6mCKWUIAEN8k+6lEbmGEVKIr+YUQZpEpnjSBullRBMIAXDfePqbQYQSVyhKaNEogzlTwnXUCUYxx4hSN7UNBQCm6pECkZs/manTqqPU4dCNcmoRPZpyvM2UUdBkJDSRd2kuams9pwSHKUY18rloYalVg3UZK0hTyDTCbZrni/ORe4zLlFibSUNS1JwJjFEEW4rjpEEVTo7WZaZJNCeoOILFCdcg7LoXkYpSo7QjFEheDg5tiZMcpvHSLSwnNREvIXH/AQLZml0tj/MsnvDx+LGunj2Y1HjsX4qrw3LlHQE+pHRhlMYSIeXn1CbrUnU0VoS4kqjYAoaeresNlM/OHXgdQYDMsH7y7k9P1MoqesQhJkrEDWkP97sflsVcbwVL2E+pSnhedPWchJ12zWGYgqlm7p52gX1j9oqzpQ2kiJoSGj+1Y3VceVIbQQhiBSj4b4E1jKBPotIkFZignOHuFCJaGIQFglGbd8Q3GUUG6TBDg2hMA1iF7EhEwoZgu4ktVbWYsyu4Mg1jmRRnOYyZg3kS0cRCpsQtCDEMsdapRhCxVDbygnkI5yFi+bDiVCwfoJqB1mGsxnggqQ6YY1rBIUNELhcYQUCmXGYQrhooyZQAHGJC0k0ReKyqALYBMPgLFzKnqbQIgVB+iOtCC4MG7mGQRzQiOIyQTGAaWQfM4h0q7PEO7xjwx93TLgOLqBsebFdOFAAFQYhJF3UDG5EngekwyQc4zILZ5S9H6yFjGYwDEPNoAmO6EOT1hiDCVngApwmpEDmc8hNBC5BFUN+wSucJ6RjDG6KC8MQIvCRRgZCQ2OEyIGNNUEEMMizFpDKcE7tWtjaBZoQ1ok8kA9DMBdBQVE8rHxhQ00AoFGuYRHYG9INPMkY7oIQgL0QJJoTAue6gVsRLYghaAqoklVg2qyGOCQmOCpnJMgcWhBk9ie76bzcJlIQGY4uiAwM0YJQyB7iZA9hjirwLgai3s0T7eREywKXQE7UJYPsihrSoQWGzNs1tnFmnCTyfv5H4x/NQLvBfj+wq6KEpCQgJENs5L2yEZQhYH4UfI1KqMP8LLVsxEIl5VIgG4PEwJ3DBnMV6AjQC1HUAhG0LhNQBiQ8cAdMqBXJ0IoAYwmJGu+KDGMRaASwLuoD48qVlsNIlHxLYAg3wYBBJ9RMS6PRuJg9BkDImhOlAkWGD3GRQdD/EBcZ5D5DXGSIi3wYuAiKINA2wCmHAfLRfpaLAF6gjDIAcADKfC5h6wczjgGwQjQBjlGh887PchHlKIBXhQ6n8cfk7c9wEQXrI+5sM9D9ts9xEelaFIZg5czkmFA+F+EW61Blm4MOT88gYQMQCB4CPuBCwwA0AtlJLIUewk0wDcDEALkYQ/NlQFl2j4XaARpTFugqdAdt4R9H52BAwi76EZoXgg+KqQCK42XpAGBfPhLGWYg3ChYC9I+QC6CgRHhKA+QsLF5TFvfZf48ZpJXF1RxAF52LgdyA9wVUgFmcCygArkil5SIgAgboEJfCyfZQJCUAplDAnULmGUA56IBIJOwTgL0WvSoKPgdACYsCVyaYgPU1whtXQhpyqwDS33JL+JLY+9vDbYQDu7vGUhECDoIMMhZfywwVcdFi4V4OR4UGSGeoAMgXLAMShckMr5CoETAH0jPBhb0LrO8i8CAlAdoKxAM3uxb/CBawR8smOCA3KpYAEdAcDRy3VwG5Q0QBsUN7lLRcumfujqCEQkRZ1M0CxgBLKKuNtNAYcQvsQAAjFDiMwmEiGCBwJfwhM8SJAFwzS7LBCC0RZQAQuA4L/qcZRIdlyShsNkKP5gK6ILwcWRBeA9AQyyCiQQGx0aCwNKQgCgoIEMNdoo51eNSxA/IJUeAPxy3wxwC7GPI/akjQy6ghh1jIf85CIl+dlHQk21PdWWpSlB0cEfmmpNjSlFjscMHO4xcn05lvXfq/cSm276PxPsaeEizOfBNT8Bs5aERbamWqrVCHYc3hh3Shys1tye5wee6QlmRzurMro2csFB/LqhD+hq/8+Vje3LBB5gvXDDSf/zrRzvsnvziz6tWKDf7E+jlnvnH7iX7ppjevXDx7j18+Yd2Kny50/NIlvzvp7f3L/ZNHPnJBz9Qp4T6vr2V599fqn/MO8Ym9JSc87fXsHbGnqfhbXu8Xd7c+etNGr2drcsOGB97xel9Y8tjZ5Ks5ed56dtmON1p9/8aN++/p2+BP3/LxUTfOL/UrH5q0ec+2Jv9876Wb1lw13q98eM/aw984J7ePj79i/QmHvuvL3dtHtzklPlmnHnrqmtd82VrysxOL3/Hp6CNTnpj8K1/uK3/4zSW/7dfz1Jcn7Zl8i9f78tOzNw3f6R0oOW3khLW7vMMvzLw91T3eO5Be8uCO15/3+nZv/037utdy8sq+vX/1lx/w/fJNW/92+Htr/dN3rD3jl69/3y8/7bHY/JZn/Kl7d/TU7PyzX3b91uaWUzbk5B3aO3nigj8u8np3bLl4Wd1d3sGVd8y4/p2LvZ6bN5e07DvD6xs77q8H96z1+haNv/qO0o5M2BQdyUbK6BzmqXbSa5anwjBe0OAEsKo1nMcAcEL+I1BJ+DiiutKpnD8/ZDzVC50A8+So3ULHQpzc4oVOP1CziwMAkzcLvJL3BLF5B1k0krlDSXiHMNpH2dxzWkC0U4VZ2dW5yglz2oZp0dX4c+TIkZ5MahxLhg4PxQ6ak0cp9oFMwzFTps2YX+uXnafuvnntW/6Er5x10cY/fd0vf2Lf9MnP9fpl82Y/+fx1b/vlY+8avvNLF4X7vN4xs7aPjd/v9WyrPm7/Ky96B3986ZGuuWd5Pc985pRzn5ni9Vw5d+u9c1/y+h5dtfLuRZU5eTP2jpn7hTev8s89o3XBy9WjffOdonvO3HabP2PFT3bde36VP/2GxoUdV+zzK+u8F1c/PjK3jzy4/f5Drx/wK+4o3X3bNz/hn7NoRsuWH/3aT/xl/aW/OPXn/tm36Gdf2Xifz+/d/2zL5kk5PXv+8Mbj256b6B18/Nb1D119s/fPGzc++tIJtV7vg/PKDrf/3jvQMPW+UW8f8A6dF9v1OTkiJ6+0OXnmquZKv+wHS2tb3mL+6SObnn7tth/65XM/v/nTLZ/yp7r+J6+bnPAn/mPdtXc2tubkHWotuvayiZd7B7fceu64h6u9g5vKdz51w7XewTu3Ogd29Xk9i16dVjwTdqlZuf7vT37s/ykNRxyJDZh1EQscU5cduTLZ9T6a7Icjhb1HttjX7e/1fWjff3vfUAoPZd0HLyo/7PuGsu6YGmfs8L8AcIgbiCsoAAA=>


Model data available here ->

Download (cl4_WTvsKRASmodelset.mra.objects.RData)
<data:application/octet-stream;base64,H4sIAAAAAAAAA+1ZC3BU1RlekhAgo4iQkAIV1qEWsevNed3zYKh7QwKCEB4bzMigjUtYIJIQ2SwJSKtIC1MdR0ZnOo7tWIt21LE+aHXwga1ox06ZsVWZ6lisTH10pNUyFeQVCul37u7d7F2SquNMpW02hN17zvnP+c///L5sov4qVnFVRSQSKYmUDh0SKSnFx7IS/DckUhYZgfdz2tPJ5rbWzkxzVzKNZWP8tZHIKPwuya0ZPjva0iaauzO55/NnRxnBK9qZbL++rXXNys7cxIrZ0Rmpzkw0nepsXb4u2dYZnRalruMyV3KttJDUFD+r8ADXtHigSERQkzutana0IZVZ1bEcp6xMrUllWlvaVgWqpGdH56cy3R3p1ZitWdXRnqpZbVVNpWvqO1rWtafWZDprZqTSmXSyvWbenIYFjTUNHctTbTULU+m6tnWdGSxkhOpmSpsZa052zk3UNravy9S0ZCebeY3j1CSXX5dsSa1p2eBkkstyJ4+ZMSuqHUW5YZwpxRV33UDjGbMao8RxtaHCXoZqLbXKTW5O2DlCJHMxLIyUSirBMMaMKxRzYXEuBNEY0UwYIoTWgnMjOUYMJQqfuDCc4g0j3FUutBDSaKGFsFKGatdwQgQxihg7whVVWrpQ0Yi8JsMa6powSYPHev+R5x4r5kfFzBkLaTQaLBg+P1o7d3HfM1bUrm9dw0IrZibmhlZc3jiXL+sbGTE/Omf1jGRIpGHm3NCChXN4eCCxsFGGJBLJFUXPnSGB9sULEqEF13Pd9zyhIUr6/aFRMtAS2vf5zCW0eKf+d6GfvmTAXWh/x/z7XehnOYj2t+TMg84wHf20XfpR9gvfKHzQmIU2Z1BbCFFUEkIR3H1TlwqHKMGVIYprIoUbmuKcUKEkM4RSzsIbKkKJyxQTrjSB1OiFUepAxhiitaI2QQv2Y5iSUmphDNNGuqH9uODSJYYiu1X+qEpIIfMEYygDwtWoQIYWigltXOK6Qgh7WKHyEodpo5DSOFNTEz4Mia+oYRKlpegw16622zLCSX7H7ByqE2FcWWPBjio0x5hhxKCSGSEZlbm5UXOC1LbZi/QKisickI/wWJhW/iwNz/YFV042eCxtnB/NfSxp/LyfxjUExUk4RlJpiyT0R7HNLfhKQ64SUQc10UjcDqYxblD+qhuyVYNpNCUqiNAMLiS8QDxbHqlyEBYKpscGSheI21LIHCIoQxV2jXahRcG0NZxy0DsotDJGCJX3it3dL3rMcVH4BQRR5lU+HDc01kel4/dKiQCWtinEqCPhXiY4tTtpFmPMQZvgFIHCCVM6RqmjXIpgQ7ByoRRE0E8k9qcSrYjTmLSZoTkuBL1gFrtCI31wDPREdy5QwEWCUaIJ4pfg6i7WuhCWhOEMzRmPwXa2l2mCDMR52E05xJ9DLMJidnsYhWou0aCYdKEid6AqN0g0QxhzYzAg+rNLrRroaapAAXiWCyaJUlIb2N5XQKAfo2syg3SMUeNQBscpikogBbMWQNoDfaBDUhgdIgLu53C8hqowiXYEDGLdZSEIY9asSHzG7C7MNTJkAWZ1FPACYoRYBaQrGCzLCXdxgxiH/RRxUWg40pnSGNWOhrIU4YhnKXA/oYF4DJLdKAWvaYda6+BS1gUKbnSgr9Gc4wpwBAspYND5iV/MtHKlbwEG9QnqgwUTMUYduAhwwlVMIS5ilAENoExRCtCBQmEVoJS6xjoCOE0hBqAcg9ElxcbEKkCR+BQghCDWSGABZ2YiigthmhWFmUOLwsz+5KS+mZfSRbHhqKLYiNmSGwoGWnS0jd+wfx1a5N+CowMpjoQNOwU+CTmlPylYociSTra9wPj4J2lIalRjXZTECn7+Q+MTs5BuoN8vbVXszFWINuNHuAFGDsuEeclQn5cMkpLPSEqkY5MbaIgoBhMHhgtICbCNNhaPoN6ToJjcBFJyKYqHsgluW6XLLLdAOqD6ovIi7gFGLP/wuwuICvXroeUWkqI5oVIywSBpRwCp4FM0RWJZiS+lMWKriauhmF3jahcvWBjpywOrDjKSM/HuICPp96BBRjLISP5LGQlgIzdCUQ3XoEgWMo4cI5GcAsAbBbDBaMG0T0g4yqm1F5ATMHlwzQJCAmgFVIziboFx4e5ZQkIRTEIB49s/BxXylSwhkZYoIS4EsFke7RYSEjRrV0jsAVBaCMddBzGINmCxOgeM8gkJ88EcwCPeLfyntpMKVwD7MR0z6DAc7RzOlkZagOcAjFsyBc9aAwGMovsA9oMFuZaf+ZBPafvnM/i/zzpZBRDuHLtzxUWOkCCShe0xaHpQALbDvfwMY2hAIsuIFPbVjHNEoxVxCZCuhumBZ5XFyzAibGLBqRIW9gEFUqBNSi3xCRToyjEisAEAcVcqoa0CgL9MGkudACB8AsSMsXTFaLRNDrSPJm0DGgzMMF8ACSOAnwUDMtUIdpBHZRkiIHnWpshq5iIzGBFh+2uCjThatAXNPnNBz4WRBNRCd44xlBni2qyxfNPiXJQkA1WN9YEBCEfdgLMYcTnchOoFBezfGyEv/YAVWbqgLWVEHOFKOQXW+wrYQgVWAQOhTvjsDteEqS2Mh8PseahHKD4MIaRoTCGUESESB9iUttcDbodjwLZhFKli2FNTi/7hRSyy5AJ1BN4AV7J/cQ3Cu48RqHCIgf8gieBQ2NuykgHICC+KC0thQnGBIVYUCLlNJvUdHfYtHYBHiCInOCLshP6kfBYKJRn1kZZ/L4FEIXA5QWyzs4J99IPyLRHGzVAQYFB5VnCRaeFVBOopZQEuRVmxI5whchAylENtHmYmoW9Vhq5Jtqc6c3SlJDdYHvoSpdRSl0jkdJHkiOXJTPYLmb4vY0rt+zl4P9fu4i/OfklT9BvaqLwt1ZVqK9ZhSEvwIVOscktbsjNYnt9kRbIl05HO6hkJjo/kVAh+g1fhfKRgbsgA88Vr+psvfI20896YN5/7dct727xx5bdW/qG90xvz3GNvXffnbq/6wcaJv0jM9ypn72navvdmr/KVCb+ZmNgQyMVPfO/0k28dPRXvSZ7uarp7e/z4bfvfm9R5KH58y66K6enD8eM3rly0Z2ki3tP9cvfrp8vz503fcsOeBaunePLGK8o/qmv2eHTvG095xzy38q7db+tnvemR96urX7rbix/vejXywti8HOUXjt90/hpvyqaPLnq/qsn7+uED06tuL/emPrqzrnr9ao+W7VW760567L3X7m/YdDgvF1m8ZX/XfhE/fWfVeTs+eDF+bMkbzT+44nGv9IqR5Y+WjY2fqDjVu3TsTV7p/pMnt0wZl5e7YEHZq/F9H3rjEi/de1nbWi968M1t+166xZswbPnTe+/f5l0yctjVyxZ/x4teuTaybc2P8nJli5gZ1tgV733lwuH3jHwi3lN5cviOe3/rRU6MqbqW7/AiU2emR24Y7ZWObLj8qWmPZMOmpDcXKefkEVG9k9lwfSoI48UJxwddrcE8BoAjCh8BWoLH8vpap3bevIAF1Tc5PiLK070mxwKg/OImpw/G2cU+vimYBZ4peMKxBRtZtJK9w9DgDkG0V9jcc1aAfKeKszLd0e0EOW3DtGQT/uvt7e3JpsbnydCy4NgBc/IMxc7GNKw8osev7D7iVV27cX/9JxmvsiF+85X7Mt7Y3+2Xw+/Y61X1Xj3ir9++xquWdMcHp2KBXLxn/NHnfzptQrxndrp1wcOH4sfu+8sdD20ti5+448DBi+86GD++6+Wvfb/uvHjP34/MWrt0Z/48dfBPFReNvs2jUw8/dvvYzR6d9/TG16t3epe+tb7i5l9N8NRl3VsfXvqAp+cnbtz7xDt5uakP/O21n9/zrjd51YiPX1603rtwbf0nOz8+35u0azR7Zrfwpnx336FD+kEvRm/56sZbb8/LRd5dcd+orU/Fe8dvft6c+8v4sYcSx5tqh8ZPbWeXLKsYGj/+au32zW8+6pXsaD66fMyBvNzE7fEL6pq+5U3Y0tGwVB71oplZF9Wmp3vVk96YNGfyOG/qNadaD3542Ite/GLiniMz83JlPzlvy50bJ8dPP77gySXRa+I915oXpnbXxk+99s4ff+/x+D/fPlC1c9FRr3TuTY9c9eTW/6c0LO+N9Jt1IQt8ri47vCuZ/gJN9n8jhePP3G1fP/ys72ed3HM/27ZkzzfOfj0HlBtM4cGs+9KicteRER8uGvr4p8o9u+UG2XtA5Z93/2NyauSPh3352TOYdZH/ROOMnP4XnNlhjEYoAAA=>


Model data available here ->

Download (cl5_WTvsKRASmodelset.mra.objects.RData)
<data:application/octet-stream;base64,H4sIAAAAAAAAA+1ZC3BU1RleEp4REMQU8TUrSIu63tzzPgcFDiGBIEmICaBiIS7JAtE8JFlAdLTQqdjRscXHtKLTqU6LWqujxWlnoK1Sx1HrowjTwbYyPkYtWsuM2g6itKTfudm72ROCj7Fa2+ZmNrv3nv/85z/n//7Ht1tfcSEtubAkkUgUJYqHDEoUFePj4CL8G5QYnBiB95FtnenG1paubOOadCfExkWyicQYvC7KyQyvSja1isa12dz92KokDXElu9Jtl7e2tK/oyg0sr0qWZ7qyyc5MV0vz6nRrV3JqUqpAC0UY0YoITvrcM9nngaL+A8lEnwec5FYrrUrWZLIrO5qxyopMeybb0tS6MjalsypZm8mu7ei8DKNlKzvaMmWXOVMznWUVHU2r2zLt2a6y8kxntjPdVlY9t2Z+Q1lNR3Omtawu0zmrdXVXFoI0JLqRkEZKG9Nd8+pnNrStzpY19Qw20rIgKEs3X5puyrQ3rQuy6WW5lceVz04yHhjKaCgI5dxoGltcPrshGQbYttJcU8Upp0LmBtfXuzHGjeChIcyEMmQsebZ7JAhO20gpDJcCQlowykNFpAmFEtI94YYRyXXIGTNUuUWIFMQQElITKo0HRtBQG8aVYhDkeCJZqLVixDAhqdI5O4bVzFqEwfiUh1VEtyx3W1Kb5JXldSSZjAWG1yZnzlvQew+JmVe0tFNPorJ+nicxp2EeW9b7ZERtcu5l5WlvSk3lPE+gbi7zH9TXNUhvRn16eZ/7Lm9C24L59Z7A5Uz33p9Ukwz7/SPJ8GgipPfzkSKkr6b+tZCPFzmqFtLfMh+thXyShUh/IkcudMTRkY/T0o+xn3lH/kLH17mYkYpSxALiJWSEqjg0McYCxTkLQ43QZFqYgiEaMIOg1QQRxEKuejWGQUi1CgVlHKFjcPVOCwNOjTDUUK4FR4R5hnBGeEiUoMhtRnFPJbKfCElIYCeBmXGSiOaFnEAnJS40MZ0UrmewkEDQKkkYp9rbHBIDx0sj1I2Oh46rSxJYKfCc0BDJh3Jv24ZJhfxBJfIHLzwRzFLSaIW0TBkL/a1hY6Ek2DvWM1LkxsbMjaPbBTAiLM4jcz034bYwsqJR4o/24is3N74tbqhN5j4WNXzaTxNq4vxENLYgjBBEcZctcwIn1OSSEQuEQOqUIdIs1SYeH1/TkzjgtkBRSaUBnFTeDU5/T4bEuAONMUQhz+fh5Oa7dCgCQzi0Mw0PC6kLht3JUQ7MwRsGplElCq2LEh8JA8pgFQmNgrdj16xrqEhSGkiNSwkjIaNSDKneCNQcQ1EUqEyRUAQaZQDVh4UYS2FKiIqjSaigkpMUD5iSAjsPGYLBTVGBFJpLFDVsl6iUCFCRGUUNcYcX6gIDiAkAX0oNjldyZWAAEyHKHkoe6hWlKSIIzA+NkJJq6ElxGIC1XItgiFEyhXvu6h2WQgXTNMV5QBVqIAKUA/4GBpgo3lBpEVs6hvTaHgOMoiqKA2GiE0DzAJwSAN0VzRTBfhT2i6poEJ8pagKKC0Es4U7jlldCA/WwCQGjUxTLubrrogHIp+5QJXRqTnBkShY6gMhAwu2IbUolZkOWIiMBZ5qFAjGYIkwGjAmMKQXnCbd/2IZTE0y7A03huHEQRLrs4OCVAiAQohqKkIYU4ZDghEYI5VqHzNu/DoRx2uA9HDvHdgxEmApDJA0O/ys0KNpIDQTg5bavmQICHJbRcKQQG84ujcNyWIIEWgqcKKVuKWTIlAwc+OGMMASu8qmturI+STHkAZBgxUD4iAuojzj8wSMexEiBToK052EK8oCgD6KA+iByj7iPmljneT06fZhAJ4zwcIFzKsQFwRPhA8G3Uvqeh0YXfZ6rA+q72unkvm99ndp3ZnSayvcf/Ov5z+kMfYfFOsc0zEqGqYK/L+j5qT195dFeX1opnwwNicjQABP6hEyIOrQDvkC6hNkx2ckxIVQ+RBrSqKs0LE6hG8CEHO8B4N0+keIl5zQiTkjfSBfaoIgx90QKHIeEDAKRGIMnCnEgjQs1V3h7uBFKDvIYjhRiERVyWQlBKJhBfXZUyKDxkTCPIkGDRw1Qof7JxwAVOsp+BqhQTE3QLyjXDhJCwgEq9N9ChdAvS4KGx301hLR5JBXS6MnQ2ihNOBfx91m9VEijeyca5+0KWT9UCF0V0WiVOQgFOYIKmQDLKigQwjXIsfrjc1SIgepgZTTiwMgRPEgEaOsZoAGmhT6tkAeh7eYhPKYcALRr2SEH7yoJCkAFQ7eHFlC6L+oMeARBHyXBahyTd3gE6tCsYTI+c6AdxYg5poQ+UKL3QoDA3eiDHfyMqzCufMQGujacujaNoHN0RE/wiIeFChZpR8XQVGMtaCNu1yCIChIQ4WgDdYjIQ5igi0OtN+iU8YbylBISQQvWEcJczagzEH6j6KClYyI6xt4VbnnXMwPNwm0+2j6XQik0o7gMHpCojwS9kDgmnEuKapw0TgKxhHYDEo6VoGyiV4VqQcDkRCBROEF9BNHog6EUh4OSG8JMdLi6cPuOVAqGlhUhqrlynS9KLwKIQKFjgdgud34l7vxcA4/j5oh/uBK0WgjX6KKxZTDAfduJ5QnCGgshgYBHOdYAC9GqI2iJQSrjhdsHauF3lHaXI0zEQkEGNMwBCOEtaOeOmMGXCktGHE9G7bKBe3ACEQtCp4/dM3QXWjoJcH4JgHCkMaogEbrvch0WdEFk9LAg5sMvYhfExxtO08Ob69upD7AYUfMinaGHqIheGB9CAfMhRMCUpQ8aXyXxUBJZGfqwCLQPC+Lc7uMgVtnSw/98x0dmMt/VyKe+qwEWz9WIRN/VrpM80tU9e2C+qyOKxD3fBsL3bcTkfGf+pxlS6qOZSESVweW0i+C4k/7i+ZLpXwrFNEoVISqgyptMo34ARROeVn1+exrSnm7LdOX4VVHu4VDvp6Zix7USicN9Zo5oTmd7frbq/cmq2L2PxPsopyUS7vkpq8/LUzS0NbMm09rXhkFN8YdsX5ObWtNdsXheyfJ0U7ajs8fORLx8ImdC/IqvwvFEwdigo4z3lelvvPAa7cYtnbzk/KunHrTyocXvJNaebNkHg6/R72Qtve0dUvLWFssurb5y4cZiG249WLX39xfn541cWbTx2Zv/aked8uKCM6qPtSO+8aPnp055wg57Yfv+PaVP2pLn3rpr39zTbMmk8rdXn/Ot/Lz0+9M2N911wC5efV330qoldsmqM0++dfRZdvGhrJp97Tq7bF9T99duedSmS37ZWr7pvPy8yh8/et+lE/9i5Xj5yuhXh9tp+s0pDy3ebqft2TDi7JNfspWJkoX7b/qZrSxte3nBiXvz88bfu+uMc3eeZsduuKN26KGXbeKOqm3ls/9ok+rKXd9ueM8mlk6oSxyabE99/Nr7lv/wvfw8PbRy8wNnPWfJvZsOjt/8fWv+Mf3W07i0fOPB4/7UfJydPall4WtPllhdV9py+NHH8vNOv/KCZ7++d6I9fuO67x77wVY76qJbriu95zo7YeRbqqN0qx2/a+cvuoLf2lPuXrmGF7/bA5ui7hxSRua7t4ogu+7yTAzjBfVB1CC2xON4gI6n8Bb9VXw7tGJmMLO6OiZtFYuCqHvLs9NFgWvW8sKLgt6W0wlHrVjBKDqvgjssW6DItVY9exgS7yFGe4mLvWB5J2K3b1R2dqwN4ph2MC1aj3/d3d0f9oTGp4nQwfGyR43JIwz7MoYhOzDjzIPhMKum3bXlhRNvsuK9n+7/6ivnWPXnUx7cs6jW8qd/0Pxh65tWnrCybee7L+XnjV7VPL248je2ZF/V4/U/32qP2bYvfcPuSbbkkSEzXpw+24465qGlkxafZ8eWpQ/dWK/z85atP/ak1+VZ9uJ/bjlzxzOV9uKHTx/b+PgKu3jsZD1j/BKbbrn7plU37rWXPLj6+ds235afV7G3qHvd/Gvs1Elbnnzjb0323OotI4M/XG/NnU+80X3/MGt3z6r8YM5KO3vpY9/ccUlxft6k6ol3z5832o6jL2z6+1fusIPOv+Lw/Cdut0n+2pS57WPtoPV7Vt181Qw7+f2rnx73cjo/b3r19PtfX3G2lfPn7H7lgpV25u/e/smdF+22Zvvg0v0bnrHVjfedMXHeFjuj4cDupx7uyM8Lrrrl+Q1zWuyE9jkjv/Pr6Xbk8AMLvrfwVZucUrbjgcP32DGP7Zrz9lXX2ym15+/csubQ/1MYDu1O9Bt13gl8qio7fE268zMU2f+NEJ6xbbO7bv+k7wPz/t3zBkJ4IOq+fKj8nOZt37RgcukjZZ/ber9aUpre1nJh7/2DO254anBiIOoSn61wJg7/C05IBuhsKQAA>


Model data available here ->

Download (cl6_WTvsKRASmodelset.mra.objects.RData)
<data:application/octet-stream;base64,H4sIAAAAAAAAA+1ZC4xU1RkenuUtiDxU2o5atejl7nk/TO0elgXZLAvLLiKIso7LACu7rJ0dXmlRm2gsJmgjxneLEWNUiI9Ka3wUm6KGoDwUQ1Usaky0LVasiNYX2+/Mzp2dO0BZ0rSx7S7Mzt5zzn/Of875/v//vpm6yllswKwBiUSiZ6JXnx6Jnr3wZ++e+NUj0TvRH++DWjKphuamtmzD0lQGw4bnxiYSQ/GanR/Tb3KysVk1LMvmn4dNTjKCn2RbquXK5qbFC9ryHQsmJyvSbdlkJt3WNG9JqrkteR5G0pAJIQmTXChr4w1aiJIGW9JghCppMDq/3IjJyZp0dmHrPCyzIL04nW1qbF4Y+ZKZnJyazi5rzSxCb9nC1pZ02SLvazpTVtnauKQlvTjbVlaRzmQzqZayKVU10+rLalrnpZvLatOZCc1L2rIYiHVNA6UNjDWk2qrrxte3LMmWNXZ0NtCyMCxLzbsi1Zhe3LgizKYuz688vGJSUtKQcsuo4YYSxnjkccWk+iQJqVRGU8aNNIxRlu+8tq4+OY6EkljNmCU4CiWY8U1EacWE0UQTIS3JtTHCOSUYIgSTRmFWpQmxlEsmLMs1aCqMVVwRo5jWwrdYQaVQ0nCmCbd+Hk4IN8IqqhSXhuZ9+VbNhJne0eixMvcYbWPA1KSYWFFLk8loQL+pyfHVMzqfMWL88qbFLDZiYl11bMQF9dX88s6W/lOTVYsqUjGTmonVsQG1VTzeUFdbr2IWdan5Jc9tMYOWGdPqYgOu5Kbz+dSaJDniP5okRxtCO/8+fAgtnenIs9BjDznqLPRIy/zzWWhXFqJHGnL4QocdHT3WLEdw9l/eUXyh4bXJcQwhglgAzCWSCLexLmUVk9IHkw+Hoi4VGiO05tpa/Ke0s4uEQmqrDSPMCIqgy3edWJukoVTaCKM4R68oXgoxBwcoIdoaLmxsPi451xrrSSotVUVWyB7Uckko884zVWylfGpQ1lCF3fGYFQvhGZPaYF9K2mIr5A4r4KWk1koWuTEi5yGhSMzMKknhu7CR3Um5TqO15QRZGKnDKNO5aTgpiBVYEGkJuSjfM7QqCmwfuwiuKIVUxW4Ij8VBleul8d5OaOVto8de9VOT+T971h/vXyfXRKmJqhBHxakRRBlCotlH1+TzEBUhU5ZKapCNuRT5/lE1HTnDiFAyY5CbKQUwWNH8HcmRUoorRlalWnJbGODtfSZUmJ3gKpkfggxe1O1PTsA7KYSWMCfwoci7XM5TNrTKKIXzB4xFVBNX1FeiXIYUF4nCwLhSVAfYCSoIF1xjuOE2MCwkBNUFa1NLNA+sCgF2gNhqrrRggQqpZsI7joKilAwEwEVRcFBAAD4tAilQ4rghGEM8jPMOLIMD/mQNypGGc5SLAMBEmRHEAEcab4HG5gn1WDOEWaYCa0NGEXeoQJxRxQIeYmYugHCPSu8yDa21hGlJfFENpEQ8cuzTaMygI9Au98ub0FdJPwyFUAa4B4AYFc5bEvijdCgYTgR1kXkXA8NhgZk5lYhg45cXljOLNKB8MlCBoqEiflMIcaG4DpgJKcYrWAAERhZvXyIOUa4RglwzzgLKQ45oJkRqhDWMKSehReEFp1ESZTegBNPlyAAikVpsD/1UIaXg0BBggcB2OW5MMkQw4QHHeI7piMAJIH6Llzf+pIAqUASKwu+Xx81x7w3Q4BcTIdIUzgYuIerRYEOjgFfMxLBZIBv44WAJwsNGBxwZE7NJ7B47ZrkGZrVA2GgDChLt/oqJdUnm80kMfaEoQR8uP44+JLUY+ihcYHG4YYyGf0pZiZgzEdwWYEVcTRxuISuBm/c+BrfQxuEGCIQ0hi9cIsqHwvmAThUIXFNuOROHF0IlDq9Ql8ALeSAGL+rjK44nH+5McUQdLkUU0kHHgrIET4BTCZ5CUoInRGsxnmjuUosRZDCC+SKjFEBEogSysGOHJQgKeQmCkPvjCAptMYIoIojFIaMRL6hynICdImFFkBlaPyFJgqJ//6H2oIPgHu2lfWr1h+AxpLpkw8C3kc41/vtNds3Gnw7uwMeHIKKLNj4ucDPclwfTNRvgH5UMv6BGNCsReH1yAq9b3XVZ3XFoKwDdSig1JLqIMHWoO8+hKHQXRB7STb7v6g5xh1qNag5GCAkGgGG0p1WcIPYFQ7Awf1fgHBzUD6FCrPE80Z8ODgbxDMEok14jIo7BPrxmQ2L100DFgUrggA3C2xM+MDOQR6QukBTbreuOoqS6dd1R9tOt6/4Nug68ixowE7AFOFoQb7ml4ByIBly3kHBF83XLuuOUdWD/SHoEpAy1jkXb7pR1JsTWQa1RbJBVS2WdFuBFXANDBrsv0JQiWcfANzXSuDEGCZsW2ftE6JmQBEdlyPMSVCffPTIv66QHDlgTkjKVolgT5jIe5Z4cm9yAzk8G86KGea7nd4XSob2ows1qaDMBHeZZOzgzGB0qAV5I+YFRoWd/iqKBW8ohKnDV/gM/cDVJwNE0iKSFyEIcAeU24FAZIDEoXBz4LEB3qV9fw5iA2xjpVYnyqgozQf8I4imyDKQKuQbWgG4NGAfaqywQSZwCylROU+HQsHkuCIWsDazXJXAfIJRQEwETCEWwfWhthJuixbu3WAykWsJz7x0YvP/wE+SdKIJEwL1AQuhDLSBWNVUg/WjAvrxEBLuFPzxE1IEUg0uDxcK/nE4wuEqsjxMKIFs9N4U5WBIvROfyDklNPHNGQdYWCwY4DsgfqGMEiRcVOQULfpP7pEAL5SmxDpln1+DqqMLSqwAUdag6nBkj2K8wIcQAxI0mlCMQ/Q36Mu6N/EcDJZJeWX/1KOeU5DStZdx6HgBEQCBqBkEIhxC3IFEmt38KfaglEAKNbqAwkAdwdbgT7j9HDrgX+dg5hIr19xpgFWQl7NxzXoiXIlUHSVACP2wuDj/cdhx+oYrDz4sCHQccIIIZFBQprlUWgrVD1ekSwOHK44ALVRxwXncVAQ4I87qlCGHS36ICwUJShA8RwubklrNxhOUUUwmk0BCDFPWqJg4igZhD6HqEa1BiWnSG/kOXOIiQ9OMgwqWWgCjUMRB5r0wcNRKz4JCkp3lwy8ZXLIENVG4cNsgZcdggq8RgQ3OBE8MJGoi/a9ybzxMRUL+ZUg53gUwOMo2cjpPvmg0QhuyOq8W9F2rgseQfjgunYiDhDe+a/KOAJ0AjLe4RPKOL0hSxwrS/CSRzWvJ9Xp/FqZZ0W17f9cw39o19fdfLa71E4lCJZf95qWzHV4GdXwP28u+D8D7Yz5Ib3PH1YMkrNlHf5vTSdHOpDz0aoz+ypS43NqfaouGFSeanGrOtmQ4/E9HyibwL0Sv6Ke5PFPX1OEp/6Zgj9Rf/DPH9jtwyaMOud+504qzxX/Th7Y7dVjl2ztePONb+bsPmJz505FaW/bL1cVf26JqH1Ly3C3bBqu2Vm57mbtzFVU+9NvBzd/ZNY3fv3TTEnWN+2jf88l73/Tt2jLz/1T3unPXX0T/TloLdhaf94e+n9nvVzbim6bxxM6e42j214y4a0std3GP1e3vv/drVD/rg2buZcpddsmPtgn09C3Zzdm9fduv0M92s82Z9/NzoRW7Ge+ev/OPN09ycZWNumlh1mZu1bdO7g1uHuTkDH2xoXj66YHfygKpdB984wY1+9BeNT5UHbuDHlb3XbRzrTmRrD+4cs90NWdJ64JKKoW7UXVXP73jaFOwumPT54N+P2OImLnj5w/3faXJTt60+YXXdM85NW7B3xY2nuRlXfzRs+HDnJj3x5pZL+quC3fSVh27b8dWFrnpY8s59y6j7wSkLX1zUqJw7a/iu567a4KqfSuy8XzzpJgybe3Dz7v0dsOnZnkfKoAKLrAyzK65MRzCeURfmiGpT1I8GMK/iR/C86LFv5fhw/JQpkWysnBnmWGRBH88MPWksDJ4ZdlJfPzhHCYt6wQCLnrBs0USe4HXsoU+0hwjtA3zshfMziN3SqMy0LgujmPYw7XkNfrW3t3/RERrHE6G9o2WPGpOHOfZNDEN23Uerx0wf5lj1KdtGDEg73mPUmtS0J50490d3P7Zij6NvznrwjNQHTvRd+voFE2Z02r0YrHr+N+e4sX1XzRw4ZLY73Zz2+KAb2t3Zr/f/4tZ9s91ZPV5/++2NFY4+e+tTr1y6rmBXt/GkG09Zc4ubdOqEys/sTW7Szj7fbTrwqavrt2f+ls3VbkrZta8cGHHIzdrx1on7d/+pYDd30Q93/jjT5i7cMKWh/idjXN2+l0bWrc+4uq0fvz+7cYmrn5NdP6Pte+7inQP26p/PLdiduW9q830PDHejVpzx20ttlRv0ycjT130+yI1u33NZcP1KN/C5iQ9vat/nkvcMrqc7dxTsqubKix441N9VrM9MPDjmgJu+/YX1Yz+7wVWMvH7oprf+5i66YMmydzY+5CYPuGvd5X1PKNilJm144+qNq9z4Xw+uXftYoyN/ffzAu++PcmLtmsT+k3c5k/3qrdt2fOom9T645czbnv5/CsO+7YkjRl3sBI6ryvZbmsr8C0X2fyOEy5+8w//c2dX3brtj2G19cu87t4tnyl/Ye9V9fzlpV/m212omfPKzS8tfCp6eUn3tG+UvN8yb/8sV68q33bLy/KW3P9Idwt1R9w1G83+b3davbn/4qnBe+cubR377ujc3lL8wZ/bjzSt+Vb61JnPLudeMKv/di2e033zP2O6oO87CmTj0Dz31qZLAKgAA>


Below you see all cluster-wise parameters concatenated in order to spot
differences. Keep in mind that the modelling was conducted cluster-wise
and not all together. In contrast to the parameter maps before where
only the variable clusters are highlighted here each colour reflects the
coefficient strength.
