# Supplementary material for: Cell type-dependent differential activation of ERK by oncogenic KRAS in colon cancer and intestinal epithelium
Source: Nat Commun. 2019 Jul 2;10:2919. doi: 10.1038/s41467-019-10954-y (PMC6606648; doi:10.1038/s41467-019-10954-y)
Supplement: Supplementary file 5 — Source Data Figure 1 [file 41467_2019_10954_MOESM5_ESM.csv]

bc	Time	Event_length	Ce140Di	cCasp3	Axin2	pMEK1/2	pAkt	p-p38	EphB2	Ki-67	IκBα	CD44	CD8A	CD24	p4e-BP1	pERK1/2	pS6	Krt20	DNA (191Ir)	DNA (193Ir)	Dead cells (195Pt)	Center	Offset	Width	Residual	line
BC03	132.7729949951172	14	0	4.567198276519775	28.350955963134766	20.549266815185547	2.1383039951324463	68.24000549316406	92.89998626708984	15.88776683807373	2.268008232116699	2.376453161239624	32.724971771240234	1.9220272302627563	279.5639953613281	153.02468872070312	1.0491260290145874	0.5759719610214233	206.6992950439453	419.0121154785156	23.734054565429688	540.85302734375	84.5009994506836	35.430999755859375	83.36199951171875	OT227
BC03	829.25799560546875	13	0	19.70258140563965	14.332210540771484	19.226539611816406	11.316962242126465	15.034032821655273	130.5188751220703	3.2318716049194336	13.741629600524902	16.152429580688477	53.54481887817383	6.005301475524902	791.7283935546875	20.573257446289062	0	2.6151349544525146	321.8809509277344	597.76629638671875	26.624725341796875	458.8739929199219	65.16899871826172	24.08799934387207	84.266998291015625	OT227
BC03	1068.9189453125	14	1.3438931703567505	1.2088994979858398	16.14156723022461	105.85914611816406	1.8054850101470947	60.34762191772461	78.05426025390625	2.8453152179718018	6.504912853240967	15.291367530822754	13.818768501281738	7.788980484008789	438.81048583984375	321.297119140625	312.9288635253906	2.544598340988159	271.9330139160156	466.0613098144531	22.55133628845215	609.10400390625	92.58499908447266	38.98400115966797	81.68299865722656	OT227
BC03	1240.468994140625	14	2.4431254863739014	1.1425191164016724	4.22368860244751	12.059408187866211	0	34.182769775390625	25.68107032775879	5.684497356414795	12.577893257141113	3.7467424869537354	3.1209912300109863	10.666277885437012	145.72982788085938	40.54805374145508	1.6795352697372437	0	259.9519348144531	433.06854248046875	5.594773292541504	632.10498046875	74.86499786376953	30.132999420166016	52.72800064086914	OT227
BC03	1391.470947265625	14	4.10902214050293	17.274456024169922	9.998493194580078	1.6029342412948608	0	8.392003059387207	63.83644485473633	0	0	7.558369159698486	24.099782943725586	1.3206167221069336	0	10.128252983093262	0.5996797680854797	0	344.40338134765625	629.0185546875	13.130784034729004	560.2349853515625	109.927001953125	45.39500045776367	52.01300048828125	OT227
BC03	1677.3570556640625	15	7.541737079620361	5.982469081878662	27.854421615600586	31.906482696533203	2.2462847232818604	12.833012580871582	84.98369598388672	19.51496696472168	6.636781692504883	5.431209087371826	12.875433921813965	12.05019760131836	367.8040466308594	239.2641143798828	22.509506225585938	0	336.028564453125	627.37689208984375	32.14059066772461	573.51702880859375	66.79399871826172	28.10300064086914	73.44100189208984	OT227
BC03	1990.93798828125	14	0	17.674957275390625	9.837911605834961	48.258419036865234	0	80.575592041015625	211.0360565185547	11.86223030090332	63.248016357421875	14.481768608093262	34.75861358642578	16.457691192626953	77.03267669677734	19.77069854736328	1.0405380725860596	16.51646614074707	449.105224609375	892.55731201171875	57.055816650390625	517.48602294921875	56.99800109863281	20.827999114990234	54.733001708984375	OT227
BC03	2971.341064453125	16	0	12.196858406066895	16.184818267822266	21.293851852416992	42.18470001220703	112.31442260742188	127.76387023925781	68.48712921142578	39.07794952392578	5.752374172210693	25.824899673461914	8.270051956176758	519.05718994140625	28.855520248413086	113.46737670898438	0	194.37399291992188	328.89703369140625	15.314624786376953	646.364990234375	81.50199890136719	39.10200119018555	104.13899993896484	OT227
BC03	3036.97900390625	17	0	21.884357452392578	28.9646053314209	48.1176643371582	15.182825088500977	65.88493347167969	118.13211059570312	70.75614929199219	11.902585983276367	12.663805961608887	26.477569580078125	19.048606872558594	221.2859649658203	220.6254425048828	8.93851375579834	0.3410044312477112	228.08599853515625	390.2409973144531	25.20752716064453	752.56097412109375	74.83399963378906	36.5359992980957	72.69499969482422	OT227
BC03	3654.452880859375	13	1.0590276718139648	4.190184593200684	13.671427726745605	17.583995819091797	0	15.005112648010254	54.2357177734375	2.4108664989471436	11.26615047454834	2.5736501216888428	8.866902351379395	2.3063628673553467	215.8590850830078	53.639671325683594	14.622965812683105	0	242.3510284423828	463.7228698730469	24.474830627441406	436.1289978027344	64.91400146484375	23.636999130249023	69.29199981689453	OT227
BC03	3969.193115234375	13	2.6294634342193604	3.7267134189605713	17.737077713012695	18.021968841552734	0.2376939058303833	10.361563682556152	35.47911071777344	286.3364562988281	7.928167819976807	13.330787658691406	9.334991455078125	3.194430351257324	628.57366943359375	20.878173828125	200.0164031982422	1.132365345954895	410.6376647949219	849.01727294921875	11.108344078063965	505.9580078125	60.1349983215332	21.459999084472656	79.5719985961914	OT227
BC03	4156.3798828125	17	6.358034610748291	4.422378063201904	9.011777877807617	25.908092498779297	15.144821166992188	12.413416862487793	60.402626037597656	42.83677291870117	30.654773712158203	10.288506507873535	38.56955337524414	5.776064872741699	432.23028564453125	7.901474952697754	0	0	212.0469207763672	377.0089416503906	17.17949104309082	665.70098876953125	77.11699676513672	39.64099884033203	128.14100646972656	OT227
BC03	4169.76611328125	14	8.053032875061035	6.4856367111206055	45.7290153503418	62.318824768066406	25.353023529052734	185.52880859375	199.2772979736328	26.536455154418945	67.22013092041016	32.260581970214844	26.94821548461914	22.92767333984375	902.1259765625	229.3228302001953	336.706787109375	6.5574421882629395	338.3873596191406	675.580322265625	40.965049743652344	503.10699462890625	42.09600067138672	13.28600025177002	60.79800033569336	OT227
BC03	4318.7109375	14	2.8193109035491943	3.9572854042053223	9.030601501464844	44.440547943115234	3.129988670349121	43.150054931640625	44.77165222167969	33.33154296875	24.270708084106445	1.5490965843200684	7.886701583862305	17.273412704467773	274.71636962890625	225.0134735107422	234.79721069335938	0	297.9791259765625	572.74993896484375	28.034442901611328	516.114013671875	61.55500030517578	23.125999450683594	43.1609992980957	OT227
BC03	4402.578125	14	9.921661376953125	7.675760746002197	25.398265838623047	91.010345458984375	19.31991958618164	32.984500885009766	46.85625076293945	415.2229309082031	20.383359909057617	19.966514587402344	1.4207535982131958	3.16066837310791	744.5537109375	136.365478515625	122.9631576538086	0.35068613290786743	560.7860107421875	982.64947509765625	48.949954986572266	519.291015625	80.01499938964844	32.707000732421875	55.53200149536133	OT227
BC03	5942.39599609375	15	0	11.927390098571777	67.47254180908203	42.71085739135742	71.83817291259766	72.95738220214844	99.71915435791016	133.17601013183594	28.803749084472656	0.6292219161987305	33.4670524597168	25.73113441467285	720.56597900390625	51.4632682800293	19.653003692626953	9.986876487731934	420.9067687988281	775.6129150390625	28.084489822387695	600.3380126953125	71.50700378417969	30.909000396728516	81.84300231933594	OT227
BC03	6507.0830078125	15	0	7.5759382247924805	7.7069597244262695	13.530556678771973	22.540325164794922	46.31578826904297	127.25556945800781	66.74239349365234	22.001853942871094	21.171438217163086	48.791259765625	10.397730827331543	554.4466552734375	7.3398895263671875	0	1.199222207069397	258.19232177734375	459.171875	4.511658668518066	623.23199462890625	58.624000549316406	23.388999938964844	70.86699676513672	OT227
BC03	6597.6171875	14	1.536666750907898	4.830645561218262	9.516925811767578	29.17643165588379	0.44732731580734253	48.425437927246094	54.625892639160156	57.27593994140625	9.307150840759277	11.093182563781738	12.769576072692871	11.696805000305176	276.7797546386719	51.687400817871094	160.46498107910156	1.0801410675048828	562.13720703125	952.56207275390625	48.50416946411133	519.8699951171875	88.28099822998047	36.9900016784668	75.50499725341797	OT227
BC03	7303.2548828125	14	9.79153060913086	5.751063823699951	8.822285652160645	27.486595153808594	0	27.47615623474121	80.1585464477539	5.122335910797119	27.920915603637695	5.442745208740234	11.613336563110352	12.802164077758789	315.9219665527344	90.31415557861328	12.584059715270996	0	395.5069580078125	598.09222412109375	20.22642707824707	603.1519775390625	68.11399841308594	26.805999755859375	59.67499923706055	OT227
BC03	8204.0234375	13	0.26803532242774963	16.174415588378906	2.6192266941070557	30.850589752197266	0.2593015134334564	97.302734375	39.332645416259766	36.09346008300781	7.755402088165283	3.0415050983428955	5.408597946166992	8.651595115661621	251.65133666992188	76.00636291503906	3.838027238845825	0	210.2050323486328	437.3328857421875	2.804069757461548	434.33099365234375	55.4630012512207	19.159000396728516	83.1989974975586	OT227
BC03	8348.828125	13	7.125241756439209	1.451493740081787	7.288407802581787	10.828597068786621	2.3743040561676025	7.7642364501953125	320.5859680175781	0.42289358377456665	0	40.96983337402344	90.181732177734375	235.36231994628906	36.34927749633789	3.2392029762268066	3.4230289459228516	1.916872501373291	615.547119140625	1041.21826171875	80.34760284423828	432.4540100097656	80.7770004272461	31.465999603271484	82.14600372314453	OT227
BC03	8541.978515625	14	0	8.678607940673828	14.981231689453125	28.632156372070312	0	82.209381103515625	38.739253997802734	55.17127990722656	0	7.032411098480225	0	5.326343059539795	366.65802001953125	31.415815353393555	10.431900978088379	1.7143198251724243	167.5953369140625	389.68475341796875	10.659708976745605	597.47698974609375	64.40299987792969	25.093000411987305	72.68499755859375	OT227
BC03	8812.4873046875	14	0.8062794208526611	5.322126865386963	25.332258224487305	42.22559356689453	1.4669228792190552	93.65092468261719	89.565765380859375	37.15220260620117	41.917476654052734	0.8302638530731201	15.60345458984375	17.9271183013916	809.79736328125	256.63311767578125	149.53555297851562	0	182.52127075195312	367.15380859375	32.198387145996094	580.86199951171875	73.1969985961914	29.30900001525879	53.48099899291992	OT227
BC03	9318.0859375	16	0	76.9843521118164	5.021864414215088	1.2091360092163086	4.843721866607666	19.28312873840332	4.538425445556641	35.79600524902344	0	0	0.6393305659294128	3.583378553390503	0	0	0	0	267.2521057128906	485.3510437011719	61.69131088256836	552.49200439453125	103.26899719238281	54.875999450683594	179.7480010986328	OT227
BC03	9357.34375	14	14.279597282409668	4.673876762390137	4.963873386383057	27.283937454223633	2.188506841659546	45.74347686767578	46.15632247924805	8.44442081451416	3.570422410964966	10.88916301727295	1.6431881189346313	0.747069776058197	70.3314437866211	91.3036880493164	62.00041961669922	0.06854236871004105	345.4322204589844	662.922119140625	36.304962158203125	596.06597900390625	69.2239990234375	27.145000457763672	43.33399963378906	OT227
BC03	9463.28125	14	0.9672651290893555	5.948265075683594	2.1809651851654053	11.297627449035645	0	49.613914489746094	22.50672149658203	7.564578533172607	0.1913745105266571	7.738933086395264	5.057826995849609	2.747229814529419	126.28474426269531	13.374650955200195	0	0	227.08570861816406	462.9369812011719	32.19259262084961	465.3909912109375	60.90700149536133	23.339000701904297	78.53600311279297	OT227
BC03	9527.5263671875	15	2.550837516784668	45.39945983886719	1.9163856506347656	4.246976375579834	2.9841222763061523	25.080385208129883	13.602301597595215	16.1446475982666	0.7515266537666321	5.442663669586182	13.073064804077148	0	24.104360580444336	26.62084197998047	6.193147659301758	0	88.67073822021484	217.06031799316406	3.670024871826172	640.31298828125	83.78399658203125	37.17100143432617	74.31300354003906	OT227
BC03	9557.904296875	15	6.244321823120117	4.5283522605896	8.792778015136719	60.174495697021484	2.7018017768859863	28.69184684753418	142.4676971435547	90.31562042236328	27.719406127929688	5.248416900634766	17.36962127685547	4.440465927124023	312.4237976074219	143.79544067382812	250.69114685058594	2.4071297645568848	476.096435546875	851.07568359375	18.695531845092773	582.0250244140625	79.86699676513672	34.62799835205078	42.305999755859375	OT227
BC03	10270.5732421875	15	1.8739606142044067	10.501969337463379	19.05961799621582	24.283920288085938	0.6913655996322632	1.7078962326049805	6.490838527679443	5.923473834991455	62.59883499145508	21.2391414642334	27.070024490356445	0	1.7494900226593018	1.2719507217407227	2.199942111968994	7.431026458740234	399.9635314941406	708.71429443359375	111.45470428466797	518.7449951171875	66.99500274658203	28.4950008392334	85.81999969482422	OT227
BC03	10543.3720703125	14	1.0038584470748901	5.185809135437012	8.785333633422852	22.502685546875	6.622302532196045	99.37652587890625	61.94915771484375	30.146059036254883	16.333396911621094	1.1262495517730713	20.25460433959961	0.6634447574615479	600.9189453125	112.8275146484375	240.1474609375	0.6012632250785828	216.37376403808594	501.6290588378906	26.57493782043457	552.8289794921875	77.28900146484375	32.53900146484375	102.87799835205078	OT227
BC03	10846.8876953125	14	0.26969054341316223	9.439835548400879	14.431654930114746	34.16469955444336	0	34.74750518798828	69.19637298583984	4.706413269042969	2.44002103805542	9.206147193908691	1.6083812713623047	3.7569689750671387	194.5836944580078	114.98658752441406	285.4486999511719	5.513190269470215	562.3421630859375	772.31976318359375	22.626354217529297	609.88800048828125	87.572998046875	36.20000076293945	55.12799835205078	OT227
BC03	10862.1884765625	14	1.7729965448379517	13.09969425201416	22.800291061401367	61.22523880004883	3.4675636291503906	132.9381103515625	170.1527099609375	4.533328533172607	41.031776428222656	11.172273635864258	41.0042610168457	27.587617874145508	537.4580078125	262.75701904296875	0.13297483325004578	16.489797592163086	462.27288818359375	831.5028076171875	109.2406997680664	583.06298828125	65.910003662109375	25.524999618530273	51.1609992980957	OT227
BC03	11095.482421875	14	0	10.37609577178955	11.524307250976562	124.23049926757812	0	49.94266891479492	66.25529479980469	13.390235900878906	3.439378261566162	5.1887688636779785	1.5649709701538086	0.8970520496368408	201.8426055908203	328.9818420410156	114.00850677490234	0.7133422493934631	309.4570007324219	602.72705078125	31.70285987854004	527.02001953125	58.90800094604492	22.025999069213867	66.06600189208984	OT227
BC03	11228.423828125	14	4.495059967041016	18.250139236450195	44.26124954223633	32.02745056152344	17.682199478149414	108.2854995727539	125.5819320678711	31.972131729125977	45.714168548583984	13.942187309265137	33.12111282348633	23.236045837402344	112.25621032714844	122.10565185546875	3.696882486343384	1.1581196784973145	370.9114074707031	617.03094482421875	23.539701461791992	533.70697021484375	55.46699905395508	19.945999145507812	50.152000427246094	OT227
BC03	13078.7236328125	15	0	5.7690911293029785	7.865184783935547	10.605984687805176	0.03847667574882507	25.94127082824707	55.80805969238281	9.063794136047363	2.760237216949463	1.9126784801483154	18.399259567260742	0	0	63.19466781616211	0.37129515409469604	0.44665735960006714	199.26808166503906	385.2618408203125	37.424293518066406	654.92401123046875	119.05799865722656	52.6510009765625	87.4209976196289	OT227
BC03	13236.693359375	16	0	6.735931873321533	14.0446195602417	92.66036224365234	0	140.15386962890625	96.42794036865234	59.850067138671875	11.388242721557617	13.175475120544434	43.60285186767578	56.79197311401367	443.8862609863281	749.734375	226.51499938964844	3.217658281326294	330.2322082519531	601.5465087890625	10.186385154724121	638.7550048828125	63.95500183105469	27.792999267578125	53.69499969482422	OT227
BC03	13490.7158203125	13	0.2312692254781723	2.8423612117767334	13.149873733520508	20.991119384765625	0.5621531009674072	97.35929870605469	66.8817367553711	1.7195847034454346	9.354964256286621	10.035871505737305	18.697534561157227	2.367737054824829	374.8740234375	66.92516326904297	133.42701721191406	0.9637455344200134	270.2128601074219	464.3778076171875	41.054954528808594	536.2860107421875	74.79499816894531	27.88599967956543	38	OT227
BC03	13674.4140625	14	2.1423070430755615	10.12860107421875	12.354094505310059	25.040315628051758	41.795501708984375	100.31316375732422	167.6267547607422	39.2727165222168	37.71348571777344	24.616836547851562	38.04287338256836	11.632057189941406	927.51019287109375	57.33690643310547	5.157215595245361	0.3286224901676178	342.93585205078125	757.4981689453125	14.658612251281738	515.70501708984375	78.608001708984375	34.284000396728516	130.52699279785156	OT227
BC03	13779.296875	14	3.0937771797180176	6.804722309112549	13.790919303894043	40.23756790161133	0.6179853081703186	54.431331634521484	110.7420883178711	2.5895771980285645	19.12766456604004	49.00471496582031	23.362112045288086	2.1759488582611084	626.48486328125	83.2060546875	21.785049438476562	1.2174773216247559	335.17193603515625	556.5218505859375	27.690265655517578	539.39599609375	61.380001068115234	23.187000274658203	55.39699935913086	OT227
BC03	13780.923828125	14	0	12.138734817504883	15.148211479187012	18.15583610534668	6.6120147705078125	134.20123291015625	35.30547332763672	44.322601318359375	15.749058723449707	4.953464984893799	76.0258560180664	19.317502975463867	747.6058349609375	62.944854736328125	27.74987030029297	14.22357177734375	503.9231262207031	884.12750244140625	38.350372314453125	555.16302490234375	57.527000427246094	21.131000518798828	56.16699981689453	OT227
BC03	13885.9384765625	13	1.747113585472107	16.74175453186035	24.927520751953125	46.190738677978516	37.63736343383789	100.43170928955078	211.73428344726562	51.757591247558594	59.507503509521484	26.309783935546875	40.554752349853516	19.515501022338867	809.804443359375	106.28958892822266	10.322430610656738	2.7043848037719727	244.36846923828125	538.583251953125	9.977526664733887	465.5840148925781	63.91600036621094	23.57900047302246	88.93800354003906	OT227
BC03	14113.6201171875	16	2.1896612644195557	14.39598560333252	18.535890579223633	9.318889617919922	15.115060806274414	90.368316650390625	63.661865234375	7.09562873840332	2.403872489929199	4.578348636627197	15.61718463897705	5.518246173858643	177.57864379882812	43.019813537597656	4.139520168304443	0.3680419921875	433.4365539550781	672.064208984375	34.27189636230469	593.552978515625	101.01399993896484	48.88199996948242	96.628997802734375	OT227
BC03	14312.5908203125	16	0.8508183360099792	0.7111284732818604	11.351722717285156	6.388550758361816	3.858356237411499	3.7104341983795166	34.73495101928711	7.418476581573486	0.9480568766593933	2.383855104446411	0.10781113803386688	1.5554026365280151	33.311866760253906	20.508054733276367	86.97419738769531	0	201.29672241210938	358.8298645019531	3.3056466579437256	633.27001953125	52.11199951171875	22.070999145507812	125.44400024414062	OT227
BC03	14719.740234375	13	1.077725887298584	4.246767520904541	10.836883544921875	22.145919799804688	0	28.543031692504883	44.89472198486328	4.9718523025512695	1.165635585784912	5.787203311920166	10.033539772033691	4.445275783538818	247.17144775390625	80.71339416503906	0.9514389634132385	0.33879271149635315	341.526611328125	588.03924560546875	26.167116165161133	498.21600341796875	79.56999969482422	29.986000061035156	30.74799919128418	OT227
BC03	14735.259765625	13	3.1336569786071777	2.1867566108703613	14.05370807647705	19.631336212158203	2.933025360107422	99.60051727294922	199.76051330566406	8.642596244812012	49.69553756713867	5.005511283874512	35.33349609375	4.419368743896484	436.97509765625	7.631040573120117	2.236159563064575	1.619540810585022	352.8626403808594	694.80438232421875	38.33536911010742	485.6830139160156	66.4260025024414	23.933000564575195	39.62799835205078	OT227
BC03	14926.7060546875	14	0.4456498920917511	8.213647842407227	11.817880630493164	8.55126953125	16.08637046813965	55.96346664428711	149.9897918701172	11.771140098571777	31.63924789428711	3.5511670112609863	22.73883056640625	3.0522170066833496	859.34844970703125	3.0864646434783936	283.9984436035156	0	560.80352783203125	902.29144287109375	11.596220016479492	481.0989990234375	61.959999084472656	23.642000198364258	64.6719970703125	OT227
BC03	15409.8046875	15	0	9.736849784851074	48.165977478027344	32.45039749145508	1.1801732778549194	25.486345291137695	44.48973846435547	543.49609375	24.366283416748047	10.12256908416748	16.06942367553711	1.8191711902618408	1133.74462890625	23.256948471069336	396.8457946777344	4.170261383056641	509.7114562988281	1065.332275390625	21.226917266845703	549.39898681640625	57.481998443603516	22.493000030517578	55.571998596191406	OT227
BC03	15704.634765625	15	0.22180001437664032	8.168437004089355	18.400419235229492	32.472835540771484	0	81.29720306396484	56.2340087890625	34.275081634521484	4.861794948577881	9.305447578430176	21.958528518676758	1.7389602661132812	334.5726013183594	88.452880859375	32.00221633911133	0	232.39297485351562	400.99896240234375	16.413286209106445	625.23699951171875	94.48500061035156	42.29999923706055	75.09200286865234	OT227
BC03	15787.7080078125	14	2.993396520614624	13.782666206359863	5.840379238128662	22.718244552612305	0.2760169804096222	41.48888397216797	19.231891632080078	0	5.677251815795898	0.42555344104766846	0.9700884222984314	0.06829904764890671	19.259382247924805	54.17371368408203	0	0	623.1097412109375	1083.8206787109375	37.79669952392578	548.51202392578125	67.56800079345703	26.281999588012695	42.70500183105469	OT227
BC03	16467.826171875	15	0	31.340129852294922	24.181066513061523	35.22488021850586	10.62845230102539	99.70298767089844	236.38580322265625	10.895553588867188	27.206275939941406	6.362484931945801	31.637754440307617	4.7572550773620605	801.3349609375	127.11034393310547	22.850399017333984	0.8613227009773254	395.4736328125	636.38714599609375	15.499610900878906	572.10797119140625	84.897003173828125	37.88100051879883	79.805999755859375	OT227
BC03	16593.580078125	14	0.12562544643878937	11.793609619140625	17.738473892211914	28.092432022094727	5.909121513366699	32.838069915771484	44.974822998046875	25.90913963317871	2.1461126804351807	0.8214302659034729	10.898356437683105	2.072829484939575	408.2032470703125	150.75228881835938	181.6790008544922	0.4804442822933197	347.52069091796875	772.67437744140625	31.12310218811035	573.4439697265625	62.08300018310547	23.32699966430664	35.30099868774414	OT227
BC03	16854.517578125	15	0.0774146094918251	2.3552677631378174	6.89216423034668	10.09807014465332	15.061304092407227	18.175521850585938	75.40663146972656	12.26769733428955	7.217219352722168	14.580758094787598	7.033497333526611	8.811705589294434	366.9931335449219	12.112828254699707	1.8446807861328125	4.108269214630127	322.1395263671875	509.6875915527344	39.63542556762695	598.2509765625	81.69499969482422	35.69900131225586	52.23099899291992	OT227
BC03	16975.625	15	3.8120346069335938	41.40858459472656	30.447189331054688	87.066436767578125	2.92193341255188	94.87186431884766	207.24966430664062	18.709564208984375	16.188312530517578	30.6749324798584	18.943069458007812	29.73577880859375	612.53912353515625	363.83221435546875	30.698049545288086	12.826189041137695	560.19415283203125	1167.4844970703125	24.10123634338379	535.2349853515625	64.76100158691406	26.979000091552734	74.6240005493164	OT227
BC03	17366.810546875	14	6.126534461975098	5.049551963806152	36.56525421142578	49.48054122924805	4.769603252410889	72.64798736572266	199.7654571533203	44.34743118286133	34.578487396240234	39.21907043457031	21.413116455078125	1.4594318866729736	340.5071105957031	174.2218780517578	33.716041564941406	2.5050694942474365	331.2418212890625	725.68023681640625	11.250810623168945	532.5980224609375	58.99399948120117	22.29599952697754	78.22100067138672	OT227
BC03	17549.400390625	15	0	9.658150672912598	20.102558135986328	26.19086265563965	0	55.078487396240234	130.325439453125	61.27289581298828	31.266782760620117	5.199119567871094	20.894725799560547	3.6578047275543213	655.56072998046875	57.31319046020508	341.1685485839844	1.689147710800171	263.4703369140625	477.6536865234375	26.029878616333008	628.64300537109375	64.8239974975586	26.915000915527344	69.595001220703125	OT227
BC03	17658.841796875	15	2.433809518814087	9.633502960205078	51.45823669433594	75.91835021972656	18.105253219604492	98.06267547607422	3.9142212867736816	16.549121856689453	51.58589172363281	12.49669361114502	3.5638062953948975	2.463378429412842	1454.3162841796875	294.10430908203125	692.7401123046875	1.0984399318695068	380.00250244140625	729.8607177734375	33.00875473022461	612.45697021484375	59.13100051879883	23.218000411987305	35.78200149536133	OT227
BC03	18466.810546875	13	0	45.841529846191406	3.5389299392700195	11.541359901428223	0	66.25007629394531	33.56021499633789	9.03988265991211	1.7802867889404297	1.5450439453125	9.779695510864258	6.223512649536133	10.393926620483398	130.12454223632812	24.310129165649414	1.8005218505859375	207.63128662109375	482.793701171875	16.349027633666992	471.1650085449219	66.4260025024414	25.152999877929688	100.47699737548828	OT227
BC03	18597.669921875	17	0.8515126705169678	4.355434417724609	25.102079391479492	30.12143898010254	0.4760391414165497	139.6005859375	81.98149871826172	106.16609191894531	4.780035495758057	10.480000495910645	20.383556365966797	39.26769256591797	688.35809326171875	166.70184326171875	23.69668197631836	0.4284459948539734	165.1542510986328	387.111328125	1.5469492673873901	711.1810302734375	56.01100158691406	24.50200080871582	67.56500244140625	OT227
BC03	19077.435546875	13	6.76814603805542	1.2242447137832642	16.0549373626709	12.958780288696289	0.32867544889450073	91.50731658935547	35.99429702758789	33.01370620727539	18.481414794921875	11.047572135925293	13.741000175476074	0	317.2839050292969	13.241116523742676	3.608100652694702	0	301.7585144042969	422.6314392089844	26.639692306518555	436.1759948730469	80.220001220703125	31.97800064086914	106.74500274658203	OT227
BC03	19099.0234375	15	1.1667556762695312	1.8170393705368042	23.592470169067383	43.883934020996094	1.3750953674316406	97.0918960571289	242.00662231445312	52.358402252197266	34.422210693359375	29.309406280517578	30.681917190551758	11.372400283813477	942.615966796875	251.9091033935547	540.3760986328125	3.704286813735962	571.37646484375	1047.434326171875	20.036165237426758	479.17498779296875	60.40399932861328	25.38599967956543	110.80799865722656	OT227
BC03	19230.884765625	15	0	3.119976758956909	10.181022644042969	12.113080024719238	9.483494758605957	23.453264236450195	85.38287353515625	39.85419464111328	19.02566909790039	9.402972221374512	20.816835403442383	5.854858875274658	661.3135986328125	27.808826446533203	228.79635620117188	1.7642085552215576	354.29638671875	698.71221923828125	59.647891998291016	586.63897705078125	58.59700012207031	23.065000534057617	50.222999572753906	OT227
BC03	19577.3828125	13	1.6131181716918945	6.778401851654053	27.676090240478516	36.30447769165039	1.6843794584274292	136.4859619140625	101.59537506103516	17.668182373046875	44.85860061645508	13.771583557128906	38.22661209106445	17.513900756835938	662.156982421875	133.373779296875	36.18928909301758	0.020359888672828674	298.4772033691406	517.82763671875	8.825289726257324	480.260009765625	61.7130012512207	21.7810001373291	52.82099914550781	OT227
BC03	19923.529296875	15	5.139756679534912	4.506282806396484	12.092475891113281	45.06375503540039	5.428369522094727	37.582916259765625	46.809757232666016	2.9172523021698	3.129817247390747	2.201284170150757	9.545548439025879	11.719388961791992	372.8271789550781	91.32097625732422	165.0855255126953	0	362.24066162109375	698.85040283203125	32.98720169067383	584.29498291015625	103.12999725341797	45.67300033569336	48.80799865722656	OT227
BC03	20231.2109375	14	4.252951145172119	3.558593273162842	14.390936851501465	8.52587890625	1.2205476760864258	53.10626220703125	76.94384002685547	5.882479190826416	1.5644958019256592	10.319681167602539	36.99848556518555	11.640765190124512	509.5920104980469	12.317273139953613	0.7519292831420898	0.4170374572277069	233.6759490966797	507.537841796875	16.724519729614258	571.75701904296875	98.70600128173828	40.891998291015625	48.3650016784668	OT227
BC03	20469.58203125	14	1.6166791915893555	5.572286128997803	27.127676010131836	28.36503028869629	7.829485893249512	46.408897399902344	63.87445068359375	75.10187530517578	66.56929016113281	10.477250099182129	9.3855743408203125	7.3123040199279785	686.9632568359375	16.65419578552246	101.07192993164062	0	245.1695556640625	341.8480529785156	7.943361759185791	563.74298095703125	75.10099792480469	30.981000900268555	87.38500213623047	OT227
BC03	20699.673828125	15	0	2.053007125854492	14.834840774536133	16.538894653320312	19.537508010864258	31.283336639404297	27.671289443969727	29.58317756652832	0.2618333101272583	2.7204859256744385	9.1146821975708	7.177775859832764	40.43110275268555	2.688664674758911	2.7282543182373047	0.6681954264640808	210.34109497070312	502.2733459472656	20.487361907958984	579.3179931640625	88.94000244140625	40.07400131225586	87.74800109863281	OT227
BC03	20732.8515625	14	0	10.814270973205566	32.616641998291016	54.05055236816406	0.05697202309966087	125.79141235351562	104.62230682373047	3.1736600399017334	32.708595275878906	3.7948241233825684	17.54494857788086	21.70013999938965	191.82479858398438	265.2906494140625	162.08547973632812	12.748696327209473	290.7203369140625	538.94122314453125	38.62337875366211	514.99102783203125	55.1879997253418	20.37700080871582	85.73999786376953	OT227
BC03	20826.5625	14	1.5789990425109863	7.393817901611328	20.22813606262207	46.64832305908203	1.9903781414031982	122.44377899169922	348.1143493652344	14.13120174407959	49.09494400024414	7.73113489151001	12.454869270324707	10.800766944885254	748.7467041015625	183.3568572998047	11.657055854797363	6.006535530090332	312.4997253417969	638.90576171875	40.06389617919922	546.6300048828125	59.42499923706055	22.660999298095703	84.33899688720703	OT227
BC03	21058.892578125	16	0	15.116991996765137	7.6267852783203125	30.818225860595703	0	49.97959518432617	105.13284301757812	9.20984172821045	37.98993682861328	6.119913578033447	27.051923751831055	3.044727325439453	225.35108947753906	34.4892578125	0.9459983706474304	2.6539578437805176	299.3821716308594	602.17852783203125	35.67860794067383	632.7860107421875	77.417999267578125	35.87300109863281	67.4729995727539	OT227
BC03	21229.08984375	14	3.042933225631714	1.39454984664917	14.87233829498291	14.835325241088867	0.047553323209285736	46.235267639160156	103.88214874267578	11.013833999633789	8.417255401611328	2.7613983154296875	9.397941589355469	0	94.70532989501953	75.80797576904297	0.6010857820510864	0.5457237362861633	325.40692138671875	572.06756591796875	19.756755828857422	554.301025390625	100.54000091552734	43.43899917602539	113.36299896240234	OT227
BC03	21742.369140625	13	0.52835845947265625	4.678488731384277	9.563702583312988	34.685150146484375	9.419425010681152	104.10813903808594	141.06573486328125	6.541286468505859	13.19167423248291	0	13.084199905395508	2.003100633621216	521.77911376953125	133.75778198242188	1.6227319240570068	0.7888417840003967	717.097412109375	1282.6787109375	44.42974090576172	527.75299072265625	78.82099914550781	29.635000228881836	29.38800048828125	OT227
BC03	22051.615234375	14	0.057321999222040176	1.273726463317871	25.514516830444336	10.516073226928711	26.822093963623047	25.342191696166992	82.20147705078125	68.41475677490234	13.825222969055176	0.3546808660030365	5.011176109313965	1.6808971166610718	414.3067321777344	5.72353982925415	28.44319725036621	2.8347177505493164	164.98516845703125	407.802490234375	8.118925094604492	583.676025390625	70.01499938964844	27.774999618530273	58.84299850463867	OT227
BC03	22754.205078125	14	0	16.702001571655273	25.90096092224121	47.92823028564453	38.355377197265625	98.86248779296875	157.2289581298828	59.71925735473633	83.21199035644531	12.899161338806152	42.6146354675293	25.43960952758789	1271.477783203125	75.2601547241211	302.5805969238281	0.9272887706756592	414.26287841796875	816.17578125	40.605777740478516	556.822998046875	59.46500015258789	22.111000061035156	51.59199905395508	OT227
BC03	22872.9296875	14	0	223.60740661621094	26.122785568237305	25.23084259033203	2.6285321712493896	159.8516387939453	99.66929626464844	67.87821960449219	3.1515071392059326	2.554544448852539	12.9976167678833	4.012110233306885	342.6406555175781	37.36103439331055	8.024737358093262	2.2588601112365723	183.60047912597656	306.0863342285156	24.526880264282227	544.27899169921875	51.29100036621094	17.704999923706055	51.51900100708008	OT227
BC03	23009.244140625	13	0	58.4333381652832	19.45511245727539	2.5518505573272705	4.413810729980469	44.27679443359375	3.7077581882476807	2.6143369674682617	0	0.497479110956192	0.017787523567676544	0	14.83436107635498	2.551961660385132	1.5467548370361328	0.8553315997123718	211.7391815185547	361.72698974609375	56.09564208984375	431.16900634765625	80.147003173828125	31.97800064086914	107.48600006103516	OT227
BC03	23097.798828125	15	1.3352441787719727	1.4447170495986938	10.202706336975098	24.080095291137695	2.3283309936523438	59.86650848388672	149.8372039794922	12.782407760620117	31.283597946166992	18.266828536987305	53.12444305419922	22.452112197875977	606.12310791015625	182.49220275878906	342.41357421875	3.4459433555603027	394.0572204589844	706.99786376953125	30.47511863708496	542.77899169921875	74.53399658203125	32.85900115966797	93.07099914550781	OT227
BC03	23151.927734375	15	0.8603790402412415	4.527316570281982	13.106385231018066	43.18185806274414	4.063165187835693	28.46190071105957	123.16881561279297	12.700703620910645	31.912443161010742	7.768660545349121	9.26064395904541	38.337501525878906	695.049560546875	112.10044860839844	265.0832214355469	0	227.95237731933594	474.76171875	24.532888412475586	575.155029296875	68.96299743652344	28.761999130249023	37.89799880981445	OT227
BC03	23252.9296875	14	1.9546388387680054	19.375335693359375	23.48207664489746	33.02467727661133	35.84930419921875	109.91258239746094	243.6411590576172	65.65930938720703	15.1392240524292	13.693172454833984	38.37940216064453	5.3234076499938965	724.403076171875	41.671051025390625	237.06365966796875	4.665973663330078	498.60986328125	812.36798095703125	16.01350975036621	536.5419921875	79.50499725341797	33.14699935913086	86.910003662109375	OT227
BC03	23552.578125	14	0.1725802719593048	14.756309509277344	10.140868186950684	49.656124114990234	2.8633205890655518	102.65987396240234	180.3539581298828	11.453216552734375	40.06985092163086	12.681859970092773	17.965103149414062	4.385934829711914	579.78955078125	225.00567626953125	367.140869140625	1.257135033607483	280.8326721191406	443.3323059082031	40.19148254394531	504.0360107421875	43.558998107910156	14.098999977111816	75.1760025024414	OT227
BC03	23554.375	13	1.7231191396713257	9.56329345703125	27.716154098510742	25.89967155456543	2.5000336170196533	86.81433868408203	166.52919006347656	61.580787658691406	24.06366729736328	13.086356163024902	34.690425872802734	10.479538917541504	1158.622802734375	20.294599533081055	68.16118621826172	6.46466064453125	278.7369079589844	470.5126037597656	30.418703079223633	487.7040100097656	51.52799987792969	17.523000717163086	99.6989974975586	OT227
BC03	24062.564453125	14	3.084047317504883	16.999988555908203	44.088924407958984	35.84719467163086	33.652164459228516	96.09154510498047	204.42404174804688	10.650242805480957	49.028133392333984	28.425722122192383	89.92131042480469	0.04597407579421997	631.00927734375	28.75984764099121	1.1186515092849731	5.524985313415527	407.51422119140625	716.09112548828125	26.098880767822266	568.04302978515625	79.42900085449219	32.44300079345703	57.12699890136719	OT227
BC03	24135.013671875	13	0.9055505394935608	5.922878742218018	28.74652099609375	25.42608642578125	0	30.054645538330078	50.953941345214844	14.071614265441895	1.6379964351654053	7.693225860595703	15.247811317443848	7.51964807510376	190.66461181640625	183.37510681152344	84.12408447265625	2.0730605125427246	188.02688598632812	417.5616455078125	9.858908653259277	516.75299072265625	71.53800201416016	26.343000411987305	35.944000244140625	OT227
BC03	24231.705078125	13	0	5.712949275970459	34.50030517578125	21.8027286529541	13.580289840698242	54.520687103271484	128.7848663330078	9.414998054504395	40.20375442504883	29.31404685974121	14.879707336425781	6.598413944244385	750.4375	93.7919921875	0.9070090651512146	2.11584734916687	314.9337158203125	647.974609375	42.785552978515625	523.02899169921875	84.38200378417969	32.34199905395508	50.77299880981445	OT227
BC03	24301.080078125	16	5.925337314605713	11.693291664123535	31.597612380981445	46.43255615234375	4.216679573059082	70.19337463378906	134.84536743164062	31.970439910888672	28.673389434814453	24.430084228515625	33.251678466796875	2.6595582962036133	703.50762939453125	178.00389099121094	4.481378555297852	9.472563743591309	343.1002502441406	679.2689208984375	35.202205657958984	699.89501953125	45.33599853515625	17.476999282836914	113.35199737548828	OT227
BC03	24378.9453125	12	0	14.539080619812012	5.869614124298096	3.4378952980041504	5.040207862854004	11.386874198913574	87.811676025390625	23.05121421813965	3.8005053997039795	9.249919891357422	18.987415313720703	1.0255810022354126	193.2230987548828	5.727131366729736	0.8224002122879028	0.9417730569839478	209.70016479492188	368.9831237792969	38.54973602294922	412.5400085449219	70.45999908447266	25.812000274658203	115.21800231933594	OT227
BC03	24385.091796875	13	5.14279842376709	5.237566947937012	12.488409042358398	19.817554473876953	2.4852025508880615	29.981943130493164	112.40663146972656	1.321591854095459	39.0562858581543	11.959421157836914	52.241111755371094	9.777077674865723	1027.541259765625	74.36034393310547	336.28057861328125	0	433.25384521484375	906.90289306640625	52.3455810546875	450.2760009765625	64.25800323486328	23.202999114990234	63.229000091552734	OT227
BC03	24472.201171875	15	3.192307233810425	18.20069122314453	20.356409072875977	9.861912727355957	2.6643409729003906	55.445953369140625	17.370559692382812	35.04572296142578	3.5280797481536865	13.697090148925781	4.6351847648620605	6.402773857116699	3.9210638999938965	7.140554904937744	0.29447102546691895	0.6361705660820007	227.96023559570312	334.5076904296875	40.032806396484375	575.06500244140625	95.11399841308594	42.6619987487793	75.29100036621094	OT227
BC03	24640.326171875	13	0.7304502725601196	4.6824822425842285	17.55721664428711	15.472304344177246	1.7033365964889526	9.532367706298828	44.70787048339844	59.66102600097656	5.323502063751221	12.555487632751465	9.831302642822266	5.277191638946533	321.05657958984375	23.04998207092285	0.23461629450321198	0	213.09140014648438	439.9550476074219	14.98050594329834	510.2560119628906	110.4020004272461	44.803001403808594	125.77300262451172	OT227
BC03	24699.634765625	17	0	2.4402198791503906	24.799089431762695	1.7108592987060547	4.046116828918457	10.887565612792969	49.39087677001953	25.200599670410156	0	0	22.77495002746582	0.26079490780830383	15.34736156463623	4.7665815353393555	0.04162633419036865	5.861813068389893	269.904541015625	402.62432861328125	5.879989147186279	612.198974609375	83.43599700927734	45.29199981689453	164.0919952392578	OT227
BC03	25010.2734375	14	2.075772285461426	1.6552197933197021	29.584136962890625	47.048797607421875	5.006828308105469	58.023284912109375	115.88191223144531	10.72160530090332	14.212566375732422	14.502632141113281	6.770009517669678	11.583049774169922	273.64984130859375	243.32505798339844	135.68641662597656	1.1286553144454956	444.0424499511719	824.61907958984375	29.41081428527832	561.72802734375	58.49599838256836	21.53700065612793	47.12300109863281	OT227
BC03	25297.1875	16	0.4720831513404846	12.931279182434082	13.033186912536621	12.042766571044922	11.67226791381836	24.50185775756836	58.49382019042969	12.933792114257812	31.36256980895996	5.408422470092773	13.486090660095215	1.1250042915344238	337.2371520996094	22.793359756469727	1.8212074041366577	0.13454733788967133	382.3775329589844	614.03680419921875	9.597201347351074	650.52301025390625	66.48999786376953	29.61400032043457	71.55400085449219	OT227
BC03	25510.78125	15	1.0464355945587158	67.79835510253906	1.796108365058899	5.781550884246826	1.339266061782837	3.0029098987579346	17.424673080444336	3.5595638751983643	6.861602306365967	7.19195556640625	1.6452019214630127	4.9475250244140625	10.108269691467285	8.226408958435059	0.7171446681022644	1.7378089427947998	211.69839477539062	313.94659423828125	62.04905700683594	640.6400146484375	79.81199645996094	36.904998779296875	128.08099365234375	OT227
BC03	25560.234375	17	0.4129926860332489	2.932112216949463	30.408567428588867	14.534256935119629	12.221107482910156	29.446857452392578	65.33494567871094	53.88479232788086	27.996456146240234	3.208521604537964	24.78570556640625	42.88372802734375	532.267333984375	65.36723327636719	38.56081008911133	2.30842661857605	211.3381805419922	407.2078857421875	12.030691146850586	583.17999267578125	57.42599868774414	28.892000198364258	173.0659942626953	OT227
BC03	25749.921875	15	0	5.784215927124023	23.247074127197266	19.480012893676758	1.4738253355026245	85.53983306884766	141.06053161621094	15.654773712158203	20.309856414794922	30.575809478759766	14.15053939819336	19.977794647216797	348.49139404296875	122.3011474609375	230.91403198242188	0.44013887643814087	216.72085571289062	420.3226318359375	7.618041038513184	621.969970703125	74.77300262451172	33.308998107910156	103.81700134277344	OT227
BC03	25858.306640625	15	0	0.21107280254364014	4.8284478187561035	4.7752885818481445	0.8285896182060242	34.608055114746094	25.157859802246094	22.178728103637695	8.161701202392578	2.5150678157806396	6.388417720794678	2.693324089050293	122.30413818359375	11.642417907714844	0.19981831312179565	0	235.8013916015625	404.03668212890625	15.371881484985352	544.18402099609375	127.73799896240234	61.0260009765625	165.74000549316406	OT227
BC03	25872.044921875	13	0	8.662583351135254	7.714213848114014	50.78685760498047	0.7728352546691895	187.2577667236328	158.8707275390625	30.887500762939453	17.520572662353516	34.345916748046875	32.80302429199219	14.323593139648438	186.37158203125	177.5806121826172	15.817093849182129	0	249.6466522216797	454.6435852050781	37.303192138671875	494.3389892578125	43.11899948120117	14.5	143.69400024414062	OT227
BC03	25882.734375	14	6.933470249176025	108.42292785644531	27.869924545288086	44.237213134765625	15.89608097076416	181.80604553222656	68.61048126220703	3.859147787094116	0	3.134438991546631	25.02096939086914	9.466910362243652	931.23150634765625	292.5863037109375	200.01039123535156	0	454.1518859863281	694.27410888671875	22.47437286376953	591.03302001953125	87.81700134277344	36.099998474121094	40.66299819946289	OT227
BC03	25903.28125	15	0	4.791319370269775	20.486183166503906	18.66057014465332	1.8234806060791016	15.9822998046875	33.174110412597656	9.541277885437012	6.34171724319458	0.6178320050239563	8.17948055267334	0.31506824493408203	168.86866760253906	12.645861625671387	3.261242389678955	0	176.4534454345703	291.3198547363281	15.36637020111084	644.16900634765625	59.027000427246094	23.589000701904297	69.01599884033203	OT227
BC03	26063.853515625	14	10.917402267456055	38.57044982910156	32.44296646118164	92.55464935302734	12.060853004455566	52.84982681274414	132.86752319335938	59.0940055847168	21.36601448059082	14.740283966064453	9.870763778686523	0	331.7206726074219	144.8763885498047	251.13356018066406	5.746101379394531	724.5845947265625	1390.0877685546875	26.014493942260742	538.1729736328125	60.638999938964844	23.499000549316406	91.88999938964844	OT227
BC03	26393.1640625	12	0	2.779860258102417	11.295879364013672	32.24111557006836	8.165088653564453	46.06324768066406	73.801055908203125	49.38581466674805	1.8770630359649658	2.760056257247925	21.377853393554688	16.378835678100586	320.2975769042969	175.79782104492188	42.30816650390625	1.6047004461288452	216.9027099609375	439.3738098144531	25.082481384277344	442.8590087890625	68.06300354003906	23.277999877929688	62.49300003051758	OT227
BC03	26515.234375	17	6.713776111602783	3.4950742721557617	28.508272171020508	37.674190521240234	4.528130531311035	32.702545166015625	78.53656768798828	1.053938388824463	7.907740116119385	2.008843183517456	20.555984497070312	13.470519065856934	196.89761352539062	163.82264709472656	0	0	252.1004638671875	440.1539306640625	20.900592803955078	706.12200927734375	65.60600280761719	30.94099998474121	79.67500305175781	OT227
BC03	26516.888671875	14	0.002156252507120371	14.701011657714844	2.6389691829681396	58.3039665222168	3.1432926654815674	165.23658752441406	48.012062072753906	21.21932601928711	11.742265701293945	12.252584457397461	15.780172348022461	1.3636304140090942	311.6022644042969	110.38079833984375	52.882328033447266	2.9919047355651855	431.10638427734375	760.256591796875	79.238800048828125	566.7449951171875	62.54199981689453	23.73900032043457	50.558998107910156	OT227
BC03	26530.052734375	14	0.8549878597259521	0	20.530122756958008	23.873931884765625	1.7170401811599731	131.84909057617188	57.69911193847656	23.436267852783203	16.16189956665039	2.405317544937134	3.127213478088379	6.118450164794922	330.8194580078125	96.18812561035156	11.893881797790527	0.004438003525137901	232.92401123046875	499.950439453125	21.6192684173584	556.9110107421875	67.40799713134766	26.354999542236328	54.42599868774414	OT227
BC03	26554.896484375	14	0.9580121040344238	33.314579010009766	80.57697296142578	88.993927001953125	3.9160819053649902	239.4204864501953	276.4839172363281	82.46284484863281	90.59169006347656	28.52842903137207	35.9013786315918	28.28378677368164	635.02398681640625	287.6570739746094	1006.3565063476562	12.803592681884766	448.6334533691406	784.33837890625	56.085411071777344	527.53900146484375	60.22600173950195	23.239999771118164	90.51799774169922	OT227
BC03	26723.28125	13	1.3249032497406006	3.182924747467041	2.0707547664642334	26.882844924926758	0	3.696030378341675	35.4142951965332	0	0	8.165085792541504	21.041837692260742	0.9984661936759949	6.378384590148926	51.52638244628906	1.6642950773239136	0	553.0396728515625	1008.0234375	102.39546966552734	475.06298828125	59.426998138427734	21.20400047302246	84.2959976196289	OT227
BC03	27388.216796875	12	0	0.39987024664878845	19.93657684326172	43.14090347290039	12.74637222290039	72.65058898925781	102.5221939086914	56.21896743774414	65.925079345703125	71.4237289428711	8.957897186279297	36.75603103637695	719.949462890625	188.43682861328125	184.93580627441406	0.023079562932252884	936.6143798828125	1803.6494140625	46.61819839477539	371.44500732421875	49.46099853515625	14.383000373840332	39.26900100708008	OT227
BC03	27574.986328125	14	0	10.575544357299805	33.544010162353516	44.92625427246094	2.5123422145843506	56.12307357788086	188.15528869628906	10.968539237976074	10.637030601501465	6.446102142333984	35.18523406982422	40.243202209472656	680.93731689453125	107.03133392333984	2.095881223678589	0.24912123382091522	371.2471618652344	725.56732177734375	35.46712875366211	557.27398681640625	73.80799865722656	29.628000259399414	54.20600128173828	OT227
BC03	27605.560546875	13	6.719132900238037	17.342805862426758	11.935608863830566	8.666799545288086	7.782945156097412	53.16710662841797	62.860774993896484	3.1057968139648438	23.19742774963379	0.36560413241386414	18.591135025024414	4.222500801086426	478.4429626464844	25.482872009277344	151.7999267578125	0	398.2899475097656	642.0162353515625	35.01669692993164	541.01300048828125	97.12799835205078	38.65399932861328	97.08399963378906	OT227
BC03	27842.421875	13	2.57053542137146	7.373858451843262	5.304145336151123	7.35040807723999	0	0	23.677433013916016	0.7022301554679871	86.35334014892578	24.23089027404785	17.6489200592041	8.3113374710083	4.974837779998779	3.6953067779541016	0	5.626822471618652	323.8675842285156	458.9617614746094	82.75907897949219	492.0350036621094	57.72100067138672	19.795000076293945	53.071998596191406	OT227
BC03	28117.513671875	14	0.9421049952507019	5.09244966506958	38.540435791015625	100.12275695800781	3.917128562927246	56.96424865722656	140.1355743408203	23.15048599243164	27.56706428527832	3.7202072143554688	25.331314086914062	11.253994941711426	1435.9810791015625	340.42047119140625	587.566650390625	4.6002302169799805	421.1147766113281	767.5950927734375	39.80931854248047	529.05401611328125	65.98600006103516	25.43899917602539	41.029998779296875	OT227
BC03	28529.947265625	13	0	7.096325874328613	5.920502185821533	22.783432006835938	1.8147337436676025	58.665287017822266	22.926828384399414	20.46090316772461	8.70444393157959	8.30693531036377	6.600324630737305	3.944622039794922	285.749755859375	60.64749526977539	0	0.46732956171035767	263.1858825683594	465.2527160644531	8.872965812683105	462.1520080566406	88.39900207519531	36.24599838256836	123.11299896240234	OT227
BC03	28608.853515625	14	0	1.163345217704773	7.45827579498291	39.76500701904297	0.2992129623889923	56.49365234375	49.89053726196289	35.32168197631836	0.8338375091552734	0	2.2258927822113037	0.07126080989837646	84.408447265625	78.04137420654297	14.83222770690918	0.7828726172447205	295.0185241699219	534.8736572265625	10.189199447631836	535.531005859375	58.80400085449219	22.534000396728516	93.36499786376953	OT227
BC03	28789.869140625	16	0	0	9.084677696228027	24.981372833251953	2.0980782508850098	36.113826751708984	60.93311309814453	3.980259895324707	3.4592666625976562	3.7786574363708496	10.154768943786621	19.52580451965332	226.76820373535156	69.06678771972656	1.497827410697937	1.4127944707870483	245.8883514404297	486.6495056152344	11.596057891845703	640.948974609375	62.625999450683594	27.76099967956543	93.272003173828125	OT227
BC03	29317.486328125	16	5.459760665893555	9.041322708129883	32.750179290771484	38.609798431396484	11.87680721282959	165.23992919921875	149.5934295654297	44.50529479980469	23.336679458618164	22.24140167236328	34.40922927856445	5.1694793701171875	716.85302734375	266.7889709472656	387.90069580078125	7.269284725189209	345.5843505859375	711.74273681640625	9.103835105895996	677.2039794921875	79.67500305175781	36.83100128173828	51.082000732421875	OT227
BC03	30022.759765625	14	0	0.8764477372169495	0	6.51705265045166	5.799851894378662	61.180755615234375	77.6001205444336	100.42674255371094	12.73370361328125	7.019249439239502	13.063676834106445	10.524788856506348	432.9134216308594	12.263226509094238	3.078223466873169	0.7446780800819397	336.89996337890625	692.30657958984375	49.00442123413086	548.91900634765625	108.00800323486328	44.779998779296875	56.09299850463867	OT227
BC03	30048.111328125	15	7.311766147613525	20.658206939697266	26.81049156188965	35.1956901550293	28.37055015563965	57.25881576538086	272.53875732421875	24.741731643676758	8.34372615814209	7.567807197570801	19.7686824798584	23.830175399780273	670.8477783203125	32.53633499145508	13.794890403747559	6.910007953643799	685.990234375	1186.979736328125	76.38574981689453	594.2239990234375	79.09700012207031	34.198001861572266	39.724998474121094	OT227
BC03	30237.734375	15	0	5.133874893188477	18.103191375732422	40.30836486816406	2.5769519805908203	52.719146728515625	20.3395938873291	43.293357849121094	4.408473968505859	6.73533821105957	21.362356185913086	15.806700706481934	196.41720581054688	59.60078811645508	19.90572166442871	1.02288818359375	155.58558654785156	253.78530883789062	12.525074005126953	581.33502197265625	51.972999572753906	20.007999420166016	95.56800079345703	OT227
BC03	30289.244140625	17	1.435194730758667	59.98854064941406	19.63036346435547	59.495548248291016	1.7123662233352661	191.3284912109375	57.65970230102539	50.6565055847168	19.107908248901367	2.3148725032806396	15.954667091369629	19.664791107177734	273.6600646972656	214.8772735595703	125.74675750732422	0.7629817724227905	247.4222869873047	475.5111083984375	17.317073822021484	710.9420166015625	49.47200012207031	21.025999069213867	108.63400268554688	OT227
BC03	30451.62890625	14	3.277385950088501	9.6541595458984375	9.904823303222656	36.9846076965332	0	79.345428466796875	107.76765441894531	8.767520904541016	24.57282257080078	0.49609702825546265	21.072731018066406	9.678961753845215	26.583995819091797	240.8166961669922	32.87084197998047	5.558289527893066	442.5749206542969	748.14031982421875	38.15378189086914	475.60699462890625	55.96099853515625	20.882999420166016	89.5250015258789	OT227
BC03	30714.009765625	14	0	3.5409140586853027	4.047824382781982	7.560378551483154	0	41.822994232177734	12.968780517578125	23.687694549560547	0	0.7737078666687012	0.7248372435569763	0	108.42936706542969	19.609582901000977	1.479838490486145	0	257.92510986328125	420.0770568847656	14.732165336608887	581.0040283203125	139.1909942626953	57.05400085449219	115.68099975585938	OT227
BC03	30767.29296875	14	1.4820500612258911	20.387266159057617	68.05937957763672	43.564395904541016	3.916532516479492	141.46246337890625	181.90171813964844	53.118141174316406	36.034908294677734	17.141284942626953	30.1143856048584	2.0311386585235596	1303.00146484375	116.51712036132812	49.93030548095703	2.3208463191986084	457.4814147949219	928.82525634765625	9.729692459106445	518.10498046875	45.60200119018555	15.121000289916992	81.12300109863281	OT227
BC03	30806.00390625	15	3.7619900703430176	20.056596755981445	55.125213623046875	8.162077903747559	1.772192358970642	9.544618606567383	12.198691368103027	197.7332000732422	4.015273094177246	5.0956339836120605	2.541142225265503	5.994208335876465	22.1547794342041	1.7552525997161865	5.182355880737305	14.184340476989746	263.4393005371094	492.96710205078125	64.41339111328125	619.08001708984375	59.49100112915039	23.72100067138672	60.731998443603516	OT227
BC03	31121.509765625	13	0	0.329184889793396	7.564119815826416	20.3095645904541	0	35.98706817626953	44.775657653808594	0.9486119747161865	9.020349502563477	7.95743989944458	9.933308601379395	1.6500519514083862	266.0527648925781	51.680206298828125	10.262741088867188	2.152803659439087	209.81260681152344	429.2834167480469	18.464920043945312	424.55999755859375	66.30899810791016	25.483999252319336	112.38400268554688	OT227
BC03	31860.15625	15	0.15927213430404663	7.5006632804870605	11.804956436157227	53.61957931518555	4.938350200653076	20.846567153930664	74.4737548828125	14.17293930053711	10.172149658203125	1.0163835287094116	18.03224754333496	4.078935623168945	485.1946716308594	117.30355834960938	181.838134765625	3.8226218223571777	321.7738342285156	559.43817138671875	16.63286018371582	630.655029296875	61.12699890136719	24.722999572753906	64.740997314453125	OT227
BC03	32221.431640625	15	0.7585284113883972	15.937286376953125	38.57273483276367	108.24805450439453	5.7175679206848145	84.62876892089844	96.26892852783203	22.515167236328125	13.965685844421387	29.400394439697266	59.97804260253906	23.603973388671875	1394.2799072265625	453.75738525390625	684.98565673828125	6.899587631225586	357.8190612792969	712.00482177734375	31.991119384765625	601.8599853515625	48.81100082397461	17.91699981689453	82.552001953125	OT227
BC03	32348.423828125	13	4.882599830627441	1.400336503982544	16.48162078857422	23.402969360351562	16.99407196044922	48.47859191894531	48.86567687988281	78.66773223876953	7.042739391326904	20.615449905395508	43.90913772583008	19.131492614746094	367.58843994140625	96.73262023925781	243.73828125	0.7140567898750305	186.89248657226562	387.35400390625	22.43082046508789	497.2409973144531	97.30799865722656	38.56399917602539	89.45800018310547	OT227
BC03	32926.484375	15	0	11.330839157104492	16.165538787841797	21.276439666748047	10.221628189086914	69.42977142333984	35.544944763183594	8.820637702941895	21.343496322631836	7.074118137359619	16.064517974853516	0.07133752852678299	288.7156982421875	91.33885192871094	158.15219116210938	1.1647001504898071	320.9769592285156	658.0853271484375	8.487231254577637	590.0479736328125	72.48899841308594	30.739999771118164	42.625999450683594	OT227
BC03	33028.359375	16	1.5872671604156494	3.9339852333068848	22.980131149291992	27.416866302490234	10.2365083694458	37.0647087097168	174.41505432128906	6.569522380828857	29.2336368560791	2.9912028312683105	32.57007598876953	3.455970048904419	250.2768096923828	84.221282958984375	6.135984897613525	0	335.9638671875	584.8199462890625	62.98573303222656	678.3270263671875	66.92500305175781	29.6299991607666	57.75899887084961	OT227
BC03	33683.828125	13	0	1.0288273096084595	3.4738149642944336	20.262340545654297	2.134220838546753	7.196793556213379	23.034502029418945	0.72489166259765625	0.9757663011550903	7.360911846160889	0	2.961233139038086	80.96369934082031	40.12279510498047	6.742476940155029	1.3984633684158325	180.5220947265625	355.9918212890625	17.383108139038086	464.9200134277344	62.082000732421875	22.517000198364258	83.06500244140625	OT227
BC03	33982.03125	14	0.40101948380470276	3.6939499378204346	19.880130767822266	30.090803146362305	2.7230029106140137	28.348417282104492	147.51370239257812	4.7020182609558105	32.01715087890625	9.445276260375977	5.741790771484375	5.962733745574951	1273.0247802734375	220.86680603027344	410.8070983886719	2.627149820327759	406.6672058105469	824.0152587890625	17.71212387084961	477.4010009765625	59.702999114990234	22.773000717163086	82.56600189208984	OT227
BC03	34102.1875	13	1.4570204019546509	24.353857040405273	2.770918369293213	5.1428632736206055	1.8128893375396729	1.003393292427063	25.308080673217773	11.55432415008545	1.7421936988830566	0.2485523372888565	0	3.122018575668335	3.456422805786133	2.3745999336242676	0	0	258.5780029296875	381.1236572265625	7.715688228607178	467.14898681640625	124.64700317382812	49.83700180053711	116.1050033569336	OT227
BC03	34393.75	14	1.741843581199646	13.637367248535156	15.889606475830078	26.507204055786133	2.103714942932129	62.75849151611328	258.5987548828125	51.46998596191406	15.42457389831543	7.9626145362854	14.597197532653809	5.85980224609375	729.38751220703125	129.32371520996094	109.06348419189453	1.2360363006591797	465.7820129394531	933.35028076171875	15.41457462310791	547.9320068359375	60.180999755859375	22.660999298095703	63.00699996948242	OT227
BC03	34413.984375	14	1.4368053674697876	0	9.694798469543457	22.890676498413086	1.3635731935501099	22.523052215576172	40.44679260253906	5.510916233062744	6.152089595794678	4.366525173187256	8.567956924438477	2.140117883682251	142.20819091796875	59.307865142822266	0	1.462714672088623	144.63832092285156	271.7745666503906	44.07141876220703	614.76300048828125	82.67500305175781	34.04800033569336	60.64400100708008	OT227
BC03	34527.95703125	15	0	8.079715728759766	9.199226379394531	35.0964469909668	0.25614112615585327	46.196815490722656	23.53115463256836	21.74861717224121	8.895517349243164	1.708961844444275	9.586774826049805	6.533108711242676	176.31280517578125	91.30687713623047	8.894841194152832	0	331.36138916015625	547.73590087890625	32.83173751831055	593.81097412109375	108.20999908447266	48.297000885009766	74.444000244140625	OT227
BC03	34790.390625	16	2.873744487762451	16.058868408203125	37.7640266418457	47.548282623291016	16.835975646972656	84.454559326171875	223.46315002441406	52.35544967651367	86.2667007446289	15.244410514831543	30.89955711364746	5.022378444671631	1095.6968994140625	196.4537353515625	347.1553649902344	1.4666022062301636	446.19598388671875	861.4918212890625	16.178895950317383	655.072021484375	83.96199798583984	40.125	94.542999267578125	OT227
BC03	35126.47265625	15	1.5236194133758545	13.564098358154297	20.705554962158203	40.93268585205078	2.190023422241211	120.83480834960938	114.3017578125	27.20246124267578	44.24201202392578	18.355648040771484	14.255717277526855	4.650797367095947	428.29742431640625	148.02171325683594	0	0.3948194980621338	313.0052185058594	597.0860595703125	31.447616577148438	624.66302490234375	69.18800354003906	29.46500015258789	74.60700225830078	OT227
BC03	35647.21484375	14	0	29.063159942626953	58.06853485107422	64.39356994628906	22.827402114868164	147.85194396972656	163.36817932128906	55.40381622314453	7.45290994644165	5.727109432220459	21.93306541442871	14.02940845489502	1066.196533203125	240.21273803710938	818.24114990234375	2.201721429824829	233.86141967773438	577.6104736328125	18.06597137451172	537.0479736328125	57.94200134277344	21.547000885009766	68.62300109863281	OT227
BC03	35858.17578125	15	0.045633621513843536	5.068046569824219	14.627714157104492	44.32957077026367	0	50.75374221801758	85.880523681640625	45.008949279785156	2.1338868141174316	3.1909191608428955	9.843260765075684	3.9074816703796387	194.45033264160156	216.53529357910156	30.360694885253906	0	237.16259765625	572.12896728515625	22.99443244934082	581.14898681640625	51.73400115966797	19.676000595092773	86.37300109863281	OT227
BC03	35926.74609375	13	0	5.110724925994873	5.832215785980225	19.470529556274414	0.6633306741714478	40.71048355102539	33.274757385253906	41.916683197021484	40.232337951660156	5.103661060333252	1.6665637493133545	5.318002700805664	557.2073974609375	63.02125549316406	2.2919833660125732	0.7296578884124756	220.5284423828125	384.0846252441406	16.526046752929688	472.614990234375	94.87200164794922	38.11899948120117	103.0479965209961	OT227
BC03	36244.01171875	14	0.7990579605102539	1.1867237091064453	11.140336990356445	24.661670684814453	1.493642807006836	46.23020553588867	5.295175552368164	17.41012954711914	6.047017574310303	1.3447591066360474	2.179354429244995	2.1095638275146484	432.06927490234375	65.14655303955078	11.816203117370605	0	299.4941711425781	529.3106689453125	22.791027069091797	602.72802734375	59.792999267578125	22.31800079345703	53.93600082397461	OT227
BC03	36331.37890625	14	2.8393795490264893	10.433857917785645	7.222837448120117	57.299556732177734	0	58.25762939453125	45.549373626708984	3.334709644317627	12.439834594726562	0.5601774454116821	19.428821563720703	13.658406257629395	556.81671142578125	200.1817169189453	220.76458740234375	0.8778886198997498	349.2155456542969	728.27783203125	21.265403747558594	554.2020263671875	64.697998046875	24.93600082397461	54.571998596191406	OT227
BC03	36455.20703125	15	0.08441070467233658	7.5224785804748535	16.58503532409668	25.133277893066406	4.006180763244629	40.33418273925781	194.2596893310547	1.1200776100158691	56.657772064208984	14.962528228759766	5.093053340911865	5.374674320220947	202.56138610839844	6.842987537384033	0.696415364742279	0.47822892665863037	204.2589569091797	355.4566650390625	38.789833068847656	550.59002685546875	56.803001403808594	22.354000091552734	71.91899871826172	OT227
BC03	37051.06640625	15	2.037893056869507	20.216991424560547	26.197437286376953	34.885746002197266	10.591158866882324	34.93896484375	200.216796875	105.2030258178711	23.271570205688477	35.100135803222656	73.57856750488281	33.02437210083008	507.25103759765625	64.525146484375	9.749682426452637	2.1642072200775146	459.60845947265625	821.59527587890625	41.37265396118164	626.9119873046875	69.54399871826172	30.378999710083008	102.24400329589844	OT227
BC03	37317.05859375	14	2.2681260108947754	4.370962142944336	47.9688606262207	16.80261993408203	36.524410247802734	137.3914794921875	60.16429138183594	98.069915771484375	24.739412307739258	1.5813804864883423	26.30183982849121	0	844.39202880859375	75.36859893798828	1045.5008544921875	2.9084770679473877	623.3455810546875	1185.3712158203125	23.138469696044922	539.09100341796875	83.983001708984375	34.194000244140625	23.31399917602539	OT227
BC03	37511.015625	14	2.6933445930480957	0.38495951890945435	5.536810398101807	16.109657287597656	0.4076237678527832	28.55742645263672	71.93538665771484	0	6.905011177062988	0	6.5635457038879395	4.0662841796875	8.476574897766113	27.742033004760742	0.6356382966041565	0	364.5957336425781	651.43157958984375	105.78072357177734	503.6619873046875	86.52899932861328	37.89099884033203	125.03500366210938	OT227
BC03	38150.02734375	15	0.6169215440750122	19.77821159362793	14.702342987060547	49.302040100097656	5.4492082595825195	142.427734375	59.48727798461914	0.22117963433265686	2.6514410972595215	13.438788414001465	6.28701114654541	7.736883163452148	373.1712646484375	240.6412353515625	132.43763732910156	0	371.0079650878906	768.995849609375	38.49189376831055	537.61798095703125	96.0250015258789	44.007999420166016	102.25499725341797	OT227
BC03	38203.09765625	14	0	3.9584600925445557	25.066837310791016	63.52683639526367	2.8587276935577393	84.55680847167969	152.97767639160156	7.280529499053955	23.561307907104492	6.501092910766602	28.813928604125977	3.5223495960235596	270.9040222167969	59.3033561706543	10.127944946289062	2.838392496109009	280.9746398925781	485.0277099609375	21.86731719970703	524.114013671875	49.11600112915039	17.6200008392334	111.18800354003906	OT227
BC03	38210.80859375	15	0	5.211366176605225	6.636390686035156	29.801713943481445	0	27.513309478759766	4.260799407958984	40.218467712402344	1.2275407314300537	2.1043224334716797	3.5181195735931396	2.5107414722442627	141.54103088378906	48.33745574951172	5.325937271118164	0	218.51321411132812	321.531494140625	14.46112060546875	589.56500244140625	53.0369987487793	20.663000106811523	96.82599639892578	OT227
BC03	38283.3203125	13	4.9835968017578125	11.663290977478027	9.725103378295898	39.2018928527832	6.82233190536499	52.9962272644043	73.37822723388672	26.017065048217773	19.069091796875	3.247873067855835	9.41457748413086	2.515148878097534	260.14801025390625	95.33760070800781	0.5575114488601685	0	469.2933044433594	993.1158447265625	38.11654281616211	451.59698486328125	61.775001525878906	21.760000228881836	48.9640007019043	OT227
BC03	38318.01953125	14	9.733943939208984	2.976120948791504	16.80919075012207	97.79890441894531	0.6465497016906738	62.8665657043457	174.16372680664062	57.190093994140625	22.37258529663086	3.254492998123169	13.16580867767334	5.286710262298584	720.20849609375	539.7757568359375	458.5587463378906	0.41317060589790344	571.71832275390625	806.5283203125	16.51108169555664	484.30999755859375	72.53199768066406	29.493999481201172	79.7490005493164	OT227
BC03	38825.20703125	13	1.9256683588027954	22.896726608276367	2.840047597885132	0.24095723032951355	10.096850395202637	41.10005569458008	0	52.18363571166992	0	1.1428581476211548	0	3.9403929710388184	1.8632829189300537	53.69801712036133	0	0	110.3770751953125	198.01287841796875	6.04049015045166	423.6960144042969	66.67400360107422	25.2549991607666	99.6780014038086	OT227
BC03	38858.25390625	14	3.3497250080108643	2.846137762069702	15.718168258666992	7.521668434143066	7.409308433532715	38.73677062988281	139.89016723632812	15.8610258102417	3.6383607387542725	8.8378267288208	1.8845269680023193	6.06361722946167	180.31668090820312	16.30783462524414	8.383248329162598	0	301.1124572753906	629.6451416015625	21.778623580932617	494.1919860839844	55.47100067138672	20.260000228881836	71.572998046875	OT227
BC03	38865.83203125	13	4.017879486083984	4.177541732788086	16.83827781677246	6.459712028503418	2.525301218032837	79.92028045654297	20.706636428833008	13.747535705566406	0	4.975625514984131	3.0599515438079834	8.63754940032959	63.12553405761719	7.050206184387207	0	6.913697719573975	267.1406555175781	472.6297302246094	50.25263214111328	479.4849853515625	56.935001373291016	19.43199920654297	55.43600082397461	OT227
BC03	38976.328125	13	2.079631805419922	6.941796779632568	10.379258155822754	57.875091552734375	3.58842134475708	73.73573303222656	116.2601089477539	19.63956069946289	10.219964981079102	8.414958953857422	2.812209367752075	2.2534677982330322	368.2813720703125	257.2201232910156	43.14604568481445	0	981.18328857421875	1818.514892578125	109.52767181396484	514.197998046875	59.369998931884766	20.572999954223633	49.516998291015625	OT227
BC03	39084.93359375	15	1.6359492540359497	6.231461524963379	0.3390253782272339	23.68972396850586	6.10195779800415	31.026681900024414	88.22879791259766	5.656795024871826	20.797346115112305	3.2152891159057617	14.551912307739258	8.401352882385254	81.911468505859375	23.075422286987305	0	0	392.94085693359375	606.337158203125	16.291521072387695	585.33001708984375	55.952999114990234	22.533000946044922	102.89900207519531	OT227
BC03	39199.6484375	13	0.06798772513866425	0	12.589019775390625	32.578346252441406	2.388183832168579	76.85062408447266	79.87969970703125	15.744723320007324	17.261205673217773	29.565553665161133	37.16444778442383	10.119416236877441	526.83111572265625	5.928323268890381	1.3748830556869507	1.0618141889572144	282.0303649902344	563.03448486328125	23.010698318481445	456.44000244140625	64.94499969482422	23.701000213623047	71.74700164794922	OT227
BC03	39624.34765625	14	0.05914880707859993	1.9610743522644043	21.095815658569336	42.50916290283203	0	3.642409563064575	10.9126615524292	68.164093017578125	2.880051612854004	10.260916709899902	0.4651356637477875	9.649898529052734	66.374114990234375	34.62736511230469	0.4914894700050354	1.7002755403518677	244.52581787109375	421.0987243652344	30.41107749938965	497.3840026855469	65.20099639892578	26.25	102.11900329589844	OT227
BC03	39730.67578125	15	0.2094973623752594	6.067885875701904	9.766592025756836	44.416748046875	0	88.19579315185547	99.45072174072266	41.445796966552734	3.379619598388672	2.8563008308410645	33.88526153564453	29.77415657043457	117.16077423095703	125.81302642822266	19.133224487304688	0	631.24151611328125	1299.224365234375	47.58800506591797	499.8810119628906	42.45500183105469	14.480999946594238	85.2249984741211	OT227
BC03	39975.390625	15	2.8774359226226807	4.659589767456055	30.966794967651367	16.981712341308594	9.803988456726074	45.794586181640625	58.8097038269043	17.502275466918945	57.540802001953125	12.748350143432617	17.891664505004883	8.405722618103027	495.06683349609375	30.497249603271484	5.239854335784912	0	622.458984375	1093.38330078125	45.87601852416992	561.3790283203125	80.16200256347656	34.744998931884766	39.111000061035156	OT227
BC03	40196.45703125	14	0.3516944944858551	4.992741584777832	28.73543357849121	5.612794399261475	20.304895401000977	38.65256881713867	52.432437896728516	66.08495330810547	5.130304336547852	3.27640438079834	12.210599899291992	9.582657814025879	338.86773681640625	19.337682723999023	0	0	118.4956283569336	279.12921142578125	5.3880815505981445	506.7460021972656	65.634002685546875	26.079999923706055	87.48999786376953	OT227
BC03	40875.49609375	14	4.893064022064209	11.566040992736816	12.725655555725098	8.55271053314209	20.582195281982422	39.032989501953125	153.4773712158203	3.280824899673462	19.990989685058594	8.19851303100586	24.11981964111328	0.2489081770181656	163.89517211914062	5.593415260314941	0.903303861618042	0.7985162138938904	264.7724914550781	451.58441162109375	20.925573348999023	542.59100341796875	90.01499938964844	37.23099899291992	49.672000885009766	OT227
BC03	40913.046875	17	4.347988605499268	2.4499709606170654	22.808069229125977	35.85994338989258	10.898736000061035	26.828529357910156	181.83709716796875	33.63591003417969	29.32425308227539	6.823968887329102	18.97431182861328	6.450571060180664	815.77764892578125	127.07929992675781	62.466129302978516	1.903769850730896	391.5500183105469	754.71038818359375	31.551921844482422	641.927978515625	76.17900085449219	38.034000396728516	99.0479965209961	OT227
BC03	40932.34375	13	0.06316503882408142	8.289694786071777	24.548812866210938	18.84268569946289	24.27620506286621	32.34767532348633	106.61627960205078	20.924306869506836	27.200510025024414	35.416812896728516	29.01114845275879	18.231027603149414	507.6076965332031	27.139488220214844	27.7655086517334	0	288.5802307128906	529.8197021484375	25.961959838867188	523.10302734375	95.92500305175781	36.81999969482422	30.555999755859375	OT227
BC03	41235.36328125	14	8.203385353088379	10.018710136413574	20.79742431640625	37.889801025390625	3.2136642932891846	50.45817565917969	134.72833251953125	25.791990280151367	18.56133460998535	27.194700241088867	4.724278926849365	2.751102924346924	647.043212890625	158.635498046875	264.642578125	0.8405240774154663	565.2779541015625	1022.0767822265625	25.565555572509766	528.20001220703125	67.46800231933594	26.231000900268555	42.81700134277344	OT227
BC03	41347.98046875	15	0.5239407420158386	7.052143573760986	14.499170303344727	16.937578201293945	1.7204607725143433	38.217994689941406	110.00308990478516	49.51090621948242	6.388813018798828	2.7202987670898438	13.635185241699219	9.301796913146973	344.10003662109375	281.07379150390625	113.9758071899414	3.3144497871398926	153.1879425048828	315.0858154296875	8.002866744995117	568.00201416015625	87.727996826171875	39.159000396728516	74.80999755859375	OT227
BC03	41377.70703125	15	1.509040355682373	0.3410482704639435	18.525510787963867	21.56785774230957	0.22775086760520935	21.435943603515625	18.440095901489258	8.716960906982422	5.774112701416016	3.7364180088043213	4.900091171264648	0.9439229369163513	155.62228393554688	8.16901683807373	77.0337905883789	0	193.44467163085938	458.6321716308594	14.429682731628418	648.468017578125	96.77300262451172	44.41299819946289	111.00599670410156	OT227
BC03	41476.00390625	14	3.113382577896118	23.4559326171875	26.149301528930664	24.641849517822266	25.615962982177734	85.95235443115234	212.55477905273438	58.893943786621094	29.33043670654297	9.123836517333984	5.103803634643555	1.5494976043701172	334.5685729980469	14.703543663024902	1.3250138759613037	2.1885883808135986	277.22430419921875	432.5361328125	15.7364501953125	561.301025390625	63.696998596191406	24.514999389648438	61.52000045776367	OT227
BC03	42253.046875	15	0	13.00217056274414	13.157721519470215	9.011990547180176	8.820209503173828	33.69438934326172	1.7661329507827759	10.963032722473145	0	0	0	6.839853763580322	18.078123092651367	20.1350154876709	0	1.7999932765960693	254.85385131835938	475.3970947265625	51.42210006713867	627.68499755859375	78.65699768066406	34.89500045776367	87.83399963378906	OT227
BC03	42902.33203125	14	0.26817718148231506	10.99759578704834	15.660158157348633	40.272457122802734	4.228029727935791	86.11822509765625	219.66995239257812	3.3436782360076904	14.11001968383789	21.302215576171875	31.96812629699707	15.474640846252441	870.50738525390625	95.45694732666016	6.937728404998779	1.1096115112304688	300.34088134765625	564.26611328125	28.07229995727539	565.6300048828125	65.7249984741211	25.933000564575195	79.2020034790039	OT227
BC03	43116.12109375	14	2.35906720161438	1.8762935400009155	7.144916534423828	10.601958274841309	2.553297281265259	4.566157341003418	51.736629486083984	9.067500114440918	2.8054566383361816	4.137805461883545	20.013065338134766	12.405996322631836	217.3946990966797	4.643365383148193	118.25475311279297	0.5970706939697266	243.1304473876953	368.9404602050781	17.492948532104492	553.739013671875	118.73300170898438	49.21900177001953	77.59400177001953	OT227
BC03	43149.30859375	16	2.143033504486084	5.148087978363037	23.93010902404785	8.998312950134277	2.9184811115264893	26.98401641845703	57.173667907714844	8.050722122192383	21.815290451049805	19.831642150878906	4.373732089996338	8.96881103515625	377.70806884765625	31.400386810302734	1.2802352905273438	1.064335823059082	230.79019165039062	369.3140869140625	7.289954662322998	576.40301513671875	106.34700012207031	51.7130012512207	101.94999694824219	OT227
BC03	43498.11328125	13	0	1.1666860580444336	5.897735595703125	3.641470432281494	0.29467514157295227	11.477127075195312	30.198646545410156	2.0579147338867188	0	0	6.684180736541748	6.056126594543457	0	9.541433334350586	0	0.1258256733417511	220.11776733398438	326.37969970703125	23.17247200012207	459.6319885253906	61.95100021362305	22.66900062561035	92.0199966430664	OT227
BC03	43582.55078125	14	1.9561235904693604	24.516761779785156	20.53242301940918	82.1664810180664	0.8156336545944214	105.50032806396484	118.94476318359375	30.72751808166504	23.59269905090332	10.741451263427734	8.117772102355957	15.666434288024902	193.1775360107422	299.19012451171875	357.2774353027344	6.125784397125244	637.30230712890625	1149.1468505859375	33.28455352783203	536.656005859375	58.560001373291016	22.121000289916992	81.14399719238281	OT227
BC03	43857.21484375	14	2.1926581859588623	1.9370709657669067	26.026735305786133	20.315969467163086	2.131056547164917	29.111385345458984	25.588972091674805	5.050444602966309	8.933094024658203	4.505667209625244	12.881274223327637	5.304501056671143	565.3411865234375	22.306055068969727	286.7933349609375	3.7520101070404053	342.09197998046875	636.01202392578125	24.698827743530273	614.780029296875	91.2239990234375	38.19499969482422	73.80500030517578	OT227
BC03	43973.17578125	14	0	5.014338493347168	10.30296516418457	32.02498245239258	0.5872519016265869	12.182256698608398	65.6677474975586	15.880444526672363	2.243621826171875	2.9931466579437256	0.9785953760147095	30.606117248535156	403.18896484375	231.3333740234375	190.2141571044922	2.311354160308838	415.54644775390625	710.033203125	25.749643325805664	611.31597900390625	95.09600067138672	39.448001861572266	53.72200012207031	OT227
BC03	44508.41015625	14	0.8997898697853088	9.26233196258545	4.375340938568115	3.2026379108428955	0.029264844954013824	4.998836517333984	101.9577865600586	0	0.5300682187080383	13.139949798583984	37.065059661865234	4.222457408905029	3.380640983581543	0.5534815788269043	2.132345199584961	1.7784388065338135	266.4977111816406	543.114013671875	16.260698318481445	598.89398193359375	75.71700286865234	30.533000946044922	51.262001037597656	OT227
BC03	44578.23046875	14	0	3.2675273418426514	8.316267013549805	28.803138732910156	1.6317485570907593	20.355287551879883	64.29700469970703	5.4041900634765625	10.515199661254883	3.7755751609802246	15.846771240234375	3.746730327606201	376.2288513183594	23.910404205322266	0.11147628724575043	0	293.5738220214844	514.42889404296875	18.21656036376953	589.35601806640625	59.03799819946289	21.915000915527344	54.016998291015625	OT227
BC03	44663.80078125	12	0.1373790204524994	0.4757274389266968	12.689820289611816	8.699501991271973	0.2741100788116455	8.523552894592285	14.364165306091309	3.7281365394592285	4.894623279571533	0.983729362487793	0.7718487977981567	3.997835636138916	86.16915130615234	12.758317947387695	0	0	491.6002502441406	780.733154296875	38.84031677246094	464.04901123046875	122.6510009765625	43.654998779296875	72.49400329589844	OT227
BC03	44668.44921875	14	1.7340376377105713	8.15566635131836	17.103382110595703	18.47560691833496	32.64771270751953	59.895816802978516	70.2944107055664	71.062591552734375	2.780161142349243	11.272043228149414	12.35839557647705	1.5426098108291626	532.719970703125	10.02695369720459	0	6.180310249328613	381.59490966796875	716.14447021484375	13.201236724853516	500.7659912109375	65.990997314453125	26.274999618530273	87.65699768066406	OT227
BC03	44909.40234375	14	6.682374000549316	10.227455139160156	8.224699974060059	25.303836822509766	1.4316189289093018	49.021461486816406	86.57039642333984	12.442056655883789	1.431363582611084	16.680967330932617	6.622623920440674	11.742220878601074	352.7484130859375	130.6040802001953	2.1386475563049316	0.5781010389328003	333.9411315917969	661.4053955078125	49.500667572021484	546.83099365234375	81.55400085449219	34.875999450683594	110.0989990234375	OT227
BC03	45029.63671875	13	0	0	2.6548643112182617	16.326791763305664	0.5816981792449951	28.511524200439453	33.4312858581543	3.090923309326172	4.952358245849609	4.355647087097168	0	1.8834635019302368	162.5583953857422	10.440506935119629	1.5225086212158203	0.19780954718589783	236.25880432128906	525.98162841796875	25.485177993774414	505.05999755859375	52.965999603271484	17.804000854492188	78.18000030517578	OT227
BC03	46161.86328125	15	7.0127482414245605	4.441386699676514	4.9000067710876465	13.846378326416016	1.8871821165084839	20.134754180908203	113.37397766113281	9.172860145568848	2.626643657684326	0	11.228294372558594	5.141929626464844	397.6360778808594	50.86061096191406	28.237506866455078	0	309.30633544921875	547.418701171875	24.711917877197266	605.60699462890625	65.8489990234375	27.200000762939453	51.7140007019043	OT227
BC03	46290.71484375	13	6.528529644012451	0.1881243735551834	49.49667739868164	34.24626922607422	7.4903564453125	105.5768051147461	101.10497283935547	165.81044006347656	28.061080932617188	21.292116165161133	3.521040916442871	10.742144584655762	897.22314453125	14.92424488067627	251.2061004638672	0	522.44378662109375	969.78289794921875	26.064029693603516	500.32000732421875	71.5260009765625	26.351999282836914	37.319000244140625	OT227
BC03	46435.94921875	15	2.5178909301757812	14.32404899597168	39.34069061279297	27.316211700439453	38.07245635986328	93.174346923828125	69.233734130859375	100.68768310546875	12.22684383392334	4.665860176086426	8.781228065490723	10.93387222290039	700.501708984375	242.3197021484375	595.11688232421875	0.5812873244285583	313.50250244140625	577.5535888671875	7.752103328704834	522.68597412109375	63.89899826049805	27.27899932861328	105.98400115966797	OT227
BC03	46611.04296875	17	0.392315536737442	5.1378374099731445	28.708168029785156	66.87451171875	11.15024185180664	133.36773681640625	202.70855712890625	104.41638946533203	81.51225280761719	18.455692291259766	37.60055923461914	8.890002250671387	1207.7840576171875	264.2148742675781	272.13153076171875	1.836419701576233	441.4133605957031	884.7159423828125	12.019964218139648	611.59002685546875	65.95999908447266	32.98400115966797	137.4040069580078	OT227
BC03	46722.35546875	15	4.027880668640137	18.847755432128906	27.370220184326172	23.938899993896484	2.97836971282959	138.2165985107422	98.44104766845703	16.723312377929688	11.035259246826172	4.363998889923096	5.845389366149902	5.541579246520996	257.4486999511719	116.66886138916016	35.308677673339844	1.4159212112426758	317.28350830078125	611.560791015625	41.803165435791016	555.05902099609375	71.03399658203125	30.000999450683594	46.63999938964844	OT227
BC03	46902.17578125	15	0.5223060846328735	1.8271466493606567	41.45948028564453	66.49491882324219	0.20242883265018463	68.437744140625	39.563453674316406	64.06388854980469	10.548635482788086	3.118086338043213	10.51041316986084	7.206043243408203	479.6234130859375	105.41365051269531	3.3578977584838867	0	237.43675231933594	473.3472595214844	21.000165939331055	632.68798828125	59.06700134277344	23.437999725341797	58.073001861572266	OT227
BC03	47114.40234375	16	0	3.1481475830078125	12.911042213439941	17.486852645874023	2.251108169555664	11.596611976623535	102.9311752319336	12.920574188232422	1.5310015678405762	2.403479814529419	11.008352279663086	3.202425479888916	338.79827880859375	28.32652473449707	8.574594497680664	3.8189239501953125	316.0152587890625	579.44964599609375	28.12428092956543	606.17401123046875	105.58599853515625	50.56700134277344	83.91300201416016	OT227
BC03	47216.66796875	12	0	6.866941928863525	28.547863006591797	103.1721420288086	0.06665187329053879	98.00666809082031	49.25590896606445	3.7458627223968506	2.7771003246307373	30.731781005859375	0.5043105483055115	34.67729187011719	111.28889465332031	47.42560577392578	5.744481563568115	6.195414066314697	889.04119873046875	1703.74609375	68.9331283569336	412.1090087890625	44.972999572753906	12.741999626159668	45.20399856567383	OT227
BC03	47355.8984375	14	3.242006301879883	4.866779804229736	14.663134574890137	52.63538360595703	1.8235307931900024	63.80059051513672	6.363253593444824	5.960544109344482	13.600622177124023	2.9090628623962402	1.3901941776275635	12.728460311889648	13.144054412841797	199.83631896972656	28.6855525970459	0	338.3291320800781	631.32965087890625	16.939443588256836	521.3759765625	116.71399688720703	48.66899871826172	73.93299865722656	OT227
BC03	47725.1953125	14	1.2670562267303467	38.807777404785156	0	3.115043878555298	0.25053006410598755	0	32.477142333984375	21.212804794311523	0.18930159509181976	0	2.4519124031066895	7.570199489593506	1.835490345954895	2.519444465637207	1.094120979309082	0.3075699508190155	253.54335021972656	506.9393615722656	60.70136260986328	564.28302001953125	65.20899963378906	25.73699951171875	82.63700103759766	OT227
BC03	47827.734375	13	0	6.7507123947143555	18.129985809326172	55.830745697021484	0.2221326231956482	137.6715545654297	58.2732048034668	52.84684753417969	27.192319869995117	8.554335594177246	7.857388019561768	6.564386367797852	30.512666702270508	36.22575759887695	2.861604690551758	3.699003219604492	483.2913513183594	985.44964599609375	10.106233596801758	416.46600341796875	53.1609992980957	18	83.602996826171875	OT227
BC03	47854.453125	14	0.44796058535575867	12.262613296508789	22.96327781677246	12.514867782592773	12.10032844543457	25.264493942260742	40.53201675415039	22.512325286865234	6.865375995635986	14.44150447845459	9.613957405090332	8.82358455657959	412.61407470703125	4.369327545166016	0	0	247.03598022460938	504.9492492675781	16.803913116455078	579.0989990234375	87.83399963378906	37.34600067138672	97.04499816894531	OT227
BC03	47926.06640625	13	10.494799613952637	3.0341546535491943	17.199798583984375	7.322744846343994	5.753361225128174	21.20963478088379	93.1219482421875	26.41832160949707	10.165472984313965	4.576659679412842	22.365562438964844	2.7695693969726562	459.7496032714844	1.83315908908844	2.567911386489868	0	368.095458984375	521.37994384765625	68.38622283935547	481.6080017089844	65.4729995727539	24.070999145507812	76.98100280761719	OT227
BC03	48058.828125	14	1.2213722467422485	5.098338603973389	40.4209098815918	60.527103424072266	2.604377508163452	20.843774795532227	111.03882598876953	442.9441223144531	28.841217041015625	6.472469329833984	25.591373443603516	24.465639114379883	1058.5235595703125	14.007796287536621	198.97723388671875	0	487.9981384277344	851.15753173828125	87.83111572265625	554.094970703125	81.62000274658203	34.04100036621094	82.39099884033203	OT227
BC03	48093.66015625	14	0	5.852082252502441	9.816389083862305	40.412113189697266	4.398377418518066	50.554039001464844	73.76513671875	2.9867517948150635	13.4940185546875	5.048099040985107	13.932820320129395	8.456241607666016	101.48771667480469	209.12396240234375	104.8143539428711	0.9641320109367371	405.2727355957031	806.88427734375	32.969356536865234	488.58599853515625	95.90799713134766	41.34400177001953	103.24299621582031	OT227
BC03	48227.17578125	14	1.061536192893982	13.308509826660156	50.43221664428711	35.810977935791016	24.772319793701172	15.336174964904785	80.80259704589844	41.576637268066406	11.466069221496582	4.767177581787109	16.82257080078125	5.037151336669922	646.95513916015625	42.34075164794922	3.440730094909668	4.314132213592529	297.4791259765625	504.13525390625	34.48784255981445	484.7860107421875	44.83000183105469	15.378000259399414	114.58799743652344	OT227
BC03	48644.6484375	15	2.2618961334228516	7.91948938369751	25.020645141601562	27.75652503967285	6.504305362701416	37.77110290527344	26.745641708374023	55.85466384887695	6.167026996612549	25.978927612304688	5.882001876831055	1.3569436073303223	549.81695556640625	150.43283081054688	93.55488586425781	1.6883784532546997	448.441650390625	922.8828125	47.86324691772461	483.94000244140625	57.52299880981445	22.865999221801758	77.08599853515625	OT227
BC03	48747.90234375	12	1.0152562856674194	21.881052017211914	24.996051788330078	13.203837394714355	0.7075085639953613	6.536984920501709	59.01710891723633	19.170190811157227	4.430081844329834	4.242578029632568	18.03252410888672	0.09582793712615967	67.09397888183594	10.25930118560791	0	0.17610318958759308	261.1721496582031	482.422607421875	83.198638916015625	433.1600036621094	79.34300231933594	29.93199920654297	120.42500305175781	OT227
BC03	49266.78515625	15	0	14.668431282043457	23.202260971069336	17.649351119995117	30.312232971191406	34.16273498535156	195.9171600341797	27.74822235107422	47.100128173828125	9.24341869354248	53.886497497558594	24.185321807861328	914.2987060546875	13.722394943237305	409.7565002441406	7.9063944816589355	620.181640625	1079.74267578125	37.266605377197266	592.26202392578125	52.62200164794922	20.121999740600586	82.62200164794922	OT227
BC03	49556.39453125	13	2.188230276107788	2.9390413761138916	20.081958770751953	76.40361785888672	5.087977409362793	17.63389778137207	151.33029174804688	15.406111717224121	6.780413627624512	7.180936336517334	45.394012451171875	29.418956756591797	630.45367431640625	305.3663024902344	710.160400390625	6.32321834564209	254.41004943847656	564.88226318359375	11.400691032409668	498.5780029296875	92.391998291015625	35.95000076293945	64.125	OT227
BC03	49690.703125	15	0.8136895895004272	8.6251859664917	23.176246643066406	34.59284973144531	2.253993272781372	36.873355865478516	86.4117660522461	24.8452091217041	15.770111083984375	10.731414794921875	8.758368492126465	1.0860451459884644	335.3178405761719	7.883547782897949	1.1496106386184692	0	294.6977844238281	538.8858642578125	22.690080642700195	618.04400634765625	56.31800079345703	21.945999145507812	64.16899871826172	OT227
BC03	49714.16796875	13	1.1890949010849	10.950286865234375	34.324012756347656	30.386035919189453	11.610712051391602	97.85052490234375	50.853511810302734	23.12242317199707	13.45211410522461	3.3062751293182373	24.98702049255371	9.142143249511719	637.19036865234375	40.38550567626953	144.13278198242188	0	357.96185302734375	811.74127197265625	53.18619918823242	474.00201416015625	63.029998779296875	22.645999908447266	66.16300201416016	OT227
BC03	49719.34765625	13	1.3215276002883911	1.5850753784179688	14.10879898071289	41.444705963134766	3.5340731143951416	38.509437561035156	95.16949462890625	6.220014572143555	23.68514633178711	4.070337295532227	21.2792911529541	15.179015159606934	725.97479248046875	121.94408416748047	143.98178100585938	1.5547971725463867	244.32180786132812	488.8093566894531	29.656015396118164	484.656005859375	63.340999603271484	23.836000442504883	108.0009994506836	OT227
BC03	49945.71484375	16	2.1637563705444336	23.306005477905273	8.682201385498047	33.391639709472656	2.8504364490509033	68.17228698730469	137.4540252685547	24.42922019958496	1.2056024074554443	37.94112777709961	32.46790313720703	42.68147277832031	1015.7286987304688	251.1143341064453	307.0838928222656	8.763742446899414	313.7072448730469	476.7699890136719	26.583955764770508	604.2559814453125	38.52000045776367	13.331999778747559	96.11000061035156	OT227
BC03	50042.5	15	0	17.504484176635742	25.475969314575195	27.651222229003906	7.489402770996094	159.29591369628906	199.31175231933594	25.847436904907227	60.1713981628418	28.47292137145996	27.43264389038086	2.6067492961883545	714.48626708984375	52.57395553588867	287.5334167480469	0.7905430793762207	280.2023010253906	503.72393798828125	33.908843994140625	619.14501953125	53.84400177001953	21.48200035095215	110.31800079345703	OT227
BC03	50479.07421875	12	0.8123317956924438	1.4939905405044556	20.13164520263672	14.680482864379883	5.155714988708496	30.164260864257812	24.400243759155273	7.950509548187256	3.847658634185791	8.662027359008789	4.500210285186768	5.71280574798584	315.07464599609375	21.638566970825195	20.745441436767578	0.7583954930305481	279.2477111816406	551.44146728515625	35.62328338623047	458.0679931640625	114.70099639892578	41.604000091552734	85.25	OT227
BC03	50719.20703125	14	0	10.925782203674316	26.3895320892334	33.80618667602539	1.952718734741211	35.22031784057617	41.555641174316406	30.474782943725586	17.0709171295166	0.9579195976257324	10.907877922058105	28.374094009399414	123.45486450195312	45.435935974121094	0.14895141124725342	0.45707547664642334	336.95953369140625	603.0809326171875	15.162759780883789	489.677001953125	80.76899719238281	35.060001373291016	123.29000091552734	OT227
BC03	50817.19921875	15	4.163753032684326	11.868711471557617	22.526870727539062	31.978168487548828	1.0926491022109985	31.868345260620117	125.81549835205078	8.990058898925781	19.25286865234375	0.7950395941734314	8.48678207397461	1.0025880336761475	374.78857421875	75.05878448486328	2.8922853469848633	5.741044998168945	210.7866668701172	455.1810607910156	31.051311492919922	611.73297119140625	82.707000732421875	36.492000579833984	67.7760009765625	OT227
BC03	50916.39453125	14	3.320380449295044	3.17976975440979	9.7494478225708	16.991281509399414	1.448015809059143	83.08770751953125	101.4953842163086	35.38799285888672	1.3723325729370117	5.296530246734619	20.22844886779785	23.000682830810547	301.17864990234375	77.4803695678711	2.296720266342163	0	261.25341796875	422.5171813964844	53.86172103881836	530.833984375	80.13800048828125	33.17599868774414	75.94999694824219	OT227
BC03	51180.33984375	15	4.162656307220459	3.207253932952881	9.483501434326172	20.501110076904297	9.742453575134277	37.06557846069336	79.1620864868164	14.228553771972656	1.3722164630889893	11.126049041748047	17.928346633911133	6.712337970733643	169.58885192871094	89.62857818603516	7.434609889984131	7.244076251983643	118.6162338256836	261.8258972167969	9.08912181854248	552.82000732421875	60.097999572753906	24	56.05699920654297	OT227
BC03	51213.64453125	15	1.6059939861297607	17.24037742614746	18.14022445678711	25.101621627807617	31.2154541015625	46.093379974365234	104.62862396240234	45.6917610168457	14.97552490234375	32.91666793823242	30.768339157104492	5.658124923706055	498.3634948730469	100.28672790527344	0.46879997849464417	0.6844417452812195	613.2554931640625	1065.1072998046875	38.829978942871094	597.09600830078125	84.03700256347656	36.95199966430664	56.797000885009766	OT227
BC03	51243.41015625	16	3.338557004928589	16.54713249206543	34.91318130493164	43.688072204589844	1.7906652688980103	109.01902770996094	355.2922058105469	62.73394775390625	94.1966781616211	25.33626365661621	17.802669525146484	17.970853805541992	1193.2510986328125	158.71990966796875	45.56319046020508	0.09508045762777328	351.6182861328125	699.5164794921875	11.643061637878418	682.14202880859375	54.12699890136719	22.485000610351562	93.19000244140625	OT227
BC03	51566.39453125	14	3.196326732635498	2.381002426147461	19.91908836364746	18.8912410736084	20.382097244262695	55.63761520385742	98.74769592285156	55.29827117919922	1.752116084098816	10.938668251037598	19.551467895507812	5.002264976501465	691.28759765625	27.533004760742188	3.0754234790802	0	235.21250915527344	463.9493103027344	12.366427421569824	526.40399169921875	57.01599884033203	21.231000900268555	78.71299743652344	OT227
BC03	51702.98046875	14	0.9382352232933044	3.1441762447357178	0.8368804454803467	21.253829956054688	0	13.997979164123535	37.688167572021484	0	2.2117514610290527	2.6313185691833496	12.973274230957031	5.7061028480529785	1.5243886709213257	40.835453033447266	4.02924919128418	0	394.6168518066406	747.55718994140625	31.635326385498047	503.7359924316406	70.322998046875	29.52199935913086	118.21299743652344	OT227
BC03	52244.67578125	15	3.3068504333496094	11.101448059082031	10.877498626708984	5.230870246887207	25.764068603515625	9.956586837768555	82.34671783447266	13.128857612609863	16.42030143737793	0	34.09676742553711	0.5700361728668213	184.082275390625	2.629727840423584	0	0	217.10418701171875	321.44146728515625	32.589378356933594	588.656005859375	75.16100311279297	32.95000076293945	84.1520004272461	OT227
BC03	52542.64453125	14	1.73324716091156	4.2928996086120605	47.554962158203125	37.33320617675781	82.109466552734375	86.7884750366211	216.0513916015625	69.02375030517578	45.570247650146484	14.227638244628906	13.134828567504883	61.650821685791016	1180.1104736328125	97.64483642578125	34.02592849731445	4.1967668533325195	685.0723876953125	1314.9051513671875	88.64495849609375	561.583984375	75.50299835205078	31.04800033569336	82.23400115966797	OT227
BC03	52752.03125	14	0.07377929240465164	16.849042892456055	38.754722595214844	63.98851013183594	9.169303894042969	87.9986801147461	77.61373138427734	24.826967239379883	11.317472457885742	5.920198917388916	7.974689960479736	15.97602367401123	696.12176513671875	112.87138366699219	115.38601684570312	1.734723448753357	260.73699951171875	428.4688720703125	8.782371520996094	511.72698974609375	59.47100067138672	22.51099967956543	75.98699951171875	OT227
BC03	53061.00390625	12	0.14315342903137207	8.869598388671875	30.480897903442383	11.355632781982422	1.2486449480056763	7.574960231781006	15.67590618133545	38.22704315185547	0	7.927794933319092	10.303291320800781	0	7.96334171295166	6.375139236450195	16.846942901611328	14.971230506896973	241.2086639404297	420.06927490234375	9.141651153564453	454.30999755859375	73.444000244140625	25.784000396728516	68.97899627685547	OT227
BC03	53140.10546875	13	6.350418567657471	5.712328910827637	11.792301177978516	20.944162368774414	0	39.68186950683594	61.795433044433594	2.395885944366455	9.0602569580078125	16.7054500579834	21.622060775756836	46.71897506713867	480.1206359863281	116.21094512939453	159.656005859375	4.601044178009033	320.64434814453125	592.7703857421875	31.75360679626465	517.57000732421875	88.77100372314453	34.6510009765625	73.50199890136719	OT227
BC03	53561.58984375	14	1.1863826513290405	2.0788729190826416	20.39065933227539	12.513565063476562	4.697113037109375	17.62290382385254	43.07860565185547	217.65257263183594	45.95402526855469	8.415663719177246	1.8006305694580078	1.8694708347320557	535.71405029296875	29.08188819885254	23.704166412353516	0.5356628894805908	269.88134765625	635.30889892578125	33.900089263916016	507.72698974609375	65.44300079345703	25.792999267578125	79.62000274658203	OT227
BC03	53579.46484375	16	0	12.296806335449219	16.686521530151367	16.29157829284668	6.9037251472473145	79.00372314453125	284.82513427734375	24.028812408447266	37.625057220458984	21.09807014465332	43.069339752197266	21.253864288330078	1285.075927734375	65.60906219482422	39.648441314697266	14.401229858398438	239.18653869628906	455.7151794433594	6.846701145172119	651.49298095703125	66.46199798583984	29.285999298095703	53.15599822998047	OT227
BC03	53659.83203125	15	3.297940731048584	4.020447254180908	10.414088249206543	10.216094017028809	3.3001868724823	27.290363311767578	29.491392135620117	11.314123153686523	0.4708201289176941	7.067022800445557	4.341259479522705	0.9222263097763062	210.7218017578125	42.63251876831055	162.0063934326172	0.9498348832130432	213.2675018310547	435.0688781738281	15.213990211486816	599.8189697265625	58.72700119018555	24.183000564575195	103.39700317382812	OT227
BC03	53745.87109375	15	2.3009238243103027	0.29930296540260315	22.816455841064453	54.92121887207031	4.742491245269775	74.98316955566406	48.139373779296875	12.419506072998047	20.091238021850586	0	32.6269416809082	4.415614604949951	219.24778747558594	41.841468811035156	1.3022114038467407	0	194.5326385498047	361.2752990722656	10.75302791595459	505.9259948730469	54.939998626708984	21.708999633789062	93.68399810791016	OT227
BC03	54098.42578125	17	2.490851402282715	15.762127876281738	22.54020118713379	60.75764083862305	18.929931640625	121.84861755371094	169.95263671875	202.11447143554688	124.42053985595703	17.16339111328125	65.7101821899414	33.632720947265625	813.2474365234375	227.4466552734375	167.72796630859375	2.787398099899292	246.40887451171875	413.26409912109375	9.868462562561035	631.2249755859375	53.40800094604492	23.56999969482422	105.69599914550781	OT227
BC03	54263.7109375	15	0.5723757743835449	14.008808135986328	45.61745071411133	72.95664978027344	2.016508102416992	203.5716552734375	244.94924926757812	77.91160583496094	62.964134216308594	25.525230407714844	35.388065338134766	28.126739501953125	890.8212890625	377.8523254394531	922.627197265625	13.318944931030273	436.70050048828125	837.93304443359375	72.90272521972656	558.28497314453125	78.76399993896484	34.643001556396484	75.13700103759766	OT227
BC03	54773.73828125	14	2.430677652359009	9.687151908874512	15.78463363647461	23.934280395507812	5.573134899139404	160.59564208984375	302.6624450683594	20.738176345825195	34.81308364868164	7.190176010131836	26.644092559814453	11.263158798217773	1158.4678955078125	117.95171356201172	454.4613952636719	0.5926788449287415	387.8831481933594	703.3421630859375	38.89693832397461	557.7080078125	64.11199951171875	25.141000747680664	82.16100311279297	OT227
BC03	54809.53125	13	0	10.023131370544434	54.087730407714844	33.899803161621094	19.66420555114746	75.18964385986328	88.024658203125	32.2480354309082	17.854156494140625	5.605327606201172	21.520015716552734	1.218477725982666	765.8909912109375	147.44320678710938	275.93896484375	0.08392955362796783	433.004638671875	792.235595703125	48.03878402709961	411.7430114746094	57.672000885009766	20.62299919128418	97.23600006103516	OT227
BC03	54852.578125	14	3.2285642623901367	3.648582935333252	35.9217529296875	23.139951705932617	3.0424439907073975	153.76144409179688	198.14544677734375	41.5440559387207	27.368743896484375	12.050749778747559	30.481786727905273	10.06464672088623	592.48284912109375	41.701072692871094	29.92409324645996	3.176530361175537	259.8944091796875	454.84930419921875	22.08498191833496	516.11798095703125	81.03099822998047	34.222999572753906	97.95600128173828	OT227
BC03	54987.09765625	15	5.632157802581787	3.937650680541992	19.82819366455078	21.030630111694336	28.805002212524414	36.672874450683594	98.07380676269531	87.33245086669922	48.08506393432617	10.599358558654785	11.591875076293945	5.529341697692871	506.9896240234375	107.82091522216797	274.9641418457031	1.183647871017456	347.2892761230469	744.3551025390625	13.883001327514648	566.489990234375	99.62200164794922	44.79899978637695	77.97699737548828	OT227
BC03	55417.51171875	14	0	1.1307251453399658	2.340484142303467	18.744596481323242	0	37.81218338012695	80.17023468017578	23.011274337768555	8.05604362487793	1.114408016204834	9.195098876953125	4.365255355834961	180.6250457763672	71.194793701171875	0	0	261.61798095703125	413.9627990722656	20.39654541015625	507.5589904785156	54.78200149536133	20.709999084472656	108.4729995727539	OT227
BC03	55517.9296875	14	0.7684162855148315	0	1.020385503768921	3.159726858139038	0	2.0537147521972656	9.746234893798828	6.77078104019165	0	0	5.338563442230225	0.99370276927948	0.8839117288589478	0	0	16.827295303344727	154.40255737304688	324.6087951660156	44.63724136352539	585.583984375	134.15899658203125	54.14400100708008	77.74800109863281	OT227
BC03	55589.36328125	14	2.6649954319000244	11.255636215209961	25.160297393798828	61.776771545410156	0.7094994187355042	122.94550323486328	156.18975830078125	4.4253058433532715	20.11358070373535	10.929699897766113	21.1961727142334	14.758023262023926	485.47601318359375	302.76300048828125	66.53185272216797	0	384.1687927246094	764.45751953125	65.48941802978516	488.3699951171875	72.28099822998047	29.729000091552734	93.634002685546875	OT227
BC03	55897.01953125	13	1.845113754272461	0	17.93140411376953	45.5063591003418	0.022249720990657806	103.6462631225586	89.20310974121094	20.553865432739258	20.20503807067871	6.050642013549805	10.103110313415527	5.967331886291504	563.440673828125	76.24024200439453	106.67543029785156	0.0643158107995987	329.984619140625	597.51873779296875	44.03278732299805	470.8919982910156	64.74400329589844	23.792999267578125	80.6989974975586	OT227
BC03	56041.53515625	13	1.8804432153701782	10.126470565795898	14.138177871704102	22.43031883239746	21.370227813720703	15.110980033874512	85.66145324707031	67.85254669189453	36.20974349975586	6.866009712219238	35.40068054199219	2.811962604522705	544.2962646484375	29.586959838867188	260.3329772949219	4.267239093780518	264.52410888671875	513.450439453125	17.708576202392578	433.80499267578125	75.41999816894531	29.08099937438965	85.55999755859375	OT227
BC03	56176.5625	15	0	14.312782287597656	23.202425003051758	26.209867477416992	6.078210830688477	78.14420318603516	14.176802635192871	31.171663284301758	17.075040817260742	5.010495662689209	3.8248863220214844	3.477919340133667	536.473876953125	148.19459533691406	88.59320831298828	12.498197555541992	261.10552978515625	522.96026611328125	33.678524017333984	612.53900146484375	60.69900131225586	25.454999923706055	107.39199829101562	OT227
BC03	56383.91796875	13	0.9388986825942993	5.976233005523682	21.605457305908203	22.413957595825195	3.7868449687957764	89.95722198486328	27.084726333618164	37.98188400268555	0	0	10.081830978393555	15.13061237335205	74.5729751586914	173.51441955566406	28.08545684814453	9.337762832641602	264.379638671875	392.7759094238281	10.811362266540527	442.5710144042969	98.08899688720703	38.84199905395508	80.38500213623047	OT227
BC03	56483.359375	13	2.157040596008301	5.741568088531494	2.3387835025787354	2.3729169368743896	0	3.207390069961548	25.725088119506836	0	0	2.487131357192993	13.861836433410645	0	20.86183738708496	0	2.0615475177764893	0	302.31109619140625	545.038818359375	66.60860443115234	439.5899963378906	55.80500030517578	19.183000564575195	75.65899658203125	OT227
BC03	56645.92578125	13	1.4439467191696167	0	6.68911075592041	12.370163917541504	9.827962875366211	83.7236328125	94.62255859375	21.483394622802734	5.338776588439941	12.698826789855957	17.39961051940918	2.362687826156616	341.3634338378906	24.20867156982422	11.133824348449707	0	279.4061279296875	545.26336669921875	18.71009635925293	421.71600341796875	71.29900360107422	27.174999237060547	87.4990005493164	OT227
BC03	56969.66015625	12	0.5895285606384277	0.9239931702613831	0.29929685592651367	5.830388069152832	1.0055079460144043	3.2734739780426025	38.083683013916016	0	0	0.4416953921318054	7.274948596954346	13.365377426147461	18.180702209472656	4.207880020141602	3.528200626373291	0.3352649211883545	365.03399658203125	640.38214111328125	32.86604690551758	431.75299072265625	67.410003662109375	23.177000045776367	72.40899658203125	OT227
BC03	57359.73828125	12	1.0055811405181885	18.869503021240234	27.550954818725586	58.38713073730469	2.88653826713562	58.44029235839844	114.8593521118164	0	0.11808406561613083	42.15852737426758	7.760326862335205	8.695621490478516	73.09101104736328	78.50017547607422	1.172430157661438	0	926.31036376953125	1636.4720458984375	117.03682708740234	407.7200012207031	44.801998138427734	12.640000343322754	28.79400062561035	OT227
BC03	57870.91015625	13	0	3.1580958366394043	16.536996841430664	23.331199645996094	5.687375068664551	26.937265396118164	114.73309326171875	6.800147533416748	28.07305335998535	13.273301124572754	28.598058700561523	2.5306496620178223	407.0676574707031	25.013906478881836	1.186911940574646	3.7070538997650146	427.7595520019531	789.10479736328125	47.69420623779297	487.5799865722656	80.71600341796875	31.986000061035156	101.802001953125	OT227
BC03	58787.65625	14	1.7380733489990234	0	13.125650405883789	27.20660972595215	0.7636387348175049	9.411733627319336	109.84736633300781	130.46145629882812	13.960698127746582	14.669914245605469	19.12908363342285	5.917601108551025	628.29632568359375	24.198923110961914	98.62439727783203	1.0553334951400757	439.6377868652344	860.7943115234375	18.949508666992188	561.8499755859375	98.90799713134766	40.92499923706055	43.9010009765625	OT227
BC03	58892.62890625	13	0	4.601220607757568	26.231882095336914	28.44430923461914	1.4497711658477783	113.21141052246094	74.93731689453125	77.6432113647461	13.703178405761719	2.5261287689208984	23.086366653442383	5.624537467956543	1115.078369140625	88.20426940917969	619.8111572265625	0	451.8434753417969	915.7520751953125	22.883485794067383	422.8210144042969	60.935001373291016	21.45599937438965	57.099998474121094	OT227
BC03	58929.6484375	13	0.04279789328575134	2.744900703430176	3.3231844902038574	12.181229591369629	3.66170334815979	9.453015327453613	58.749366760253906	7.761659622192383	0	4.230842590332031	0.9982961416244507	7.977451324462891	109.83467864990234	76.18397521972656	27.331266403198242	0.25113487243652344	251.7855987548828	381.3700256347656	18.60476303100586	464.739990234375	66.35700225830078	24.364999771118164	70.18299865722656	OT227
BC03	59021.09375	12	5.201395511627197	5.726202487945557	13.551910400390625	38.114925384521484	11.58487606048584	98.002655029296875	119.18135833740234	47.978084564208984	36.10200119018555	13.37944221496582	29.579204559326172	19.139142990112305	402.8252868652344	88.40313720703125	146.49586486816406	2.876002550125122	334.10894775390625	509.35601806640625	13.557002067565918	480.5530090332031	90.22599792480469	32.270999908447266	50.66600036621094	OT227
BC03	59233.44921875	13	0	1.8269327878952026	14.571345329284668	9.775625228881836	12.568981170654297	114.50945281982422	41.664615631103516	23.82139015197754	9.09461784362793	1.1978915929794312	17.14642333984375	26.77338981628418	98.47682189941406	83.26273345947266	3.507448434829712	0.8745042681694031	313.937744140625	586.6766357421875	63.73109817504883	489.54998779296875	67.01399993896484	26.176000595092773	121.61299896240234	OT227
BC03	59684.81640625	13	0	4.434395790100098	0	9.386016845703125	0	7.850803375244141	52.46243667602539	2.6817197799682617	0	3.1588776111602783	12.083636283874512	0	4.952956199645996	7.456966876983643	0	0	388.3622741699219	558.344482421875	91.8316421508789	568.2960205078125	71.99800109863281	26.915000915527344	61.26300048828125	OT227
BC03	59727.0703125	15	1.0414355993270874	7.368017673492432	24.60714340209961	34.8248291015625	4.320391654968262	43.09546661376953	17.710622787475586	4.462551593780518	21.5549259185791	6.366757869720459	3.4610564708709717	1.6979494094848633	142.1322784423828	29.358495712280273	113.0148696899414	3.4781455993652344	308.81890869140625	486.4421081542969	29.1554012298584	599.53802490234375	66.79399871826172	28.270999908447266	81.20099639892578	OT227
BC03	59859.03515625	14	0	7.9803338050842285	16.466678619384766	35.22658157348633	22.403017044067383	70.85834503173828	115.95348358154297	20.67156982421875	21.058120727539062	29.079790115356445	20.525161743164062	11.933988571166992	602.0999755859375	10.14397144317627	268.8861999511719	1.134601354598999	334.3223571777344	531.62310791015625	21.641592025756836	545.3179931640625	80.3280029296875	32.50299835205078	27.6200008392334	OT227
BC03	60228.3203125	16	0.3078133165836334	3.3369293212890625	17.60483169555664	14.133940696716309	0.6958562731742859	86.084259033203125	112.03523254394531	72.81800079345703	61.606143951416016	6.7524518966674805	30.428024291992188	13.181536674499512	276.7709045410156	157.3104705810547	3.7943410873413086	0.848170280456543	323.87530517578125	492.62841796875	30.96847915649414	646.5780029296875	59.49100112915039	25.304000854492188	67.93900299072266	OT227
BC03	61213.21484375	16	0	11.16556167602539	15.005191802978516	28.065319061279297	0.9972280263900757	1.4091309309005737	6.0753960609436035	1.884965419769287	20.336414337158203	0	4.598392009735107	5.273475646972656	2.7583396434783936	0.43246883153915405	0.890953540802002	0	226.1575927734375	472.4726867675781	67.88977813720703	646.302978515625	83.05699920654297	39.689998626708984	96.11399841308594	OT227
BC03	61281.61328125	14	0	18.074466705322266	23.539926528930664	34.58931350708008	12.096238136291504	45.10677719116211	128.5655059814453	39.63597869873047	8.965656280517578	9.607892036437988	40.34605026245117	7.022250175476074	602.90374755859375	119.89216613769531	62.04363250732422	22.44916534423828	319.4563903808594	531.43798828125	17.14554214477539	538.60797119140625	57.78099822998047	22.85700035095215	123.37200164794922	OT227
BC03	61489.15234375	16	2.9502508640289307	0.5897103548049927	5.70602560043335	5.68908166885376	0	2.8831851482391357	364.7496643066406	7.542128562927246	0.009185529313981533	15.911877632141113	95.16136169433594	32.42551803588867	38.98825454711914	1.74129056930542	8.025914192199707	1.875903606414795	603.19683837890625	1025.0733642578125	55.06032180786133	535.89898681640625	71.34700012207031	32.98400115966797	92.0469970703125	OT227
BC03	61499.69921875	13	0.01146417111158371	7.248818397521973	33.83637619018555	36.922176361083984	5.0698723793029785	107.27037811279297	128.0443572998047	107.88652038574219	26.623886108398438	27.166240692138672	15.478385925292969	5.0709757804870605	1209.06201171875	189.3268585205078	349.553955078125	1.3847020864486694	420.73980712890625	735.15936279296875	52.819515228271484	471.36700439453125	60.08399963378906	20.843000411987305	42.23699951171875	OT227
BC03	61643.2421875	14	3.0095953941345215	3.9863295555114746	22.624771118164062	14.681379318237305	0.8063880205154419	42.59383010864258	8.815464973449707	32.73786163330078	0	12.728017807006836	5.403472423553467	0	148.1865997314453	19.551523208618164	0	0	313.4459533691406	597.765380859375	52.90532684326172	583.22100830078125	79.58499908447266	32.176998138427734	31.503999710083008	OT227
BC03	61646.06640625	15	1.10039222240448	0.5130882263183594	18.6950740814209	33.083499908447266	4.0190558433532715	81.2913589477539	82.800537109375	9.472283363342285	65.03832244873047	9.8289031982421875	18.228961944580078	5.085546016693115	759.52801513671875	125.18856048583984	8.084697723388672	0	408.70086669921875	761.312744140625	19.92984390258789	624.78302001953125	66.51599884033203	27.516000747680664	47.45600128173828	OT227
BC03	61763.52734375	15	0	7.385499954223633	12.375468254089355	27.805194854736328	8.870244026184082	54.43161392211914	38.88266372680664	81.78997039794922	1.1093978881835938	20.06627655029297	15.184983253479004	7.8665618896484375	729.592041015625	81.3580093383789	267.7906799316406	0.7275446057319641	372.1418151855469	684.7911376953125	43.379547119140625	601.833984375	66.0479965209961	27.415000915527344	58.64400100708008	OT227
BC03	62052.64453125	15	4.981749534606934	14.118504524230957	15.92316722869873	81.665283203125	0.9002841711044312	58.0377082824707	40.07950210571289	8.114114761352539	6.45957612991333	11.692154884338379	12.551619529724121	3.2791202068328857	860.47137451171875	211.60523986816406	167.2757568359375	0.4853355586528778	240.34104919433594	408.2549133300781	26.537580490112305	528.74102783203125	81.36699676513672	36.52299880981445	94.31099700927734	OT227
BC03	62121.69140625	14	0	5.464651107788086	11.90136432647705	12.530624389648438	11.639745712280273	15.035545349121094	48.840736389160156	15.244085311889648	5.293140888214111	3.2329535484313965	9.969681739807129	1.2025153636932373	532.64599609375	3.860356092453003	2.75395131111145	0.6725289225578308	203.4315185546875	378.0451354980469	28.27778434753418	587.8330078125	57.54199981689453	21.722999572753906	88.31999969482422	OT227
BC03	62376.82421875	15	1.1157902479171753	2.7434816360473633	6.807220935821533	41.99412155151367	0	43.14699935913086	31.606842041015625	8.781347274780273	0.11990588903427124	4.191959381103516	5.584683418273926	11.355066299438477	100.18043518066406	134.2570037841797	36.11155319213867	2.920189380645752	284.2021789550781	470.9023132324219	33.62117004394531	622.16497802734375	83.72200012207031	36.74700164794922	54.303001403808594	OT227
BC03	62391.08203125	14	0	0.5028408765792847	2.389789581298828	36.8557014465332	4.396467208862305	14.891815185546875	72.682861328125	2.1480607986450195	3.3563168048858643	8.783763885498047	36.682735443115234	24.602676391601562	494.3616027832031	112.61544799804688	447.588134765625	0.6803646683692932	210.3468780517578	347.9233093261719	2.8670196533203125	550.3270263671875	58.5260009765625	21.808000564575195	65.38300323486328	OT227
BC03	62556.00390625	12	2.7456471920013428	23.878040313720703	26.9903621673584	55.61343765258789	1.3614338636398315	71.67549133300781	102.21981048583984	23.95469856262207	7.886495113372803	7.932003021240234	10.479387283325195	4.1691179275512695	798.68646240234375	186.9699249267578	62.06330108642578	0	302.680419921875	521.17816162109375	14.006763458251953	426.0950012207031	78.740997314453125	29.152000427246094	107.03800201416016	OT227
BC03	63699.0234375	15	0.5113715529441833	1.5769200325012207	13.20175838470459	18.900217056274414	0	48.989505767822266	56.51139450073242	10.541631698608398	13.560257911682129	0.6073285937309265	34.07041549682617	5.384100437164307	591.99249267578125	106.80747985839844	46.456756591796875	0	501.36199951171875	905.776611328125	9.771139144897461	614.86297607421875	72.48699951171875	30.709999084472656	40.27000045776367	OT227
BC03	63980.3515625	17	7.981209754943848	14.757089614868164	10.692858695983887	10.905932426452637	1.3683925867080688	70.02861022949219	100.15318298339844	8.903524398803711	16.574872970581055	10.385664939880371	43.46263122558594	22.076499938964844	570.9649658203125	82.988189697265625	73.20763397216797	2.437906503677368	260.1651611328125	512.5936279296875	12.043251037597656	665.760986328125	95.79499816894531	48.071998596191406	62.43199920654297	OT227
BC03	64341.015625	15	2.8848564624786377	7.38647985458374	26.946346282958984	26.80443572998047	2.6436028480529785	114.7610855102539	25.276569366455078	63.22840881347656	9.385750770568848	1.736756682395935	11.634004592895508	14.517660140991211	34.090763092041016	11.198667526245117	0.8031218647956848	4.16819429397583	205.8363494873047	457.25885009765625	18.417234420776367	612.17401123046875	54.39500045776367	20.780000686645508	60.242000579833984	OT227
BC03	64528.46484375	14	2.9543564319610596	9.656794548034668	9.45690631866455	23.767921447753906	8.427756309509277	30.83959197998047	147.62757873535156	4.80952262878418	4.749288558959961	15.878921508789062	9.900215148925781	11.244709968566895	186.65882873535156	13.806933403015137	0	0	334.1167297363281	552.5562744140625	51.18574523925781	523.10302734375	96.05999755859375	39.84400177001953	46.38800048828125	OT227
BC03	64750.69140625	15	0	12.753521919250488	7.417646408081055	35.468502044677734	2.3307344913482666	61.74672317504883	28.27655601501465	43.207679748535156	14.774534225463867	0	2.3426573276519775	4.719622611999512	345.9719543457031	28.987586975097656	192.5512237548828	0.12319105863571167	190.73236083984375	395.7162780761719	18.488954544067383	590.7540283203125	96.59200286865234	42.67900085449219	41.8390007019043	OT227
BC03	64779.6875	14	1.4436997175216675	12.2254056930542	6.026411056518555	25.47966957092285	0.8165543079376221	54.410858154296875	7.631529808044434	1.988924264907837	4.472318172454834	0	9.756633758544922	1.9698677062988281	215.15780639648438	21.341053009033203	65.50153350830078	0	320.36346435546875	527.94012451171875	37.091796875	501.46099853515625	52.99800109863281	19.802000045776367	111.58499908447266	OT227
BC03	64892.08203125	15	0	5.195303916931152	21.574947357177734	30.716148376464844	23.446197509765625	30.207002639770508	260.869384765625	67.0665054321289	41.73542022705078	15.234664916992188	15.77717113494873	29.388885498046875	847.32958984375	8.240043640136719	0.19215267896652222	1.8794288635253906	194.05133056640625	452.7132873535156	14.367047309875488	630.00201416015625	62.93199920654297	25.525999069213867	49.50600051879883	OT227
BC03	65075.51953125	14	2.1963908672332764	10.530902862548828	14.17573070526123	21.071609497070312	0	48.79819869995117	135.0115966796875	1.3660796880722046	21.219926834106445	4.201413631439209	4.96210241317749	1.2772471904754639	130.03175354003906	32.90958786010742	0.05072837322950363	0	324.06842041015625	622.1190185546875	26.894638061523438	595.2459716796875	70.85600280761719	27.86400032043457	32.20500183105469	OT227
BC03	65550.0546875	13	1.1169501543045044	9.01255989074707	9.246012687683105	24.20748519897461	0.481956422328949	42.86300277709961	63.657752990722656	7.790297985076904	16.71689796447754	0	1.7562991380691528	2.2226505279541016	211.023193359375	62.445533752441406	16.99313735961914	1.0579766035079956	605.9635009765625	1267.9940185546875	32.3267936706543	422.1440124511719	77.63700103759766	29.895999908447266	76.63999938964844	OT227
BC03	66173.140625	14	2.258171796798706	16.571880340576172	79.47428894042969	45.85504913330078	1.1501014232635498	53.924198150634766	66.3165512084961	66.42430114746094	45.62059783935547	3.064765453338623	9.608131408691406	17.646211624145508	947.094970703125	122.72130584716797	196.45315551757812	3.499277114868164	453.04779052734375	717.18292236328125	56.49161911010742	536.83502197265625	72.10700225830078	30.648000717163086	123.19100189208984	OT227
BC03	66446.578125	14	0	1.4017846584320068	14.004852294921875	53.58838653564453	0.22770068049430847	50.2266960144043	82.4770278930664	4.244632720947266	2.063777208328247	28.20599365234375	12.876213073730469	5.263571739196777	44.25895690917969	215.9361572265625	47.67275619506836	3.4076709747314453	426.1876220703125	929.91192626953125	89.35649871826172	511.64599609375	49.3129997253418	17.357999801635742	94.81700134277344	OT227
BC03	66568.28125	14	3.3011560440063477	4.748143672943115	20.385055541992188	42.88542938232422	1.0513910055160522	53.39415740966797	29.049724578857422	10.380708694458008	0.9814419150352478	21.551496505737305	0.26332026720046997	9.141589164733887	533.62127685546875	325.0198974609375	89.51313781738281	0	457.3538818359375	876.33648681640625	40.51190948486328	494.9339904785156	49.79499816894531	17.500999450683594	88.83699798583984	OT227
BC03	66575.484375	15	0	7.548582553863525	15.658529281616211	153.82247924804688	2.360501289367676	41.68328094482422	46.71174240112305	0.24202463030815125	2.085892915725708	0.35352176427841187	13.27987289428711	9.671073913574219	218.37484741210938	382.0167541503906	54.56028747558594	6.816852569580078	235.78253173828125	507.3722229003906	31.615089416503906	618.85601806640625	61.09600067138672	25.215999603271484	89.9000015258789	OT227
BC03	66666.0546875	14	0	9.048929214477539	36.37700271606445	30.857255935668945	0.007185125723481178	97.911529541015625	69.850494384765625	41.08028030395508	16.28842544555664	15.300620079040527	46.74957275390625	3.1201798915863037	545.85369873046875	95.1408462524414	11.837732315063477	0.1268124282360077	260.25665283203125	550.28118896484375	9.145657539367676	503.1090087890625	51.51300048828125	18.43400001525879	88.87999725341797	OT227
BC03	66683.8125	16	7.796535015106201	3.352785348892212	6.794861793518066	17.55272102355957	7.184031009674072	90.2019271850586	176.99740600585938	12.433748245239258	15.995948791503906	29.215869903564453	64.13445281982422	23.378433227539062	1032.31982421875	153.57376098632812	0	3.982081413269043	229.32252502441406	419.6832275390625	18.915504455566406	600.4219970703125	49.564998626708984	19.58799934387207	90.19999694824219	OT227
BC03	66778.3828125	14	2.187349319458008	5.592155933380127	18.319725036621094	15.648717880249023	1.7879072427749634	17.33772087097168	32.02256393432617	0	9.573227882385254	7.83189058303833	27.054065704345703	6.495886325836182	264.7024841308594	32.160743713378906	4.961878776550293	0	319.8763122558594	547.55902099609375	13.717108726501465	532.53399658203125	89.37699890136719	37.244998931884766	65.503997802734375	OT227
BC03	66937.8359375	15	0	0	5.219334602355957	6.7991814613342285	0	1.5516690015792847	0	60.42974853515625	0	0	5.796440124511719	8.077427864074707	2.567559003829956	0.1986180692911148	0.33690911531448364	0.9877122044563293	120.25238800048828	243.965087890625	4.389957427978516	558.16497802734375	64.56300354003906	29.304000854492188	148.16299438476562	OT227
BC03	66996.15625	16	0.5454712510108948	4.659069061279297	7.644813537597656	16.50737953186035	0	190.7740936279297	168.42367553710938	53.002986907958984	2.3990116119384766	11.755986213684082	27.25331687927246	13.47369384765625	529.15234375	108.55701446533203	79.83355712890625	0	279.0840148925781	444.228515625	5.451491832733154	642.38897705078125	62.84400177001953	27.191999435424805	58.4370002746582	OT227
BC03	67077.4453125	14	0.14473658800125122	9.600192070007324	7.993592739105225	24.237003326416016	1.9575566053390503	78.32025146484375	116.31073760986328	3.506720542907715	0.539593517780304	19.60706901550293	27.625499725341797	5.479557991027832	10.035896301269531	73.59001922607422	41.338340759277344	2.3397915363311768	258.0979309082031	486.3492431640625	18.844154357910156	544.2139892578125	54.875	19.892000198364258	69.121002197265625	OT227
BC03	67152.359375	15	0.7533316612243652	10.140812873840332	20.047292709350586	20.540578842163086	0.36196810007095337	71.5605239868164	57.618431091308594	22.921510696411133	2.046877384185791	7.679020881652832	1.7872298955917358	2.360764503479004	291.370361328125	56.981143951416016	0	0	221.0692138671875	490.7805480957031	6.427647590637207	589.20501708984375	63.60200119018555	27.780000686645508	125.81500244140625	OT227
BC03	67155.625	14	3.184171676635742	12.945550918579102	22.05545997619629	24.626693725585938	2.991425037384033	16.136934280395508	135.2510528564453	3.178535223007202	47.16054153442383	3.0887291431427	22.507511138916016	12.455120086669922	576.12677001953125	25.054428100585938	1.0513839721679688	0.06590289622545242	356.075927734375	716.8067626953125	54.81983947753906	502.8710021972656	69.95899963378906	28.54800033569336	94.4729995727539	OT227
BC03	67171.890625	17	4.811902046203613	18.57940673828125	24.74998664855957	21.32160186767578	3.636613607406616	175.27120971679688	122.02438354492188	12.348311424255371	49.40290451049805	21.246854782104492	38.41789245605469	13.729997634887695	756.9283447265625	170.19215393066406	288.2209167480469	0.9356203675270081	253.22129821777344	462.0108947753906	23.55345916748047	699.7750244140625	65.608001708984375	32.58000183105469	133.23199462890625	OT227
BC03	67691.234375	15	0	3.0849387645721436	9.533437728881836	11.478633880615234	0	47.73674774169922	53.771385192871094	15.612095832824707	4.747179985046387	4.510113716125488	10.083558082580566	0	100.14368438720703	16.563264846801758	17.642667770385742	0.41999775171279907	165.8854522705078	356.32379150390625	3.445211887359619	635.35101318359375	57.28200149536133	22.59000015258789	69.51599884033203	OT227
BC03	67974.1015625	13	0	3.607863426208496	12.677300453186035	5.81087589263916	0	0	0	83.22217559814453	2.6131062507629395	0	0.2699662744998932	0	0.24486105144023895	0.20337848365306854	0	14.832850456237793	179.32339477539062	349.50689697265625	35.83290481567383	441.8609924316406	73.23100280761719	28.05299949645996	85.91200256347656	OT227
BC03	67977.171875	14	0.5437199473381042	6.8690185546875	28.26508331298828	25.42959213256836	22.34115219116211	54.485252380371094	122.77471160888672	23.34501075744629	19.312814712524414	0.72050940990448	19.99013900756836	5.587624549865723	682.60198974609375	75.1063003540039	1.5943260192871094	3.1111717224121094	428.6121520996094	711.84576416015625	61.917015075683594	555.53302001953125	81.36499786376953	33.595001220703125	68.64099884033203	OT227
BC03	68744.0859375	15	0.9655469655990601	12.36071491241455	39.98566436767578	32.13849639892578	8.005125999450684	68.74897003173828	145.32540893554688	54.8049430847168	44.835533142089844	5.307530403137207	24.111581802368164	12.788681983947754	1001.5328369140625	324.3504943847656	965.27886962890625	3.0201804637908936	400.4442138671875	779.55340576171875	72.7154312133789	564.22100830078125	85.02100372314453	37.59700012207031	64.27100372314453	OT227
BC03	68956.625	14	0	10.065690040588379	27.75811767578125	26.124671936035156	0.026292890310287476	28.306974411010742	21.556488037109375	8.2989349365234375	3.1544740200042725	0	0.6129006743431091	0.003863912308588624	137.70716857910156	96.05841064453125	134.33409118652344	0.9107969403266907	292.1489562988281	544.21978759765625	5.722423076629639	536.2249755859375	108.1510009765625	46.16699981689453	102.77200317382812	OT227
BC03	69279.1640625	14	1.775537133216858	18.426048278808594	7.117620944976807	16.169679641723633	0	18.403606414794922	13.175376892089844	4.996283531188965	0	5.405968189239502	5.48530387878418	2.2841687202453613	163.3750457763672	25.049297332763672	11.561182022094727	1.2384508848190308	207.5023651123047	436.9781494140625	10.818281173706055	445.8699951171875	74.5270004272461	32.44200134277344	134.45700073242188	OT227
BC03	69391.703125	15	3.669339895248413	6.4814839363098145	24.723329544067383	17.694124221801758	0	54.255592346191406	184.2474822998047	44.87061309814453	24.025651931762695	4.696849822998047	46.18047332763672	14.369131088256836	684.1201171875	72.34992980957031	2.229909658432007	4.3794941902160645	204.11573791503906	442.9683837890625	8.602629661560059	563.02398681640625	55.83399963378906	21.667999267578125	64.25800323486328	OT227
BC03	69658.0703125	16	0.30452805757522583	149.70372009277344	43.66319274902344	33.893035888671875	16.031208038330078	141.97238159179688	42.49159240722656	66.02471923828125	0	5.007949352264404	32.31410217285156	0	871.7718505859375	175.08921813964844	0.1781095266342163	0	372.3014221191406	623.98785400390625	29.72513771057129	645.08197021484375	79.3499984741211	37.14500045776367	76.68299865722656	OT227
BC03	69877.3984375	14	1.6938982009887695	6.2551703453063965	20.587074279785156	31.355093002319336	2.751166820526123	12.247694969177246	29.51533317565918	8.020973205566406	11.18818187713623	14.595000267028809	35.03030014038086	1.8548471927642822	163.8666534423828	19.345806121826172	2.8278286457061768	2.421882390975952	322.0616760253906	552.91534423828125	37.04444122314453	499.9590148925781	81.38700103759766	34.125	88.66200256347656	OT227
BC03	70052.3984375	14	0	0	34.45160675048828	34.10649108886719	1.9729058742523193	57.909305572509766	74.988311767578125	8.568127632141113	12.174153327941895	19.20139503479004	12.213152885437012	13.734371185302734	632.5369873046875	202.9815673828125	642.95892333984375	2.9900927543640137	281.06866455078125	455.6911315917969	27.462020874023438	487.9440002441406	44.69599914550781	14.956000328063965	96.99700164794922	OT227
BC03	70222.2109375	13	2.000796318054199	4.594236373901367	40.31304931640625	50.331146240234375	10.611867904663086	105.35160064697266	42.56871032714844	39.527496337890625	9.820807456970215	2.556208848953247	27.70040512084961	0.44409725069999695	779.9820556640625	132.3497772216797	34.69475555419922	0.6771856546401978	491.0030212402344	841.5888671875	46.202354431152344	516.29302978515625	64.7509994506836	23.024999618530273	29.672000885009766	OT227
BC03	70308.8671875	14	1.7973616123199463	6.560513019561768	27.08637046813965	136.7686767578125	1.0331556797027588	70.24296569824219	195.4454345703125	47.1026611328125	34.94401168823242	14.89757251739502	20.26189422607422	22.804901123046875	1138.156005859375	616.87799072265625	633.990966796875	2.8727312088012695	476.0766906738281	911.18878173828125	27.16796875	502.7869873046875	70.36000061035156	27.65999984741211	37.185001373291016	OT227
BC03	70335.328125	14	0.9552862048149109	1.650093913078308	7.671300411224365	9.998564720153809	1.0567255020141602	31.209808349609375	39.065147399902344	25.261852264404297	5.184284687042236	1.7842010259628296	4.483086109161377	1.681088924407959	5.121187210083008	1.6128714084625244	0	0.22282497584819794	233.2705535888672	486.85076904296875	50.89756393432617	602.3709716796875	89.9219970703125	37.40399932861328	63.54499816894531	OT227
BC03	70340.84375	15	0.7031018733978271	11.322793960571289	42.72503662109375	73.833740234375	3.7155487537384033	196.15769958496094	65.03314208984375	22.979196548461914	18.787200927734375	16.31067657470703	12.910487174987793	14.028824806213379	572.89093017578125	208.26113891601562	136.9912872314453	0	362.8494873046875	573.56292724609375	6.602904796600342	598.11602783203125	70.93399810791016	30.2450008392334	65.45800018310547	OT227
BC03	70509.6875	13	2.4890246391296387	11.806918144226074	10.142105102539062	29.18426513671875	0.03358759358525276	1.1824215650558472	37.665035247802734	1.728317379951477	3.0561513900756836	8.218111991882324	1.4198565483093262	18.59248161315918	2.7150580883026123	6.045013427734375	1.4989855289459229	3.618574619293213	508.96405029296875	1008.7215576171875	64.3404312133789	457.7200012207031	98.83399963378906	39.84400177001953	104.3280029296875	OT227
BC03	70993.96875	14	1.7926499843597412	8.434277534484863	16.92145347595215	22.719497680664062	1.3751035928726196	41.20253372192383	57.49467468261719	1.7597492933273315	23.470609664916992	8.80711555480957	26.51227378845215	2.2759039402008057	373.7457275390625	51.946388244628906	159.61666870117188	0	323.775146484375	680.649169921875	28.54140281677246	533.55401611328125	61.86000061035156	23.416000366210938	53.47800064086914	OT227
BC03	71256.953125	15	0	14.889620780944824	14.675411224365234	1.8295830488204956	0	0.2486198991537094	4.4808349609375	11.656065940856934	26.45578384399414	4.31655216217041	3.833184003829956	7.5544843673706055	6.735373497009277	1.8513398170471191	0.06687629222869873	3.6590988636016846	274.4977111816406	509.88006591796875	96.1019287109375	593.91497802734375	86.9800033569336	38.60599899291992	67.30699920654297	OT227
BC03	71344.1796875	15	0	12.472073554992676	43.34836959838867	44.202781677246094	23.774280548095703	96.00370025634766	176.00042724609375	93.80555725097656	23.209869384765625	4.552483558654785	58.62284469604492	17.116994857788086	1881.910400390625	190.97959899902344	50.341102600097656	0	278.79119873046875	666.47723388671875	32.558719635009766	614.2080078125	48.41299819946289	17.437000274658203	66.41100311279297	OT227
BC03	71688.2578125	14	0	11.07580280303955	31.038928985595703	29.942413330078125	6.4442620277404785	57.34375	104.26387786865234	44.403038024902344	20.87915802001953	21.16596031188965	9.884242057800293	13.477438926696777	705.7200927734375	78.53182220458984	32.71638870239258	8.319812774658203	288.9449157714844	646.4595947265625	20.660629272460938	531.3189697265625	59.48500061035156	23.18199920654297	103.69100189208984	OT227
BC03	71877.5	14	0.4666244685649872	1.7777892351150513	1.5584839582443237	10.235713958740234	2.8107707500457764	53.041446685791016	101.9722671508789	4.717090606689453	7.288207530975342	5.229480266571045	20.21261215209961	7.065961837768555	520.8218994140625	3.2173314094543457	7.704697608947754	4.557466506958008	269.5813903808594	585.77178955078125	16.34266471862793	540.18597412109375	64.79900360107422	24.881999969482422	46.6349983215332	OT227
BC03	72049.8671875	16	0.5711506605148315	9.01084041595459	19.418577194213867	20.045326232910156	11.087234497070312	52.15043258666992	41.60357666015625	12.176109313964844	20.498992919921875	6.999605655670166	8.894803047180176	3.745504140853882	428.21978759765625	1.6920353174209595	0	0	299.13043212890625	494.2621154785156	35.547096252441406	684.4530029296875	70.98699951171875	32.0880012512207	61.694000244140625	OT227
BC03	72528.59375	15	5.92987585067749	3.8489322662353516	0	20.343381881713867	2.0642192363739014	31.063024520874023	82.63557434082031	5.776458740234375	4.471630573272705	3.698382616043091	6.657905101776123	2.3393588066101074	171.0384979248047	26.46046257019043	3.9223968982696533	0	302.4220886230469	571.14202880859375	31.340545654296875	641.26800537109375	75.53800201416016	32.68199920654297	62.887001037597656	OT227
BC03	72799.609375	15	1.4499614238739014	9.123539924621582	35.87062454223633	31.68254280090332	7.109367370605469	31.969266891479492	13.204866409301758	28.36391258239746	11.399823188781738	5.767291069030762	10.254652976989746	0.8241086006164551	546.4976806640625	22.279415130615234	3.9848434925079346	0	293.11212158203125	494.8366394042969	13.967049598693848	598.15399169921875	73.16899871826172	31.167999267578125	47.43899917602539	OT227
BC03	73084.7109375	15	3.168933868408203	9.985021591186523	4.370267868041992	74.40254974365234	3.3618359565734863	133.4923553466797	134.31350708007812	12.530929565429688	32.784549713134766	1.7136560678482056	5.735719680786133	25.987857818603516	113.10222625732422	242.5113983154297	4.055608749389648	0	538.68402099609375	1002.5606689453125	59.949073791503906	581.280029296875	60.86899948120117	24.4950008392334	59.72700119018555	OT227
BC03	73187.6328125	16	0.49561089277267456	7.786642551422119	27.144319534301758	31.90196418762207	10.06594467163086	31.972978591918945	27.49799919128418	19.512418746948242	1.916692852973938	0.0671364963054657	2.4460132122039795	9.070066452026367	133.67010498046875	43.601661682128906	140.5736083984375	0.4158003628253937	358.63555908203125	738.7584228515625	23.224485397338867	663.4849853515625	76.68800354003906	35.94200134277344	88.0459976196289	OT227
BC03	73706.0546875	15	0.24581164121627808	104.41382598876953	17.83717155456543	43.160072326660156	4.924928665161133	35.71779251098633	17.17767906188965	19.392704010009766	0.3762095868587494	13.669076919555664	16.693422317504883	6.574915885925293	68.66674041748047	41.309814453125	48.40411376953125	0	303.793212890625	556.83038330078125	94.92164611816406	533.75201416015625	70.83599853515625	31.05500030517578	100.65299987792969	OT227
BC03	73792.046875	14	13.008034706115723	13.236771583557129	13.424891471862793	20.074373245239258	1.5087934732437134	48.185707092285156	227.81134033203125	4.510283470153809	23.335737228393555	9.743101119995117	5.046755313873291	9.424038887023926	719.7730712890625	84.85276794433594	7.53065299987793	1.0727730989456177	602.1456298828125	1018.4276123046875	56.614830017089844	550.13897705078125	61.595001220703125	23.388999938964844	61.137001037597656	OT227
BC03	74265.2578125	13	2.1179752349853516	2.973928213119507	17.297334671020508	92.36095428466797	1.7113748788833618	88.536468505859375	98.69544219970703	24.980823516845703	28.01719856262207	8.365883827209473	30.628273010253906	22.046674728393555	1162.259765625	152.4920196533203	153.1193084716797	0	582.40948486328125	1151.9423828125	19.782411575317383	485.26800537109375	59.39400100708008	20.677000045776367	56.46200180053711	OT227
BC03	75208.2578125	14	0.17106002569198608	8.321172714233398	3.792842149734497	10.017488479614258	4.289417743682861	15.012123107910156	31.577396392822266	2.927021026611328	6.013965606689453	8.091806411743164	30.692092895507812	0	320.7347412109375	7.031887531280518	17.45657730102539	0	319.1659851074219	619.30694580078125	14.19188404083252	585.8740234375	64.15599822998047	24.57699966430664	49.332000732421875	OT227
BC03	75309.984375	14	1.4548195600509644	5.882390022277832	17.11224365234375	9.751927375793457	7.698258876800537	24.054208755493164	25.095863342285156	17.26355743408203	6.986515522003174	5.595606327056885	4.54398250579834	4.568612575531006	500.5020751953125	2.8167595863342285	2.823315143585205	0	167.6851806640625	386.4079284667969	28.831897735595703	561.26702880859375	66.660003662109375	25.9950008392334	56.41400146484375	OT227
BC03	75332.953125	13	7.010944366455078	16.463829040527344	9.220484733581543	51.99771499633789	12.597888946533203	38.17372512817383	122.5212173461914	10.155145645141602	16.65873908996582	4.287885665893555	15.648563385009766	22.15247917175293	1061.137451171875	149.3780975341797	138.1082000732422	8.678007125854492	220.45199584960938	526.5946044921875	2.7932686805725098	483.90399169921875	51.880001068115234	17.082000732421875	68.08499908447266	OT227
BC03	75382.8359375	14	2.4670536518096924	3.5671281814575195	21.17439079284668	41.77041244506836	11.646090507507324	53.45794677734375	58.84310531616211	14.946028709411621	43.6383171081543	4.729640483856201	35.73999786376953	5.095864295959473	437.5079650878906	49.17889404296875	42.606689453125	1.590177297592163	298.3643493652344	557.47283935546875	40.08162307739258	528.2230224609375	53.45399856567383	19.283000946044922	78.427001953125	OT227
BC03	75400.953125	14	0.6858015060424805	3.301783800125122	3.771442413330078	23.30099868774414	2.9204964637756348	37.12699508666992	63.23466491699219	5.4631195068359375	1.0180052518844604	2.5985941886901855	16.63990592956543	2.2921969890594482	384.2713317871094	71.58625793457031	12.675965309143066	0	300.955810546875	532.59033203125	45.38545608520508	575.239013671875	75.45800018310547	30.386999130249023	50.04600143432617	OT227
BC03	75869.53125	17	4.19420051574707	257.19232177734375	29.333232879638672	56.679813385009766	3.4860129356384277	108.72399139404297	244.9318084716797	158.53846740722656	2.965576171875	4.555543899536133	23.046154022216797	3.444932460784912	32.55121612548828	358.4302978515625	73.45127868652344	12.697219848632812	396.4848327636719	734.8050537109375	32.74459457397461	692.781005859375	66.97200012207031	31.47100067138672	62.202999114990234	OT227
BC03	75902.5	14	0	49.68947219848633	29.69979476928711	29.29596710205078	0.7665738463401794	176.6529541015625	164.12452697753906	13.083314895629883	39.168670654296875	10.308182716369629	29.70587921142578	2.1218857765197754	332.2225036621094	228.3215789794922	131.186767578125	1.3589916229248047	256.09283447265625	511.88824462890625	21.360994338989258	504.7120056152344	45.46500015258789	15.121999740600586	82.28299713134766	OT227
BC03	75944.921875	14	0	6.000527858734131	17.082942962646484	41.4095458984375	1.020500898361206	52.85707092285156	11.553069114685059	15.689069747924805	28.244308471679688	2.950805425643921	0	1.0711899995803833	294.0138244628906	120.55635070800781	128.05526733398438	0.770286500453949	227.31597900390625	468.3536376953125	25.338754653930664	497.4429931640625	81.457000732421875	35.4739990234375	125.26399993896484	OT227
BC03	75985	17	0.22140422463417053	8.1108551025390625	14.460881233215332	31.01727294921875	0	34.805049896240234	90.606231689453125	1.4573780298233032	4.41923713684082	5.742512226104736	17.22443389892578	5.501168727874756	73.43867492675781	98.45204162597656	2.8213841915130615	0.6411031484603882	225.96685791015625	428.2367248535156	18.193588256835938	739.4439697265625	64.20999908447266	31.384000778198242	126.0530014038086	OT227
BC03	75988.6875	13	0	5.313302993774414	9.244669914245605	20.97780418395996	6.773047924041748	25.793752670288086	21.372983932495117	5.104660987854004	4.0540595054626465	1.85829758644104	5.340958118438721	1.7333754301071167	152.72470092773438	19.17744255065918	2.128296136856079	3.045553207397461	301.669677734375	578.05615234375	32.516624450683594	488.43701171875	120.71900177001953	47.0620002746582	87.59300231933594	OT227
BC03	76121.0703125	16	1.2366456985473633	20.902109146118164	18.5496883392334	17.35252571105957	1.8395764827728271	36.97282791137695	99.96791076660156	23.861961364746094	28.068702697753906	11.27176284790039	27.212913513183594	0.33187052607536316	621.179931640625	23.614784240722656	33.314697265625	0.3456137776374817	407.58367919921875	811.789306640625	24.922555923461914	584.83001708984375	92.81800079345703	44.202999114990234	72.667999267578125	OT227
BC03	76197.28125	14	1.472923994064331	17.409215927124023	45.64444351196289	45.904178619384766	7.289163589477539	67.97838592529297	36.675113677978516	12.592691421508789	20.46464729309082	6.565375328063965	6.41053581237793	1.5621846914291382	1111.7772216796875	50.843353271484375	31.063690185546875	0	678.03271484375	1131.038330078125	50.54172134399414	551.15997314453125	64.09300231933594	24.547000885009766	49.59199905395508	OT227
BC03	76286.03125	15	0.1956229954957962	2.5205881595611572	15.946191787719727	31.806419372558594	1.8230904340744019	14.48438549041748	55.83586120605469	4.445682525634766	8.535531997680664	10.663028717041016	12.99850845336914	2.436133861541748	437.80072021484375	60.69107437133789	10.281885147094727	0.7967273592948914	307.36700439453125	506.4178161621094	32.13754653930664	526.5469970703125	100.89800262451172	46.53499984741211	107.31400299072266	OT227
BC03	76816.328125	15	0	9.660382270812988	19.5919189453125	26.829587936401367	37.22016906738281	111.03466033935547	89.020660400390625	69.032928466796875	16.202075958251953	6.83849573135376	12.539259910583496	2.0542733669281006	796.39178466796875	47.55830001831055	234.50830078125	10.083900451660156	197.5135955810547	409.16546630859375	15.740469932556152	584.614990234375	59.803001403808594	23.871000289916992	58.816001892089844	OT227
BC03	76997.9921875	14	0	6.575866222381592	14.869879722595215	26.11330223083496	6.666086196899414	37.3769645690918	64.1679916381836	15.379536628723145	11.17011833190918	3.3355014324188232	25.022266387939453	17.325414657592773	340.2605895996094	12.32468032836914	53.20915985107422	0	215.19097900390625	411.54681396484375	17.232797622680664	538.77001953125	64.227996826171875	25.549999237060547	95.96800231933594	OT227
BC03	77351.0546875	13	0	3.9359395503997803	30.54399871826172	28.270193099975586	4.007894992828369	151.51856994628906	96.0218276977539	122.30990600585938	8.89779281616211	41.9356575012207	33.95310974121094	8.157751083374023	512.5067138671875	75.672027587890625	68.3718490600586	0	234.8466796875	493.2787780761719	42.08636474609375	518.1729736328125	55.78799819946289	18.70800018310547	42.65599822998047	OT227
BC03	77604.4765625	12	0	3.5174224376678467	13.963545799255371	70.3865737915039	1.0042176246643066	16.793479919433594	27.03125	0.3474906384944916	0	0.9120473265647888	0	2.074169635772705	340.26043701171875	335.0019226074219	165.22340393066406	0	684.0906982421875	1208.250244140625	26.588411331176758	398.5379943847656	74.61799621582031	26.15999984741211	61.8380012512207	OT227
BC03	77705.21875	13	8.051135063171387	7.182661056518555	10.832514762878418	34.2777099609375	0	19.48906898498535	40.140708923339844	4.527438163757324	6.661588191986084	1.9690885543823242	0.6432589292526245	5.484283447265625	62.25428771972656	75.79711151123047	1.451664686203003	2.06254506111145	235.99916076660156	406.3666687011719	12.214213371276855	491.2099914550781	131.9320068359375	50.55500030517578	83.81700134277344	OT227
BC03	77712.9296875	15	0.35227787494659424	11.071773529052734	20.31863784790039	57.87016677856445	2.246986150741577	89.18001556396484	105.90437316894531	6.6226582527160645	32.90211868286133	62.155155181884766	35.104251861572266	5.363015174865723	438.58721923828125	277.0664978027344	39.09601593017578	0	466.7571105957031	810.25396728515625	57.584632873535156	510.36199951171875	57.858001708984375	24.900999069213867	139.83799743652344	OT227
BC03	78288.6484375	15	0	4.545311450958252	21.033626556396484	41.64186096191406	4.393045902252197	95.44505310058594	94.819366455078125	1.3769340515136719	15.472785949707031	3.3046107292175293	18.625383377075195	0	399.9955749511719	104.83858489990234	138.3890838623047	0.2481502741575241	392.26739501953125	591.54962158203125	20.906818389892578	570.68499755859375	93.990997314453125	42.98699951171875	103.41899871826172	OT227
BC03	78584.5546875	13	1.1884565353393555	20.446916580200195	12.277406692504883	6.620108127593994	1.2311972379684448	78.51915740966797	17.945194244384766	27.0267333984375	4.592828750610352	1.1526223421096802	0	3.3968088626861572	178.2119140625	17.682476043701172	0.36855968832969666	0	482.364990234375	880.41363525390625	25.38969612121582	468.1260070800781	65.80400085449219	23.891000747680664	58.9379997253418	OT227
BC03	78610.2890625	15	0	6.363020420074463	14.694587707519531	40.43977355957031	0	16.622657775878906	32.60624694824219	19.066669464111328	14.531201362609863	4.7145609855651855	3.653508186340332	4.189716339111328	196.17543029785156	144.84930419921875	11.712679862976074	0.37184807658195496	235.8883514404297	510.70947265625	26.138648986816406	636.72998046875	66.00499725341797	27.31100082397461	53.40299987792969	OT227
BC03	78701.5	14	0	4.942490577697754	35.1120491027832	21.845081329345703	2.8309056758880615	62.769588470458984	79.8187026977539	2.3976657390594482	44.66051483154297	4.595465183258057	11.630983352661133	8.29207992553711	676.926025390625	107.83348846435547	17.3433780670166	0	318.73394775390625	700.57073974609375	29.701766967773438	530.15997314453125	51.57500076293945	18.23200035095215	77.00800323486328	OT227
BC03	78768.6171875	14	0	9.652523040771484	26.855623245239258	42.20623779296875	6.891325950622559	57.49586868286133	39.56646728515625	1.6626739501953125	21.42021369934082	1.4573837518692017	11.128030776977539	1.0704399347305298	546.343017578125	192.7947235107422	117.95301055908203	4.118213176727295	251.80374145507812	529.8702392578125	9.704249382019043	499.87799072265625	46.558998107910156	15.923999786376953	96.14099884033203	OT227
BC03	78791.1484375	14	3.7616069316864014	10.638012886047363	27.522964477539062	55.528594970703125	2.768573522567749	48.70140075683594	76.13348388671875	37.687652587890625	4.626543998718262	14.35626220703125	10.345100402832031	5.597487449645996	368.4590148925781	155.36154174804688	114.48554229736328	0.3452528715133667	218.78976440429688	464.7570495605469	15.872272491455078	445.0589904785156	66.71900177001953	26.684999465942383	88.48100280761719	OT227
BC03	78890.8828125	14	0	2.310837984085083	6.406708717346191	16.37681007385254	2.604522943496704	48.7265510559082	65.70549774169922	10.915778160095215	14.698784828186035	6.855831623077393	20.399038314819336	3.869900703430176	687.5316162109375	19.631450653076172	413.2811279296875	4.460379600524902	535.96185302734375	1031.8128662109375	24.833953857421875	508.1159973144531	64.38200378417969	25.174999237060547	77.21399688720703	OT227
BC03	78903.453125	13	4.2603864669799805	7.303719520568848	11.85751724243164	21.457416534423828	1.951366901397705	21.08340072631836	49.01883316040039	3.139286756515503	0	0.6236824989318848	7.63119649887085	4.176168441772461	125.84474182128906	94.085906982421875	85.85517883300781	0.29048630595207214	212.60972595214844	466.2209167480469	17.076513290405273	508.1470031738281	125.78700256347656	47.672000885009766	54.00699996948242	OT227
BC03	79282.4765625	14	0.06634050607681274	8.168784141540527	27.653610229492188	46.958168029785156	4.166224956512451	169.4170379638672	90.41557312011719	68.383331298828125	0.22660322487354279	13.171632766723633	15.771669387817383	1.654722809791565	499.5567321777344	376.4172058105469	377.2161865234375	0.11082006245851517	233.5023956298828	441.7710266113281	6.753945350646973	472.45001220703125	62.1349983215332	24.452999114990234	97.246002197265625	OT227
BC03	79360.625	15	3.065399408340454	12.072890281677246	6.692419052124023	29.089263916015625	0.7667039036750793	14.27273178100586	100.75715637207031	11.694190979003906	13.756587028503418	11.714628219604492	29.619844436645508	22.446460723876953	172.90780639648438	224.02783203125	384.9184265136719	0	416.28338623046875	822.09771728515625	38.93479919433594	560.50299072265625	88.72200012207031	41.09400177001953	119.39800262451172	OT227
BC03	79481.46875	14	0.7574886083602905	18.78458023071289	10.372118949890137	20.49622344970703	4.283328056335449	36.61453628540039	92.23603820800781	9.048352241516113	45.1417121887207	11.09896183013916	16.659353256225586	13.715998649597168	562.6806640625	17.40253448486328	4.201531887054443	1.9220553636550903	261.1417541503906	553.8695068359375	18.593751907348633	500.20098876953125	60.255001068115234	22.88599967956543	73.50199890136719	OT227
BC03	79689.4375	14	2.5787646770477295	2.5293056964874268	6.040225505828857	11.059830665588379	2.9010374546051025	26.48749542236328	39.30656051635742	2.3480782508850098	12.100221633911133	0.03174977004528046	4.301557540893555	1.9130241870880127	176.24819946289062	20.261737823486328	9.259052276611328	2.2740235328674316	307.14910888671875	585.47698974609375	42.55501174926758	624.906005859375	65.51100158691406	25.36199951171875	54.39899826049805	OT227
BC03	79996.1328125	13	3.794625759124756	2.9176270961761475	7.525445938110352	49.26983642578125	13.221492767333984	47.67915344238281	26.843921661376953	4.042125701904297	0.5851199626922607	3.664543390274048	0.36661580204963684	5.321700096130371	419.4561462402344	67.48149871826172	28.816551208496094	0.22591285407543182	241.38169860839844	495.7969055175781	34.93081283569336	541.0880126953125	78.6729965209961	29.90999984741211	56.07099914550781	OT227
BC03	80718.2265625	14	0.5965990424156189	22.943544387817383	33.9475212097168	38.30607223510742	52.85982131958008	114.54195404052734	167.2536163330078	67.5849838256836	18.576021194458008	21.80912208557129	25.150684356689453	24.02608299255371	1243.268798828125	70.57453918457031	22.132244110107422	0	294.87860107421875	616.37158203125	59.838966369628906	492.760986328125	44.4119987487793	15.069999694824219	109.19300079345703	OT227
BC03	80923.421875	16	7.340633869171143	57.761905670166016	44.45550537109375	98.976593017578125	15.109509468078613	69.76580810546875	65.87284851074219	53.399559020996094	33.055816650390625	12.538285255432129	31.90380096435547	17.677528381347656	610.40814208984375	262.91064453125	47.967796325683594	55.16257095336914	108.85440826416016	322.0445251464844	16.355249404907227	688	61.45600128173828	26.89299964904785	87.0979995727539	OT227
BC03	80951.8515625	14	1.1293717622756958	7.682439804077148	7.479705810546875	37.0213623046875	3.0490217208862305	55.60398864746094	69.140411376953125	14.545660018920898	21.322389602661133	17.045764923095703	23.548208236694336	2.5865671634674072	424.2331848144531	242.38137817382812	630.73919677734375	10.706543922424316	224.1635284423828	388.6820068359375	8.392875671386719	479.7950134277344	64.11799621582031	25.59000015258789	99.51899719238281	OT227
BC03	80972.0546875	14	0.051504120230674744	32.63941955566406	38.159297943115234	57.60731887817383	5.550374507904053	102.0377197265625	245.34213256835938	116.73355865478516	70.8672103881836	36.240272521972656	16.986989974975586	7.457784652709961	1497.5897216796875	276.882080078125	55.31541061401367	8.0215606689453125	466.8648681640625	877.5052490234375	20.498939514160156	533.18902587890625	57.94900131225586	22.2810001373291	101.74400329589844	OT227
BC03	80977.7109375	14	5.30238151550293	10.423640251159668	6.200212478637695	18.6486759185791	0.21959079802036285	69.89595031738281	35.59516143798828	7.935575008392334	3.357138156890869	9.141083717346191	15.921561241149902	9.191102027893066	516.85601806640625	107.35694122314453	7.333352565765381	0	520.876220703125	909.08831787109375	51.42177963256836	611.5460205078125	83.2750015258789	34.34299850463867	61.40999984741211	OT227
BC03	81252.4453125	17	1.899264931678772	7.54617166519165	12.483976364135742	37.57232666015625	12.64302921295166	36.45222854614258	69.15228271484375	40.887577056884766	15.81900691986084	3.028811454772949	21.396196365356445	5.386170864105225	406.8645324707031	76.8387451171875	0.9974498152732849	0.04890310764312744	217.43618774414062	487.1773376464844	21.827367782592773	621.64501953125	78.8740005493164	39.50699996948242	94.0989990234375	OT227
BC03	81279.5859375	15	0.8761328458786011	7.53654670715332	21.097795486450195	28.241212844848633	11.301609992980957	115.27400970458984	323.4887390136719	12.606451034545898	42.923683166503906	20.06717872619629	11.72177505493164	6.436913967132568	907.974365234375	60.906211853027344	622.4295654296875	3.330026626586914	741.84100341796875	1296.9473876953125	116.33317565917969	590.61700439453125	78.1709976196289	33.57600021362305	24.545000076293945	OT227
BC03	81447.3671875	15	2.5499167442321777	9.988903045654297	8.819768905639648	26.96091079711914	0.4979376196861267	13.717839241027832	49.857521057128906	3.280930757522583	15.896249771118164	8.104543685913086	18.205049514770508	3.6344175338745117	255.13328552246094	44.64826202392578	13.12835693359375	2.29641056060791	264.8254699707031	493.8603210449219	23.733112335205078	618.1519775390625	88.59600067138672	39.61600112915039	77.80500030517578	OT227
BC03	81775.234375	15	0	1.0379334688186646	11.835967063903809	14.783164024353027	0	34.34233093261719	51.491844177246094	16.55523109436035	1.5123603343963623	7.151349067687988	30.21275520324707	0.8396462798118591	148.40280151367188	4.20828914642334	0	0.11269029229879379	237.4894561767578	425.4104309082031	25.26720428466797	632.2860107421875	65.871002197265625	27.972000122070312	90.384002685546875	OT227
BC03	81784.5703125	13	0	2.853269338607788	1.2078611850738525	7.378504753112793	1.0567071437835693	0.6435458064079285	13.319981575012207	10.427172660827637	1.4708977937698364	0.09333997219800949	1.4448089599609375	1.5967230796813965	51.565555572509766	4.588564872741699	0	0.35513630509376526	266.93353271484375	546.1541748046875	11.244426727294922	531.14801025390625	138.5229949951172	51.672000885009766	72.302001953125	OT227
BC03	82597.96875	14	0.7745602130889893	19.934465408325195	35.260189056396484	39.578880310058594	1.4010298252105713	91.28367614746094	173.25074768066406	54.15058517456055	10.14039421081543	14.56151008605957	19.384279251098633	38.86305618286133	1030.927734375	107.09759521484375	53.41536331176758	1.0700461864471436	460.7148742675781	786.44970703125	30.879779815673828	532.89398193359375	58.185001373291016	21.97100067138672	83.707000732421875	OT227
BC03	82640.9921875	14	0	74.24381256103516	14.713483810424805	15.151055335998535	4.543179512023926	80.59619903564453	20.61104393005371	23.537996292114258	0.059538766741752625	1.785426139831543	12.748906135559082	0	285.126953125	29.599849700927734	38.639713287353516	0.2618081867694855	268.48406982421875	590.688720703125	46.01276397705078	582.61798095703125	122.63400268554688	49.862998962402344	53.28499984741211	OT227
BC03	82703.3828125	15	2.1288959980010986	22.096635818481445	32.7928466796875	40.59326171875	51.76255798339844	159.80780029296875	158.16961669921875	4.451416492462158	6.363733291625977	29.295074462890625	14.10190200805664	24.226999282836914	415.32330322265625	31.746566772460938	3.2776880264282227	2.145803928375244	499.93963623046875	881.9710693359375	19.180330276489258	613.291015625	46.06399917602539	16.367000579833984	83.39399719238281	OT227
BC03	82775.3125	14	0.5490058660507202	9.621360778808594	14.222786903381348	30.62775230407715	15.163410186767578	51.89133071899414	44.6978759765625	31.13131332397461	1.911120891571045	4.617533206939697	26.210512161254883	4.972916126251221	109.26348114013672	15.943833351135254	0	0.7229170203208923	363.489990234375	635.19818115234375	60.87394332885742	572.55499267578125	68.15399932861328	26.540000915527344	38.62799835205078	OT227
BC03	83010.5703125	16	1.0129238367080688	13.912004470825195	32.07384490966797	17.86192512512207	2.495084047317505	56.8028450012207	64.03717803955078	11.569952964782715	5.855966567993164	8.45386028289795	14.550034523010254	2.4679527282714844	1181.7249755859375	142.0636749267578	5.736915588378906	0.34108829498291016	266.1717834472656	520.9984130859375	15.336118698120117	612.9169921875	52.83599853515625	21.177000045776367	65.30000305175781	OT227
BC03	83201.1328125	14	0.27805474400520325	0	9.343671798706055	15.893453598022461	3.4245705604553223	12.884468078613281	18.37067222595215	10.73474407196045	5.9231858253479	13.070029258728027	9.931057929992676	2.022580146789551	167.2208251953125	81.1922836303711	139.71922302246094	0	304.00848388671875	538.414306640625	37.65553665161133	633.4940185546875	97.6780014038086	40.51900100708008	54.07899856567383	OT227
BC03	83275.8828125	14	0.5795926451683044	0	4.483664035797119	11.314997673034668	0	3.115544557571411	39.560272216796875	4.894382476806641	14.692798614501953	1.133779525756836	6.32994270324707	0	234.8720245361328	1.406356692314148	83.1995849609375	0.8453813791275024	215.71434020996094	361.1906433105469	9.108637809753418	542.5479736328125	124.04299926757812	52.066001892089844	104.33000183105469	OT227
BC03	83354	15	0.11135642230510712	0.07185233384370804	12.293013572692871	24.995532989501953	0.6083741188049316	76.722137451171875	56.18523406982422	2.089264392852783	7.669421672821045	2.02695369720459	13.16161060333252	2.724113702774048	226.29969787597656	12.152960777282715	0	0.3220687806606293	457.18548583984375	770.03948974609375	43.321205139160156	611.63800048828125	65.73200225830078	27.176000595092773	54.64099884033203	OT227
BC03	83529.4140625	15	2.1111221313476562	3.862922430038452	5.410684108734131	10.601727485656738	0.9371591210365295	12.025812149047852	30.778697967529297	1.635900616645813	10.410591125488281	4.170639991760254	9.217741012573242	9.2008209228515625	178.42230224609375	40.86225509643555	55.10658264160156	0	275.3255310058594	521.3760986328125	12.18542766571045	614.24700927734375	105.1709976196289	46.92100143432617	72.59600067138672	OT227
BC03	83701.8984375	17	0	6.652553081512451	31.23344612121582	16.918771743774414	12.524184226989746	21.834203720092773	124.76097106933594	20.58930206298828	25.873666763305664	14.993124961853027	36.26708221435547	16.396835327148438	662.554443359375	41.022342681884766	0	0.49165958166122437	223.6420440673828	416.3905334472656	23.246187210083008	626.23797607421875	57.34299850463867	26.11199951171875	102.83300018310547	OT227
BC03	83800.9140625	14	0	5.084724426269531	26.099987030029297	29.769983291625977	20.79560661315918	43.62253952026367	44.49613952636719	21.188251495361328	22.321218490600586	0	19.24401092529297	6.211030960083008	611.72784423828125	67.85591125488281	522.93603515625	0.24413880705833435	240.75465393066406	519.365234375	2.551562786102295	526.29302978515625	69.33899688720703	28.832000732421875	113.58499908447266	OT227
BC03	84010.453125	12	0.825612485408783	9.15104866027832	35.83613204956055	45.69617462158203	7.983020782470703	123.37311553955078	149.41534423828125	71.78307342529297	22.943775177001953	31.321624755859375	41.5406379699707	46.24592590332031	345.7001953125	167.6844940185547	99.3899154663086	3.92936372756958	431.9019470214844	738.3948974609375	14.853360176086426	405.19000244140625	43.57699966430664	12.53499984741211	71.34700012207031	OT227
BC03	84209.296875	14	0.2877836227416992	26.008588790893555	42.622154235839844	47.277767181396484	1.6036839485168457	172.4346160888672	161.35137939453125	25.476213455200195	29.614023208618164	7.066188812255859	29.3443546295166	8.88201904296875	534.93792724609375	157.6920623779297	52.446449279785156	1.3089206218719482	358.5997009277344	914.93341064453125	41.29507827758789	528.00299072265625	56.89500045776367	20.854999542236328	60.63600158691406	OT227
BC03	84342.0859375	14	0.2725411653518677	12.226277351379395	13.218111991882324	29.733354568481445	15.965335845947266	46.31058120727539	74.10896301269531	9.293027877807617	11.402953147888184	24.766176223754883	16.642162322998047	4.808593273162842	440.0436706542969	194.71104431152344	77.84269714355469	0.7029678821563721	259.06195068359375	630.80303955078125	7.669798851013184	490.5530090332031	91.08100128173828	38.89799880981445	95.60399627685547	OT227
BC03	84352.09375	16	5.632115364074707	3.864379405975342	21.646743774414062	25.896455764770508	17.65380096435547	45.17673110961914	126.3959732055664	33.23988342285156	16.824176788330078	12.631080627441406	37.08702850341797	8.242565155029297	182.020751953125	6.21774959564209	2.526658058166504	6.357913970947266	423.0166931152344	900.1163330078125	20.132843017578125	606.58197021484375	53.7130012512207	22.625	109.48100280761719	OT227
BC03	84387.75	17	1.9255059957504272	8.19300651550293	9.223601341247559	9.499966621398926	0	40.277610778808594	59.889678955078125	1.8638111352920532	0.4561677575111389	15.745367050170898	43.080989837646484	8.69204044342041	3.677853584289551	21.66085433959961	16.376291275024414	2.0170581340789795	424.8860168457031	755.5870361328125	9.567267417907715	714.27398681640625	78.54000091552734	39.516998291015625	101.60399627685547	OT227
BC03	84441.0703125	16	0	2.912541627883911	22.180097579956055	7.182272911071777	1.1906273365020752	80.25050354003906	54.767276763916016	15.749876976013184	1.4828100204467773	10.185101509094238	9.811002731323242	0.6331273913383484	252.6367645263672	24.109594345092773	0.8730982542037964	0.32921066880226135	243.4414520263672	416.29449462890625	31.01447296142578	641.80999755859375	71.45800018310547	32.237998962402344	54.108001708984375	OT227
BC03	84852.171875	17	2.048619508743286	16.118574142456055	60.19963455200195	107.176025390625	6.885256290435791	68.9384765625	171.39111328125	102.55702209472656	8.489826202392578	4.098792552947998	20.62654685974121	40.369529724121094	979.979248046875	564.7294921875	715.3072509765625	1.0187430381774902	356.32666015625	618.08197021484375	27.43472671508789	689.09600830078125	69.40799713134766	33.08599853515625	66.98999786376953	OT227
BC03	85016.7578125	13	0	0.7387906908988953	13.438942909240723	47.63956069946289	6.342855930328369	64.59916687011719	97.97825622558594	12.698793411254883	52.768184661865234	17.019866943359375	15.493463516235352	1.7126047611236572	415.4212646484375	174.28550720214844	128.26405334472656	0.3390868008136749	441.38995361328125	782.18994140625	30.502864837646484	415.87200927734375	56.939998626708984	19.548999786376953	63.26900100708008	OT227
BC03	85138.5703125	15	1.4393573999404907	2.563253879547119	27.010967254638672	41.8050651550293	4.671453952789307	71.73369598388672	30.171724319458008	3.496274709701538	26.435192108154297	7.196592330932617	0.9901498556137085	0	329.443359375	75.58960723876953	114.63481903076172	0.6115865707397461	256.7313232421875	533.617431640625	16.780046463012695	601.62298583984375	60.37900161743164	24.084999084472656	50.37200164794922	OT227
BC03	85278.0625	13	0.19219587743282318	18.242435455322266	27.557270050048828	31.306447982788086	7.605667591094971	83.3164291381836	187.697265625	60.59939193725586	45.76314163208008	22.45050621032715	29.97573471069336	65.8106460571289	895.8770751953125	104.06368255615234	5.037200927734375	2.3870432376861572	376.6855163574219	540.14093017578125	14.175859451293945	498.7460021972656	46.034000396728516	14.204999923706055	58.17499923706055	OT227
BC03	85733.1015625	14	5.772428512573242	0.04554746672511101	1.2680031061172485	6.292727470397949	1.38493812084198	1.2303582429885864	50.09433364868164	1.957622766494751	1.6074702739715576	1.9328758716583252	11.15329647064209	3.3945205211639404	2.9729092121124268	2.8294808864593506	1.2046798467636108	0	388.27569580078125	725.903076171875	11.487204551696777	516.4580078125	132.62899780273438	54.89699935913086	88.4749984741211	OT227
BC03	85762.484375	14	2.360715389251709	2.946133852005005	15.131631851196289	26.630334854125977	3.463639259338379	3.041938543319702	53.62659454345703	137.56747436523438	7.203339576721191	3.644462823867798	8.447117805480957	13.894394874572754	427.08447265625	0.578090488910675	67.47821044921875	7.029853820800781	586.0150146484375	985.887451171875	38.96683883666992	534.37200927734375	87.48999786376953	35.821998596191406	25.434999465942383	OT227
BC03	86118.1640625	14	0	8.642974853515625	22.351057052612305	54.47171401977539	0	5.471012592315674	15.789809226989746	3.2296624183654785	3.6574113368988037	10.12112808227539	5.523743152618408	12.22890567779541	6.306644916534424	171.75732421875	5.8370819091796875	0.07607190310955048	314.3017578125	629.0836181640625	10.540514945983887	601.85699462890625	84.43900299072266	34.755001068115234	54.0890007019043	OT227
BC03	86471.7734375	13	4.859954833984375	8.329094886779785	21.487045288085938	26.61916732788086	7.820606708526611	34.57841110229492	93.95585632324219	6.5529680252075195	26.877214431762695	6.776421070098877	25.1149959564209	4.725264549255371	562.36004638671875	1.980143666267395	0.9104287624359131	0.9897963404655457	349.5763244628906	610.68890380859375	40.752071380615234	472.4020080566406	70.07599639892578	26.322999954223633	77.1510009765625	OT227
BC03	86477.7578125	13	0.28618332743644714	3.4116296768188477	20.95212173461914	24.773263931274414	21.048784255981445	23.65505027770996	99.74666595458984	22.412879943847656	8.259069442749023	34.48933792114258	19.35601806640625	11.591559410095215	542.28631591796875	36.031768798828125	7.877195358276367	0	350.5735168457031	629.96539306640625	46.0991096496582	506.39599609375	40.529998779296875	12.055000305175781	72.03600311279297	OT227
BC03	86500.2578125	15	3.498349666595459	8.430139541625977	12.088747024536133	21.17198371887207	2.174527645111084	37.243736267089844	111.03046417236328	7.856869220733643	4.507497787475586	3.8765511512756348	8.687919616699219	6.282887935638428	411.1512145996094	35.2288818359375	0	0.6828668117523193	438.3062744140625	751.4632568359375	48.51248550415039	572.00299072265625	63.86000061035156	26.070999145507812	50.9900016784668	OT227
BC03	86515.3515625	13	1.825549602508545	2.2402758598327637	7.404323101043701	20.548070907592773	0.833211362361908	3.2910616397857666	36.87266159057617	221.42596435546875	10.473095893859863	11.663741111755371	1.5732983350753784	4.235979080200195	492.9254455566406	18.0069580078125	146.12449645996094	0.386563241481781	629.6859130859375	1135.341552734375	21.829008102416992	501.5379943847656	69.50599670410156	25.28499984741211	25.049999237060547	OT227
BC03	86806.484375	16	1.2951675653457642	2.876060962677002	19.371112823486328	31.54437828063965	0.9001367092132568	4.207170009613037	20.549850463867188	5.42142915725708	8.37418270111084	3.7174651622772217	3.582637071609497	0	158.87403869628906	18.999366760253906	7.522252082824707	0	234.27682495117188	397.6390686035156	30.440458297729492	603.8699951171875	99.180999755859375	48.77899932861328	118.67900085449219	OT227
BC03	86892.4609375	14	0	15.505330085754395	16.53940200805664	25.420080184936523	2.6325271129608154	16.390390396118164	7.962806701660156	28.57996368408203	11.990262031555176	9.51016902923584	9.542900085449219	2.4151885509490967	41.881465911865234	39.24505615234375	3.277163028717041	0	189.18780517578125	376.388671875	9.799091339111328	560.6290283203125	94.24500274658203	40.0989990234375	94.22899627685547	OT227
BC03	86905.84375	13	0.19896432757377625	8.460444450378418	14.399521827697754	10.204858779907227	3.6305007934570312	18.905698776245117	32.73860168457031	10.621925354003906	24.963945388793945	10.112886428833008	13.418427467346191	7.926888465881348	268.0264587402344	9.254176139831543	0.22114674746990204	0.5220025777816772	307.93670654296875	618.6673583984375	37.18960189819336	540.34100341796875	105.23300170898438	40.70800018310547	59.94300079345703	OT227
BC03	86923.890625	14	0	2.7257699966430664	19.612592697143555	38.391483306884766	0.4697798192501068	33.5823974609375	6.684121131896973	25.096952438354492	10.091730117797852	6.969590187072754	4.84880256652832	1.926135778427124	154.355224609375	49.79838562011719	0	0	272.3559875488281	482.81744384765625	12.35640811920166	575.61798095703125	106.01699829101562	43.55799865722656	29.141000747680664	OT227
BC03	86951.5234375	15	0	3.1675961017608643	15.814811706542969	35.99047088623047	0	16.686649322509766	34.7137451171875	2.124174118041992	0.9811881184577942	6.129453659057617	2.6969141960144043	1.8494594097137451	277.4192810058594	59.918212890625	20.565269470214844	0.7428224086761475	242.7720947265625	431.1431579589844	19.929033279418945	602.86297607421875	42.83599853515625	15.121000289916992	111.38999938964844	OT227
BC03	87382.6328125	16	0.5989108681678772	9.180248260498047	38.503150939941406	33.78020095825195	5.613583087921143	127.00226593017578	194.7708282470703	20.19096565246582	66.19218444824219	13.68694019317627	44.22722625732422	28.236801147460938	882.2132568359375	120.78910827636719	58.24550247192383	0	296.287353515625	475.8716735839844	8.112940788269043	605.87200927734375	67.647003173828125	32.849998474121094	148.3560028076172	OT227
BC03	87463.828125	14	0.0571000799536705	16.714244842529297	29.810556411743164	59.81317138671875	3.9115686416625977	72.20832061767578	126.54954528808594	15.920790672302246	42.38676452636719	8.540822982788086	13.55066967010498	10.821637153625488	66.83299255371094	216.41940307617188	34.1720085144043	0	399.2608337402344	759.23468017578125	38.52159881591797	500.90399169921875	62.55799865722656	24.0049991607666	67.154998779296875	OT227
BC03	87567.40625	13	0	5.874598503112793	19.13677978515625	23.6237850189209	2.8716323375701904	82.2557601928711	86.69004821777344	2.3143744468688965	22.73334503173828	22.453022003173828	20.61583137512207	10.432194709777832	733.6126708984375	160.72608947753906	86.14306640625	0	248.12994384765625	536.17236328125	32.615413665771484	466.1960144042969	64.78900146484375	23.764999389648438	78.44100189208984	OT227
BC03	87592.1328125	15	0	7.625077247619629	28.17372703552246	9.266557693481445	10.023676872253418	9.341511726379395	161.00277709960938	35.3752326965332	12.93149471282959	8.986461639404297	4.509225368499756	17.859867095947266	280.1348876953125	1.8176642656326294	0	3.261563301086426	212.00704956054688	493.3677978515625	15.684062957763672	630.47100830078125	83.96900177001953	36.60300064086914	34.52399826049805	OT227
BC03	88553.265625	15	0.6708713173866272	10.77490234375	28.97904396057129	29.022966384887695	0.5186931490898132	17.80840301513672	204.4248046875	16.018375396728516	36.95859146118164	13.648394584655762	42.34754943847656	6.9600067138671875	913.175537109375	42.95708465576172	5.9030890464782715	0	294.8603515625	577.3177490234375	31.469501495361328	619.3170166015625	83.36799621582031	36.59400177001953	55.680999755859375	OT227
BC03	88790.640625	13	4.973022937774658	4.27235221862793	12.890203475952148	1.4393776655197144	1.144402265548706	4.763816833496094	18.102466583251953	3.4299161434173584	7.759483337402344	2.371617078781128	25.131549835205078	6.858182430267334	14.25999927520752	18.310165405273438	0	1.0864808559417725	314.4792785644531	601.3760986328125	35.55223083496094	455.23199462890625	96.345001220703125	39.891998291015625	128.3800048828125	OT227
BC03	88807.828125	13	1.8631302118301392	14.391860961914062	15.26994514465332	9.066802024841309	20.67996597290039	32.52540588378906	117.47431945800781	10.318448066711426	11.445735931396484	19.333576202392578	11.471650123596191	11.048022270202637	410.6070251464844	39.057891845703125	2.863511323928833	1.0380371809005737	287.6141662597656	611.64453125	24.767255783081055	480.00299072265625	59.27899932861328	21.054000854492188	80.88200378417969	OT227
BC03	88817.71875	16	2.529604434967041	35.497676849365234	92.94747161865234	91.3136215209961	7.0161452293396	133.1334991455078	153.94691467285156	196.13568115234375	63.06999206542969	14.42782211303711	47.92292022705078	62.45188522338867	886.3162841796875	620.3214111328125	332.1756591796875	11.011863708496094	267.7677001953125	463.228271484375	47.3939208984375	592.218017578125	39.37699890136719	13.722999572753906	94.38300323486328	OT227
BC03	88861.015625	13	0.22136075794696808	14.201762199401855	6.245757579803467	15.208755493164062	4.726861476898193	2.5605571269989014	36.939422607421875	6.831982612609863	11.627467155456543	0.4262830317020416	4.164364337921143	1.8211369514465332	13.803315162658691	0.392545223236084	18.283205032348633	0.2633430063724518	244.54013061523438	471.4301452636719	20.05362319946289	534.281005859375	108.88400268554688	45.07699966430664	144.09800720214844	OT227
BC03	88907.0078125	13	0.11397824436426163	4.0361785888671875	9.798966407775879	17.63524055480957	11.979012489318848	185.62930297851562	75.36866760253906	62.15444564819336	15.482268333435059	5.3433451652526855	8.243282318115234	5.477354526519775	489.6825866699219	52.318939208984375	0	0.33983173966407776	178.14402770996094	409.37860107421875	8.939050674438477	484.5039978027344	52.87099838256836	17.577999114990234	68.03299713134766	OT227
BC03	88934.453125	14	0	1.0184075832366943	3.70833158493042	27.51372528076172	25.73655128479004	22.498729705810547	65.78450775146484	12.45792007446289	4.112339973449707	11.177541732788086	47.33831787109375	1.3415077924728394	302.9480895996094	67.98839569091797	2.4701087474823	0	302.666015625	536.12939453125	25.094478607177734	541.06597900390625	77.00299835205078	30.975000381469727	36.21099853515625	OT227
BC03	89019.234375	14	0.44461581110954285	4.153234481811523	30.704038619995117	55.735809326171875	34.66490173339844	1.5825607776641846	11.81275463104248	89.07208251953125	16.470935821533203	48.62220001220703	11.44674015045166	7.948090076446533	484.22088623046875	28.87197494506836	0.8829573392868042	0.81298828125	670.9822998046875	1323.3846435546875	69.95623016357422	473.5870056152344	60.854000091552734	23.173999786376953	71.64600372314453	OT227
BC03	89416.34375	14	2.9752681255340576	22.71295166015625	41.39333724975586	93.84516143798828	3.503307819366455	235.84486389160156	138.53848266601562	66.4991683959961	46.689239501953125	22.111404418945312	6.904294490814209	27.60537338256836	238.20904541015625	233.28915405273438	541.568603515625	1.066399335861206	384.2646179199219	692.0328369140625	21.06020736694336	470.3559875488281	70.28900146484375	28.183000564575195	72.71299743652344	OT227
BC03	90165.4140625	14	1.3632228374481201	1.5014772415161133	9.875774383544922	51.47814178466797	2.0796494483947754	58.30084228515625	55.35575866699219	4.76143217086792	8.438549041748047	4.543323993682861	13.913642883300781	1.7826062440872192	719.7972412109375	223.2919464111328	19.157958984375	0	448.48480224609375	873.40570068359375	73.68091583251953	489.8330078125	47.5	16.45199966430664	98.13899993896484	OT227
BC03	90345.796875	13	0	3.9857470989227295	0.49226173758506775	15.809077262878418	0.2467377930879593	95.81920623779297	84.66520690917969	38.253204345703125	2.5592076778411865	7.92594051361084	9.770716667175293	15.852089881896973	448.4922180175781	162.19918823242188	6.120769023895264	1.4782793521881104	198.46005249023438	344.0692138671875	6.340862274169922	494.92401123046875	47.720001220703125	15.008999824523926	62.33100128173828	OT227
BC03	90395.0390625	15	3.815004348754883	8.878580093383789	25.942691802978516	25.051612854003906	18.57151222229004	9.607099533081055	28.284738540649414	87.03124237060547	11.00280475616455	8.017719268798828	4.572725296020508	7.629443645477295	556.791748046875	13.725708961486816	0.8213490843772888	0	465.02947998046875	873.32452392578125	42.487152099609375	596.1829833984375	72.38899993896484	31.00200080871582	63.45899963378906	OT227
BC03	91017.125	13	3.3195855617523193	9.437307357788086	13.135536193847656	10.755867004394531	0	0	15.129796981811523	4.565670013427734	15.211359024047852	9.720346450805664	12.782855033874512	10.684725761413574	8.192138671875	6.3269829750061035	0	1.700640082359314	540.021240234375	929.61737060546875	45.86204147338867	494.54998779296875	98.4729995727539	38.50199890136719	69.94999694824219	OT227
BC03	91200.640625	15	0	9.55679702758789	17.990020751953125	34.827484130859375	0	53.77965545654297	33.149662017822266	6.820093154907227	5.714331150054932	2.3225691318511963	2.5334088802337646	1.19929039478302	218.14682006835938	36.27429962158203	15.988994598388672	0	326.3710021972656	541.7833251953125	10.042820930480957	650.46002197265625	61.025001525878906	24.510000228881836	54.619998931884766	OT227
BC03	91702.328125	14	0	0.47379669547080994	12.891498565673828	15.294392585754395	10.021478652954102	35.77968978881836	89.383392333984375	29.068225860595703	66.082550048828125	2.3892457485198975	7.74418830871582	1.3444947004318237	410.469482421875	7.975623607635498	98.11322784423828	1.17278254032135	546.5401611328125	862.3896484375	26.07085418701172	499.47198486328125	60.4900016784668	23.924999237060547	110.0250015258789	OT227
BC03	93060.390625	15	0	1.1793714761734009	0.8367275595664978	0.15459486842155457	0	0	48.115848541259766	0	0	1.6262092590332031	4.9003472328186035	5.072384357452393	3.10374116897583	0	0	0	220.20956420898438	586.75732421875	26.884685516357422	626.22998046875	60.86800003051758	24.65999984741211	69.65899658203125	OT227
BC03	93070.078125	15	0.2790568172931671	9.840540885925293	5.798811435699463	11.679018020629883	0.9102282524108887	6.074803352355957	16.235225677490234	26.065824508666992	7.742142677307129	6.854574680328369	10.855724334716797	0	0.02398620918393135	0.6445509195327759	3.7157440185546875	0.14436028897762299	276.55999755859375	529.60430908203125	69.41039276123047	668.2659912109375	68.3030014038086	29.385000228881836	91.86299896240234	OT227
BC03	93114.8203125	14	0	2.481584310531616	13.378957748413086	18.872953414916992	0	0.908880889415741	19.062171936035156	0.9462448358535767	0.17264728248119354	0	0	2.7951695919036865	6.740009784698486	26.304428100585938	0.27342209219932556	2.2156100273132324	251.5247039794922	492.07110595703125	6.305816173553467	533.29998779296875	124.68199920654297	51.45899963378906	75.0979995727539	OT227
BC03	93181.1953125	13	3.30716609954834	6.569046974182129	29.652528762817383	50.66851806640625	0.42668646574020386	57.99742126464844	83.758148193359375	47.71306228637695	18.34354591369629	17.06563949584961	8.770462989807129	11.712214469909668	395.4252014160156	83.23624420166016	0	0	297.8589782714844	506.8255920410156	44.006263732910156	493.8659973144531	46.7760009765625	14.682000160217285	71.20600128173828	OT227
BC03	93685.84375	14	0	6.418939590454102	1.8831522464752197	24.197418212890625	2.03085994720459	17.037446975708008	32.38251495361328	9.633000373840332	4.050411701202393	2.064234733581543	11.964343070983887	0	228.07196044921875	35.13545227050781	1.9198946952819824	0	402.41510009765625	713.47918701171875	53.11750030517578	505.7980041503906	91.285003662109375	38.68600082397461	87.147003173828125	OT227
BC03	94015.078125	15	0.16998018324375153	8.529996871948242	30.3413028717041	47.79018020629883	0.5782285332679749	36.714454650878906	164.4561309814453	42.04023361206055	21.092267990112305	21.182714462280273	30.941741943359375	5.548891544342041	426.6826477050781	165.56089782714844	1.6422922611236572	2.066884756088257	377.6600646972656	626.61328125	12.569199562072754	610.4110107421875	58.49100112915039	22.993999481201172	49.47600173950195	OT227
BC03	94223.65625	17	3.825007677078247	24.567203521728516	44.77149200439453	23.1157169342041	25.583377838134766	11.256612777709961	39.161895751953125	48.43618392944336	11.59534740447998	10.34714126586914	10.968935012817383	2.679305076599121	294.4708557128906	3.2135941982269287	0	0	175.55735778808594	418.6939697265625	25.618770599365234	604.4520263671875	50.59299850463867	21.93600082397461	115.10900115966797	OT227
BC03	94352.2109375	13	3.2506747245788574	4.309723377227783	0	2.783555746078491	0	0	7.038691997528076	0	0	4.202262878417969	1.852449893951416	0	14.533548355102539	0	0	0	394.3851013183594	736.18817138671875	43.61086654663086	563.50897216796875	78.93499755859375	30.398000717163086	74.5250015258789	OT227
BC03	94388.3984375	13	0.08688610792160034	3.9165825843811035	13.408097267150879	19.03923797607422	6.559731960296631	20.071800231933594	43.858238220214844	2.6066298484802246	6.284506797790527	10.573473930358887	0.2222347855567932	8.022737503051758	279.752685546875	51.81012725830078	17.397279739379883	0	385.9087219238281	709.00018310546875	31.48317527770996	516.739990234375	67.56500244140625	24.73200035095215	57.888999938964844	OT227
BC03	94410.7265625	14	0	4.258682727813721	0.8933313488960266	26.27363395690918	0	62.18574905395508	61.771278381347656	3.739499807357788	9.87636661529541	1.9436945915222168	12.954527854919434	1.3147830963134766	156.4202423095703	75.4380111694336	95.18171691894531	0	377.6430358886719	909.94451904296875	48.964820861816406	563.57098388671875	110.48600006103516	46.39099884033203	86.641998291015625	OT227
BC03	94804.703125	13	4.76785945892334	11.251657485961914	26.14322853088379	17.45543098449707	6.4191131591796875	23.791400909423828	39.119449615478516	16.307357788085938	3.610830068588257	4.291318893432617	4.076850414276123	3.4724812507629395	160.59010314941406	3.697516441345215	2.2760725021362305	0	229.67054748535156	398.6700134277344	16.78496551513672	498.0480041503906	44.547000885009766	13.866000175476074	83.839996337890625	OT227
BC03	95514.0859375	15	0	13.309298515319824	13.868902206420898	17.618303298950195	7.712778568267822	45.82941436767578	102.00202941894531	61.76760482788086	9.653355598449707	5.341197967529297	30.422304153442383	7.630786418914795	219.5942840576172	94.57344818115234	0.3022606074810028	0	289.71710205078125	525.43292236328125	15.470073699951172	566.49102783203125	78.63700103759766	34.49700164794922	71.68000030517578	OT227
BC03	95690.0546875	13	0.21276091039180756	9.295108795166016	30.731632232666016	18.453947067260742	0.3267481029033661	14.182887077331543	30.27926254272461	285.8285827636719	17.703950881958008	10.845746040344238	28.08469581604004	0.17107699811458588	805.20220947265625	23.486255645751953	110.42797088623047	10.309758186340332	674.83636474609375	1124.2000732421875	51.72954177856445	518.87298583984375	70.16500091552734	25.709999084472656	37.736000061035156	OT227
BC03	96234.453125	16	3.944878101348877	5.729163646697998	28.740339279174805	21.280296325683594	0.31971657276153564	51.89170837402344	133.8921661376953	117.60430908203125	102.3266830444336	8.081991195678711	36.78495407104492	34.22584533691406	985.3590087890625	192.28526306152344	349.5655212402344	11.984854698181152	350.09912109375	712.2646484375	34.035640716552734	630.1190185546875	78.6449966430664	36.007999420166016	28.988000869750977	OT227
BC03	97033.609375	14	0	7.070281505584717	28.002466201782227	28.30774688720703	23.9422607421875	106.93090057373047	99.17402648925781	10.791128158569336	3.3480427265167236	0.26583823561668396	7.374101161956787	0	595.10186767578125	48.35514450073242	0.2151022106409073	3.7805168628692627	461.0740966796875	878.6878662109375	28.20552635192871	544.95599365234375	94.93000030517578	39.279998779296875	43.55799865722656	OT227
BC03	97189.7421875	13	0.14788345992565155	1.1349170207977295	2.426248788833618	9.655449867248535	1.5043785572052002	7.499488830566406	0	12.591890335083008	10.831342697143555	5.454887866973877	0	0	207.701904296875	6.5891852378845215	1.2854583263397217	1.6460909843444824	309.705322265625	540.59869384765625	4.555570602416992	509.2879943847656	61.117000579833984	22.027999877929688	82.88999938964844	OT227
BC03	97211.2890625	13	0.07445190846920013	2.718799591064453	14.873504638671875	32.8778190612793	0.9889512062072754	62.03716278076172	35.90394592285156	22.75182342529297	2.093116044998169	5.967472553253174	10.011248588562012	3.4961659908294678	194.04861450195312	151.34910583496094	38.71002197265625	0.6376020908355713	299.7010803222656	675.97027587890625	5.897948741912842	445.7699890136719	75.2040023803711	29.349000930786133	98.37999725341797	OT227
BC03	97279.375	13	1.7625641822814941	1.8115170001983643	3.9329981803894043	12.648966789245605	1.63960862159729	19.77172088623047	45.61192321777344	4.447099685668945	5.3134636878967285	0	1.7620160579681396	2.6785247325897217	211.1735382080078	21.414339065551758	49.90892791748047	0	490.4422302246094	855.623779296875	38.918487548828125	511.01800537109375	66.66400146484375	24.256000518798828	55.49300003051758	OT227
BC03	97492.578125	13	0	5.33271598815918	11.275429725646973	26.4333553314209	1.2216075658798218	11.780638694763184	2.1870644092559814	1.0678058862686157	9.88785457611084	2.086488723754883	2.6728601455688477	0.551468014717102	161.935546875	88.1705322265625	56.087284088134766	0	337.4688415527344	550.009521484375	24.334983825683594	492.0690002441406	128.75	49.566001892089844	84.90599822998047	OT227
BC03	97518.3359375	15	4.35015869140625	1.5890388488769531	9.951821327209473	17.2469425201416	0	40.85566711425781	44.577545166015625	7.54714298248291	1.8013871908187866	4.2680158615112305	1.3976244926452637	4.945608139038086	137.4509735107422	45.559322357177734	1.6638004779815674	0	274.7314147949219	503.47894287109375	18.704486846923828	618.781005859375	118.86799621582031	52.66600036621094	85.21199798583984	OT227
BC03	97571.7578125	13	2.5264015197753906	38.83842849731445	10.160258293151855	3.878340005874634	3.612687587738037	50.94993209838867	60.1937370300293	9.719801902770996	3.888268232345581	7.90779972076416	6.1172380447387695	9.60240650177002	434.8408508300781	0.89002925157547	49.47407913208008	0	271.3606872558594	552.46929931640625	16.974445343017578	523.32501220703125	65.38300323486328	23.486000061035156	44.981998443603516	OT227
BC03	97794.53125	15	1.2828375101089478	7.616802215576172	24.02391815185547	33.276309967041016	0.8372309803962708	78.82149505615234	90.89170837402344	10.428711891174316	40.66243362426758	4.6292948722839355	18.12301254272461	9.4038238525390625	472.8262023925781	81.54801940917969	54.32591247558594	0.6058725714683533	340.153076171875	565.943115234375	14.941307067871094	614.3179931640625	73.305999755859375	31.308000564575195	52.12900161743164	OT227
BC03	97882.25	13	1.0587828159332275	2.853830575942993	13.095746040344238	5.389366626739502	3.251657485961914	19.469280242919922	20.5159969329834	32.48405456542969	16.841367721557617	4.435953617095947	8.888392448425293	1.0225610733032227	153.28416442871094	13.470937728881836	15.750020027160645	0	218.95297241210938	380.6041259765625	27.86159324645996	525.43902587890625	92.16600036621094	35.797000885009766	62.518001556396484	OT227
BC03	98152.03125	15	0	1.7614415884017944	25.82402992248535	17.105493545532227	0.011152511462569237	7.849076271057129	75.88615417480469	20.087926864624023	32.543663024902344	9.46873950958252	15.935399055480957	0.3360426425933838	439.0793762207031	33.30646514892578	6.684548377990723	0	318.1172180175781	561.06988525390625	23.786556243896484	589.1719970703125	107.89299774169922	48.75400161743164	94.352996826171875	OT227
BC03	98313.609375	15	1.0558511018753052	10.65135669708252	26.914833068847656	41.83184051513672	2.965818405151367	85.15766906738281	170.73175048828125	9.686296463012695	17.72564125061035	5.9854230880737305	22.251697540283203	3.0922093391418457	662.1829833984375	93.18170166015625	199.88816833496094	3.033184766769409	274.7940673828125	575.43621826171875	18.360504150390625	577.9110107421875	76.38200378417969	33.45899963378906	78.2959976196289	OT227
BC03	98371.65625	14	5.141608715057373	20.279661178588867	26.1890869140625	31.989139556884766	1.9051376581192017	115.75601959228516	195.41351318359375	21.41680908203125	29.1893367767334	28.301340103149414	24.8839054107666	4.840656757354736	787.8255615234375	82.32405090332031	6.019869804382324	2.112748622894287	656.76123046875	1237.1849365234375	72.80545806884766	519.55902099609375	75.51499938964844	31.14699935913086	85.66100311279297	OT227
BC03	98531.65625	14	0	2.3546628952026367	12.046027183532715	10.6689453125	0.7403413653373718	12.935121536254883	6.21285343170166	31.221506118774414	9.034361839294434	10.164301872253418	3.167163372039795	3.404425621032715	162.46725463867188	7.709589004516602	4.546765327453613	0	320.85784912109375	603.50482177734375	8.89294147491455	587.656982421875	106.37300109863281	44.00899887084961	54.53799819946289	OT227
BC03	98797.9453125	14	0	1.5060319900512695	0	7.0391974449157715	0.012838189490139484	12.580652236938477	3.2078194618225098	5.216736316680908	1.7374228239059448	2.351926326751709	0.32133784890174866	0.6791120171546936	8.127646446228027	19.794597625732422	0.2884337902069092	0	214.07925415039062	247.02059936523438	25.841012954711914	568.7239990234375	64.19100189208984	24.801000595092773	62.97200012207031	OT227
BC03	99319.375	13	0	5.264067649841309	25.816102981567383	72.82435607910156	1.1604111194610596	49.753639221191406	122.08290100097656	5.210196018218994	8.121491432189941	1.3997581005096436	9.41800308227539	2.3831357955932617	840.09088134765625	289.276123046875	54.85651779174805	4.532289505004883	444.8188781738281	813.14013671875	18.758569717407227	503.20098876953125	58.30799865722656	20.06599998474121	51.3120002746582	OT227
BC03	99460.859375	15	0.890508234500885	0.6264238357543945	8.164463996887207	27.24613380432129	0.828470766544342	115.98558044433594	73.75433349609375	10.902288436889648	12.749078750610352	4.993324279785156	8.368795394897461	14.882596015930176	110.0915298461914	80.72227478027344	48.02554702758789	0	308.61968994140625	470.25994873046875	16.656116485595703	624.5150146484375	82.11699676513672	35.90299987792969	51.91299819946289	OT227
BC03	99590.0625	14	1.742429256439209	9.51314926147461	32.740108489990234	26.517221450805664	0.9455680847167969	101.40951538085938	15.028261184692383	27.756019592285156	4.794291973114014	0.10393699258565903	6.097865581512451	4.154704570770264	89.58699798583984	22.890602111816406	0.250184565782547	0.6318140029907227	501.2411193847656	909.827880859375	30.142057418823242	582.81298828125	85.05799865722656	34.680999755859375	23.520999908447266	OT227
BC03	99738.28125	14	2.7177507877349854	1.7195932865142822	8.752988815307617	10.067752838134766	4.318462371826172	1.558587908744812	82.97966003417969	0	9.692439079284668	0	9.539437294006348	1.817173719406128	44.25401306152344	20.067541122436523	44.478477478027344	0	350.22259521484375	572.71710205078125	20.334392547607422	543.96002197265625	80.227996826171875	34.262001037597656	110.80000305175781	OT227
BC03	100152.03125	15	1.9297082424163818	11.330461502075195	14.641892433166504	35.70127868652344	1.1335320472717285	33.357154846191406	81.08940887451172	1.6593918800354004	10.658287048339844	6.798019886016846	29.224342346191406	26.4354190826416	488.49188232421875	163.28428649902344	52.2441291809082	1.8405252695083618	217.25289916992188	372.53228759765625	13.679108619689941	646.0150146484375	78.802001953125	36.856998443603516	138.7030029296875	OT227
BC03	100288.5	13	4.003405570983887	2.0770297050476074	16.3565673828125	18.555376052856445	0	9.294554710388184	148.91294860839844	15.836244583129883	31.74298667907715	15.866912841796875	24.37676239013672	14.72537612915039	1051.24169921875	47.26792526245117	195.45433044433594	8.692935943603516	480.8914794921875	913.9169921875	60.52994918823242	494.5	60.638999938964844	21.902000427246094	87.865997314453125	OT227
BC03	100487.5390625	13	0.9210096001625061	13.986004829406738	21.133020401000977	30.462825775146484	3.0430476665496826	24.088279724121094	70.51527404785156	6.897087097167969	0.03959190472960472	4.784843921661377	15.87258529663086	8.264410972595215	293.6636962890625	70.96443176269531	0	0.69928741455078125	287.6400451660156	581.561279296875	41.19822311401367	437.802001953125	78.022003173828125	30.69499969482422	99.06300354003906	OT227
BC03	100531.40625	15	0.46847501397132874	6.437487602233887	15.631977081298828	16.237768173217773	7.574726104736328	67.79075622558594	357.5157470703125	32.46306610107422	10.93681812286377	30.149505615234375	50.61954116821289	0.5014853477478027	803.2081298828125	28.56770133972168	344.191162109375	2.156125783920288	372.8968811035156	681.52362060546875	16.859067916870117	566.27099609375	66.97899627685547	28.34600067138672	79.90899658203125	OT227
BC03	100726.578125	15	7.759549617767334	13.841915130615234	20.124866485595703	21.48442840576172	12.81521224975586	9.979201316833496	14.304549217224121	2.1874825954437256	2.822819709777832	12.943334579467773	13.08780574798584	0.8780211210250854	239.39071655273438	9.16285228729248	1.4883613586425781	0.06203276291489601	298.1222229003906	442.3656311035156	53.05039596557617	613.96600341796875	65.2030029296875	27.187000274658203	72.57099914550781	OT227
BC03	100838.1796875	14	5.213929176330566	0	16.216495513916016	14.506089210510254	2.822173833847046	39.551734924316406	109.00465393066406	3.4740028381347656	10.59019947052002	8.532709121704102	40.8486213684082	3.9113967418670654	121.49922180175781	21.35539436340332	0	0.43647322058677673	280.7287902832031	661.447509765625	22.237655639648438	459.32501220703125	66.20500183105469	26.424999237060547	89.042999267578125	OT227
BC03	101225.1015625	15	0	4.294370651245117	9.062621116638184	13.761004447937012	7.756625652313232	6.454207420349121	191.4366455078125	23.498186111450195	54.82255935668945	9.375580787658691	33.823360443115234	5.454385757446289	464.69354248046875	1.717434287071228	0.39488252997398376	3.181226968765259	277.4114990234375	574.4322509765625	13.342805862426758	600.833984375	90.93299865722656	40.04600143432617	40.534000396728516	OT227
BC03	101310.1171875	13	5.169613838195801	10.69827651977539	13.660612106323242	38.48493957519531	0	37.98865509033203	103.14119720458984	5.898781776428223	22.36825180053711	33.184730529785156	14.797815322875977	4.330109596252441	350.1118469238281	140.84701538085938	117.80057525634766	0.8891907334327698	321.06683349609375	553.877197265625	22.40974998474121	483.4100036621094	70.24199676513672	26.641000747680664	86.8949966430664	OT227
BC03	101590.78125	15	1.107495665550232	8.743098258972168	6.017127513885498	18.786657333374023	0.318785697221756	76.5480728149414	75.19642639160156	2.223379611968994	9.666226387023926	0.32339078187942505	18.671045303344727	5.7800445556640625	173.32537841796875	35.75304412841797	397.4893493652344	2.2788641452789307	281.2879638671875	526.9119873046875	20.433208465576172	606.197021484375	63.75400161743164	26	50.16600036621094	OT227
BC03	102321.734375	17	0.660897970199585	7.455901145935059	14.005661010742188	37.683956146240234	1.300742506980896	65.04633331298828	39.819435119628906	38.57122802734375	0	8.860835075378418	4.072850227355957	5.62375545501709	372.62213134765625	52.137821197509766	0.4691014885902405	3.991133213043213	241.8497772216797	416.3968200683594	25.964250564575195	749.5980224609375	55.3129997253418	24.849000930786133	106.08000183105469	OT227
BC03	102487.640625	15	0.28181132674217224	3.0907142162323	17.013952255249023	11.280301094055176	2.3047592639923096	42.88962173461914	80.99539947509766	7.4927544593811035	16.115007400512695	1.7915265560150146	17.025888442993164	2.421239137649536	89.21684265136719	87.82075500488281	21.550432205200195	1.0879311561584473	295.22119140625	643.346435546875	42.59366226196289	541.93798828125	58.79499816894531	23.45800018310547	69.18000030517578	OT227
BC03	102592.3046875	14	0	0	26.239137649536133	24.838947296142578	25.086877822875977	31.375324249267578	48.972694396972656	18.60637664794922	25.10801124572754	10.275666236877441	8.987719535827637	0.8167142868041992	183.5093231201172	34.462364196777344	33.08562469482422	0	236.63011169433594	460.451904296875	29.257017135620117	469.4119873046875	69	28.6200008392334	112.52400207519531	OT227
BC03	102709.3984375	14	0	10.777999877929688	16.74591636657715	38.30265808105469	2.690972328186035	144.73614501953125	112.64566802978516	59.52595520019531	17.256641387939453	7.500553607940674	34.13731002807617	2.926027536392212	112.55032348632812	173.10986328125	166.2112274169922	3.655158758163452	219.7644805908203	376.1258544921875	5.44605827331543	480.7460021972656	62.65999984741211	24.356000900268555	81.8759994506836	OT227
BC03	103233.4921875	15	17.75832748413086	3.0866949558258057	4.385139465332031	23.19083023071289	1.8264739513397217	31.899322509765625	50.94734573364258	4.362491130828857	8.666403770446777	11.141660690307617	6.844033241271973	14.534512519836426	151.16827392578125	48.91789245605469	10.528585433959961	0	271.1158752441406	729.422607421875	22.968921661376953	523.666015625	62.78099822998047	26.545000076293945	103.11799621582031	OT227
BC03	103531.015625	14	5.648226737976074	4.336297035217285	35.25897216796875	26.582962036132812	18.5615291595459	98.638671875	67.462982177734375	68.84275817871094	53.78020477294922	6.261849880218506	24.584184646606445	22.22738265991211	535.7861328125	12.15327262878418	0.5840804576873779	1.026997685432434	548.80340576171875	985.830322265625	22.046031951904297	546.948974609375	83.878997802734375	34.755001068115234	67.28900146484375	OT227
BC03	103744.21875	14	2.9619667530059814	0.7317308783531189	6.649168014526367	23.810922622680664	0.22380885481834412	14.618560791015625	33.62896728515625	1.2743253707885742	1.486841082572937	7.109448432922363	1.95065176486969	4.751922607421875	170.2895050048828	63.57291030883789	13.609729766845703	0	306.21588134765625	603.870361328125	3.9600064754486084	517.76898193359375	68.38999938964844	27.94499969482422	101.94000244140625	OT227
BC03	103980.5078125	15	1.0590438842773438	13.667106628417969	49.030399322509766	40.483253479003906	36.90355682373047	132.63946533203125	274.5123596191406	115.19776153564453	77.942657470703125	4.381843566894531	21.398290634155273	7.506796360015869	1354.3941650390625	143.25413513183594	347.4498596191406	6.277673244476318	338.8467102050781	603.840576171875	5.178592681884766	621.80401611328125	57.665000915527344	23.406999588012695	97.66500091552734	OT227
BC03	104995.2890625	16	0	7.59066104888916	14.874381065368652	19.03687286376953	8.052648544311523	29.429847717285156	41.203590393066406	5.29698371887207	15.78732681274414	3.0083067417144775	4.0566325187683105	3.844656467437744	281.46875	45.75721740722656	0	0	335.2087707519531	512.24591064453125	20.17694854736328	632.63800048828125	101.35800170898438	48.86800003051758	95.9520034790039	OT227
BC03	105346.6640625	14	0	3.306819200515747	36.137935638427734	27.104366302490234	39.246524810791016	31.470361709594727	22.291894912719727	64.59326171875	29.13252067565918	1.517207145690918	16.795169830322266	9.365973472595215	382.9359436035156	19.559711456298828	0.5917944312095642	2.0031630992889404	290.4384460449219	586.17626953125	12.511527061462402	575.22802734375	66.970001220703125	25.992000579833984	44.51100158691406	OT227
BC03	105445.1953125	15	0.1118217334151268	0.45598089694976807	18.568344116210938	22.929168701171875	6.501529693603516	111.20567321777344	46.9981575012207	55.84715270996094	8.238486289978027	4.772050857543945	4.786839962005615	1.029464840888977	237.5230712890625	67.30766296386719	258.51287841796875	7.403702735900879	203.72702026367188	425.7122802734375	8.618206024169922	607.718994140625	98.88899993896484	43.84000015258789	52.85599899291992	OT227
BC03	105559.8046875	14	1.0469870567321777	17.594192504882812	6.408120155334473	37.49990463256836	0.2390163093805313	27.773609161376953	24.245058059692383	0.3645131289958954	1.251234769821167	0.9876261353492737	6.21803617477417	2.9718282222747803	3.4304749965667725	40.10890579223633	6.8750996589660645	0	327.4307861328125	528.22381591796875	26.177711486816406	539.5889892578125	123.58399963378906	53.97600173950195	146.40499877929688	OT227
BC03	105590.25	13	0	0.0012751130852848291	15.5521879196167	9.014225006103516	0.971881628036499	82.51703643798828	17.399005889892578	16.279991149902344	3.202091932296753	3.559908151626587	14.325250625610352	4.867060661315918	134.39395141601562	22.071605682373047	4.122929573059082	0	207.53713989257812	354.1665344238281	11.923788070678711	522.64398193359375	106.72699737548828	42.75199890136719	110.2040023803711	OT227
BC03	105748.921875	14	0.4695616066455841	1.3564372062683105	4.0906596183776855	10.994597434997559	0	12.9911527633667	15.75519847869873	5.2630815505981445	0	3.2243010997772217	8.318525314331055	6.635364055633545	35.72805404663086	12.223931312561035	7.455477714538574	0	209.7952117919922	425.31817626953125	10.554384231567383	630.625	106.69999694824219	44.965999603271484	91.785003662109375	OT227
BC03	106183.4609375	15	0	3.2402572631835938	0	33.11409378051758	3.7241265773773193	20.185100555419922	41.1655387878418	0	7.757388114929199	3.0496277809143066	18.427080154418945	7.38014030456543	144.84205627441406	177.31353759765625	59.62679672241211	0	257.47686767578125	451.2579040527344	18.6165714263916	539.9940185546875	87.90599822998047	40.95199966430664	124.54100036621094	OT227
BC03	106582.0859375	13	0	1.465957522392273	6.7651190757751465	20.6591796875	7.397061824798584	6.167819976806641	13.373963356018066	3.576267957687378	3.1171140670776367	1.7022738456726074	0.15950694680213928	9.884818077087402	18.532499313354492	41.03622817993164	0	1.9323886632919312	150.8790283203125	330.9832763671875	2.6550304889678955	492.6369934082031	46.70899963378906	14.859000205993652	85.4219970703125	OT227
BC03	106787.5390625	14	2.017667055130005	2.8907413482666016	0.6815088391304016	42.49214172363281	0.5369309186935425	61.22029495239258	86.3702392578125	2.489157199859619	3.2679286003112793	2.17537260055542	16.145139694213867	2.2636189460754395	225.91851806640625	126.97142791748047	160.56561279296875	1.695595145225525	363.07391357421875	623.5020751953125	47.52698516845703	538.16302490234375	66.5739974975586	27.093000411987305	105.58699798583984	OT227
BC03	106930.8046875	16	0	10.0252685546875	16.56540298461914	26.7705020904541	1.4360766410827637	2.9247732162475586	121.6960220336914	22.37153434753418	71.09394073486328	7.602357864379883	30.930870056152344	20.751996994018555	0.30689841508865356	0.04108507186174393	0	2.954911708831787	249.95187377929688	468.1432800292969	57.145721435546875	648.66497802734375	54.90999984741211	22.742000579833984	82.21299743652344	OT227
BC03	107220.5625	13	0	2.441115379333496	8.596529006958008	19.267210006713867	0	1.2802305221557617	6.2508931159973145	3.2848610877990723	2.5226407051086426	0	1.0947786569595337	1.1941368579864502	20.986066818237305	13.297133445739746	4.689855098724365	0.21935556828975677	253.92018127441406	412.7972717285156	13.997564315795898	573.23602294921875	140.69000244140625	51.915000915527344	69.9280014038086	OT227
BC03	107760.546875	14	0	12.057299613952637	1.4475762844085693	17.351932525634766	0.9200168251991272	16.14898109436035	70.01398468017578	1.8889615535736084	7.888495922088623	1.0739312171936035	5.815913200378418	0	132.2269744873047	78.52976989746094	4.64823055267334	0	499.2046203613281	1053.720947265625	76.324188232421875	543.34002685546875	63.12099838256836	24.33799934387207	68.94200134277344	OT227
BC03	107947.5	16	3.324467182159424	15.864542007446289	28.37123680114746	76.177703857421875	33.67555618286133	75.2948989868164	21.052671432495117	49.34364700317383	0	4.54132604598999	5.9650774002075195	0.8539986610412598	335.7319641113281	182.28872680664062	131.4384307861328	4.304937362670898	184.95664978027344	401.1145324707031	1.1921383142471313	613.48602294921875	38.290000915527344	13.343000411987305	110.53199768066406	OT227
BC03	108470.453125	14	2.497666120529175	5.261457443237305	2.80530047416687	24.94912338256836	0.010690204799175262	7.668521404266357	96.81099700927734	3.238222360610962	1.4777034521102905	11.428202629089355	4.965421199798584	7.940998554229736	0.29093968868255615	64.06329345703125	15.864680290222168	0	335.707275390625	664.322509765625	43.62834930419922	509.07598876953125	93.095001220703125	40.37300109863281	112.83599853515625	OT227
BC03	108482.5	13	1.7042922973632812	1.3972430229187012	16.80389976501465	29.071439743041992	0	57.90658950805664	114.4217300415039	1.9162417650222778	7.203862190246582	9.511627197265625	0.43503454327583313	13.959127426147461	96.15611267089844	75.677886962890625	6.499044418334961	0	433.89910888671875	858.2877197265625	62.844947814941406	476.8210144042969	98.33799743652344	38.823001861572266	82.227996826171875	OT227
BC03	109123.7265625	13	0	3.6562371253967285	12.458499908447266	40.46977615356445	8.178436279296875	80.3785171508789	75.55656433105469	7.351024627685547	44.72606658935547	8.5313568115234375	46.677154541015625	5.680140018463135	673.48516845703125	132.62913513183594	765.89276123046875	1.0602251291275024	506.66796875	878.15533447265625	34.20069122314453	523.72198486328125	74.733001708984375	27.709999084472656	20.53700065612793	OT227
BC03	109188.6875	13	0	10.486030578613281	23.610063552856445	35.075035095214844	4.250892639160156	16.926502227783203	22.771512985229492	67.627838134765625	0.3762201964855194	0	1.0775033235549927	25.655946731567383	28.39754295349121	22.22059440612793	23.133455276489258	1.1472450494766235	392.9226379394531	799.8948974609375	34.87223434448242	423.6830139160156	73.44499969482422	28.482999801635742	97.10199737548828	OT227
BC03	109299.453125	13	0.15831783413887024	2.37182354927063	39.82859802246094	23.799468994140625	1.8446968793869019	48.479312896728516	65.07730865478516	17.974687576293945	0.5516975522041321	2.4538464546203613	0	10.184908866882324	401.2322692871094	86.84166717529297	25.742273330688477	0	257.6239013671875	564.38134765625	34.8188591003418	507.6090087890625	52.17100143432617	17.55900001525879	86.33899688720703	OT227
BC03	109514.21875	15	11.84021282196045	2.1664106845855713	11.489578247070312	7.862703323364258	4.613421440124512	9.189769744873047	53.39982986450195	0	0	0	22.63418960571289	3.526681900024414	28.37030601501465	6.232249736785889	41.1613883972168	0.007994447834789753	264.3649597167969	506.396728515625	61.253265380859375	654.5250244140625	86.75299835205078	38.54199981689453	70.3550033569336	OT227
BC03	109516.6953125	14	2.402224540710449	10.433213233947754	13.164441108703613	51.15971755981445	12.871578216552734	20.488353729248047	22.333303451538086	8.140722274780273	9.091609954833984	2.4369819164276123	6.30256462097168	1.4279340505599976	120.44336700439453	59.31081771850586	70.56756591796875	3.927006959915161	299.2335510253906	496.1969299316406	27.42040252685547	620.63397216796875	106.58200073242188	44.027000427246094	53.59400177001953	OT227
BC03	110618.2265625	14	7.7128119468688965	2.938908100128174	10.753926277160645	19.466018676757812	5.862300395965576	31.90862274169922	153.76502990722656	2.9152872562408447	27.257219314575195	10.821738243103027	5.268730640411377	3.9012773036956787	147.21983337402344	30.825510025024414	14.047155380249023	0	394.8912048339844	609.25531005859375	23.730390548706055	596.48699951171875	71.5739974975586	28.791000366210938	70.43599700927734	OT227
BC03	110852.5546875	13	7.8073554039001465	3.7339775562286377	22.342670440673828	24.83596420288086	0.10996386408805847	22.612905502319336	46.784236907958984	3.260545015335083	7.972603797912598	12.884146690368652	3.1232762336730957	7.617941379547119	101.47370910644531	11.325828552246094	0	0	221.21621704101562	360.2250671386719	25.536422729492188	517.66400146484375	102.31300354003906	42.29999923706055	135.73599243164062	OT227
BC03	110859	16	0.30221027135849	15.195411682128906	33.02403259277344	23.274137496948242	9.292642593383789	46.32371139526367	259.986083984375	82.30409240722656	7.995556831359863	10.845185279846191	24.97445297241211	28.1648006439209	1043.14404296875	74.37013244628906	219.114990234375	5.210045337677002	517.81976318359375	840.08489990234375	44.91569519042969	705.11700439453125	64.845001220703125	28.354000091552734	55.55500030517578	OT227
BC03	110892.59375	14	0.02818823605775833	4.360945701599121	16.127887725830078	15.787250518798828	0	29.40446662902832	32.5052490234375	16.30691909790039	3.4440858364105225	1.497615098953247	0	1.1489423513412476	287.1526794433594	3.666443347930908	2.1929876804351807	0	204.46168518066406	439.1173095703125	30.413921356201172	507.33099365234375	62.040000915527344	24.65399932861328	106.06099700927734	OT227
BC03	111081.46875	13	8.527756690979004	9.594525337219238	27.474477767944336	66.85453796386719	0.9396388530731201	16.298980712890625	59.01633071899414	245.38412475585938	8.675755500793457	3.546271800994873	9.816190719604492	4.8527607917785645	642.61395263671875	17.700511932373047	73.52667236328125	0	463.6920471191406	1000.1549072265625	27.250791549682617	505.2770080566406	62.59299850463867	22.11199951171875	44.604000091552734	OT227
BC03	111330.5078125	16	0	3.148948907852173	15.396611213684082	17.734704971313477	5.196254730224609	181.345947265625	183.14309692382812	40.34762954711914	45.64728927612305	11.989447593688965	37.28417205810547	77.05726623535156	935.5482177734375	152.10928344726562	200.27597045898438	8.173359870910645	251.8738250732422	480.4530334472656	33.349586486816406	618.905029296875	48.79800033569336	19.20199966430664	94.71600341796875	OT227
BC03	111451.703125	12	1.5169204473495483	1.764384150505066	14.234990119934082	11.75847053527832	1.8830280303955078	8.117789268493652	6.196016788482666	121.11555480957031	6.487433433532715	5.3020100593566895	3.4576029777526855	0.7090857625007629	252.08163452148438	3.6077229976654053	54.82028579711914	0	573.46771240234375	1083.833251953125	30.787755966186523	429.24200439453125	107.76799774169922	39.79999923706055	93.33499908447266	OT227
BC03	111594.3984375	14	0	3.172685146331787	7.289706230163574	4.227549076080322	0.8784618377685547	9.616657257080078	8.458486557006836	30.687244415283203	7.830417156219482	0	12.492610931396484	0	56.168060302734375	1.5133051872253418	0	0	187.02728271484375	314.0665283203125	6.785313129425049	471.2359924316406	55.882999420166016	21.774999618530273	123.01100158691406	OT227
BC03	111610.4296875	14	1.5289040803909302	14.85077953338623	17.89525604248047	24.280118942260742	2.6541802883148193	95.15486145019531	77.44090270996094	22.090200424194336	30.00572967529297	11.448774337768555	34.83872604370117	14.07164192199707	528.34521484375	152.46873474121094	82.31886291503906	1.8418430089950562	384.46380615234375	757.67279052734375	26.761199951171875	590.219970703125	83.572998046875	34.08399963378906	33.92499923706055	OT227
BC03	112598.03125	13	0.5265629291534424	10.675597190856934	42.62923049926758	29.918704986572266	0.024759283289313316	134.5764617919922	81.83201599121094	61.95756149291992	31.212635040283203	10.746134757995605	18.903894424438477	0	562.62713623046875	48.78732681274414	75.7637939453125	1.6329429149627686	248.0813751220703	450.8638000488281	4.83549165725708	496.2869873046875	40.143001556396484	13.256999969482422	148.9239959716797	OT227
BC03	112614.921875	15	0.672690749168396	9.010578155517578	9.323554992675781	26.93464469909668	0.766182005405426	8.02599048614502	46.94975280761719	0.30123400688171387	1.3440399169921875	4.9731950759887695	0.02878750115633011	1.3307209014892578	184.86117553710938	31.59370231628418	3.1099560260772705	0	309.1661682128906	486.77301025390625	32.33863067626953	592.14898681640625	77.41400146484375	35.722999572753906	129.8939971923828	OT227
BC03	112924.0625	15	2.2078769207000732	15.031198501586914	18.68826675415039	47.65800094604492	1.391304850578308	23.92523956298828	60.190311431884766	26.166582107543945	7.744701862335205	5.138967990875244	9.238508224487305	2.2840049266815186	795.60174560546875	177.11782836914062	529.43878173828125	0.7194632887840271	394.2000732421875	878.31146240234375	47.72563934326172	639.93402099609375	62.96799850463867	25.829999923706055	67.93000030517578	OT227
BC03	113093.0625	15	4.780765533447266	1.7344228029251099	10.25319766998291	10.5278902053833	0	60.6403694152832	6.219063758850098	1.3138819932937622	20.628786087036133	0	3.152966022491455	0	446.1549987792969	28.032121658325195	1.1958825588226318	0.2996867597103119	336.7537536621094	669.7149658203125	58.126590728759766	558.83697509765625	70.2300033569336	29.79199981689453	61.757999420166016	OT227
BC03	113210.390625	14	4.4259161949157715	2.5951883792877197	25.024383544921875	25.922372817993164	0	9.62085247039795	6.614719867706299	300.4709167480469	12.709253311157227	3.772918462753296	2.031282424926758	1.2035672664642334	409.41229248046875	3.9941086769104004	257.56439208984375	0.7744516730308533	472.15679931640625	885.8375244140625	32.020484924316406	500.1090087890625	60.23899841308594	22.639999389648438	59.720001220703125	OT227
BC03	113313.453125	14	2.524731159210205	10.646900177001953	23.29006576538086	69.67204284667969	25.945884704589844	38.33359909057617	200.97499084472656	36.10811996459961	47.15626525878906	22.01300048828125	36.84731674194336	26.399343490600586	849.1361083984375	455.7373962402344	824.97601318359375	1.9336645603179932	210.80523681640625	405.90789794921875	8.332111358642578	514.583984375	58.803001403808594	21.95199966430664	64.99700164794922	OT227
BC03	114886.796875	15	0.22679559886455536	8.69637680053711	36.7411003112793	18.80560874938965	2.6624386310577393	77.924652099609375	34.03865432739258	56.541080474853516	12.39500617980957	13.259777069091797	25.05010986328125	15.817453384399414	357.7637023925781	105.93809509277344	85.35381317138672	0	177.52337646484375	308.9761962890625	9.886213302612305	493.0409851074219	34.617000579833984	11.854999542236328	151.26600646972656	OT227
BC03	115454.6640625	16	1.3186393976211548	2.8424134254455566	29.47809600830078	15.623589515686035	5.897430896759033	64.44426727294922	86.68450927734375	7.707255840301514	22.45179557800293	2.4104864597320557	37.23100280761719	4.184537410736084	454.634033203125	103.18755340576172	3.1466877460479736	0	223.344482421875	418.5500793457031	14.181382179260254	711.656005859375	60.70500183105469	26.165000915527344	74.43299865722656	OT227
BC03	115704.46875	13	1.967608094215393	0.907340407371521	1.391798496246338	33.96519470214844	1.9238131046295166	128.60833740234375	15.325668334960938	49.693443298339844	12.018689155578613	4.158411502838135	3.093369483947754	3.2889277935028076	467.977294921875	182.3347625732422	26.294158935546875	2.5594372749328613	652.67449951171875	1103.783935546875	39.43941879272461	491.2019958496094	67.27400207519531	24.336000442504883	38.87300109863281	OT227
BC03	115884.0390625	13	0.6941717863082886	19.892532348632812	1.6428474187850952	36.195068359375	0.007918260060250759	74.3638687133789	2.7535767555236816	0	0.520804226398468	0	0	3.9393746852874756	179.7284393310547	107.27439880371094	3.514577865600586	0	691.8572998046875	1392.4671630859375	69.97435760498047	453.85699462890625	81.14099884033203	32.382999420166016	106.927001953125	OT227
BC03	116007.65625	15	2.9937024116516113	22.375102996826172	41.626373291015625	121.5862808227539	6.568382263183594	176.80506896972656	109.45346069335938	2.648578405380249	1.276824951171875	3.5743296146392822	6.693946361541748	19.313594818115234	60.87417221069336	569.76116943359375	465.04962158203125	1.9505270719528198	541.48443603515625	1016.427734375	25.898727416992188	592.9580078125	78.802001953125	34.26900100708008	55.55799865722656	OT227
BC03	116184.2421875	14	1.3650500774383545	18.508464813232422	9.235677719116211	14.72227668762207	8.258903503417969	21.833065032958984	155.4627685546875	22.17326545715332	4.399352550506592	4.25544548034668	0	8.32362174987793	477.36029052734375	8.007833480834961	73.2537612915039	0	226.8681182861328	378.61279296875	14.183338165283203	569.7020263671875	62.492000579833984	23.68600082397461	48.49100112915039	OT227
BC03	116221.953125	14	5.030205726623535	4.202489852905273	36.504913330078125	43.910308837890625	20.88392448425293	42.06519317626953	45.57347869873047	73.46918487548828	11.724000930786133	3.805694341659546	14.353155136108398	4.664945125579834	1075.840576171875	106.2205810546875	397.7269592285156	0	787.557861328125	1464.8486328125	89.67009735107422	572.71600341796875	80.61399841308594	32.91699981689453	51.35499954223633	OT227
BC03	116308.6171875	14	1.6367446184158325	18.75641441345215	21.70682144165039	45.819007873535156	2.8290975093841553	26.40399742126465	59.158145904541016	4.091515064239502	18.006881713867188	8.005891799926758	22.554637908935547	18.834630966186523	138.9404754638672	312.4506530761719	75.55833435058594	0	505.279052734375	1015.5103149414062	50.71794891357422	557.29302978515625	76.10900115966797	31.253999710083008	78.28800201416016	OT227
BC03	116322.75	13	0.9160249829292297	1.777626395225525	0.9509938955307007	36.39731979370117	0	51.015079498291016	33.127315521240234	0	0.18988892436027527	3.3545970916748047	8.940177917480469	3.8089261054992676	36.854881286621094	36.166587829589844	110.46961212158203	0.814910888671875	402.9441833496094	679.119140625	1.386885166168213	474.66900634765625	61.875999450683594	22.804000854492188	98.43800354003906	OT227
BC03	116583.9609375	16	1.8731309175491333	9.516321182250977	7.948668003082275	33.166831970214844	0.5892968773841858	107.40544891357422	23.2612247467041	10.193382263183594	0.4037621021270752	2.9760851860046387	4.9200968742370605	2.3038222789764404	285.9963684082031	25.093000411987305	93.20759582519531	0	301.9167785644531	492.1915588378906	29.370777130126953	624.7869873046875	54.590999603271484	22.299999237060547	68.28600311279297	OT227
BC03	116676.6015625	14	5.575755596160889	6.365667343139648	1.3650522232055664	8.144776344299316	1.9796878099441528	52.93840789794922	61.503997802734375	6.177836894989014	7.854974746704102	7.050073623657227	19.172801971435547	10.218926429748535	508.4219665527344	26.257333755493164	115.02046203613281	0.7954726219177246	393.4479675292969	748.68475341796875	28.581005096435547	453.45098876953125	86.69000244140625	36.74700164794922	88.39600372314453	OT227
BC03	116885.5703125	14	0	14.399212837219238	21.394872665405273	72.88236236572266	4.565230846405029	162.94920349121094	42.86477279663086	271.5506896972656	46.155517578125	2.2477381229400635	0.8797771334648132	20.247222900390625	461.33349609375	438.505126953125	154.4259796142578	2.6097707748413086	253.7553253173828	454.93310546875	21.593475341796875	539.36602783203125	64.33699798583984	24.95800018310547	67.44599914550781	OT227
BC03	117457.03125	14	0.1782195270061493	1.4754397869110107	6.088072776794434	29.935640335083008	1.7610212564468384	27.463274002075195	18.323755264282227	0	0	3.4541304111480713	33.79438781738281	16.798006057739258	1.1985207796096802	68.480438232421875	10.6712646484375	0	356.17327880859375	539.61676025390625	6.1322784423828125	522.71197509765625	70.02300262451172	27.764999389648438	57.95199966430664	OT227
BC03	117553.9453125	14	3.4879794120788574	6.348508358001709	15.023962020874023	11.211603164672852	0	7.613580226898193	33.03516387939453	20.337570190429688	0.945594310760498	3.3206801414489746	2.757814645767212	11.522992134094238	410.1285705566406	51.962158203125	24.45746421813965	0	274.5741271972656	495.02685546875	26.282806396484375	523.8740234375	73.55500030517578	29.513999938964844	54.928001403808594	OT227
BC03	117661.265625	14	6.251916885375977	6.522919178009033	26.206212997436523	31.83475112915039	3.9922332763671875	15.686498641967773	53.910003662109375	31.793737411499023	9.215216636657715	3.8259079456329346	4.983643054962158	8.293953895568848	235.12355041503906	79.633514404296875	95.38055419921875	0	243.88433837890625	571.44000244140625	17.04667854309082	608.66900634765625	68.51200103759766	26.750999450683594	40.957000732421875	OT227
BC03	117784.8671875	16	0.41027939319610596	8.558805465698242	15.215495109558105	34.86556625366211	4.45058536529541	164.66477966308594	45.302852630615234	43.97578048706055	0.23088979721069336	3.3922133445739746	7.947044372558594	11.475611686706543	281.446044921875	40.07011795043945	47.55668640136719	0	160.44290161132812	437.72601318359375	21.068042755126953	669.78399658203125	55.67499923706055	23.200000762939453	81.3740005493164	OT227
BC03	118016.6796875	13	0.20101474225521088	3.5183212757110596	19.535018920898438	73.998382568359375	3.2610034942626953	60.83144760131836	103.22711181640625	71.30778503417969	4.469145774841309	18.286842346191406	23.577611923217773	29.452159881591797	586.97833251953125	362.2009582519531	373.46490478515625	2.3183135986328125	481.1658630371094	818.8955078125	21.34061050415039	495.5329895019531	61.8650016784668	21.711999893188477	40.92599868774414	OT227
BC03	118418.2421875	15	3.8805689811706543	3.006991147994995	10.528459548950195	14.107831001281738	7.279465675354004	14.460161209106445	157.4931182861328	14.217055320739746	4.371753215789795	9.978205680847168	25.805644989013672	3.1488819122314453	266.0502014160156	5.797175884246826	0	0.45643070340156555	310.6053161621094	542.8021240234375	26.129003524780273	555.34600830078125	71.55999755859375	31.327999114990234	96.40799713134766	OT227
BC03	118646.6015625	14	0	8.517779350280762	20.406030654907227	30.54044532775879	2.327491283416748	9.992569923400879	22.0887508392334	14.123635292053223	4.42745304107666	11.448760032653809	13.093182563781738	4.670046329498291	313.7767028808594	4.846850395202637	70.32695007324219	0.848760187625885	248.02442932128906	464.2734680175781	12.766376495361328	583.13299560546875	82.20600128173828	33.448001861572266	34.141998291015625	OT227
BC03	118911.6171875	13	3.954989194869995	1.474645972251892	9.859736442565918	30.02622413635254	1.2151051759719849	50.26799774169922	11.085662841796875	30.506608963012695	16.846830368041992	1.3983234167099	2.163559913635254	3.032076358795166	227.14169311523438	60.15614318847656	10.463798522949219	3.4537899494171143	253.71539306640625	559.95318603515625	14.054403305053711	529.02301025390625	64.07099914550781	23.2189998626709	69.23500061035156	OT227
BC03	118938.0703125	15	0.4483391344547272	0.7440431714057922	8.325177192687988	19.02111053466797	0.3422747552394867	15.605118751525879	75.91349029541016	0.27653834223747253	2.110732078552246	7.815680027008057	14.218355178833008	0	73.014862060546875	88.29066467285156	37.13218307495117	0	253.26458740234375	606.7376708984375	45.847625732421875	622.83697509765625	63.904998779296875	26.051000595092773	47.520999908447266	OT227
BC03	119093.453125	15	2.208462953567505	7.08581018447876	11.339194297790527	4.505434036254883	5.381869316101074	5.652057647705078	24.095956802368164	2.4136219024658203	1.0750137567520142	3.819697141647339	0	0	17.13559341430664	9.785876274108887	0	0	121.30712890625	272.6967468261719	9.528356552124023	641.80999755859375	97.305999755859375	44.11600112915039	95.33399963378906	OT227
BC03	119227.734375	14	0.6368008852005005	11.262837409973145	15.332734107971191	7.129181861877441	0.6950052380561829	1.05177903175354	40.019622802734375	18.333019256591797	31.360454559326172	15.555819511413574	14.845203399658203	5.89733362197876	0.06012493371963501	0.1329999417066574	1.514853596687317	0	432.9132080078125	729.6710205078125	74.48365020751953	483.49700927734375	59.369998931884766	23.05900001525879	101.56800079345703	OT227
BC03	119824.8671875	13	0.6368197202682495	4.1981635093688965	4.479450702667236	11.36750602722168	1.1755682229995728	28.488828659057617	19.448787689208984	0.8287590742111206	10.463494300842285	0	0.88237464427948	4.720563888549805	207.59042358398438	80.66582489013672	88.7243881225586	1.475056767463684	315.74072265625	448.2791748046875	38.458351135253906	544.551025390625	67.50599670410156	27.003999710083008	135.4040069580078	OT227
BC03	119828.84375	16	0	10.256555557250977	35.53641128540039	19.707672119140625	9.63228988647461	84.344940185546875	198.13368225097656	45.657711029052734	104.27513885498047	18.78850746154785	30.024932861328125	2.3405985832214355	832.71429443359375	35.364131927490234	66.28922271728516	3.9931933879852295	271.7105712890625	490.6070251464844	5.6441779136657715	580.1400146484375	60.15999984741211	25.597000122070312	60.71799850463867	OT227
BC03	119929.546875	14	0	12.352632522583008	25.815576553344727	43.48189163208008	3.7554845809936523	45.385986328125	86.1886978149414	33.37295150756836	22.394939422607422	8.384921073913574	5.7106099128723145	22.40395736694336	717.013671875	122.11063385009766	295.2300109863281	22.102218627929688	512.38946533203125	988.8658447265625	38.95573425292969	458.0270080566406	64.80799865722656	25.159000396728516	64.69200134277344	OT227
BC03	119959.5859375	14	0	0	19.470582962036133	16.65884017944336	0	28.609731674194336	22.520065307617188	39.99617004394531	13.020241737365723	17.725147247314453	5.5001420974731445	0.1175113320350647	254.07705688476562	14.84962272644043	1.0827332735061646	0.8134571313858032	269.2115173339844	453.38836669921875	51.39865493774414	519.13702392578125	100.1989974975586	42.62300109863281	90.76100158691406	OT227
BC03	119968.421875	15	0	4.2275519371032715	30.555099487304688	10.06583309173584	3.0038084983825684	109.72631072998047	88.91014862060547	39.18715286254883	7.504817008972168	1.9762107133865356	0.6690423488616943	1.414897084236145	330.48406982421875	68.27729034423828	17.265504837036133	0	279.5460205078125	495.7095031738281	4.966534614562988	586.2490234375	113.1780014038086	50.257999420166016	70.32099914550781	OT227
BC03	119985.53125	13	0	0.32335931062698364	4.5978899002075195	29.3651180267334	0.12109492719173431	20.160226821899414	46.74810791015625	10.118234634399414	2.2736380100250244	0	6.460923194885254	1.7144156694412231	9.002857208251953	222.27285766601562	160.71949768066406	0	337.68017578125	604.6141357421875	23.704195022583008	482.6000061035156	54.90599822998047	18.652999877929688	71.13999938964844	OT227
BC03	120033.0078125	14	5.468419075012207	1.4721589088439941	5.341323375701904	15.030320167541504	0.47830939292907715	31.48410415649414	59.67854309082031	3.755922794342041	0	3.7076900005340576	3.5398178100585938	0	196.4384002685547	13.08718490600586	0	1.8018277883529663	428.92510986328125	640.865478515625	55.89152145385742	551.77001953125	81.13700103759766	33.19200134277344	52.797000885009766	OT227
BC03	120480.2109375	14	0	11.348886489868164	9.018258094787598	19.16567039489746	0.31143009662628174	10.870373725891113	41.33122253417969	7.048167705535889	6.002315044403076	16.365522384643555	11.459410667419434	8.987942695617676	343.5259094238281	4.273533821105957	0	0	474.7974853515625	752.894287109375	7.066104888916016	475.22900390625	98.29399871826172	43.23899841308594	121.09600067138672	OT227
BC03	120544.0859375	15	1.0068984031677246	6.871414661407471	9.994447708129883	13.857829093933105	0	57.114402770996094	35.93027877807617	6.103754997253418	4.3326497077941895	1.425464391708374	11.653548240661621	2.794320821762085	351.3170166015625	46.612274169921875	64.97542572021484	0.5179144144058228	274.9739685058594	570.21337890625	15.225886344909668	620.16497802734375	62.11800003051758	25.389999389648438	70.39399719238281	OT227
BC03	120600.5234375	14	0	13.183318138122559	12.377664566040039	43.210044860839844	0	29.404096603393555	145.87127685546875	11.945053100585938	45.06208801269531	8.786508560180664	29.512075424194336	27.752437591552734	209.04409790039062	147.54042053222656	102.83834838867188	3.11460018157959	243.0828857421875	568.762939453125	27.859106063842773	547.64599609375	69.89800262451172	27.979000091552734	72.792999267578125	OT227
BC03	120659.4765625	14	2.3224234580993652	5.970019817352295	27.060007095336914	55.02996063232422	0.1568373143672943	19.184459686279297	38.77035903930664	53.12129211425781	10.80712890625	2.2966511249542236	10.431663513183594	0.25097471475601196	153.51112365722656	263.31805419921875	12.811369895935059	0	493.8514709472656	1010.6890869140625	58.136634826660156	548.739013671875	80.38999938964844	32.63100051879883	37.81999969482422	OT227
BC03	121097.5234375	14	0	1.6298776865005493	10.246649742126465	8.046589851379395	3.784066677093506	18.83930778503418	57.705074310302734	4.883059024810791	12.485886573791504	1.643280267715454	5.82011079788208	0.33394092321395874	104.86133575439453	54.783321380615234	0	0.9313901662826538	291.5329895019531	613.544921875	14.684290885925293	528.156982421875	67.10900115966797	26.464000701904297	69.73100280761719	OT227
BC03	121545.609375	13	0	4.336547374725342	7.424950122833252	8.096446990966797	4.351271629333496	4.823066234588623	34.04383087158203	14.352518081665039	11.54271125793457	16.180362701416016	13.06220817565918	0	301.7550048828125	1.9551397562026978	0.2862270176410675	0.5398794412612915	256.72674560546875	478.4835205078125	37.085506439208984	412.3299865722656	59.75	22.115999221801758	111.78099822998047	OT227
BC03	121681.9140625	14	0.4933546185493469	5.639233112335205	24.989585876464844	24.104745864868164	19.099706649780273	53.42348098754883	92.9007568359375	62.79718017578125	35.99345016479492	3.7381787300109863	48.35149002075195	11.768120765686035	573.49078369140625	63.34590148925781	3.565606117248535	1.1273974180221558	310.2601318359375	560.43035888671875	53.01285934448242	571.46099853515625	84.33899688720703	35.07899856567383	72.63999938964844	OT227
BC03	122076.796875	14	1.3081929683685303	33.41790771484375	17.013246536254883	19.944324493408203	1.4146006107330322	9.96852970123291	22.092409133911133	14.439798355102539	14.768805503845215	6.339397430419922	5.116094589233398	4.186426162719727	132.66441345214844	68.5988998413086	24.856977462768555	4.202570915222168	485.24310302734375	795.23516845703125	6.477643013000488	491.68499755859375	78.34100341796875	33.35499954223633	110.7040023803711	OT227
BC03	122376.421875	16	0.6972151398658752	15.196063995361328	14.371768951416016	30.22184944152832	0.5845350623130798	129.27859497070312	158.7835693359375	20.56857681274414	20.082618713378906	33.363407135009766	39.92109680175781	26.53424072265625	1273.99462890625	222.34817504882812	670.8695068359375	8.262245178222656	329.91412353515625	682.3829345703125	7.699334621429443	604.76800537109375	84.51200103759766	39.20500183105469	30.952999114990234	OT227
BC03	122638.1484375	15	0	1.0623575448989868	4.561744213104248	8.8812255859375	7.5533013343811035	12.945905685424805	13.69741153717041	17.99741554260254	0.16067063808441162	0	0	0	258.4056091308594	15.993494033813477	0	0	434.260009765625	842.6824951171875	13.594003677368164	558.6810302734375	102.46700286865234	46.249000549316406	83.5790023803711	OT227
BC03	122701.1484375	14	0	5.831845760345459	28.76318359375	103.44342803955078	5.027484893798828	116.79138946533203	259.1123352050781	32.86029815673828	67.66332244873047	34.84566116333008	40.28857421875	25.616209030151367	426.92877197265625	159.34837341308594	111.30854797363281	6.819374084472656	530.751220703125	925.94329833984375	55.809810638427734	492.01800537109375	48.28799819946289	16.69300079345703	88.8759994506836	OT227
BC03	122800.8046875	15	0.4595247507095337	8.804571151733398	8.279412269592285	6.810363292694092	8.817923545837402	33.03321838378906	96.68596649169922	7.37396240234375	16.82011604309082	17.592382431030273	17.81969451904297	17.53262710571289	684.01092529296875	7.375930309295654	136.0926513671875	0.41461679339408875	310.003173828125	620.32183837890625	21.817337036132812	573.197021484375	69.858001708984375	29.542999267578125	59.22200012207031	OT227
BC03	123340.09375	14	3.1175520420074463	4.684126377105713	16.65278434753418	27.536584854125977	0.20498600602149963	34.69737243652344	45.59891128540039	7.625843524932861	7.398731231689453	0.35174795985221863	7.084113597869873	1.2085894346237183	355.546142578125	125.79124450683594	61.05167007446289	0	267.05450439453125	597.49200439453125	3.787033796310425	511.63299560546875	88.06199645996094	38.08599853515625	112.98999786376953	OT227
BC03	123459.6875	12	0	5.87391471862793	9.29269790649414	8.268433570861816	0.8816102147102356	24.210723876953125	16.102737426757812	19.00301170349121	3.2628982067108154	2.2505972385406494	1.72391676902771	2.979369878768921	255.4713592529297	26.07296371459961	5.514256954193115	0	255.5753936767578	517.2799072265625	48.826622009277344	412.9880065917969	89.3030014038086	33.07500076293945	94.49199676513672	OT227
BC03	123488.203125	14	4.27470064163208	8.975821495056152	15.981416702270508	45.279876708984375	0.3865815997123718	184.67898559570312	96.62544250488281	41.191734313964844	38.48734664916992	3.3388936519622803	25.572229385375977	2.5901010036468506	607.07257080078125	108.35501098632812	269.4487609863281	1.6306906938552856	257.9396057128906	416.5187683105469	18.01075553894043	466.2980041503906	72.733001708984375	30.312999725341797	104.78399658203125	OT227
BC03	123832.65625	14	1.220369577407837	0	8.959555625915527	33.11941909790039	0	30.65907859802246	33.87706756591797	48.59049606323242	4.23186731338501	3.591498851776123	0.715880274772644	1.3650708198547363	477.3233947753906	93.94213104248047	134.5816650390625	0	440.2421875	852.00115966796875	33.13290786743164	553.1500244140625	62.85499954223633	23.72800064086914	34.53499984741211	OT227
BC03	124465.484375	15	0	10.614652633666992	1.6472082138061523	11.433660507202148	6.371687889099121	25.014406204223633	56.53273010253906	5.724828243255615	3.785848379135132	1.0498358011245728	12.062440872192383	4.922684669494629	276.267333984375	11.137577056884766	5.075371742248535	0	194.07821655273438	346.99493408203125	26.306325912475586	615.405029296875	98.0790023803711	43.472999572753906	52.999000549316406	OT227
BC03	124546.2734375	16	0	3.6744067668914795	26.25918197631836	26.539119720458984	3.3503530025482178	157.4625244140625	99.09326171875	55.030399322509766	13.421499252319336	10.926739692687988	4.924917221069336	4.969351768493652	355.096923828125	48.92737579345703	0	1.4515079259872437	114.80107116699219	265.20050048828125	8.704976081848145	666.63397216796875	54.57099914550781	23.24799919128418	112.4020004272461	OT227
BC03	124676.1953125	15	1.0434619188308716	17.04595375061035	8.541864395141602	21.110469818115234	7.388701915740967	63.70094680786133	63.422828674316406	24.218687057495117	46.41896438598633	6.081879615783691	28.831541061401367	7.8469085693359375	933.20068359375	43.25333786010742	0	1.0891820192337036	223.9656219482422	488.66644287109375	12.604669570922852	595.8480224609375	47.814998626708984	17.292999267578125	79.11000061035156	OT227
BC03	124880.25	14	4.788482666015625	6.102213382720947	9.687867164611816	3.721585273742676	1.1055227518081665	1.9335448741912842	11.694210052490234	2.0024867057800293	7.995704650878906	2.2826900482177734	6.6209564208984375	3.484833002090454	3.7537074089050293	1.4194176197052002	3.7358157634735107	0	290.56732177734375	540.669921875	68.121185302734375	524.0460205078125	61.55699920654297	24.20400047302246	99.65699768066406	OT227
BC03	125069.3984375	15	1.5239794254302979	3.2575438022613525	22.24970054626465	18.17892837524414	2.30936598777771	34.268653869628906	212.16481018066406	9.6877288818359375	39.8417854309082	8.340703964233398	8.818553924560547	3.7384655475616455	123.96955108642578	110.89898681640625	3.225687026977539	0.45013228058815	346.8776550292969	473.2655334472656	28.566614151000977	591.65802001953125	53.46900177001953	21.197999954223633	108.05599975585938	OT227
BC03	125500.8046875	14	0.40530815720558167	2.7471184730529785	18.430551528930664	19.819101333618164	18.318044662475586	46.05720901489258	92.13533782958984	17.977596282958984	25.62873649597168	3.4276416301727295	23.001750946044922	10.660534858703613	447.43231201171875	10.71467399597168	0.2592191994190216	0	384.8562316894531	701.92333984375	18.067550659179688	516.65399169921875	81.7040023803711	34.08300018310547	81.91699981689453	OT227
BC03	125537.3046875	13	0	4.719863414764404	7.135984420776367	1.8520535230636597	0.5293387174606323	17.9315128326416	0	23.270544052124023	2.886329412460327	0	12.363727569580078	0	8.155705451965332	38.8441276550293	0	0	61.44940185546875	96.72806549072266	11.043073654174805	529.5059814453125	64.83599853515625	23.503000259399414	64.0979995727539	OT227
BC03	125780.7578125	13	0.48774072527885437	11.508514404296875	14.796503067016602	13.017315864562988	0	7.917998313903809	65.53556823730469	262.46923828125	24.322128295898438	0.06292781233787537	6.767329216003418	17.19923973083496	927.80352783203125	2.1980373859405518	119.29370880126953	4.409271240234375	632.63677978515625	1201.275146484375	35.983863830566406	545.4329833984375	72.7229995727539	27.054000854492188	48.5620002746582	OT227
BC03	125882.3046875	13	4.787170886993408	4.341732978820801	23.163461685180664	9.891684532165527	13.803595542907715	31.650514602661133	129.40989685058594	22.664447784423828	4.678472995758057	5.822003364562988	10.295636177062988	10.541150093078613	209.76097106933594	21.60787582397461	3.0835258960723877	1.5492912530899048	254.44512939453125	435.60906982421875	18.07468605041504	466.1579895019531	70.08100128173828	25.857999801635742	52.35499954223633	OT227
BC03	126021.890625	14	0.5666349530220032	18.75982093811035	20.294631958007812	58.89175033569336	1.6814168691635132	41.79060363769531	120.5208740234375	31.86186981201172	27.004169464111328	7.739095687866211	18.57502555847168	5.878048896789551	144.45933532714844	92.61426544189453	0.8471763730049133	1.413626790046692	295.4577941894531	675.347900390625	27.295974731445312	571.9580078125	67.6709976196289	26.334999084472656	42.72700119018555	OT227
BC03	126140.25	17	0	12.100123405456543	17.56358528137207	41.03091812133789	45.456321716308594	97.63903045654297	50.195945739746094	54.94464874267578	32.64026641845703	15.57271671295166	36.54197311401367	8.812508583068848	1042.460205078125	205.1114044189453	150.27792358398438	0.75835418701171875	248.86431884765625	461.5265808105469	28.13824462890625	728.36602783203125	58.27199935913086	25.95400047302246	66.33399963378906	OT227
BC03	126170.234375	15	4.419096946716309	7.168236255645752	6.981482982635498	39.59320068359375	1.660001277923584	42.91678237915039	63.85807800292969	4.985832214355469	10.990001678466797	0.7869486808776855	22.223955154418945	13.879074096679688	218.01332092285156	93.1335220336914	94.93678283691406	0	251.34909057617188	446.9745178222656	16.490068435668945	495.7590026855469	58.22100067138672	23.506000518798828	88.22699737548828	OT227
BC03	126334.1640625	13	1.4008233547210693	8.12087345123291	6.785896301269531	26.12859344482422	9.736963272094727	26.571529388427734	74.99517059326172	29.475189208984375	1.1243592500686646	0.6578259468078613	14.061050415039062	3.9455294609069824	302.0572204589844	31.724946975708008	19.929092407226562	1.0371644496917725	482.1462707519531	895.0189208984375	61.18445587158203	481.9649963378906	92.81600189208984	35.63100051879883	29.81999969482422	OT227
BC03	126446.109375	14	0.17330043017864227	5.398555755615234	11.33956527709961	15.60234546661377	2.573887348175049	58.72288131713867	97.638031005859375	14.322257041931152	23.320762634277344	5.4891037940979	16.850126266479492	15.452322006225586	538.587646484375	50.31665802001953	44.731990814208984	0	319.8214416503906	562.15081787109375	16.35865592956543	560.45098876953125	62.04999923706055	23.533000946044922	54.5890007019043	OT227
BC03	126629.0625	14	2.286733388900757	1.4707074165344238	20.92158317565918	34.38985061645508	24.4122371673584	152.5181427001953	137.13851928710938	45.22010040283203	58.149105072021484	21.869192123413086	28.83759880065918	38.69918441772461	612.0885009765625	290.2034606933594	502.6867980957031	13.573424339294434	260.4709167480469	513.810302734375	7.807086944580078	499.9729919433594	41.70100021362305	13.503000259399414	94.0459976196289	OT227
BC03	126773.3046875	15	0	2.4559288024902344	0.4728761315345764	1.5297764539718628	0.4915541410446167	3.7170450687408447	6.549518585205078	0	0	2.8679490089416504	0.30966073274612427	2.3694519996643066	8.8913726806640625	0	0	0	239.0170135498047	490.6103515625	22.315391540527344	651.2349853515625	84.654998779296875	39.676998138427734	134.62399291992188	OT227
BC03	127046.234375	14	0	0.2856743335723877	15.161505699157715	14.140305519104004	30.6009464263916	28.251413345336914	181.6025848388672	85.1375503540039	3.761240005493164	10.561944961547852	18.606779098510742	19.698688507080078	182.572998046875	151.1108856201172	367.2200012207031	1.957993984222412	432.15771484375	947.77447509765625	27.41228675842285	589.44598388671875	72.154998779296875	28.858999252319336	58.263999938964844	OT227
BC03	127299.3125	14	3.296057939529419	11.151688575744629	16.322959899902344	18.9544620513916	0.6639662981033325	34.37717819213867	38.448585510253906	0.8164418339729309	54.3469123840332	13.090079307556152	13.528348922729492	5.801883697509766	567.72174072265625	87.8559799194336	65.54023742675781	0.2751687169075012	286.8007507324219	487.6947937011719	2.3897764682769775	485.5740051269531	84.41200256347656	36.76499938964844	121.47100067138672	OT227
BC03	127502.6328125	14	0.19674938917160034	16.33424949645996	29.1284236907959	24.734533309936523	14.283720016479492	18.138687133789062	96.593505859375	37.193817138671875	37.66591262817383	35.584510803222656	16.848588943481445	7.619716167449951	696.22100830078125	21.984052658081055	147.87985229492188	3.310696840286255	202.0667266845703	436.067138671875	42.52798080444336	485.06298828125	68.05000305175781	28.298999786376953	117.71399688720703	OT227
BC03	127675.9375	15	1.7341454029083252	7.415087699890137	10.120367050170898	42.72255325317383	1.6848480701446533	18.895540237426758	42.67829513549805	36.740665435791016	2.5299344062805176	15.447367668151855	1.07518470287323	15.473011016845703	201.1985321044922	167.68646240234375	125.19022369384766	0	277.95257568359375	462.9244384765625	8.095531463623047	596.60601806640625	91.391998291015625	41.6619987487793	101.71299743652344	OT227
BC03	128004.7265625	15	7.7855916023254395	5.699820041656494	5.811333656311035	9.08361530303955	4.663830757141113	7.141921520233154	19.95214080810547	10.79494857788086	2.4134111404418945	2.2661569118499756	3.0722343921661377	1.4534276723861694	195.53036499023438	23.699230194091797	2.963329792022705	0	192.31680297851562	392.151123046875	56.574214935302734	638.93701171875	112.40799713134766	49.67300033569336	67.91400146484375	OT227
BC03	128028.1640625	15	0	14.157041549682617	21.94344139099121	35.19033432006836	0.5660473704338074	142.11024475097656	138.55665588378906	18.043216705322266	58.435211181640625	14.893214225769043	32.39069366455078	18.54396629333496	430.3244323730469	134.24411010742188	4.033660888671875	2.9653351306915283	344.3712158203125	827.3873291015625	52.7053337097168	560.968994140625	86.227996826171875	37.928001403808594	48.952999114990234	OT227
BC03	128120.2890625	15	0	98.00707244873047	21.018632888793945	30.0487003326416	1.0594384670257568	6.068173408508301	47.295143127441406	27.8620662689209	3.2208914756774902	0.10620318353176117	11.596345901489258	1.1227624416351318	8.426199913024902	67.0629653930664	0.7034541368484497	0	345.6849060058594	764.9080810546875	61.25404739379883	603.40997314453125	77.25	33.42100143432617	53.20600128173828	OT227
BC03	128660.546875	14	0.4703318774700165	8.921821594238281	14.381352424621582	21.390291213989258	4.9027276039123535	51.59864044189453	83.18750762939453	19.495010375976562	14.08005428314209	7.448221683502197	5.950832843780518	10.1292724609375	573.54840087890625	19.50881576538086	1.533266544342041	0.2733795642852783	311.4283447265625	488.537841796875	31.099931716918945	603.56298828125	54.055999755859375	19.959999084472656	94.88800048828125	OT227
BC03	129460.5703125	16	1.0172892808914185	9.164730072021484	8.35136604309082	20.46067237854004	16.00458335876465	44.78742218017578	186.8378143310547	42.252323150634766	13.129815101623535	3.567067861557007	60.5496711730957	10.569374084472656	457.61865234375	32.88258743286133	0	0	233.5021514892578	360.94580078125	7.149938106536865	596.64398193359375	86.04100036621094	41.32699966430664	96.4990005493164	OT227
BC03	129514.46875	13	0.5393080115318298	0.27437907457351685	9.63072395324707	2.0480048656463623	0.5500146150588989	15.831048011779785	27.523332595825195	4.984103679656982	0	5.166112899780273	2.230497121810913	2.9631540775299072	5.654176235198975	30.69727897644043	0.7221798300743103	0	189.8145751953125	387.25384521484375	7.522459030151367	557.89300537109375	141.53799438476562	51.9370002746582	56.13100051879883	OT227
BC03	129925.1328125	14	1.1696059703826904	4.755683898925781	6.077380180358887	11.007684707641602	15.295174598693848	10.709197998046875	57.22816467285156	27.763273239135742	1.2396211624145508	14.729406356811523	19.974992752075195	2.0943422317504883	223.91661071777344	2.5142762660980225	0	1.5598721504211426	219.95684814453125	415.21875	41.74901580810547	485.59100341796875	59.02299880981445	22.89900016784668	102.66300201416016	OT227
BC03	130084.9453125	16	0.44692179560661316	2.2980990409851074	10.118939399719238	26.848995208740234	10.713407516479492	76.24769592285156	68.85075378417969	1.148350477218628	13.367901802062988	2.644362688064575	23.54616355895996	2.5848588943481445	314.375	30.25006675720215	369.81793212890625	0.7494693398475647	543.53961181640625	1038.581298828125	38.02420425415039	686.30401611328125	60.630001068115234	26.204999923706055	78.81199645996094	OT227
BC03	130106.4609375	15	2.520400285720825	13.806455612182617	13.127165794372559	52.529632568359375	2.731713056564331	117.84219360351562	238.06163024902344	15.147819519042969	40.806488037109375	15.563720703125	29.993824005126953	9.378862380981445	990.07183837890625	294.6210632324219	67.14508819580078	1.1299647092819214	308.55712890625	654.2479248046875	42.901222229003906	642.45098876953125	76.7760009765625	34.8390007019043	116.74199676513672	OT227
BC03	130136.2734375	14	1.8793518543243408	9.965804100036621	33.99081802368164	12.492780685424805	6.493541717529297	55.329891204833984	168.16453552246094	68.677520751953125	30.302715301513672	22.62139320373535	41.36272430419922	10.892952919006348	510.2148132324219	41.140113830566406	15.488348007202148	3.3635714054107666	258.4476623535156	485.2498779296875	22.252880096435547	537.8740234375	82.77100372314453	35.36899948120117	107.49800109863281	OT227
BC03	130228.765625	15	0	3.2846968173980713	18.824190139770508	37.52194595336914	1.8660591840744019	95.41252899169922	91.6321792602539	4.179607391357422	26.762632369995117	3.7174525260925293	14.202227592468262	10.031862258911133	267.5691833496094	196.4000701904297	39.24622344970703	1.6687556505203247	332.19586181640625	500.5411071777344	18.93650245666504	558.05499267578125	58.064998626708984	23.13800048828125	74.82599639892578	OT227
BC03	130304.2421875	13	10.854925155639648	10.419952392578125	25.58501625061035	48.19843673706055	2.1597988605499268	118.180908203125	102.93728637695312	30.771419525146484	66.33280181884766	1.9454561471939087	6.3069047927856445	3.3648667335510254	646.91094970703125	105.5892105102539	433.2911376953125	0.19114822149276733	753.318603515625	1213.5892333984375	69.9021987915039	428.25	58.47200012207031	20.215999603271484	56.513999938964844	OT227
BC03	130412.015625	16	6.145816802978516	3.9588711261749268	15.230566024780273	8.421818733215332	0.05836885794997215	41.84140396118164	37.99989318847656	6.9455742835998535	0	2.956698417663574	10.431464195251465	4.796673774719238	180.45504760742188	2.0503346920013428	2.4759347438812256	1.8349214792251587	315.2992858886719	506.4748840332031	32.244571685791016	645.5789794921875	87.62799835205078	41.71699905395508	82.46700286865234	OT227
BC03	130742.75	15	0.38793259859085083	7.132403373718262	9.813958168029785	35.8760871887207	4.372898578643799	60.083831787109375	98.65098571777344	19.147708892822266	10.409626007080078	19.58507537841797	22.974000930786133	22.328100204467773	373.27099609375	48.86262512207031	1.3984328508377075	0.1754445880651474	428.3287048339844	874.16180419921875	42.664791107177734	569.1259765625	53.86199951171875	21.24799919128418	100.9729995727539	OT227
BC03	130832.0859375	15	0.4370902478694916	6.05612325668335	34.18594741821289	47.73379898071289	0.8477742075920105	33.04648971557617	98.85742950439453	25.364479064941406	4.619313716888428	33.20241928100586	16.099355697631836	18.448522567749023	73.63837432861328	85.4434814453125	12.669039726257324	1.1266323328018188	343.29852294921875	716.45391845703125	48.93021774291992	576.13897705078125	59.00699996948242	23.44499969482422	60.8489990234375	OT227
BC03	131009.1953125	14	1.3581852912902832	18.504793167114258	29.29486083984375	30.766212463378906	0.38683021068573	129.18563842773438	43.80283737182617	15.143665313720703	15.479862213134766	2.7693700790405273	25.48446273803711	32.04508590698242	527.9461669921875	176.109375	245.95172119140625	2.148810386657715	254.34259033203125	411.2610778808594	10.185431480407715	517.73797607421875	75.97599792480469	33.63999938964844	144.72799682617188	OT227
BC03	131053.8828125	14	6.059379577636719	8.897342681884766	9.70041275024414	34.7923583984375	2.929994821548462	58.900596618652344	131.56405639648438	3.2392261028289795	27.57750701904297	7.390512466430664	8.065692901611328	8.65866470336914	153.3710479736328	85.56462860107422	0.5077608227729797	0	292.4308776855469	535.235107421875	29.02760124206543	542.7080078125	62.06999969482422	24.340999603271484	94.39399719238281	OT227
BC03	131203.9375	14	1.861753225326538	11.004880905151367	16.465002059936523	18.109033584594727	1.5766938924789429	22.67025375366211	46.9159049987793	31.004451751708984	54.33921813964844	10.431337356567383	18.880887985229492	5.577274799346924	340.883544921875	79.32733917236328	0	2.6304991245269775	271.1421203613281	518.32830810546875	16.637422561645508	532.4310302734375	77.21399688720703	33.28200149536133	123.68599700927734	OT227
BC03	131367.6875	15	8.533824920654297	23.52501106262207	7.061995506286621	5.7843852043151855	0	28.6674747467041	16.462196350097656	3.153806447982788	4.827874660491943	0.7733982801437378	0.9212864637374878	6.544551372528076	273.8670654296875	31.237821578979492	5.279388904571533	0	344.7427978515625	524.59710693359375	26.54804229736328	626.1199951171875	103.58499908447266	47.07600021362305	101.95500183105469	OT227
BC03	131374.921875	14	0.8481343984603882	1.913159728050232	22.19188117980957	73.3514633178711	1.1790094375610352	99.60749053955078	134.7070770263672	2.9631080627441406	2.845534563064575	3.181605577468872	43.71998977661133	5.419487953186035	137.34812927246094	131.2039794921875	101.38021087646484	1.897842288017273	938.05181884765625	1598.2537841796875	78.89659881591797	529.0570068359375	72.37799835205078	29.44700050354004	81.25199890136719	OT227
BC03	131467.390625	14	0.9501389861106873	27.47054672241211	33.960269927978516	14.679109573364258	0.6645842790603638	67.96544647216797	45.22555160522461	107.64457702636719	0.7510061860084534	0.7646653652191162	0	2.574521064758301	119.82550811767578	5.272945404052734	0.5504662990570068	0	385.75689697265625	705.41326904296875	2.4801599979400635	565.38397216796875	74.10399627685547	29.566999435424805	38.65999984741211	OT227
BC03	131870.671875	14	0	0	0.016515806317329407	20.832571029663086	1.2930819988250732	10.310857772827148	20.10857582092285	1.356166958808899	8.61701488494873	6.441633224487305	4.785030364990234	0	160.39154052734375	44.045326232910156	38.274356842041016	0.5569568872451782	380.59979248046875	609.01629638671875	38.074710845947266	493.3630065917969	60.91299819946289	22.972999572753906	57.81700134277344	OT227
BC03	132222.875	14	0.9169040322303772	14.710786819458008	20.1336727142334	84.2643814086914	1.7114825248718262	30.22504425048828	99.87096405029297	23.0434627532959	37.70184326171875	3.1421074867248535	10.303832054138184	12.824021339416504	490.3722229003906	147.255859375	86.08668518066406	0	339.8920593261719	634.25634765625	45.3133430480957	552.0889892578125	60.83000183105469	23.218000411987305	74.60399627685547	OT227
BC03	132237.359375	14	2.4459779262542725	10.393244743347168	23.8233699798584	40.93572235107422	0.4474697411060333	102.26022338867188	52.78211212158203	8.026969909667969	41.69065475463867	6.981565952301025	16.6253604888916	18.282922744750977	262.009033203125	66.50167083740234	7.996304988861084	0	386.6796569824219	679.2572021484375	44.983001708984375	578.2490234375	98.22200012207031	40.731998443603516	51.314998626708984	OT227
BC03	132590.453125	14	5.960379600524902	3.056286096572876	15.056585311889648	16.671592712402344	13.10084342956543	89.87200164794922	72.18746185302734	19.483150482177734	12.923298835754395	16.09812355041504	21.352554321289062	7.817791938781738	611.2052001953125	17.418203353881836	0	0.29676732420921326	389.5248107910156	747.029296875	14.412256240844727	546.1519775390625	64.65299987792969	24.808000564575195	46.891998291015625	OT227
BC03	132818.3125	13	0.34816139936447144	0.8157674670219421	0.4527735710144043	3.562166690826416	0	0	28.966773986816406	0	0	3.9301271438598633	5.163557052612305	9.754131317138672	2.6494290828704834	0	4.9263787269592285	0	217.96885681152344	346.36834716796875	18.668672561645508	397.3320007324219	71.28399658203125	30.25200080871582	159.64700317382812	OT227
BC03	133264.921875	14	2.1491551399230957	5.193018436431885	11.636054992675781	27.453720092773438	3.82914137840271	14.024084091186523	85.9862060546875	2.025169849395752	9.561487197875977	1.1256053447723389	3.800598382949829	7.095755577087402	151.9112548828125	10.043502807617188	1.5464684963226318	0	316.414794921875	528.09576416015625	15.30497932434082	589.51800537109375	64.70899963378906	24.791000366210938	42.96500015258789	OT227
BC03	133619.34375	14	0	14.859597206115723	20.477590560913086	69.31632995605469	5.027853488922119	47.67524719238281	99.78694915771484	31.8184871673584	5.2186808586120605	8.283703804016113	11.190203666687012	2.813302993774414	793.8216552734375	371.90057373046875	67.0573501586914	2.175450563430786	513.0413818359375	956.4696044921875	1.2941385507583618	492.2760009765625	58.1150016784668	21.402999877929688	52.797000885009766	OT227
BC03	133660.140625	14	12.553140640258789	11.22039794921875	40.870914459228516	15.050353050231934	1.0642707347869873	31.540674209594727	170.98089599609375	114.19860076904297	18.533418655395508	2.19486665725708	9.997906684875488	20.07034683227539	473.8883361816406	13.589401245117188	2.7559003829956055	0	467.7206726074219	830.0885009765625	43.22133255004883	515.4639892578125	82.81700134277344	34.66299819946289	83.72899627685547	OT227
BC03	133739.46875	15	0.7595973014831543	6.043058395385742	11.971613883972168	23.567489624023438	5.8935112953186035	46.256595611572266	55.35977554321289	39.77132034301758	33.323665618896484	3.8718156814575195	14.350031852722168	0.9528924226760864	340.2046813964844	85.52851104736328	153.27281188964844	3.681307077407837	265.9244384765625	496.8449401855469	12.549692153930664	562	68.13700103759766	28.924999237060547	76.70600128173828	OT227
BC03	133930.015625	13	1.0206667184829712	2.164020538330078	21.816896438598633	22.773447036743164	13.632393836975098	13.720361709594727	62.88307189941406	26.495046615600586	10.411998748779297	14.485987663269043	14.029723167419434	8.90176010131836	500.989013671875	80.21414947509766	124.30826568603516	10.209267616271973	523.60235595703125	994.2242431640625	33.04066467285156	485.531005859375	74.2229995727539	27.881999969482422	56.61899948120117	OT227
BC03	134070.953125	15	0.9891077280044556	4.365044116973877	8.711881637573242	11.070563316345215	0	21.156145095825195	22.235612869262695	0.9279289245605469	6.169789791107178	2.2414844036102295	1.680973768234253	1.6193937063217163	20.443500518798828	19.3466739654541	2.7737488746643066	0	326.0118103027344	615.763916015625	29.85993194580078	590.97698974609375	67.53099822998047	29.91200065612793	121.92400360107422	OT227
BC03	134269.125	14	6.940513610839844	10.052557945251465	42.66231155395508	34.653343200683594	14.031660079956055	120.53368377685547	36.23090362548828	19.36065673828125	5.913514614105225	1.48381507396698	4.063812732696533	3.8924028873443604	393.93896484375	49.58548355102539	3.40206241607666	0.16160768270492554	623.16656494140625	1132.2886962890625	61.45790481567383	489.89898681640625	63.3489990234375	24.768999099731445	83.772003173828125	OT227
BC03	134618.828125	15	0	0.08044973015785217	0.21832925081253052	3.7420575618743896	1.9473795890808105	4.861132621765137	4.371570587158203	10.776473999023438	2.636479139328003	0	2.2500336170196533	0	79.22673034667969	3.554964542388916	0	0.25768905878067017	170.81178283691406	320.90704345703125	2.1819651126861572	607.8480224609375	60.94499969482422	24.63800048828125	65.884002685546875	OT227
BC03	134763.390625	15	1.9680410623550415	4.182758808135986	0.7105254530906677	15.764226913452148	0.6771596670150757	0	19.161645889282227	0.4029539227485657	5.253467082977295	0	2.6395199298858643	3.0541532039642334	2.990257501602173	12.56398868560791	0	0.8849309682846069	265.2881164550781	483.0474853515625	20.10283851623535	590.83001708984375	92.36399841308594	42.33399963378906	107.54499816894531	OT227
BC03	134774.34375	14	0.9663658142089844	9.740745544433594	14.725750923156738	35.09952926635742	2.0858993530273438	49.292510986328125	155.9664764404297	8.568306922912598	11.19143009185791	4.4621405601501465	3.816112756729126	17.479106903076172	287.781982421875	215.0018768310547	26.431806564331055	1.1742969751358032	296.5846862792969	612.84954833984375	25.09030532836914	531.85302734375	87.417999267578125	37.540000915527344	107.19999694824219	OT227
BC03	134882.71875	17	5.506188869476318	28.884387969970703	26.61003875732422	60.67729568481445	16.44916343688965	68.13092041015625	175.6001434326172	77.18981170654297	32.28978729248047	12.13626480102539	45.470279693603516	2.370877742767334	1532.4310302734375	546.842041015625	432.8785095214844	4.614366054534912	315.9669189453125	625.7889404296875	16.680063247680664	597.2540283203125	73.13800048828125	36.64099884033203	113.21600341796875	OT227
BC03	134927.3125	15	0.832491397857666	5.731698989868164	4.1030354499816895	23.061267852783203	0	93.94660949707031	33.480323791503906	9.454626083374023	27.24766731262207	25.577777862548828	25.60757064819336	1.8764053583145142	237.205322265625	31.1342830657959	206.14849853515625	0	211.31289672851562	352.6705627441406	10.528999328613281	561.30499267578125	60.516998291015625	25.215999603271484	102.81199645996094	OT227
BC03	135047.40625	13	0	23.19659423828125	22.296113967895508	32.16375732421875	18.461002349853516	45.75863265991211	42.81144714355469	48.53044509887695	8.666945457458496	7.884281635284424	25.327783584594727	12.321273803710938	574.58746337890625	84.4277114868164	132.12472534179688	1.4187674522399902	253.39837646484375	434.8989562988281	16.36832618713379	503.44500732421875	40.88999938964844	12.852999687194824	117.18399810791016	OT227
BC03	135318.9375	15	0.26999861001968384	0	13.499598503112793	10.494637489318848	3.088102340698242	15.741357803344727	27.928682327270508	1.8702704906463623	8.1356353759765625	2.006136894226074	2.0507938861846924	0	18.568588256835938	30.77512550354004	1.1250066757202148	0.03737147897481918	432.0126647949219	771.72442626953125	47.01069259643555	554.92999267578125	57.48899841308594	22.572999954223633	60.9640007019043	OT227
BC03	135425.984375	14	0.12503957748413086	10.181608200073242	38.21589279174805	87.45842742919922	4.518189907073975	104.58566284179688	58.0405158996582	34.729583740234375	5.56740140914917	2.3662056922912598	3.6704955101013184	4.631350040435791	119.91896057128906	223.75906372070312	123.7736587524414	1.0347272157669067	277.4284973144531	591.2734375	24.240028381347656	520.1729736328125	52.43299865722656	18.3700008392334	54.4739990234375	OT227
BC03	135781.421875	15	2.4462742805480957	11.060226440429688	21.084672927856445	33.2268180847168	1.5471245050430298	34.85279846191406	61.031864166259766	1.4636684656143188	17.938365936279297	2.1570451259613037	8.125699996948242	3.216881036758423	466.3993225097656	96.30941009521484	63.812477111816406	2.3533289432525635	434.832275390625	676.69696044921875	41.23820877075195	566.02899169921875	102.47899627685547	46.38100051879883	89.05899810791016	OT227
BC03	136048.921875	14	0.8912042379379272	6.3180437088012695	15.104534149169922	29.374359130859375	2.8807590007781982	68.61846923828125	91.75733184814453	1.2672419548034668	40.07802200317383	7.23760986328125	2.9739840030670166	3.653463125228882	394.744140625	50.35581588745117	4.305887222290039	1.3003534078598022	351.95013427734375	691.12060546875	60.790740966796875	568.49298095703125	68.61499786376953	27.20400047302246	67.3290023803711	OT227
BC03	136299.171875	16	1.6885826587677002	13.1760892868042	19.526504516601562	59.536048889160156	1.6873070001602173	45.0727653503418	157.72132873535156	2.903233528137207	19.632644653320312	10.737653732299805	5.838221549987793	8.427807807922363	486.6279296875	112.81876373291016	0.88604336977005	1.6630480289459229	777.71728515625	1342.6827392578125	58.026771545410156	654.86102294921875	68.49700164794922	30.509000778198242	54.31399917602539	OT227
BC03	136582.578125	14	1.2680089473724365	60.938819885253906	21.109485626220703	0.35561850666999817	0	4.275284290313721	2.891545295715332	73.60697937011719	3.2808327674865723	0.2928121089935303	0	0.23213346302509308	2.217092990875244	0.6778029203414917	0	2.3405160903930664	106.88735961914062	84.28657531738281	7.63924503326416	630.68499755859375	53.0620002746582	18.86199951171875	66.08300018310547	OT227
BC03	136685.03125	16	0.6252445578575134	3.2475574016571045	13.678449630737305	33.71611785888672	2.9812495708465576	8.141335487365723	78.5650634765625	52.84823989868164	0	1.2051023244857788	16.560604095458984	14.020818710327148	23.336685180664062	41.9705696105957	5.401134014129639	4.123079776763916	198.52259826660156	350.1780700683594	1.2817554473876953	652.1209716796875	60.23500061035156	26.079999923706055	84.38899993896484	OT227
BC03	136899.578125	15	2.9998044967651367	1.5870628356933594	24.107898712158203	55.618873596191406	2.502870559692383	149.98147583007812	44.8210334777832	8.60208511352539	56.85370635986328	7.944245338439941	8.80251693725586	1.054755449295044	575.0888671875	184.0859832763672	222.40512084960938	0	504.4564208984375	820.96014404296875	55.70798110961914	590.89898681640625	94.90299987792969	42.27899932861328	63.79899978637695	OT227
BC03	137245.4375	15	0	17.986244201660156	14.193948745727539	38.487892150878906	14.174589157104492	27.275339126586914	77.9465560913086	2.475503921508789	26.76938247680664	11.412491798400879	35.586360931396484	6.535251617431641	441.1257019042969	83.60467529296875	15.4487886428833	0.6505270004272461	283.7387390136719	537.66314697265625	21.394426345825195	609.39501953125	42.85200119018555	14.696999549865723	87.62999725341797	OT227
BC03	137403.796875	13	1.030429482460022	6.900024890899658	14.664682388305664	21.653072357177734	7.816304683685303	71.55058288574219	147.77267456054688	33.81462097167969	51.84115219116211	13.121706008911133	46.04906463623047	15.810966491699219	853.32647705078125	109.69029998779297	100.90416717529297	0	839.06939697265625	1610.75732421875	95.02305603027344	478.43499755859375	65.77300262451172	23.981000900268555	65.06999969482422	OT227
BC03	137438.3125	16	0	9.056035041809082	11.600090980529785	37.65644073486328	1.7177602052688599	39.014686584472656	124.04180908203125	17.520597457885742	43.472503662109375	21.947341918945312	26.377227783203125	13.706046104431152	1186.29638671875	281.86907958984375	294.7808837890625	6.636531352996826	350.09112548828125	648.4801025390625	20.763933181762695	569.2130126953125	53.20600128173828	22.506000518798828	116.69999694824219	OT227
BC03	137741.765625	15	0	6.923507213592529	12.645462036132812	19.018217086791992	9.234511375427246	14.167421340942383	24.841028213500977	6.325563907623291	9.680924415588379	10.018044471740723	1.6995859146118164	0.35573476552963257	122.32202911376953	36.70262908935547	0.6126912236213684	0.26474177837371826	225.51258850097656	439.2223205566406	6.774538040161133	552.52197265625	102.18900299072266	46.41899871826172	92.227996826171875	OT227
BC03	137744.265625	15	0.1444040834903717	10.585372924804688	9.081872940063477	24.191696166992188	0	0.8833871483802795	28.005990982055664	2.2060463428497314	6.513032913208008	3.2099990844726562	9.4434356689453125	5.687814712524414	3.3277344703674316	4.802476406097412	0	0	158.3434600830078	335.53594970703125	33.80815887451172	576.06097412109375	105.08300018310547	47.61600112915039	93.89600372314453	OT227
BC03	137964.96875	13	3.8463518619537354	2.252093553543091	17.422000885009766	24.134504318237305	3.6692402362823486	27.47088623046875	55.20132827758789	0.1978454738855362	5.707938194274902	6.68208646774292	7.792745590209961	13.428288459777832	438.0546875	213.24949645996094	165.330810546875	0.15215231478214264	445.837890625	833.1400146484375	46.19097137451172	487.3240051269531	63.257999420166016	22.31599998474121	32.32400131225586	OT227
BC03	138029.890625	15	1.715461254119873	3.4049277305603027	9.419672966003418	17.505414962768555	1.083396553993225	65.3499984741211	21.502504348754883	15.422150611877441	27.701894760131836	9.417688369750977	11.111873626708984	3.8551313877105713	281.92547607421875	51.84109115600586	0	0	227.60406494140625	397.4944763183594	18.726104736328125	548.00701904296875	59.569000244140625	24.461999893188477	95.292999267578125	OT227
BC03	138386.59375	17	1.8305171728134155	2.656543016433716	11.955492973327637	11.738240242004395	0	0.7893350720405579	32.402645111083984	0.21090660989284515	1.9247894287109375	10.634961128234863	0.13024288415908813	0.825988233089447	118.52142333984375	3.6756389141082764	1.7670164108276367	0.6191101670265198	170.69964599609375	353.87841796875	39.292606353759766	722.5260009765625	70.46700286865234	34.80099868774414	108.45800018310547	OT227
BC03	138429.34375	14	0	1.1219557523727417	2.03169584274292	17.367204666137695	0	9.051056861877441	21.392911911010742	2.291036605834961	3.6854755878448486	7.9209394454956055	8.76826000213623	1.9413847923278809	103.01736450195312	58.358421325683594	0	0	289.63250732421875	557.32269287109375	19.94951057434082	442.25299072265625	64.84400177001953	26.481000900268555	115.14900207519531	OT227
BC03	138564.015625	14	1.6693902015686035	13.547260284423828	14.52171802520752	86.35175323486328	2.194772243499756	38.15281677246094	56.53983688354492	44.79704284667969	3.8574366569519043	3.3230855464935303	20.281051635742188	20.026561737060547	436.0291442871094	317.5237731933594	65.897857666015625	6.031548500061035	308.5976257324219	526.74847412109375	0.40229570865631104	535.06298828125	80.1050033569336	33.40599822998047	85.69999694824219	OT227
BC03	138864.703125	14	0	15.916577339172363	18.564098358154297	29.107769012451172	0	37.63782501220703	133.36383056640625	6.295732498168945	33.560386657714844	17.9324893951416	31.791967391967773	3.868372678756714	630.9862060546875	107.51519775390625	31.090259552001953	1.0011954307556152	353.7839050292969	707.45794677734375	34.85918426513672	533.541015625	68.71600341796875	26.92799949645996	46.862998962402344	OT227
BC03	138960.234375	13	1.3416688442230225	4.931150913238525	9.378477096557617	22.044368743896484	0	21.54301643371582	47.91874313354492	8.502412796020508	19.758108139038086	10.818536758422852	12.063521385192871	0	451.0140075683594	169.55531311035156	420.8583679199219	0	611.99822998046875	1057.784423828125	14.903633117675781	456.04998779296875	69.24500274658203	26.138999938964844	86.13300323486328	OT227
BC03	139058.15625	14	1.43173086643219	6.891502857208252	41.18522262573242	34.24460220336914	3.447967767715454	15.96653938293457	46.01566696166992	12.205350875854492	0	1.288905382156372	15.474360466003418	17.959259033203125	3.4973881244659424	7.551553249359131	10.778172492980957	20.062986373901367	260.62506103515625	511.55267333984375	22.86202049255371	433.8420104980469	63.06399917602539	24.650999069213867	85.22100067138672	OT227
BC03	139138.734375	14	0	22.388639450073242	26.32478904724121	6.613788604736328	14.245193481445312	12.606746673583984	39.92819595336914	2.464606761932373	16.54212188720703	8.579303741455078	8.483136177062988	4.164050579071045	569.10302734375	23.16677474975586	3.9875693321228027	0.5481364727020264	340.8939514160156	659.21307373046875	33.06842041015625	541.2769775390625	93.6240005493164	40.00699996948242	98.720001220703125	OT227
BC03	139208.59375	16	0	2.592447519302368	10.097784996032715	16.858802795410156	4.077718734741211	37.862030029296875	106.13166046142578	3.5641863346099854	8.289713859558105	2.7320263385772705	6.016361236572266	0	82.01155090332031	47.51941680908203	4.424123764038086	0	328.7637634277344	629.3572998046875	55.15746307373047	598.63299560546875	109.66999816894531	53.10100173950195	103.18800354003906	OT227
BC03	139337.28125	14	0	22.351621627807617	21.648761749267578	30.15291404724121	3.72478985786438	19.41381072998047	56.61920928955078	15.717987060546875	28.83765411376953	4.303195953369141	18.975202560424805	1.1602187156677246	426.6175842285156	21.998199462890625	0.9183362126350403	0	251.49569702148438	393.77825927734375	10.34558391571045	552.14300537109375	60.361000061035156	22.92099952697754	72.322998046875	OT227
BC03	139469.5	14	0.38573941588401794	15.89818000793457	16.478851318359375	21.82074737548828	11.089930534362793	22.042158126831055	18.30866813659668	36.867332458496094	1.5542529821395874	1.1849761009216309	5.703655242919922	4.264633655548096	140.00035095214844	44.40016174316406	3.25361967086792	0	353.5689392089844	631.724853515625	31.98139190673828	557.8809814453125	75.63700103759766	31.73200035095215	103.46399688720703	OT227
BC03	139795.75	15	8.812739372253418	2.740018844604492	16.96769905090332	45.46034622192383	0.4375646412372589	132.30203247070312	55.21211242675781	15.169319152832031	23.286073684692383	3.5298798084259033	3.884854316711426	6.128143310546875	121.69203186035156	163.58082580566406	154.9490203857422	2.977099895477295	229.72837829589844	473.4098815917969	8.808209419250488	540.385986328125	55.93199920654297	21.695999145507812	62.33300018310547	OT227
BC03	140145	13	0	6.827704906463623	36.82673645019531	11.813015937805176	38.5626220703125	66.1041030883789	86.4486083984375	37.36256790161133	0	0.21653659641742706	10.451616287231445	2.3416004180908203	554.09344482421875	119.0452651977539	19.375722885131836	0	633.08404541015625	1221.269287109375	52.982627868652344	453.0679931640625	61.042999267578125	21.39699935913086	48.95100021362305	OT227
BC03	140192.671875	12	0	0.8572505712509155	19.765972137451172	21.955047607421875	1.125449776649475	44.21812057495117	14.789229393005371	6.599110126495361	2.472994565963745	2.1859726905822754	0.0951252281665802	5.763678550720215	60.47378158569336	22.375097274780273	14.332427024841309	0	321.1571960449219	659.242919921875	35.64162063598633	432.1109924316406	83.19999694824219	30.31399917602539	85.5780029296875	OT227
BC03	140193.859375	14	2.366049289703369	1.2073763608932495	7.125129699707031	18.792848587036133	0	46.25306701660156	33.51429748535156	2.2780442237854004	11.960428237915039	1.3365459442138672	6.598747730255127	2.857004404067993	208.60044860839844	45.40841293334961	54.833099365234375	0.6423272490501404	247.1041259765625	461.4068298339844	35.403465270996094	518.78399658203125	63.875	26.45199966430664	128.6540069580078	OT227
BC03	140242.859375	13	0	2.3191606998443604	25.21535873413086	27.98505210876465	0	23.050472259521484	88.0084457397461	379.1925964355469	6.667373180389404	1.801992416381836	5.979280948638916	0	672.585693359375	7.96760892868042	302.9175109863281	0	508.42938232421875	1054.5267333984375	54.83150863647461	496.91400146484375	88.83000183105469	35.426998138427734	99.167999267578125	OT227
BC03	140519.734375	15	0	2.9147605895996094	21.973461151123047	18.775115966796875	0.587792158126831	34.368221282958984	78.1579360961914	35.208003997802734	13.149588584899902	14.80337142944336	24.520570755004883	17.968904495239258	634.02734375	74.5630874633789	14.400147438049316	0	270.3956298828125	510.64501953125	10.060296058654785	580.38702392578125	95.44000244140625	42.86600112915039	77.89399719238281	OT227
BC03	140641.796875	15	1.3118212223052979	6.0546488761901855	8.399577140808105	13.96191692352295	0.15593042969703674	32.279518127441406	35.00390625	2.5610954761505127	0.8601546287536621	0.6415506601333618	3.3238632678985596	2.8528316020965576	88.32044219970703	2.7371857166290283	0	0	272.2457275390625	531.0137939453125	27.967958450317383	532.00201416015625	105.78700256347656	48.88999938964844	111.73400115966797	OT227
BC03	140844.90625	13	1.73717200756073	8.491808891296387	10.878009796142578	33.74516296386719	0	21.83959197998047	48.25543212890625	7.040299892425537	8.50340747833252	0	20.152280807495117	0	217.36766052246094	58.62632751464844	9.33912181854248	0.24715711176395416	335.8140869140625	624.8211669921875	36.24009323120117	478.36199951171875	79.36199951171875	31.145000457763672	94.63099670410156	OT227
BC03	141018.40625	14	11.139830589294434	9.557820320129395	9.094989776611328	75.04557800292969	2.387235164642334	48.63200378417969	82.30389404296875	4.796871185302734	51.32072830200195	3.6294143199920654	11.395313262939453	40.55177307128906	109.28069305419922	280.5744323730469	120.8260269165039	0	423.8888854980469	728.1820068359375	35.58742904663086	530.573974609375	59.018001556396484	22.06399917602539	64.76399993896484	OT227
BC03	141182.453125	14	5.023008823394775	10.843219757080078	3.4580307006835938	47.69625473022461	1.3138916492462158	72.27727508544922	102.35699462890625	7.976492881774902	5.465063571929932	13.002863883972168	23.943614959716797	5.130957126617432	609.06585693359375	184.96420288085938	227.99725341796875	1.2613383531570435	331.03179931640625	604.60235595703125	29.485748291015625	561.14898681640625	66.58300018310547	26.860000610351562	97.7300033569336	OT227
BC03	141490.75	14	4.493605613708496	8.615233421325684	20.54625129699707	25.563901901245117	7.127980709075928	37.622718811035156	115.99934387207031	5.427453517913818	31.037778854370117	1.7134846448898315	15.503175735473633	14.56284236907959	40.153350830078125	40.338626861572266	5.7756733894348145	0	304.5025939941406	557.28173828125	35.445030212402344	560.1510009765625	62.106998443603516	23.746999740600586	66.19000244140625	OT227
BC03	141510.703125	13	1.0481934547424316	14.132011413574219	47.838871002197266	47.64276123046875	4.5108819007873535	48.26648712158203	70.164520263671875	93.23359680175781	15.693320274353027	10.428367614746094	22.439634323120117	4.908135414123535	669.2120361328125	270.9596252441406	444.3951416015625	0.966107189655304	473.2975158691406	888.78460693359375	47.03466796875	512.60400390625	76.4469985961914	28.832000732421875	51.8849983215332	OT227
BC03	141981.5625	13	1.7691106796264648	3.0652172565460205	16.587661743164062	10.066219329833984	1.2806494235992432	18.282150268554688	18.382619857788086	12.592296600341797	0	0	2.6847763061523438	0	33.72195816040039	10.435709953308105	0.9325037598609924	0	240.92221069335938	415.8163757324219	16.35930061340332	565.8590087890625	118.71900177001953	46.25699996948242	98.76200103759766	OT227
BC03	142413.203125	14	2.9595518112182617	2.627138137817383	26.498077392578125	13.95166015625	0.29053986072540283	47.902366638183594	33.52240753173828	16.914487838745117	2.322608232498169	3.519852876663208	4.600213527679443	1.545917272567749	328.7561950683594	19.948909759521484	1.3521740436553955	0	255.1588897705078	523.25250244140625	7.354278564453125	569.71502685546875	102.94400024414062	43.417999267578125	85.49199676513672	OT227
BC03	142419.109375	13	2.2184841632843018	1.706323504447937	42.61429214477539	13.58460521697998	0	7.817049503326416	45.72724914550781	282.0437927246094	8.812142372131348	3.1715734004974365	7.79412841796875	23.021272659301758	409.2218322753906	3.1502811908721924	151.00274658203125	1.2143826484680176	508.8294372558594	922.922607421875	1.4256662130355835	498.5480041503906	63.915000915527344	22.60099983215332	27.600000381469727	OT227
BC03	142581.171875	15	2.397818088531494	0	0.9465453028678894	2.3214163780212402	0.29461824893951416	2.0055713653564453	10.616421699523926	25.7248592376709	0	12.745562553405762	3.72269606590271	9.852110862731934	0.8247184157371521	0.2141333818435669	0.604174017906189	3.5881428718566895	180.25851440429688	370.0810241699219	31.71068572998047	544.25799560546875	58.007999420166016	24.27400016784668	120.43800354003906	OT227
BC03	142598.265625	14	3.7679569721221924	4.718379974365234	26.2757625579834	21.589284896850586	3.577784299850464	11.717669486999512	71.47078704833984	64.727935791015625	60.70247268676758	25.320293426513672	35.852535247802734	61.55270004272461	3.6142561435699463	17.025842666625977	0	5.015507698059082	173.53402709960938	458.58929443359375	8.020116806030273	497.14599609375	35.808998107910156	13.017999649047852	189.3509979248047	OT227
BC03	142601.609375	14	0	9.223952293395996	14.139604568481445	23.20862579345703	0	3.3410210609436035	17.7388973236084	280.3804931640625	14.934324264526367	11.713444709777832	8.745224952697754	0.06815044581890106	586.67156982421875	5.2670793533325195	88.223663330078125	0	481.0716247558594	944.7646484375	39.414119720458984	526.39202880859375	73.4739990234375	31.30500030517578	121.85700225830078	OT227
BC03	142718.09375	14	2.9135994911193848	13.00234603881836	14.366453170776367	34.64771270751953	8.97480297088623	83.93395233154297	103.65087890625	49.51572799682617	9.905221939086914	0.14204764366149902	3.6093618869781494	0	186.69293212890625	79.39067840576172	11.66581916809082	1.068731665611267	238.06336975097656	462.83282470703125	2.011004686355591	496.9320068359375	52.3390007019043	19.075000762939453	97.516998291015625	OT227
BC03	142964.453125	15	4.827332973480225	0	3.8073740005493164	1.7631551027297974	4.093551158905029	22.530323028564453	29.94846534729004	0	2.396630048751831	4.94271183013916	6.63178014755249	2.390174150466919	22.77360725402832	18.873252868652344	0.016076024621725082	0.3617684543132782	287.8542785644531	494.292236328125	82.156951904296875	564.07598876953125	62.34199905395508	25.444000244140625	66.30400085449219	OT227
BC03	143037.140625	14	0.9313194751739502	6.9540605545043945	13.472195625305176	11.901946067810059	4.567333221435547	42.39991760253906	45.376197814941406	4.654726028442383	9.41495132446289	6.244996070861816	4.265644550323486	1.2603766918182373	141.91635131835938	37.527732849121094	0	0	272.2367858886719	456.4840087890625	31.199216842651367	542.2230224609375	93.802001953125	40.051998138427734	97.79499816894531	OT227
BC03	143911.8125	14	0	13.067103385925293	11.264969825744629	25.181262969970703	1.5376008749008179	23.80536460876465	56.8161735534668	0.7755261063575745	20.2509822845459	13.668999671936035	6.707137107849121	19.83403968811035	362.3228454589844	122.74584197998047	4.839214324951172	0.9834066033363342	324.3618469238281	627.85272216796875	22.445173263549805	440.95098876953125	70.035003662109375	28.61400032043457	94.99800109863281	OT227
BC03	144630.578125	15	0.5095603466033936	2.6102261543273926	17.80451774597168	40.42170715332031	14.18511962890625	16.687162399291992	22.7515811920166	17.781387329101562	3.065859317779541	3.920121908187866	13.437848091125488	3.7138988971710205	371.0998229980469	28.59330177307129	5.8238325119018555	0	262.0618896484375	545.50958251953125	20.806394577026367	606.35601806640625	63.143001556396484	26.37299919128418	88.875	OT227
BC03	144980.671875	16	4.127135276794434	0	0.9290493130683899	1.2071900367736816	0	2.303891897201538	0	18.018447875976562	0.46733027696609497	1.2165815830230713	12.362032890319824	0	4.500282287597656	0	0	3.975809097290039	134.9271240234375	230.4279327392578	19.83057975769043	505.1319885253906	50.13600158691406	22.582000732421875	171.60000610351562	OT227
BC03	145101.046875	15	0.7555328607559204	6.824723243713379	6.395763397216797	20.52597999572754	10.261260032653809	4.892387866973877	17.19963264465332	54.368186950683594	1.2203254699707031	1.7834231853485107	29.157289505004883	2.8071768283843994	248.70150756835938	106.28166961669922	0	0.9226974844932556	438.9930419921875	809.65057373046875	45.17143630981445	545.468994140625	86.56700134277344	39.487998962402344	104.6240005493164	OT227
BC03	145316.71875	14	1.957510232925415	16.9813289642334	35.7567024230957	40.411537170410156	5.145401477813721	32.917686462402344	2.948697328567505	96.0976791381836	2.3918282985687256	3.7584311962127686	2.426990032196045	4.117025852203369	7.842230796813965	1.7783628702163696	0	52.34629821777344	222.83567810058594	368.9555358886719	21.386722564697266	571.86102294921875	66.10199737548828	25.672000885009766	54.395999908447266	OT227
BC03	145394.8125	14	1.87810218334198	15.06287670135498	17.279481887817383	17.316415786743164	28.18358039855957	32.41864776611328	111.73298645019531	8.678117752075195	18.88017463684082	4.678442001342773	14.623355865478516	4.607503414154053	517.05914306640625	9.375917434692383	1.102392315864563	0.4282352924346924	241.9858856201172	526.8712158203125	38.39199447631836	549.42498779296875	59.18600082397461	22.020999908447266	56.05500030517578	OT227
BC03	145639.828125	14	1.5508923530578613	10.130959510803223	10.956910133361816	56.64670944213867	2.007120370864868	29.741117477416992	18.281930923461914	6.7933268547058105	22.40097427368164	5.860815525054932	9.637519836425781	2.051145076751709	408.1435546875	103.08210754394531	28.302934646606445	2.7038493156433105	354.751220703125	561.80316162109375	17.194772720336914	568.62298583984375	75.029998779296875	31.76300048828125	113.19599914550781	OT227
BC03	145727.4375	16	0	8.767212867736816	19.91613006591797	35.54048156738281	5.025318145751953	100.96198272705078	43.847503662109375	45.56662368774414	49.49453353881836	0	23.257747650146484	0.9246518015861511	421.3425598144531	77.85901641845703	1.0881770849227905	1.9044259786605835	291.74505615234375	511.6630554199219	12.628355979919434	636.46002197265625	84.694000244140625	41.33100128173828	117.91300201416016	OT227
BC03	145769.65625	14	3.246891498565674	3.4136455059051514	1.8109874725341797	6.437326431274414	14.844169616699219	65.68360900878906	72.80040740966797	18.682313919067383	4.80871057510376	9.387602806091309	7.860286712646484	0.883754312992096	631.34820556640625	45.00678253173828	13.590892791748047	0.7672354578971863	418.9242858886719	705.7611083984375	8.911688804626465	596.822998046875	82.02899932861328	33.542999267578125	48.54399871826172	OT227
BC03	145771.84375	14	0	7.425253868103027	18.140392303466797	9.24722671508789	0.25413015484809875	3.7907402515411377	9.557555198669434	0.654746949672699	65.89361572265625	19.60114288330078	0	0.5222760438919067	7.143730163574219	0	0.3746564984321594	0	354.6392822265625	628.32281494140625	106.47452545166016	527.36798095703125	98.65899658203125	42.13999938964844	96.86900329589844	OT227
BC03	145990.4375	16	0.5907642245292664	11.629234313964844	21.622230529785156	45.09423828125	1.593800663948059	61.641151428222656	144.37193298339844	24.9836368560791	3.217615842819214	5.3791422843933105	35.99848937988281	6.07407283782959	482.70013427734375	131.50999450683594	30.30047035217285	1.7568235397338867	281.9056396484375	532.276123046875	9.319140434265137	575.927001953125	68.667999267578125	32.29199981689453	120.51300048828125	OT227
BC03	146269.578125	14	2.0036323070526123	3.1595778465270996	11.828893661499023	19.773193359375	4.307921886444092	2.779855966567993	8.155486106872559	32.671051025390625	22.15548324584961	4.948816776275635	9.438923835754395	6.893337726593018	608.35821533203125	37.570125579833984	249.9223175048828	0.9506028890609741	381.143310546875	660.3038330078125	22.104021072387695	527.47198486328125	60.03499984741211	22.4060001373291	50.83399963378906	OT227
BC03	146273.234375	14	3.9476637840270996	8.600166320800781	34.832637786865234	22.20648765563965	0	63.9454231262207	51.575252532958984	77.37837219238281	24.194366455078125	27.51675033569336	22.465187072753906	3.380213737487793	1049.4332275390625	109.4385986328125	171.45777893066406	0.7399507164955139	536.4891357421875	830.5577392578125	21.025102615356445	526.58502197265625	86.65399932861328	36.125	70.62200164794922	OT227
BC03	146387.875	13	0.1256444752216339	6.378030776977539	38.872440338134766	28.158260345458984	0	77.89322662353516	18.704021453857422	54.32881164550781	4.965961933135986	5.079707145690918	2.1786108016967773	0	301.80499267578125	27.436120986938477	2.339858293533325	0	191.957763671875	434.565673828125	6.411935329437256	523.5689697265625	51.77399826049805	17.030000686645508	68.88800048828125	OT227
BC03	146794.796875	14	1.1712907552719116	13.696300506591797	7.4274444580078125	13.667317390441895	3.179227113723755	44.19887161254883	107.29411315917969	2.3365659713745117	17.046630859375	29.84477424621582	25.487079620361328	2.9174787998199463	348.82525634765625	55.15087127685547	2.1863694190979004	0	316.7725830078125	517.02459716796875	56.90382766723633	520.16998291015625	99.94200134277344	42.840999603271484	100.68499755859375	OT227
BC03	146804.046875	13	0.18470026552677155	1.8096054792404175	9.607115745544434	30.54730796813965	2.037236213684082	22.437702178955078	65.35335540771484	16.37203598022461	35.45124053955078	16.142471313476562	19.00408935546875	0.1660384237766266	455.98822021484375	93.24241638183594	335.7485656738281	0	450.1029357910156	849.5672607421875	46.26506042480469	460.3500061035156	71.50700378417969	27.115999221801758	81.57499694824219	OT227
BC03	146845.546875	14	1.9452935457229614	2.8955302238464355	12.432451248168945	20.11467742919922	0.9247575402259827	45.2094612121582	26.17937469482422	0.24820229411125183	2.1184022426605225	17.228424072265625	4.8563055992126465	0	70.08917999267578	61.40360641479492	32.86594772338867	0	402.9076843261719	790.64501953125	25.7794246673584	528.51898193359375	118.35900115966797	49.518001556396484	85.02899932861328	OT227
BC03	146878.203125	14	0	3.4425320625305176	19.363473892211914	28.11464500427246	0	65.91419982910156	47.89527130126953	47.22513961791992	32.72867202758789	4.3811750411987305	8.878110885620117	0.42108777165412903	221.92745971679688	24.2876033782959	0	0	211.26844787597656	495.2588806152344	34.84959411621094	608.208984375	71.23200225830078	28.195999145507812	45.14899826049805	OT227
BC03	147143.25	15	0.3938494920730591	0	16.226022720336914	20.565387725830078	0.3580518960952759	44.0797004699707	67.80626678466797	11.143275260925293	3.0458810329437256	10.70294189453125	11.680561065673828	0.9532310962677002	488.0224304199219	87.72721862792969	41.38878631591797	0	425.9433898925781	826.52655029296875	39.209957122802734	621.28997802734375	82.78099822998047	36.777000427246094	78.79000091552734	OT227
BC03	147477.0625	15	5.409968376159668	2.0203933715820312	8.960001945495605	54.48365783691406	1.8419219255447388	43.10152816772461	113.35063171386719	2.4314520359039307	17.612972259521484	0.3717118203639984	4.766889572143555	3.52337908744812	228.58351135253906	134.3062286376953	178.76852416992188	0.9935984015464783	282.163330078125	455.834228515625	29.37647247314453	599.26300048828125	69.15799713134766	28.947999954223633	44.801998138427734	OT227
BC03	147758.921875	15	0	0.8010748624801636	4.823801040649414	14.805442810058594	4.443570137023926	90.32194519042969	69.032379150390625	15.679632186889648	31.19498634338379	6.241300582885742	12.848737716674805	11.065482139587402	516.9036865234375	20.434595108032227	25.62502670288086	0	351.7779541015625	699.0316162109375	22.913705825805664	596.20001220703125	52.43600082397461	19.78700065612793	69.427001953125	OT227
BC03	147807.46875	15	0	5.337282657623291	0	11.852895736694336	3.8558735847473145	9.240142822265625	114.54255676269531	1.0661382675170898	4.90406608581543	0	23.503520965576172	4.010839939117432	49.30174255371094	0	0.6955253481864929	0	367.3139343261719	668.965576171875	21.89109230041504	647.39599609375	65.72699737548828	27.834999084472656	88.21199798583984	OT227
BC03	147813.640625	15	0	3.154428482055664	25.81076431274414	5.699824333190918	2.7019424438476562	3.265610694885254	4.182624340057373	55.553489685058594	0.8317426443099976	0.8321475386619568	0	3.5414085388183594	7.074960231781006	4.282898426055908	0	3.2823855876922607	122.28325653076172	291.69561767578125	20.540868759155273	657.75897216796875	62.875	25.601999282836914	57.31100082397461	OT227
BC03	148083.421875	14	6.028042793273926	4.860849857330322	14.327756881713867	43.14718246459961	1.507224202156067	114.17118835449219	60.98467254638672	13.385237693786621	34.59233474731445	31.449243545532227	29.54313087463379	6.907949447631836	417.590576171875	197.84304809570312	62.91743087768555	1.3183916807174683	519.25213623046875	952.34783935546875	11.555136680603027	490.4679870605469	87.04100036621094	36.05500030517578	56.137001037597656	OT227
BC03	148376.21875	17	0	4.5520853996276855	12.202768325805664	9.338932991027832	2.078791379928589	35.39142990112305	57.41703414916992	7.11384391784668	5.718168258666992	9.314769744873047	23.867982864379883	3.2500107288360596	233.6009979248047	37.056819915771484	61.464324951171875	0.0699627548456192	313.1285705566406	592.6629638671875	27.194377899169922	632.656982421875	93.41600036621094	48.56800079345703	118.41899871826172	OT227
BC03	149034.296875	13	3.245425224304199	8.137702941894531	3.5086441040039062	18.00432777404785	0	13.310790061950684	1.510111927986145	10.65632438659668	0.8244969248771667	2.1077682971954346	5.861067295074463	2.0305004119873047	108.09133911132812	36.49529266357422	6.9381232261657715	0	237.5701446533203	481.3365478515625	25.981298446655273	471.61700439453125	130.7429962158203	50.58599853515625	85.51200103759766	OT227
BC03	149080.015625	14	2.20135498046875	0.011431372724473476	15.25143814086914	22.97193717956543	0.7742703557014465	15.93905258178711	86.976898193359375	0	6.095343589782715	2.5761637687683105	4.057809829711914	4.136161804199219	30.146522521972656	30.27079963684082	5.095391273498535	0	221.2964630126953	435.8833312988281	3.97541880607605	560.822021484375	131.69400024414062	54.56399917602539	107.37999725341797	OT227
BC03	149083.96875	14	1.5702791213989258	11.260302543640137	28.94054412841797	37.377296447753906	1.3934879302978516	18.083158493041992	29.352542877197266	203.2884521484375	16.362977981567383	4.093207359313965	0.2892012596130371	0.8627852201461792	257.65216064453125	0.32627713680267334	51.49928665161133	0	494.129638671875	932.58831787109375	23.50550079345703	492.9360046386719	66.15599822998047	27.06599998474121	111.59500122070312	OT227
BC03	149114.03125	13	0.32978805899620056	8.52882194519043	30.439374923706055	48.66533660888672	1.7610081434249878	24.61660385131836	54.669124603271484	443.1584167480469	13.820165634155273	4.4531097412109375	9.221297264099121	0.4390745460987091	702.75750732421875	25.862886428833008	347.2342224121094	0.9001917839050293	653.80841064453125	1177.475341796875	58.396873474121094	513.4580078125	53.625	17.868000030517578	62.05400085449219	OT227
BC03	149118.390625	13	5.814658164978027	4.526937961578369	10.458824157714844	19.683916091918945	1.5117716789245605	33.67301559448242	94.83428192138672	56.66604232788086	25.97517204284668	7.981934070587158	16.199880599975586	3.3324480056762695	708.75555419921875	57.98188400268555	310.0914611816406	2.513622522354126	332.8577880859375	759.44610595703125	28.67227554321289	440.8070068359375	73.98799896240234	28.363000869750977	84.042999267578125	OT227
BC03	149251.703125	14	1.393348217010498	7.840326309204102	16.163471221923828	18.681243896484375	5.764554500579834	69.50670623779297	90.67816925048828	4.413186550140381	5.342756748199463	0	3.8323211669921875	0.4695398807525635	688.18658447265625	233.740234375	367.4266662597656	1.2293450832366943	580.38763427734375	1064.977294921875	79.10707092285156	537.47601318359375	92.167999267578125	38.28300094604492	55.5	OT227
BC03	149281.984375	16	0.4516688287258148	17.229904174804688	35.29833221435547	18.42588996887207	22.852102279663086	46.200469970703125	215.8867950439453	37.37615966796875	44.970375061035156	25.453109741210938	36.60299301147461	29.06251335144043	1115.3253173828125	43.12580490112305	301.2014465332031	4.184637546539307	201.22691345214844	499.4715270996094	33.929744720458984	619.91400146484375	72.02799987792969	34.28300094604492	120.08999633789062	OT227
BC03	149341.171875	13	0	6.367310523986816	18.803115844726562	14.87161922454834	0.7784423232078552	26.657987594604492	40.464900970458984	14.065469741821289	8.325133323669434	3.2583723068237305	5.007449150085449	4.238027095794678	206.61380004882812	4.358910083770752	0.3045767545700073	1.5637178421020508	311.85223388671875	677.789306640625	25.104724884033203	489.7749938964844	67.10900115966797	25.29400062561035	93.66999816894531	OT227
BC03	149405.359375	14	0.12896087765693665	5.230652332305908	12.464582443237305	17.95246124267578	6.011332035064697	5.515501022338867	44.3160285949707	11.286516189575195	4.944077014923096	17.317445755004883	10.00757122039795	36.003265380859375	147.32801818847656	2.5118765830993652	1.9140841960906982	1.1819095611572266	310.3824768066406	581.9735107421875	30.82908058166504	542.7750244140625	76.36299896240234	30.937999725341797	56.4739990234375	OT227
BC03	149713.15625	14	0.7578369975090027	2.3526294231414795	9.489736557006836	14.372398376464844	0	4.196831226348877	36.63682556152344	138.9599609375	4.8540940284729	1.3687554597854614	8.014191627502441	12.327866554260254	418.3309631347656	9.128211975097656	103.59915924072266	0.8012148141860962	557.734375	915.578369140625	26.742319107055664	485.8420104980469	95.904998779296875	41.459999084472656	105.9800033569336	OT227
BC03	149998.78125	12	3.711881399154663	0	3.174431324005127	2.658493757247925	9.25831127166748	12.633729934692383	14.557968139648438	5.673951625823975	2.468078374862671	0	6.7922515869140625	0	42.699649810791016	8.37511920928955	0.14492174983024597	0	99.17784118652344	172.57571411132812	10.779402732849121	500.55499267578125	78.00199890136719	27.61199951171875	63.1349983215332	OT227
BC03	150023.625	13	1.7469713687896729	5.852436065673828	19.523956298828125	35.57265090942383	5.23382568359375	20.217681884765625	8.399018287658691	5.787651062011719	5.7913594245910645	0.7565633058547974	4.568542957305908	1.5640630722045898	261.3664855957031	79.764068603515625	132.0241241455078	2.6773691177368164	304.38226318359375	575.20318603515625	18.550722122192383	537.39599609375	71.66999816894531	26.47800064086914	42.4370002746582	OT227
BC03	150196.515625	13	3.2549960613250732	8.543810844421387	11.365555763244629	14.517204284667969	17.231380462646484	6.650465488433838	34.025672912597656	13.555747032165527	17.771461486816406	10.456598281860352	3.527488946914673	0.2131318897008896	556.23162841796875	10.825216293334961	23.818973541259766	0	346.35589599609375	567.0557861328125	23.638158798217773	466.3819885253906	62.698001861572266	22.738000869750977	79.15899658203125	OT227
BC03	150227.296875	13	4.194074630737305	2.2228519916534424	7.628385543823242	25.712018966674805	1.5261205434799194	8.279107093811035	27.481557846069336	6.571258068084717	4.467433452606201	17.328651428222656	8.89603042602539	0.6779559850692749	167.3108367919922	17.220760345458984	20.77960777282715	0	277.48797607421875	611.38934326171875	42.02672576904297	525.28802490234375	84.31999969482422	32.702999114990234	71.13500213623047	OT227
BC03	150532.546875	16	1.09737229347229	2.96563982963562	47.79957962036133	7.499822616577148	1.0264297723770142	3.9346113204956055	19.20981216430664	88.60538482666016	20.976791381835938	2.0029478073120117	3.8350796699523926	7.289030075073242	2.7351555824279785	8.419812202453613	0	21.906208038330078	366.2978210449219	672.9105224609375	78.054931640625	709.47998046875	72.0469970703125	33.26900100708008	87.77100372314453	OT227
BC03	150720.640625	13	3.254666328430176	7.4647722244262695	11.115354537963867	27.608562469482422	4.993054389953613	52.31135177612305	53.83869171142578	13.701345443725586	8.844720840454102	5.491942882537842	14.940698623657227	8.966094017028809	421.9920959472656	64.3615493774414	34.83742904663086	0	294.2735290527344	469.38525390625	26.681211471557617	461.99700927734375	60.57899856567383	21.652000427246094	78.13800048828125	OT227
BC03	150998.09375	15	1.47355318069458	7.0121355056762695	4.836156845092773	25.38569450378418	1.9938172101974487	108.73825073242188	32.20595169067383	10.838520050048828	6.4536356925964355	8.726691246032715	6.093379974365234	11.476387023925781	232.99563598632812	177.3551025390625	441.0333251953125	0	295.5051574707031	562.44061279296875	7.171177387237549	581.83697509765625	94.23999786376953	41.777000427246094	52.36600112915039	OT227
BC03	151091.640625	14	0.6924492120742798	3.900219202041626	10.347127914428711	12.492507934570312	0	32.266212463378906	11.18774700164795	2.4578278064727783	0	6.078723907470703	2.429636001586914	2.0346059799194336	89.48667907714844	21.508527755737305	12.369231224060059	0	280.2524719238281	621.194091796875	32.911468505859375	564.7769775390625	85.54100036621094	35.875	82.30500030517578	OT227
BC03	151299.6875	14	1.230551838874817	21.49995994567871	17.762483596801758	22.527565002441406	33.04323959350586	20.818212509155273	81.03944396972656	15.443127632141113	19.02959632873535	1.1079622507095337	14.878198623657227	0.4631926715373993	597.78985595703125	10.283265113830566	107.34624481201172	2.778353452682495	193.808349609375	386.6219787597656	12.041044235229492	493.7699890136719	42.26300048828125	14.37399959564209	126.71700286865234	OT227
BC03	151340.203125	15	1.7674369812011719	10.605096817016602	18.488037109375	17.182680130004883	1.6324408054351807	7.215853214263916	71.86148834228516	10.02579402923584	4.3473286628723145	5.749790668487549	5.966470241546631	7.212753772735596	127.13201904296875	99.39555358886719	6.239680767059326	0	265.51361083984375	606.982666015625	28.137170791625977	627.5479736328125	68.76799774169922	28.6200008392334	34.41999816894531	OT227
BC03	151519.40625	13	2.9632809162139893	2.997004747390747	4.6319990158081055	16.656997680664062	1.1757655143737793	5.069390296936035	52.38261413574219	1.5625797510147095	0	8.198068618774414	2.7011141777038574	6.905613422393799	120.2340316772461	52.85301971435547	5.4433512687683105	0.0939234271645546	330.74658203125	608.73126220703125	17.329477310180664	538.50897216796875	77.5199966430664	29.39699935913086	56.5620002746582	OT227
BC03	152322.28125	17	1.079210877418518	12.679265022277832	23.802928924560547	29.742189407348633	0.18487481772899628	41.80705261230469	65.22881317138672	7.441440105438232	6.818788051605225	0.6216606497764587	15.746368408203125	8.865407943725586	181.85874938964844	64.509246826171875	7.661927700042725	3.885280132293701	241.68092346191406	525.685546875	7.949035167694092	734.20697021484375	72.06500244140625	35.650001525878906	103.73999786376953	OT227
BC03	152370.265625	13	2.083366632461548	3.64693021774292	7.002491474151611	21.479909896850586	0.9734829664230347	4.234152317047119	34.74251937866211	3.6819632053375244	3.252891778945923	0	1.4007564783096313	5.998093605041504	321.8722839355469	23.765085220336914	10.93557357788086	0	402.3842468261719	688.306640625	18.12090301513672	422.8550109863281	72.72899627685547	27.493000030517578	72.371002197265625	OT227
BC03	152410.375	16	6.523411750793457	38.61284255981445	6.497883319854736	36.049400329589844	4.616559028625488	44.33441925048828	45.512367248535156	2.905731439590454	1.0652055740356445	4.870460510253906	15.923064231872559	3.7041141986846924	6.265864849090576	65.13536071777344	1.3175239562988281	0	362.3501281738281	747.1611328125	70.38452911376953	604.489013671875	58.83100128173828	25.926000595092773	112.07599639892578	OT227
BC03	152939.46875	12	1.6341274976730347	3.844998598098755	8.313668251037598	16.362884521484375	0.14534088969230652	68.156585693359375	8.590317726135254	8.056754112243652	3.1065900325775146	0	0.21614454686641693	0.9796708822250366	1.0910136699676514	2.9380838871002197	0	6.47491455078125	280.3328552246094	578.0745849609375	16.18406105041504	449.5469970703125	74.875	26.48900032043457	72.87200164794922	OT227
BC03	153467.34375	16	0.23412762582302094	11.719919204711914	36.092891693115234	74.46775817871094	9.37364387512207	121.48029327392578	79.87825012207031	57.43161392211914	11.072312355041504	3.225146770477295	8.083968162536621	2.3296635150909424	502.7108459472656	147.843994140625	34.395774841308594	0.12948188185691833	352.1368408203125	565.5111083984375	30.346784591674805	660.28399658203125	70.75599670410156	32.95199966430664	103.25900268554688	OT227
BC03	153731.765625	14	0	4.852245330810547	3.3393843173980713	6.792803764343262	6.6147685050964355	3.6969850063323975	20.184511184692383	8.526397705078125	0.16424426436424255	0	9.637567520141602	2.8957934379577637	105.3687973022461	14.943330764770508	16.434154510498047	0	211.582763671875	360.033203125	29.50334358215332	547.8389892578125	130.74899291992188	53.683998107910156	86.55500030517578	OT227
BC03	154191.25	15	4.951390266418457	58.99660873413086	33.09718704223633	46.29634475708008	5.058618545532227	113.02977752685547	78.385589599609375	39.67453384399414	6.898213863372803	2.1870949268341064	15.494985580444336	3.2733867168426514	638.439453125	31.947729110717773	211.13340759277344	0.5603704452514648	262.1769714355469	425.7789001464844	10.783893585205078	559.22601318359375	69.529998779296875	29.332000732421875	57.37099838256836	OT227
BC03	154195.765625	14	0	2.6883010864257812	32.920928955078125	27.6347599029541	2.918473243713379	12.140748023986816	43.087432861328125	7.711767196655273	5.782901763916016	14.718744277954102	12.533401489257812	5.362758636474609	270.0782165527344	40.804691314697266	65.26131439208984	1.7947797775268555	413.3017578125	754.1168212890625	5.775304794311523	548.35699462890625	98.60199737548828	40.933998107910156	51.236000061035156	OT227
BC03	154770.578125	14	3.2866971492767334	3.831691026687622	6.068023204803467	14.72558307647705	0.6934994459152222	43.75851058959961	45.84941864013672	3.162581205368042	0	4.37831974029541	8.444683074951172	4.36959171295166	233.97323608398438	120.3175277709961	39.646427154541016	0	262.7149963378906	475.4976501464844	24.62233543395996	598.81201171875	81.40599822998047	33.14099884033203	40.49100112915039	OT227
BC03	154804.828125	15	2.885316848754883	4.10546875	9.186469078063965	21.959379196166992	2.598768472671509	58.753116607666016	18.65328598022461	2.6479263305664062	1.7949628829956055	0	2.8204433917999268	0.7127712965011597	136.6482696533203	17.065841674804688	57.05570983886719	0	325.29779052734375	520.93096923828125	50.454734802246094	562.06500244140625	105.98400115966797	47.551998138427734	75.7770004272461	OT227
BC03	154820.234375	15	1.9946221113204956	6.494146823883057	29.840181350708008	60.168983459472656	5.07466459274292	84.83979797363281	33.97260665893555	69.767791748046875	13.514792442321777	4.026419162750244	9.533845901489258	10.134881973266602	754.46240234375	142.03347778320312	209.53085327148438	3.729947090148926	359.3973083496094	663.997802734375	46.00651550292969	583.10498046875	37.13999938964844	12.741000175476074	144.58099365234375	OT227
BC03	155404.625	14	0.8795557618141174	8.485943794250488	20.626375198364258	6.293367385864258	13.084929466247559	5.710470676422119	55.51246643066406	5.849697589874268	30.475772857666016	5.802748203277588	21.20537757873535	4.894738674163818	259.9892272949219	11.838064193725586	0.5736726522445679	0.40332335233688354	502.041259765625	809.32843017578125	20.5504093170166	595.97698974609375	84.06099700927734	34.96900177001953	73.71299743652344	OT227
BC03	155456.375	14	0	10.019913673400879	22.842037200927734	76.5575180053711	7.448368072509766	49.23326873779297	89.41890716552734	4.734437942504883	49.996856689453125	26.29170036315918	31.456045150756836	5.581447601318359	292.9802551269531	255.11697387695312	496.7730712890625	2.111927032470703	311.4612731933594	627.1558837890625	18.197248458862305	548.197021484375	64.1259994506836	26.013999938964844	113.01399993896484	OT227
BC03	155630.296875	13	3.486377716064453	3.3264968395233154	11.48281478881836	24.565196990966797	3.1422035694122314	21.607707977294922	52.345516204833984	19.9138240814209	53.953311920166016	6.540473937988281	16.749032974243164	2.5896341800689697	458.6129150390625	61.51519012451172	30.896530151367188	0	184.814697265625	403.574462890625	19.66333770751953	478.3380126953125	44.79399871826172	14.510000228881836	118.03199768066406	OT227
BC03	156242.0625	15	1.128674864768982	6.789684295654297	16.96468734741211	42.91546630859375	2.331432819366455	22.462398529052734	15.998774528503418	9.496281623840332	3.7198827266693115	0.8164629340171814	14.360782623291016	1.9761664867401123	393.7007751464844	121.97188568115234	32.5662956237793	0	479.4310607910156	922.68560791015625	32.53435516357422	643.94000244140625	103.5250015258789	45.854000091552734	57.12699890136719	OT227
BC03	156305.8125	15	0.7987802624702454	7.515756130218506	19.607789993286133	6.323200225830078	0.11058387905359268	36.599613189697266	40.162620544433594	14.480500221252441	4.329870700836182	2.500164747238159	4.768411159515381	5.4825334548950195	305.87969970703125	32.12415313720703	11.306783676147461	0	251.87069702148438	476.8572998046875	17.629247665405273	528.801025390625	61.917999267578125	25.753000259399414	92.36799621582031	OT227
BC03	156389.28125	13	0	7.66984224319458	21.691831588745117	14.994478225708008	10.499123573303223	36.49588394165039	172.84495544433594	2.6929054260253906	14.600687980651855	7.208479404449463	22.93535614013672	7.809465408325195	595.9017333984375	30.555835723876953	1.5367136001586914	0	333.43548583984375	597.2235107421875	29.409276962280273	500.3399963378906	69.07599639892578	25.249000549316406	42.89500045776367	OT227
BC03	156531.234375	14	0.01815914176404476	4.000285625457764	13.448182106018066	8.138736724853516	1.4103742837905884	40.53097152709961	100.95877838134766	31.602245330810547	8.028254508972168	5.7320122718811035	18.556827545166016	6.575239181518555	225.63723754882812	13.54639720916748	0.9051390886306763	0	266.7175598144531	547.2835693359375	10.608966827392578	497.4830017089844	60.29100036621094	23.36199951171875	93.97200012207031	OT227
BC03	156554.640625	15	0	0.89088374376297	1.405484676361084	4.859067440032959	0	27.372814178466797	20.8355712890625	1.0677241086959839	3.8982417583465576	4.3059492111206055	8.365686416625977	0	84.57254791259766	50.295658111572266	0.6973347663879395	0.9189736247062683	258.6945495605469	558.831298828125	30.644317626953125	630.197998046875	60.66999816894531	24.518999099731445	68.13700103759766	OT227
BC03	157091.015625	14	2.234909772872925	1.7089346647262573	9.291245460510254	11.967390060424805	1.9545912742614746	8.972208023071289	15.451335906982422	23.32057762145996	21.403066635131836	5.218278408050537	2.3454718589782715	1.2330682277679443	228.9296875	3.6895530223846436	3.760423421859741	0	252.01495361328125	520.470703125	21.442106246948242	514.77099609375	71.16600036621094	28.040000915527344	34.13600158691406	OT227
BC03	157613.015625	15	6.102153301239014	2.568075656890869	18.937070846557617	13.759016036987305	3.7390472888946533	51.586605072021484	73.7456283569336	17.88435173034668	5.199370384216309	7.016629219055176	6.5960693359375	4.438212871551514	507.803466796875	73.405548095703125	290.8758850097656	1.7874239683151245	453.5092468261719	698.46112060546875	16.564186096191406	549.030029296875	64.90899658203125	27.482999801635742	92.71099853515625	OT227
BC03	157738.921875	15	3.4808480739593506	1.4818785190582275	7.326702117919922	9.482476234436035	1.706363320350647	25.86161994934082	12.873632431030273	1.4173825979232788	3.074960947036743	0.19133244454860687	2.051790237426758	0	169.2330780029297	43.38340759277344	3.7449393272399902	0	268.4929504394531	455.3805236816406	33.76700210571289	627.197021484375	72.43900299072266	30.893999099731445	55.630001068115234	OT227
BC03	157760.703125	13	1.9493834972381592	8.2390718460083	3.6700387001037598	31.09010887145996	0	23.444190979003906	83.45008087158203	7.460500240325928	8.622639656066895	18.39333724975586	5.586118698120117	0.16533389687538147	347.3606872558594	80.34642028808594	0.9677507281303406	0	431.3422546386719	843.35638427734375	21.94859504699707	458.8500061035156	71.470001220703125	27.339000701904297	90.71600341796875	OT227
BC03	157772.5	15	1.3526335954666138	6.652294635772705	20.195446014404297	8.837828636169434	2.70048189163208	113.7471923828125	64.04180145263672	67.470733642578125	22.738277435302734	0.9378688335418701	20.641193389892578	3.1221084594726562	272.827880859375	166.2047882080078	290.6704406738281	0	190.87037658691406	332.4194641113281	6.105713844299316	584.4229736328125	49.08300018310547	17.878000259399414	70.71399688720703	OT227
BC03	157952.0625	14	4.852363586425781	8.085306167602539	18.532756805419922	27.38733673095703	2.237426280975342	72.8559341430664	49.7673454284668	16.722856521606445	23.318429946899414	12.162626266479492	4.2766618728637695	2.2218668460845947	519.33013916015625	47.229469299316406	124.7882308959961	9.572698593139648	299.7181091308594	469.00982666015625	19.419523239135742	503.0899963378906	57.891998291015625	22.079999923706055	95.23500061035156	OT227
BC03	158007.984375	15	0	21.316375732421875	16.706331253051758	24.907058715820312	2.2079615592956543	137.6930694580078	70.19989013671875	57.99748992919922	6.564483165740967	2.0096845626831055	7.172772407531738	14.448869705200195	512.3043212890625	93.35771942138672	22.124162673950195	0	248.44772338867188	469.8783874511719	5.360439777374268	553.9739990234375	77.41899871826172	34.78900146484375	105.38600158691406	OT227
BC03	158020.8125	15	0.2803262770175934	56.200321197509766	25.056798934936523	18.518802642822266	1.4520933628082275	56.78129959106445	69.06623077392578	41.98612594604492	6.1254706382751465	7.291536331176758	13.108845710754395	4.1783013343811035	74.6788330078125	40.512271881103516	0	2.3045732975006104	199.3993682861328	450.0633544921875	7.19553279876709	508.66900634765625	84.81600189208984	39.0359992980957	114.36599731445312	OT227
BC03	158220.28125	14	0	7.391735076904297	22.58957862854004	24.32108497619629	0.96933913230896	20.339628219604492	108.85289001464844	41.34525680541992	9.777539253234863	3.395275115966797	1.5112954378128052	1.3913037776947021	464.50225830078125	14.837058067321777	53.412174224853516	0.8805016875267029	223.29383850097656	528.69744873046875	47.220088958740234	515.947998046875	50.63600158691406	17.910999298095703	86.78099822998047	OT227
BC03	158323.234375	15	0.1186387687921524	5.830122947692871	34.44641876220703	17.12494659423828	0	49.15973663330078	88.29426574707031	37.8841438293457	24.839710235595703	7.334331035614014	4.334185600280762	3.0283236503601074	314.2230529785156	89.27045440673828	57.29539489746094	0	242.35665893554688	489.93414306640625	2.4288201332092285	524.18902587890625	52.867000579833984	20.076000213623047	72.05400085449219	OT227
BC03	158370.15625	15	0.2958127558231354	6.668508529663086	24.1052303314209	32.501277923583984	0	5.265622138977051	50.07509994506836	9.802050590515137	19.180614471435547	8.2409515380859375	4.53180456161499	3.2991750240325928	444.2377624511719	126.91831970214844	65.77180480957031	0.06308070570230484	324.591552734375	692.30377197265625	20.803075790405273	591.01898193359375	60.290000915527344	24.281999588012695	67.072998046875	OT227
BC03	158372.296875	14	1.7576265335083008	5.122686862945557	16.039575576782227	8.221874237060547	0	5.767069339752197	31.795745849609375	87.78656768798828	11.73213005065918	1.892791509628296	2.9855563640594482	3.9595746994018555	308.4036560058594	5.832557201385498	42.82224655151367	0	426.9094543457031	746.52471923828125	36.70002746582031	517.2540283203125	62.42100143432617	23.68899917602539	51.617000579833984	OT227
BC03	159101.984375	14	0.986895740032196	1.6092047691345215	16.588390350341797	23.68337059020996	0.7871456742286682	19.011106491088867	99.35335540771484	4.547306060791016	13.852673530578613	0.08207152783870697	11.02368450164795	7.989047527313232	1.1824089288711548	7.834618091583252	0	1.981603741645813	508.8525390625	928.08331298828125	94.91600799560547	557.07598876953125	69.41999816894531	27.55699920654297	63.922000885009766	OT227
BC03	159215.921875	13	1.1626256704330444	5.761261463165283	14.566303253173828	16.911182403564453	1.842540979385376	109.4587173461914	114.2458267211914	0.4856591522693634	24.420299530029297	8.079826354980469	8.56641960144043	20.12120819091797	956.37261962890625	166.94383239746094	649.3551025390625	10.545165061950684	478.7151184082031	834.950439453125	37.6860466003418	435.489990234375	70.21399688720703	26.378000259399414	76.5260009765625	OT227
BC03	159277.765625	15	0	2.220489263534546	10.566184997558594	17.36716079711914	2.002194404602051	25.667583465576172	2.9540536403656006	3.257896661758423	7.781377792358398	18.06324577331543	17.335704803466797	0.05020373687148094	400.2583312988281	28.347368240356445	259.78558349609375	0	367.6102600097656	794.16082763671875	4.3160014152526855	601.47802734375	67.214996337890625	27.79199981689453	37.547000885009766	OT227
BC03	159545.5625	14	0.7052841782569885	131.8702392578125	25.672595977783203	109.35045623779297	0.6507869362831116	81.035491943359375	107.02252197265625	8.439406394958496	44.67985153198242	6.33641242980957	21.28912925720215	11.25486946105957	21.154769897460938	390.62445068359375	13.290671348571777	1.1300244331359863	385.1779479980469	596.63214111328125	48.28837203979492	536.8599853515625	85.3759994506836	36.237998962402344	96.89900207519531	OT227
BC03	159624.921875	13	0	13.03178882598877	4.988861560821533	5.082655906677246	0.45155519247055054	33.48348617553711	55.72989273071289	4.2476487159729	0	1.2707804441452026	26.855281829833984	8.753182411193848	28.867807388305664	15.741276741027832	2.6836984157562256	0.21158312261104584	220.1757049560547	431.433349609375	37.62665557861328	428.114013671875	83.11199951171875	32.979000091552734	97.1760025024414	OT227
BC03	159698.484375	13	0	0	5.660470008850098	17.215734481811523	6.3209452629089355	16.7131404876709	16.7061710357666	11.107200622558594	5.412089824676514	0.3259129524230957	4.3888373374938965	0	170.89756774902344	20.208454132080078	0.7274494171142578	0.8825724720954895	246.45623779296875	446.1724853515625	26.027021408081055	480.0830078125	114.36100006103516	45.41299819946289	100.90599822998047	OT227
BC03	159928.0625	13	0.22645263373851776	1.6482454538345337	3.3988280296325684	15.796741485595703	0	12.61439323425293	23.374418258666992	0	1.6927714347839355	4.98216438293457	12.96728229522705	2.071408271789551	112.9467544555664	22.38634490966797	5.493391036987305	0	286.6413879394531	460.94586181640625	8.305599212646484	396.10198974609375	55.80799865722656	19.865999221801758	104.81700134277344	OT227
BC03	160114.8125	16	0	1.4931520223617554	3.5461061000823975	13.830937385559082	35.87610626220703	9.816132545471191	128.5890655517578	18.0306396484375	42.416419982910156	18.284011840820312	53.09251403808594	9.08681583404541	288.8004150390625	11.97087574005127	0.08384621888399124	3.492445707321167	190.92291259765625	355.9593505859375	7.085916519165039	592.94598388671875	53.803001403808594	23.011999130249023	120.93699645996094	OT227
BC03	160210.796875	14	0	2.715585947036743	29.34073829650879	30.261314392089844	2.8069965839385986	33.651493072509766	248.1237335205078	41.18376922607422	18.80672836303711	1.7440283298492432	28.641233444213867	7.301178932189941	751.45159912109375	98.6364517211914	19.931612014770508	2.268191337585449	250.81507873535156	497.6210021972656	13.545621871948242	574.302978515625	64.99500274658203	24.996999740600586	47.61199951171875	OT227
BC03	160301.6875	13	0	10.958028793334961	5.038285255432129	22.079744338989258	17.027820587158203	67.25608825683594	50.58348083496094	7.409664630889893	17.139713287353516	2.8946754932403564	24.91644859313965	9.357200622558594	114.32088470458984	13.805981636047363	0	0.253212034702301	217.54525756835938	433.1933898925781	11.903459548950195	515.08599853515625	74.41999816894531	27.85300064086914	48.96500015258789	OT227
BC03	160490.53125	14	0	9.360268592834473	28.714603424072266	24.578876495361328	6.103472709655762	66.03656005859375	90.918060302734375	11.719583511352539	18.889047622680664	9.856812477111816	15.415487289428711	2.4288740158081055	586.331298828125	86.59198760986328	660.0672607421875	7.817838191986084	202.73106384277344	414.88226318359375	8.277554512023926	492.8089904785156	44.24800109863281	15.270999908447266	121.78199768066406	OT227
BC03	160598.53125	15	0.9545830488204956	5.3795270919799805	13.736316680908203	13.798922538757324	14.994819641113281	13.82702922821045	110.01178741455078	6.275136947631836	9.692960739135742	11.509860038757324	31.716222763061523	21.559370040893555	417.0090026855469	20.630287170410156	0	2.107044219970703	275.2310791015625	554.730712890625	23.727352142333984	593.88299560546875	81.26000213623047	35.56700134277344	57.5629997253418	OT227
BC03	160810.265625	12	4.777411460876465	6.565324306488037	4.763411998748779	13.384095191955566	0	19.11167335510254	5.825704574584961	3.719963312149048	10.419876098632812	0	2.450955629348755	0.7007012367248535	278.9021301269531	44.82279968261719	0	0	302.76495361328125	544.4398193359375	11.23771858215332	492.1400146484375	176.69200134277344	56.94499969482422	72.2760009765625	OT227
BC03	160984.6875	14	0.005569498986005783	16.067365646362305	30.523536682128906	40.48808670043945	0.7741113305091858	56.39629364013672	117.56465911865234	22.13918113708496	48.10968017578125	7.934300422668457	7.139313697814941	9.977948188781738	892.493408203125	246.25588989257812	171.16229248046875	3.1146013736724854	262.6390075683594	411.2916564941406	14.712629318237305	497.2179870605469	50.44599914550781	17.575000762939453	73.18199920654297	OT227
BC03	161215.5	15	0	13.608954429626465	20.100812911987305	35.272396087646484	6.641504764556885	27.13636589050293	52.9154167175293	2.7327942848205566	2.7313225269317627	2.313539743423462	21.378446578979492	16.974689483642578	359.61749267578125	86.5220947265625	204.6687774658203	0	365.12738037109375	532.62701416015625	7.503905296325684	554.36700439453125	93.9749984741211	42.4119987487793	84.12699890136719	OT227
BC03	161445.203125	14	7.329984664916992	7.904376983642578	23.346601486206055	26.418272018432617	5.75671911239624	36.62239074707031	57.174232482910156	32.33048629760742	3.43703293800354	3.195087432861328	6.689885139465332	4.107041835784912	340.48333740234375	53.731651306152344	124.76995086669922	0	313.4952392578125	538.87762451171875	25.898231506347656	545.80999755859375	69.964996337890625	28.16900062561035	79.76000213623047	OT227
BC03	161595.3125	14	0	4.616270065307617	7.201329708099365	41.99917984008789	1.4366835355758667	22.073362350463867	18.891292572021484	10.644445419311523	1.1653069257736206	3.7470526695251465	6.889725685119629	3.871307134628296	56.97529602050781	56.825443267822266	17.703344345092773	2.2499430179595947	173.59335327148438	373.2521667480469	10.99341106414795	568.45501708984375	137.95700073242188	57.880001068115234	137.5469970703125	OT227
BC03	161743.140625	16	0.49807503819465637	14.36275863647461	37.421627044677734	24.83583641052246	19.130767822265625	14.03753662109375	172.2205352783203	26.284530639648438	49.22209548950195	16.18074607849121	34.92756652832031	3.417623519897461	557.48785400390625	29.573219299316406	0	0	323.887451171875	618.33673095703125	8.657447814941406	593.61700439453125	89.13600158691406	42.43000030517578	77.9020004272461	OT227
BC03	161892.4375	15	0.4373244345188141	9.626516342163086	22.413301467895508	81.24090576171875	7.046931266784668	167.8280792236328	130.4241943359375	1.8766010999679565	43.01491928100586	1.7849265336990356	23.019399642944336	9.93271541595459	1012.97119140625	233.38206481933594	259.6772766113281	5.106433868408203	503.4765319824219	1078.640625	53.7363395690918	518.291015625	58.61399841308594	23.424999237060547	73.16400146484375	OT227
BC03	162005.125	14	7.30872917175293	1.1229456663131714	30.759061813354492	20.48257064819336	35.40727233886719	67.38359832763672	63.459232330322266	84.04154205322266	30.151615142822266	4.175411701202393	11.89841365814209	13.273384094238281	424.3756408691406	32.30751419067383	0	0	292.774169921875	560.61932373046875	26.47559356689453	559.89898681640625	62.012001037597656	23.882999420166016	76.03600311279297	OT227
BC03	162315.296875	14	0	1.6819700002670288	6.510411739349365	5.973315715789795	28.606861114501953	14.423664093017578	72.43181610107422	71.2019271850586	15.826092720031738	26.870752334594727	17.369876861572266	1.716783881187439	306.3500061035156	17.919527053833008	0	0	244.0231170654297	421.4849548339844	25.395151138305664	500.07598876953125	53.215999603271484	19.41900062561035	91.4020004272461	OT227
BC03	162323.78125	14	3.3127753734588623	3.8881726264953613	0.7156602740287781	28.541366577148438	0	38.83660125732422	16.351816177368164	9.049286842346191	7.016929626464844	3.9429569244384766	3.073275327682495	2.784740447998047	92.96964263916016	127.97982788085938	134.30003356933594	0	307.54754638671875	483.4015197753906	9.769941329956055	586.3759765625	62.71699905395508	23.726999282836914	41.86000061035156	OT227
BC03	162406.78125	15	0	4.86990213394165	30.61297607421875	5.013708114624023	16.370128631591797	14.31569766998291	186.15066528320312	41.06825637817383	8.717360496520996	6.548640251159668	10.863753318786621	4.66581916809082	146.03189086914062	38.56142044067383	2.6952831745147705	0.9961836338043213	358.66748046875	647.6458740234375	46.65987777709961	567.72998046875	95.41100311279297	43.47700119018555	98.21700286865234	OT227
BC03	162539.875	13	0.08932952582836151	1.59832763671875	8.132088661193848	15.172203063964844	0	36.07638168334961	0.5328080654144287	10.298683166503906	10.857513427734375	2.97294545173645	10.783555030822754	0	394.4405212402344	97.2944107055664	131.07298278808594	1.106555461883545	510.717529296875	797.74603271484375	32.24596405029297	454.8659973144531	67.14399719238281	24.76099967956543	70.69599914550781	OT227
BC03	162570.984375	15	0.5365787148475647	9.036916732788086	7.99088716506958	4.198968410491943	14.560818672180176	17.629663467407227	78.40497589111328	5.347648620605469	21.838417053222656	11.302660942077637	26.894224166870117	9.200033187866211	668.00732421875	31.67165184020996	0.31469693779945374	1.557319164276123	279.7281494140625	487.3763122558594	6.478757381439209	638.06500244140625	52.47600173950195	19.652999877929688	58.7869987487793	OT227
BC03	162597.46875	15	0.3055610656738281	1.4533915519714355	27.951438903808594	18.880664825439453	17.40808868408203	8.944418907165527	73.93067169189453	59.42682647705078	47.66233825683594	6.3795976638793945	33.26323699951172	0.785783588886261	687.007568359375	25.304309844970703	19.347576141357422	1.951960563659668	220.9072265625	391.3009338378906	19.8250732421875	577.947021484375	70.70500183105469	30.829999923706055	95.60700225830078	OT227
BC03	162881.96875	15	3.527965784072876	9.90007209777832	29.529054641723633	15.239730834960938	0	21.90259552001953	84.35184478759766	26.61663055419922	21.879287719726562	4.242751598358154	23.62497329711914	1.4425468444824219	450.8959045410156	19.557220458984375	0.20255506038665771	0.7005764842033386	233.50042724609375	504.4052734375	23.073747634887695	548.60101318359375	93.49199676513672	42.2599983215332	86.233001708984375	OT227
BC03	162949.734375	14	0	7.873878002166748	45.34865188598633	22.887500762939453	12.532001495361328	67.0641098022461	159.3506317138672	47.249263763427734	13.13538646697998	15.039814949035645	18.751937866210938	9.415033340454102	656.9298095703125	38.20824432373047	1.978006362915039	1.336951494216919	311.55194091796875	524.0687255859375	32.09146499633789	513.70501708984375	68.608001708984375	28.53700065612793	116.15799713134766	OT227
BC03	163264.1875	14	0	0.5321490168571472	6.255898475646973	29.834949493408203	0	27.33118438720703	39.83606719970703	24.254735946655273	15.220152854919434	4.988770961761475	21.629247665405273	6.1270751953125	316.0823669433594	80.93696594238281	13.203509330749512	0	358.4675598144531	623.406005859375	35.73313903808594	503.6059875488281	75.26899719238281	32.11000061035156	118.83799743652344	OT227
BC03	163335.921875	14	0.8123599290847778	0	2.9573402404785156	23.560443878173828	0.29654672741889954	5.290041446685791	90.047882080078125	8.250558853149414	21.748104095458984	9.082919120788574	10.205689430236816	0.5696978569030762	3.7802302837371826	49.95596694946289	0	0.22327402234077454	494.7923583984375	756.2337646484375	45.63865661621094	569.51300048828125	113.33300018310547	46.66400146484375	54.32500076293945	OT227
BC03	163486.140625	13	1.8363020420074463	10.323596000671387	6.909691333770752	38.939640045166016	0.8712451457977295	72.80400848388672	52.3858528137207	12.695507049560547	32.835506439208984	11.476922988891602	15.547091484069824	2.3216617107391357	671.082275390625	86.19469451904297	372.8302917480469	0.7942026853561401	473.8321838378906	866.016357421875	49.61602783203125	418.0379943847656	58.05099868774414	20.825000762939453	97.52300262451172	OT227
BC03	163595.25	15	1.7204302549362183	10.307540893554688	1.5234153270721436	7.734044551849365	0	0	9.42126750946045	0.5212517976760864	0	6.286722183227539	1.8943454027175903	0	0.39150696992874146	1.0375176668167114	0	0.6025663018226624	284.7574462890625	477.0587158203125	75.52083587646484	549.2769775390625	128.1580047607422	59.09299850463867	135.21200561523438	OT227
BC03	163718.71875	15	1.5033552646636963	12.016950607299805	39.50311279296875	24.4014892578125	30.50232696533203	49.372215270996094	63.507144927978516	29.27020263671875	41.441646575927734	13.940911293029785	41.713497161865234	11.894654273986816	310.8871765136719	19.03606605529785	4.019328594207764	0	293.38287353515625	491.0796813964844	14.473764419555664	585.21197509765625	93.71600341796875	41.73699951171875	63.59700012207031	OT227
BC03	163913.8125	13	0	3.9926841259002686	6.585936546325684	22.45525360107422	0	33.436222076416016	97.19585418701172	2.6095402240753174	14.560375213623047	2.89701771736145	21.513628005981445	0.5473662614822388	101.7479019165039	60.714595794677734	2.0469021797180176	0	440.3062744140625	740.278076171875	21.166065216064453	486.82501220703125	53.731998443603516	18.457000732421875	91.31600189208984	OT227
BC03	164427.5625	15	6.597451210021973	1.9058574438095093	20.68109893798828	6.321110248565674	4.17151403427124	34.50905227661133	23.491226196289062	8.022455215454102	2.4747228622436523	1.6986790895462036	14.42551326751709	2.453235149383545	20.16011619567871	6.89082670211792	2.7473771572113037	0.2512653172016144	463.7818908691406	608.88348388671875	50.28851318359375	592.718994140625	65.555999755859375	28.025999069213867	99.022003173828125	OT227
BC03	164754.390625	14	0.37332627177238464	6.776407241821289	12.179408073425293	1.2897498607635498	7.602454662322998	20.089664459228516	50.71418762207031	29.980470657348633	12.041402816772461	4.117428779602051	11.13110065460205	3.724881649017334	31.969051361083984	13.020345687866211	0	0	249.6328125	423.5138244628906	28.80799102783203	562.5469970703125	112.76000213623047	48.34299850463867	117.322998046875	OT227
BC03	164833.015625	14	5.68412446975708	1.4478914737701416	10.291126251220703	37.4907341003418	2.4096291065216064	55.111656188964844	64.71195983886719	6.132699012756348	6.4043660163879395	3.385296583175659	3.9301576614379883	2.289870023727417	417.4908752441406	95.12799835205078	165.1781768798828	1.2718034982681274	337.85675048828125	680.8116455078125	22.29201316833496	596.26202392578125	63.40299987792969	24.788000106811523	83.36199951171875	OT227
BC03	165175.78125	14	0	1.0680993795394897	1.9013025760650635	8.191951751708984	0.2631867825984955	17.5624942779541	39.15581130981445	2.5527842044830322	4.318632125854492	0.3794487714767456	6.564157962799072	5.071399688720703	182.62469482421875	19.12590789794922	40.65336608886719	0	213.0719757080078	472.3152160644531	8.775046348571777	546.7559814453125	126.74199676513672	52.98099899291992	105.06300354003906	OT227
BC03	165177.390625	13	1.5546871423721313	41.36472702026367	8.231685638427734	40.23651123046875	0	106.15436553955078	52.742618560791016	7.431955337524414	28.881763458251953	9.890300750732422	6.008647441864014	5.835562705993652	219.7572479248047	209.60137939453125	220.18934631347656	2.120262861251831	509.9005432128906	912.2362060546875	48.17860412597656	441.7539978027344	67.36299896240234	25.051000595092773	79.1500015258789	OT227
BC03	165198.21875	15	0	0.25875866413116455	13.2114839553833	23.191179275512695	3.5795154571533203	70.40775299072266	53.540767669677734	91.2579345703125	25.98562240600586	2.2398977279663086	5.936862945556641	9.701521873474121	310.71844482421875	106.75956726074219	6.158294677734375	1.4327033758163452	320.8733825683594	598.864501953125	32.121089935302734	521.61102294921875	82.21900177001953	37.577999114990234	112.08499908447266	OT227
BC03	165360.15625	13	0	11.642677307128906	6.494344234466553	10.289971351623535	1.4638373851776123	8.616877555847168	63.15268325805664	5.504868984222412	2.958966016769409	15.448369026184082	13.88378620147705	4.26052188873291	322.51519775390625	9.018180847167969	1.604144811630249	0	217.84518432617188	340.1214294433594	17.925493240356445	531.1099853515625	71.23699951171875	27.010000228881836	82.62699890136719	OT227
BC03	165600.421875	14	0.4588732421398163	1.8377472162246704	60.154178619384766	47.375328063964844	2.8722236156463623	85.4880599975586	72.40592193603516	109.0333480834961	61.61748123168945	8.686349868774414	9.887492179870605	1.9132941961288452	864.80462646484375	91.7352294921875	79.21463775634766	0.5859710574150085	283.1752014160156	696.78851318359375	11.474123001098633	526.510986328125	86.21800231933594	36.108001708984375	78.36499786376953	OT227
BC03	165784.203125	16	0.169544517993927	7.727021217346191	21.95806312561035	36.950531005859375	18.18096160888672	31.55903434753418	29.08026123046875	68.31134033203125	23.145261764526367	15.409979820251465	3.2722649574279785	4.372284412384033	378.6891784667969	3.952677011489868	0	0.6486340165138245	154.43148803710938	371.97259521484375	11.34034538269043	594.7139892578125	93.54100036621094	44.31700134277344	62.279998779296875	OT227
BC03	165971.734375	13	0	19.14817237854004	22.515865325927734	28.30539894104004	3.6728618144989014	14.11349868774414	9.90877914428711	0.8558939695358276	0.17526714503765106	0.739453136920929	2.2732908725738525	4.785331726074219	4.29991340637207	55.13960266113281	0	0	214.6527862548828	405.5850830078125	7.253295421600342	512.68597412109375	82.66200256347656	32.99100112915039	106.01200103759766	OT227
BC03	166259.140625	13	3.2795815467834473	3.9070663452148438	4.307447910308838	23.54400062561035	2.7918403148651123	16.68268585205078	76.15511322021484	10.260273933410645	9.717901229858398	25.314769744873047	13.117682456970215	2.6739590167999268	621.9266357421875	35.24473190307617	17.717029571533203	0	267.8611755371094	566.91229248046875	18.32598304748535	516.65997314453125	62.38800048828125	22.43000030517578	71.69100189208984	OT227
BC03	166322.125	14	3.301748514175415	20.18520736694336	34.75750732421875	37.941043853759766	12.66776180267334	67.549530029296875	152.36724853515625	36.3884162902832	29.867727279663086	16.136980056762695	15.588293075561523	5.379262447357178	625.27294921875	52.51770782470703	269.7055358886719	4.944969654083252	783.23760986328125	1417.1392822265625	55.22499465942383	581.2340087890625	78.96299743652344	31.768999099731445	15.706999778747559	OT227
BC03	166349.734375	14	0.4312388300895691	15.569443702697754	2.1242072582244873	6.114962100982666	0	20.0261287689209	10.982770919799805	27.61077117919922	0	7.687132835388184	13.272923469543457	0	88.09693908691406	0.3807133436203003	0	0	167.5075225830078	348.99725341796875	20.934858322143555	580.83001708984375	101.10800170898438	44.03200149536133	123.6510009765625	OT227
BC03	166510.796875	17	0	4.958472728729248	40.60190200805664	34.63255310058594	19.872177124023438	88.417999267578125	221.02322387695312	89.6439208984375	100.77193450927734	24.114221572875977	46.97261047363281	22.235288619995117	665.911865234375	142.11573791503906	1006.3366088867188	12.636418342590332	251.11141967773438	540.54046630859375	26.01947593688965	699.41400146484375	41.35300064086914	15.909000396728516	114.5739974975586	OT227
BC03	166516.296875	15	1.189233422279358	8.964354515075684	14.588201522827148	36.85445022583008	4.548532485961914	36.42655944824219	14.783464431762695	29.71491050720215	3.8383030891418457	7.167379856109619	28.489208221435547	15.009780883789062	299.37933349609375	162.12001037597656	54.00469970703125	1.9661173820495605	213.41073608398438	408.5072326660156	38.0213737487793	499.77301025390625	75.79199981689453	34.4630012512207	119.66899871826172	OT227
BC03	166552.90625	14	0	13.00400447845459	41.96195602416992	70.71923065185547	0.8315340280532837	37.79204559326172	37.15694808959961	82.68254089355469	6.476961612701416	7.5352678298950195	11.180574417114258	8.063873291015625	227.81468200683594	368.2972106933594	86.16400146484375	1.5711883306503296	819.30157470703125	1349.033203125	78.2750015258789	535.71099853515625	86.68599700927734	36.30500030517578	77.9229965209961	OT227
BC03	166563.1875	14	0.4055967330932617	1.0751675367355347	23.836835861206055	15.762207984924316	0	1.4011951684951782	53.40571594238281	92.7552261352539	1.8388841152191162	0.5339917540550232	5.1993255615234375	2.7983450889587402	295.2935791015625	2.967255115509033	60.40504455566406	0	464.903564453125	898.47625732421875	14.569587707519531	588.5419921875	89.71099853515625	37.5359992980957	73.69200134277344	OT227
BC03	166699.5625	13	0	3.8621304035186768	21.72111701965332	13.035755157470703	6.816334247589111	45.813106536865234	108.23699951171875	47.795536041259766	24.753931045532227	3.666934013366699	6.27788782119751	6.499566078186035	403.60662841796875	80.55970764160156	92.99329376220703	0.48693445324897766	273.7901916503906	564.8851318359375	40.4105110168457	522.594970703125	54.766998291015625	18.44300079345703	62.560001373291016	OT227
BC03	166706.40625	15	1.3307007551193237	7.907267093658447	22.11443328857422	8.416705131530762	6.396175384521484	46.46630096435547	35.88906478881836	31.78339958190918	14.720903396606445	4.264582633972168	15.32696533203125	3.224276542663574	492.9583740234375	14.085833549499512	106.1431884765625	2.5390703678131104	346.2308654785156	534.06256103515625	21.961788177490234	552.48602294921875	88.80999755859375	40.422000885009766	99.87300109863281	OT227
BC03	167088.90625	15	0.39613479375839233	9.93005084991455	23.44573402404785	7.520211219787598	4.887570381164551	5.007078170776367	15.397092819213867	10.137287139892578	36.28202438354492	12.080157279968262	31.48413848876953	8.982063293457031	22.344640731811523	0.12866292893886566	8.823107719421387	3.8949873447418213	347.3365783691406	622.12066650390625	71.18981170654297	596.906005859375	105.65599822998047	47.70500183105469	91.86499786376953	OT227
BC03	167171.203125	14	0	11.426732063293457	19.118694305419922	20.58731460571289	2.3194825649261475	41.163841247558594	112.92059326171875	43.39217758178711	20.482357025146484	10.456707000732422	8.302181243896484	24.102054595947266	435.5945739746094	112.91088104248047	42.5362663269043	0	305.4012145996094	545.74822998046875	22.8613224029541	557.51300048828125	57.4370002746582	21.26799964904785	68.25499725341797	OT227
BC03	167205.515625	13	0.37179237604141235	6.058750629425049	0.8891127109527588	5.691195964813232	0	27.56629753112793	39.14814758300781	0.6037570834159851	1.2522180080413818	1.367128610610962	1.2131625413894653	0.1055809035897255	5.631601810455322	33.6702880859375	0	0.7606637477874756	300.7895812988281	532.31781005859375	41.448509216308594	444.90399169921875	97.99199676513672	40.54800033569336	126.29399871826172	OT227
BC03	167450.78125	14	0.36195307970046997	13.568564414978027	26.246126174926758	50.49437713623047	2.8813347816467285	108.9201889038086	114.6029281616211	3.9889190196990967	6.204192638397217	8.690033912658691	27.89041519165039	19.90947151184082	411.8293762207031	226.52915954589844	11.827648162841797	0.9906001687049866	282.2702331542969	518.27001953125	36.38093948364258	535.73797607421875	65.00199890136719	24.899999618530273	38.88399887084961	OT227
BC03	167728.453125	16	0	17.713611602783203	27.12787628173828	53.08242416381836	9.061366081237793	199.83670043945312	333.48187255859375	81.01033782958984	52.36972427368164	1.5835524797439575	67.51667785644531	2.875802993774414	1763.3251953125	444.3912658691406	447.5740661621094	4.372847080230713	328.3926696777344	696.9873046875	16.874797821044922	589.80902099609375	40.38800048828125	13.979000091552734	73.64800262451172	OT227
BC03	167790.953125	15	0	9.596833229064941	26.03351593017578	15.529706001281738	0.14893615245819092	30.130615234375	12.0266752243042	26.47464370727539	6.405813694000244	6.548291206359863	19.501977920532227	1.606628179550171	206.27462768554688	32.977317810058594	0.2546096742153168	0	195.82855224609375	450.0869445800781	10.291471481323242	622.57501220703125	60.37200164794922	24.2189998626709	60.24599838256836	OT227
BC03	167886.4375	14	7.371767044067383	5.036724090576172	18.582199096679688	22.745546340942383	2.324296712875366	30.170635223388672	77.41033172607422	3.453110694885254	12.87936782836914	14.049372673034668	32.770355224609375	23.376386642456055	428.6761474609375	157.5728759765625	41.49430465698242	0	316.91119384765625	579.45965576171875	42.56514358520508	482.9630126953125	84.06099700927734	35.316001892089844	84.7229995727539	OT227
BC03	167993.265625	14	1.7863174676895142	1.512805700302124	6.866052150726318	11.867413520812988	0.9839487075805664	23.8861141204834	38.493553161621094	1.6318684816360474	0.08882833272218704	0.19377541542053223	2.105602502822876	0.19584964215755463	226.27645874023438	45.33303451538086	166.1580810546875	0	243.37570190429688	434.0275573730469	10.161664009094238	554.70098876953125	118.01399993896484	49.3120002746582	89.9800033569336	OT227
BC03	168027.859375	14	1.3584538698196411	1.1268863677978516	17.78086280822754	12.584249496459961	2.1495704650878906	65.2689208984375	44.7699089050293	24.40321922302246	13.719459533691406	5.020313739776611	7.780949592590332	5.047492027282715	145.60464477539062	15.992690086364746	0	0	208.7164306640625	497.3384704589844	22.744813919067383	481.4159851074219	62.165000915527344	24.464000701904297	97.0530014038086	OT227
BC03	168103.859375	14	0.31293970346450806	6.305912494659424	50.07511901855469	29.274850845336914	15.854141235351562	67.72147369384766	138.17379760742188	72.49150085449219	30.3823299407959	46.60047912597656	35.14905548095703	1.4955648183822632	714.65411376953125	27.169822692871094	58.2470817565918	2.0787103176116943	261.6700134277344	494.6539001464844	23.143335342407227	497.68499755859375	87.64099884033203	36.44599914550781	62.75299835205078	OT227
BC03	168151.984375	15	2.2544174194335938	10.558722496032715	22.83069610595703	11.891319274902344	1.9371917247772217	47.8535041809082	33.39059829711914	5.789857387542725	25.252809524536133	2.3998703956604004	24.033475875854492	32.42307662963867	14.348843574523926	35.10649871826172	2.5303382873535156	3.4785397052764893	242.63475036621094	460.68536376953125	14.980278015136719	611.8330078125	116.43399810791016	51.36199951171875	69.09400177001953	OT227
BC03	168562.859375	14	0.6076303720474243	0.2920401096343994	3.4171857833862305	7.629138469696045	0.46982648968696594	54.258209228515625	39.9634895324707	11.074448585510254	6.715585231781006	0.16129069030284882	16.207958221435547	1.5349705219268799	0.7463439702987671	1.9432661533355713	0	0.4338999092578888	330.92840576171875	596.059326171875	45.456363677978516	496.802001953125	51.154998779296875	18.517000198364258	101.48899841308594	OT227
BC03	168745.0625	13	5.5026373863220215	4.828386306762695	22.96445083618164	45.98139572143555	1.6493382453918457	48.1121826171875	15.182985305786133	2.6035969257354736	4.81691837310791	14.184833526611328	2.4921391010284424	1.4213541746139526	634.9755859375	295.1632385253906	6.592966556549072	7.388420104980469	665.38885498046875	1213.227294921875	25.604501724243164	526.35302734375	82.15899658203125	31.475000381469727	56.805999755859375	OT227
BC03	168775.578125	15	1.214650273323059	18.02008819580078	12.052984237670898	44.19832992553711	0.6461791396141052	73.78697967529297	152.6335906982422	14.008179664611816	19.9134521484375	6.325747966766357	4.971466064453125	7.336557865142822	242.45542907714844	271.2774963378906	90.47406005859375	6.47225284576416	275.6986389160156	608.09326171875	16.650911331176758	644.4530029296875	60.99599838256836	25.274999618530273	94.57099914550781	OT227
BC03	168851.15625	14	0	4.453338623046875	14.514594078063965	11.892333030700684	2.6980743408203125	0.8697118163108826	25.605287551879883	116.92890930175781	0	2.5726375579833984	1.1311099529266357	0	279.9058532714844	3.919886827468872	18.465688705444336	0	394.06005859375	678.14190673828125	12.782681465148926	491.6099853515625	72.96399688720703	30.450000762939453	105.53399658203125	OT227
BC03	169188.09375	13	1.3700069189071655	7.357138156890869	10.093404769897461	13.166125297546387	1.5182898044586182	28.23756217956543	12.442285537719727	21.67082405090332	0.5734812021255493	2.6415038108825684	1.7429910898208618	2.152878761291504	218.14100646972656	12.961404800415039	9.309595108032227	0	187.88034057617188	390.5064697265625	7.951274394989014	513.45098876953125	101.16400146484375	39.06399917602539	48.25899887084961	OT227
BC03	169425.46875	15	1.388940691947937	8.85305118560791	31.4058837890625	21.063678741455078	29.51400375366211	15.710165023803711	39.551998138427734	51.25562286376953	6.3495259284973145	7.510493278503418	9.785408020019531	1.4303553104400635	290.6505126953125	4.115905284881592	1.0659053325653076	1.0177571773529053	190.97691345214844	390.1885681152344	24.91855239868164	530.6619873046875	89.845001220703125	40.742000579833984	92.56600189208984	OT227
BC03	169607.734375	14	0	10.514477729797363	6.549671649932861	45.166996002197266	0	34.44990921020508	28.612966537475586	8.354496002197266	5.159624099731445	1.0458465814590454	1.4921948909759521	4.294388294219971	45.18251419067383	66.37751007080078	4.765425205230713	0	343.1687316894531	459.3258972167969	2.3499715328216553	569.03900146484375	66.06400299072266	26.180999755859375	82.240997314453125	OT227
BC03	169682.1875	13	0.9688109159469604	3.673633575439453	17.46420669555664	23.403385162353516	0.8337222337722778	8.896211624145508	18.573713302612305	3.637861967086792	9.258467674255371	0.005927544552832842	0	0.12968091666698456	46.65764617919922	21.985204696655273	0	0	309.6473083496094	641.20709228515625	15.518671989440918	537.54901123046875	120.51499938964844	45.87200164794922	58.61899948120117	OT227
BC03	169829.0625	14	0	2.0599892139434814	0	1.5269114971160889	0	1.9525277614593506	56.90888595581055	0	0	0.557830810546875	21.76275062561035	7.080297470092773	0	0	0	0	74.48668670654297	152.91201782226562	12.98310375213623	518.31298828125	56.51300048828125	22.242000579833984	126.19499969482422	OT227
BC03	169831.359375	16	0.6331425905227661	11.458331108093262	19.78509521484375	15.721640586853027	2.644998788833618	25.727060317993164	49.021331787109375	1.4953252077102661	43.05624771118164	14.227532386779785	10.285887718200684	4.022224426269531	204.29527282714844	24.023345947265625	0.06209005415439606	0.1974502056837082	296.2100524902344	581.50347900390625	11.633573532104492	631.5159912109375	53.566001892089844	21.66900062561035	68.22699737548828	OT227
BC03	170321.15625	13	1.8057352304458618	3.9330248832702637	18.684505462646484	15.812496185302734	0.9207183718681335	18.412019729614258	75.915283203125	6.596207141876221	3.5068130493164062	1.6457728147506714	6.297041893005371	0	563.94482421875	13.36750602722168	31.900671005249023	0	360.95703125	832.442626953125	22.32627296447754	502.2409973144531	59.96699905395508	21.091999053955078	64.6709976196289	OT227
BC03	170424.375	14	2.1752400398254395	1.713014841079712	19.32484245300293	35.15847396850586	1.8834165334701538	87.94685363769531	139.48976135253906	29.17042350769043	13.548640251159668	2.616396188735962	1.8096822500228882	4.087832450866699	403.2949523925781	82.19569396972656	47.09711456298828	4.7212395668029785	566.343017578125	1074.5013427734375	32.41999053955078	534.4329833984375	59.08300018310547	21.812000274658203	43.555999755859375	OT227
BC03	170459.421875	14	0.8815091848373413	44.400630950927734	1.0127809047698975	14.97093391418457	0	23.551090240478516	28.066356658935547	1.4535739421844482	1.7278929948806763	0	1.1262658834457397	5.403535842895508	6.344544410705566	27.277175903320312	0.23730666935443878	1.357412576675415	426.1767272949219	911.36358642578125	34.7061653137207	496.6629943847656	55.61899948120117	20.398000717163086	74.8010025024414	OT227
BC03	170721.609375	14	3.5664961338043213	17.250444412231445	11.181211471557617	45.756065368652344	2.1999266147613525	19.687313079833984	57.670013427734375	6.23603630065918	21.42323875427246	4.745054721832275	7.816175937652588	4.263192653656006	425.5589904785156	43.33325958251953	10.964791297912598	1.5456938743591309	452.4372863769531	825.181640625	40.55918884277344	539.81402587890625	104.32499694824219	44.76599884033203	106.4800033569336	OT227
BC03	170830.34375	13	0	0.8910143971443176	4.495412349700928	29.01396942138672	1.9165058135986328	63.699954986572266	52.142601013183594	22.9689884185791	2.382129192352295	5.234681129455566	7.570629596710205	3.4387102127075195	419.8678283691406	44.814002990722656	2.3166377544403076	0	253.69068908691406	509.141357421875	27.417037963867188	493.1210021972656	67.44000244140625	25.36400032043457	90.27899932861328	OT227
BC03	171306.34375	15	2.7259268760681152	6.228122711181641	35.08739471435547	20.651844024658203	3.1769986152648926	64.09910583496094	54.452022552490234	17.261829376220703	8.005393981933594	1.9077754020690918	9.216584205627441	0.4697156846523285	328.3031005859375	9.319232940673828	25.34231948852539	0.9053550958633423	245.8512725830078	446.4112854003906	25.10326385498047	582.07501220703125	59.83100128173828	23.819000244140625	53.97100067138672	OT227
BC03	171415.734375	15	0	2.9102492332458496	14.62973690032959	4.4920735359191895	26.52879524230957	7.643417835235596	73.17198944091797	9.972074508666992	8.4360198974609375	19.858394622802734	24.549287796020508	2.9302196502685547	540.58148193359375	6.412055015563965	3.4291598796844482	0	240.58912658691406	478.9693908691406	17.28449821472168	547.87701416015625	57.060001373291016	23.159000396728516	101.84300231933594	OT227
BC03	171572.65625	15	2.114488363265991	18.063255310058594	42.90061569213867	71.530303955078125	11.070014953613281	232.67601013183594	187.01422119140625	27.419858932495117	23.600622177124023	11.673748016357422	27.622209548950195	43.134273529052734	791.11260986328125	356.5224609375	200.11585998535156	1.5763194561004639	322.2961730957031	558.89825439453125	54.333251953125	611.39697265625	71.3280029296875	31.892000198364258	117.48200225830078	OT227
BC03	171870.59375	14	2.922924757003784	1.5512398481369019	10.996315956115723	28.802465438842773	0	29.57297706604004	26.619094848632812	10.355022430419922	30.093101501464844	0.5133057832717896	3.403981924057007	1.8113380670547485	106.68856811523438	18.1409969329834	2.2329108715057373	0	307.0708923339844	536.56573486328125	34.683799743652344	533.55401611328125	55.82899856567383	20.631999969482422	81.147003173828125	OT227
BC03	171997.6875	14	0.822006106376648	5.4988298416137695	12.876070022583008	15.897689819335938	4.208973407745361	70.174652099609375	200.22584533691406	16.012250900268555	29.45870018005371	8.306079864501953	37.12925720214844	3.0045182704925537	815.01080322265625	24.961095809936523	265.4269104003906	1.2985284328460693	309.13153076171875	701.224609375	19.484920501708984	456.8349914550781	65.49299621582031	25.525999069213867	64.97599792480469	OT227
BC03	172177.53125	13	3.2139272689819336	0.4278706908226013	6.5116963386535645	30.274051666259766	0	39.890968322753906	37.104522705078125	4.817556858062744	4.333221912384033	0.05029419809579849	4.956352233886719	0.525606095790863	162.11517333984375	49.26702880859375	1.5039957761764526	0	341.0492248535156	583.19036865234375	15.589376449584961	493.61199951171875	75.70999908447266	30.26099967956543	117.74199676513672	OT227
BC03	172507.828125	14	1.1793431043624878	12.331308364868164	30.559009552001953	32.831424713134766	0.514555037021637	9.03788948059082	49.569637298583984	15.65727710723877	7.347880840301514	4.02595853805542	3.038254499435425	4.982250213623047	320.56231689453125	114.66069793701172	4.339803695678711	0.3519025146961212	268.7696838378906	565.067626953125	31.085111618041992	548.4119873046875	63.95600128173828	24.788999557495117	69.29000091552734	OT227
BC03	172576.46875	13	4.824799060821533	0.12120979279279709	19.57413673400879	36.980567932128906	0.6599040031433105	51.03044891357422	8.009162902832031	23.607961654663086	5.225235939025879	1.2879228591918945	11.937045097351074	0.8541731834411621	32.751319885253906	60.75202560424805	1.6622745990753174	0.5134146809577942	741.72076416015625	1261.1700439453125	46.1624641418457	381.20098876953125	66.12200164794922	24.327999114990234	73.74500274658203	OT227
BC03	172730.515625	14	1.7408602237701416	3.5372955799102783	20.642189025878906	29.1849308013916	0	70.05683898925781	126.75138854980469	8.328389167785645	18.741941452026367	0.2045714408159256	15.88293743133545	7.733576774597168	244.96978759765625	39.24613571166992	197.81602478027344	0.4102495610713959	398.8568115234375	856.6949462890625	21.288503646850586	523.65802001953125	69.69599914550781	28.20599937438965	86.93800354003906	OT227
BC03	172786.9375	14	1.2689944505691528	6.323812961578369	1.1432926654815674	8.295446395874023	0	0	49.494728088378906	0	0	1.498397707939148	1.2722326517105103	1.187845230102539	0	0.3267419636249542	21.829736709594727	0	294.77691650390625	541.39434814453125	32.50351333618164	485.31201171875	76.89600372314453	33.70899963378906	136.23300170898438	OT227
BC03	172861.21875	15	1.0580450296401978	13.292318344116211	29.182510375976562	33.99170684814453	33.86050796508789	54.329402923583984	96.42645263671875	101.4965591430664	4.7557196617126465	0.49128955602645874	14.740524291992188	5.320169925689697	633.63067626953125	39.06805419921875	60.262638092041016	1.9348509311676025	144.89505004882812	357.9327392578125	12.731916427612305	641.40399169921875	101.84100341796875	45.79600143432617	85.46600341796875	OT227
BC03	173614.5	15	0	9.8790283203125	32.050872802734375	26.469919204711914	30.791624069213867	21.77232551574707	114.52436828613281	112.17729949951172	37.81193542480469	31.139116287231445	26.600955963134766	1.5364726781845093	568.3408203125	49.61075210571289	2.6814749240875244	3.2907309532165527	263.5079650878906	423.5147705078125	23.465106964111328	627.70599365234375	65.01200103759766	26.888999938964844	62.16600036621094	OT227
BC03	173805.234375	14	0	6.271835803985596	15.286002159118652	28.751916885375977	6.028439044952393	85.41828918457031	45.862850189208984	5.959360599517822	116.96570587158203	5.376559734344482	16.89661979675293	31.38645362854004	493.7823791503906	105.12124633789062	7.400289058685303	0	290.9420166015625	601.653564453125	28.911787033081055	559.4959716796875	72.0989990234375	29.183000564575195	76.14600372314453	OT227
BC03	173889.890625	15	0.26348015666007996	1.754407525062561	35.6065788269043	20.887313842773438	25.818634033203125	61.56695556640625	182.28302001953125	38.643253326416016	45.08720779418945	24.373626708984375	75.6013412475586	1.8488162755966187	794.3603515625	117.28133392333984	110.33680725097656	1.544093370437622	231.87924194335938	528.88043212890625	12.519027709960938	595.03497314453125	83.35700225830078	36.89699935913086	71.24800109863281	OT227
BC03	174198.5625	12	2.986395835876465	3.439251184463501	15.255935668945312	13.970085144042969	6.766364097595215	48.813106536865234	38.25775909423828	21.843530654907227	31.443769454956055	6.241048336029053	4.992177963256836	39.69631576538086	373.81475830078125	11.738581657409668	11.677640914916992	2.368816375732422	247.68545532226562	521.31365966796875	21.725353240966797	419.1709899902344	77.66899871826172	27.770999908447266	76.253997802734375	OT227
BC03	174535.140625	15	1.3177603483200073	9.409195899963379	29.716005325317383	59.22077560424805	0	69.63468170166016	243.308349609375	58.81818771362305	25.03377342224121	6.28253698348999	27.61968994140625	34.68091583251953	1351.791259765625	179.03750610351562	1003.54833984375	20.72248077392578	387.1286315917969	795.02191162109375	19.94165802001953	617.208984375	51.10599899291992	19.17799949645996	79.23500061035156	OT227
BC03	174635.375	13	1.6400177478790283	0	8.153993606567383	1.121017336845398	18.233917236328125	21.59410858154297	72.30113983154297	9.652311325073242	10.192277908325195	18.26350212097168	17.369529724121094	20.860965728759766	333.5999755859375	15.46732234954834	3.695627450942993	0	298.7588806152344	525.25115966796875	21.979461669921875	494.1730041503906	104.39600372314453	41.25899887084961	88.48100280761719	OT227
BC03	174637.21875	16	0	5.001729488372803	5.774529457092285	60.95602798461914	1.385788083076477	63.865264892578125	17.177501678466797	0	0.3412010967731476	2.643394947052002	1.8675662279129028	0.18270406126976013	349.0215148925781	87.16324615478516	11.731218338012695	0.9504536986351013	287.5334167480469	599.35870361328125	25.478029251098633	593.344970703125	112.32099914550781	55.41299819946289	128.3489990234375	OT227
BC03	175240.734375	14	2.425452470779419	6.3189191818237305	6.690507888793945	24.57011604309082	7.228884220123291	77.2384033203125	43.07575225830078	29.553001403808594	11.232882499694824	2.574510097503662	12.701813697814941	1.203951120376587	251.13734436035156	206.74984741210938	122.50997924804688	1.5121418237686157	240.11196899414062	486.2280578613281	25.34476089477539	546.44097900390625	69.83100128173828	28.170000076293945	82.73600006103516	OT227
BC03	175268.140625	13	3.9388368129730225	10.075250625610352	11.84854507446289	48.32025909423828	4.954616546630859	36.01356506347656	139.79443359375	2.004974365234375	17.403644561767578	0.22626280784606934	19.06068992614746	15.351612091064453	116.24639892578125	250.83822631835938	7.441528797149658	4.5898895263671875	401.24053955078125	746.6348876953125	58.04265594482422	428.3559875488281	59.832000732421875	21.68899917602539	95.70500183105469	OT227
BC03	175595.234375	14	1.1872178316116333	8.744987487792969	17.397157669067383	29.020034790039062	6.240043640136719	31.677223205566406	100.56307220458984	12.953072547912598	25.641151428222656	15.177568435668945	19.338180541992188	20.893444061279297	520.1280517578125	80.08660888671875	16.525856018066406	1.6790751218795776	434.346923828125	612.6055908203125	10.264361381530762	520.0579833984375	81.65399932861328	35.40299987792969	121.90699768066406	OT227
BC03	175672.890625	14	1.7912776470184326	2.5650594234466553	10.261170387268066	20.90514373779297	11.427562713623047	9.114243507385254	257.74920654296875	4.809506893157959	74.87864685058594	19.513221740722656	62.16278839111328	4.039330005645752	743.22100830078125	45.62373733520508	210.83445739746094	2.1380648612976074	552.9830322265625	1019.80322265625	68.79095458984375	475.07598876953125	78.38500213623047	32.24700164794922	71.59100341796875	OT227
BC03	175686.84375	14	2.1982040405273438	3.6331534385681152	2.7349495887756348	0.280732661485672	0.6583347916603088	6.48239803314209	93.08541107177734	118.33120727539062	9.248943328857422	8.171602249145508	2.849285840988159	0.8095837235450745	488.4068298339844	5.484132766723633	34.01594543457031	0	595.18328857421875	979.9088134765625	33.42301940917969	414.8479919433594	71.04499816894531	29.246000289916992	97.93699645996094	OT227
BC03	175908.375	15	2.08368182182312	2.3739709854125977	11.607486724853516	11.493695259094238	0	27.74860382080078	21.0565242767334	16.515806198120117	6.47423791885376	0.1973848193883896	4.797841548919678	0	171.227294921875	20.757417678833008	5.020746231079102	2.1273908615112305	188.31394958496094	398.69915771484375	25.794904708862305	652.5980224609375	72.2760009765625	31.62299919128418	93.04000091552734	OT227
BC03	175945.609375	14	0	5.107153415679932	16.347639083862305	49.03987503051758	1.5346990823745728	37.897377014160156	44.60778045654297	22.41650390625	13.3494234085083	8.742934226989746	11.059209823608398	33.36885452270508	515.7777099609375	166.65562438964844	109.57723999023438	1.5463801622390747	539.91455078125	988.54486083984375	39.66508865356445	556.77001953125	80.36199951171875	33.632999420166016	89.5979995727539	OT227
BC03	176610.3125	14	0	3.9592719078063965	0.5181251168251038	3.0659351348876953	11.824387550354004	22.285364151000977	133.49952697753906	0	9.227361679077148	4.504417419433594	24.864198684692383	1.0470134019851685	97.481414794921875	3.1833837032318115	0.10317111015319824	0.08603281527757645	274.26263427734375	554.4681396484375	15.144743919372559	582.4739990234375	112.6510009765625	46.78300094604492	74.089996337890625	OT227
BC03	176667.53125	15	0.4630775451660156	5.330437660217285	5.451462745666504	20.19375991821289	0	32.58778762817383	30.469255447387695	10.374035835266113	13.889568328857422	1.0462934970855713	10.6350679397583	2.3441832065582275	181.3484344482422	35.2901725769043	4.937540531158447	0	300.82568359375	448.4313049316406	8.125885009765625	618.426025390625	76.25199890136719	33.61199951171875	87.2490005493164	OT227
BC03	177124.984375	13	0.798088788986206	3.949087381362915	15.353368759155273	10.583291053771973	0.9893959760665894	53.215728759765625	107.89652252197266	19.286800384521484	34.1173210144043	13.8075532913208	19.15985679626465	2.538118362426758	315.22894287109375	117.3939208984375	30.770341873168945	1.2909971475601196	199.77386474609375	468.98272705078125	37.73311233520508	440.9159851074219	67.61499786376953	25.409000396728516	88.677001953125	OT227
BC03	177246.03125	14	2.207106590270996	2.24927020072937	12.20177936553955	26.313331604003906	0	133.5093994140625	48.79037094116211	13.516200065612793	2.6083052158355713	4.462051868438721	15.267585754394531	0	416.6246643066406	92.42036437988281	154.1204376220703	0	267.71820068359375	436.67266845703125	16.828035354614258	520.10302734375	51.0880012512207	18.32200050354004	94.80400085449219	OT227
BC03	177300.296875	14	0	6.796786308288574	9.921384811401367	12.26378059387207	2.332247018814087	51.78752899169922	29.101476669311523	9.546875953674316	1.7928261756896973	7.435491561889648	5.320043563842773	0	195.18450927734375	6.507291316986084	21.56549072265625	5.0193257331848145	224.30215454101562	477.1313171386719	8.841914176940918	571.84100341796875	103.78600311279297	43.84000015258789	88.69300079345703	OT227
BC03	177318.125	14	0	3.0879907608032227	4.629067897796631	14.007601737976074	0.6907627582550049	11.345701217651367	90.48200225830078	7.047171592712402	26.502233505249023	14.058332443237305	12.606719970703125	2.2081990242004395	879.09759521484375	61.595664978027344	173.63377380371094	0	416.5771179199219	736.23980712890625	38.927494049072266	534.8909912109375	89.733001708984375	37.8120002746582	82.6449966430664	OT227
BC03	177657.53125	15	2.313602924346924	6.608798027038574	18.03045654296875	30.404211044311523	3.730792760848999	138.54324340820312	54.171714782714844	36.605045318603516	9.14760684967041	5.157974720001221	23.802539825439453	3.6581971645355225	326.9065246582031	58.83133316040039	65.05278778076172	0.9208391308784485	217.07638549804688	359.57281494140625	22.11434555053711	569.0780029296875	86.3740005493164	38.74800109863281	84.779998779296875	OT227
BC03	177956.859375	14	3.034027338027954	8.163408279418945	27.8005313873291	52.318660736083984	7.5180864334106445	22.889196395874023	81.4513931274414	15.624958038330078	8.733722686767578	4.697816848754883	0.5978185534477234	9.813199996948242	236.79112243652344	134.24757385253906	296.60223388671875	0	299.4586181640625	606.877197265625	31.57422637939453	560.22198486328125	89.5250015258789	36.95199966430664	46.446998596191406	OT227
BC03	177983.453125	15	1.6616452932357788	13.028261184692383	15.378641128540039	19.250226974487305	12.959341049194336	64.19183349609375	132.1017608642578	31.232240676879883	38.44785690307617	7.984127521514893	9.822851181030273	4.983111381530762	480.4361877441406	66.13077545166016	5.065564155578613	1.6938585042953491	285.0102233886719	584.63372802734375	14.825624465942383	510.2449951171875	52.03200149536133	19.867000579833984	87.21800231933594	OT227
BC03	178726.015625	14	1.4324134588241577	6.624201774597168	3.2735040187835693	26.52700424194336	20.57465934753418	29.347999572753906	46.550132751464844	21.33475685119629	29.4976863861084	2.7420451641082764	24.805646896362305	0.2949320673942566	723.5997314453125	32.5783805847168	276.7798156738281	0	344.2218933105469	698.6353759765625	20.664552688598633	579.2490234375	64.542999267578125	24.79800033569336	50.5890007019043	OT227
BC03	178796.6875	13	0	0	4.240627765655518	4.3255109786987305	8.468339920043945	16.9874210357666	20.323274612426758	9.328184127807617	7.86977481842041	17.343679428100586	0.10179316997528076	2.308196783065796	110.9067611694336	8.951964378356934	3.8416402339935303	0.6211631298065186	253.91712951660156	459.06500244140625	22.46879768371582	512.6939697265625	63.22999954223633	22.31399917602539	33.763999938964844	OT227
BC03	179215.328125	14	0	12.254571914672852	17.638809204101562	45.626346588134766	1.1025586128234863	85.516357421875	106.6031265258789	11.07843017578125	18.859817504882812	7.820916175842285	22.946060180664062	0.7175905108451843	416.03948974609375	443.6774597167969	48.323486328125	1.2701778411865234	256.38885498046875	480.7735900878906	24.968250274658203	466.10101318359375	74.878997802734375	30.743000030517578	81.81300354003906	OT227
BC03	179391.46875	16	0	5.006193161010742	11.37924575805664	15.592780113220215	13.434947967529297	14.026140213012695	190.50537109375	6.383588790893555	31.669384002685547	12.24113941192627	37.133155822753906	19.142505645751953	384.7718505859375	4.872668743133545	0.7838855981826782	0.014733273535966873	234.5978240966797	488.4317932128906	34.46009826660156	695.18701171875	83.65299987792969	39.323001861572266	70.009002685546875	OT227
BC03	179990.265625	13	0.015024772845208645	9.701932907104492	13.810861587524414	32.715606689453125	2.222568988800049	36.02769088745117	84.87039947509766	1.0886112451553345	7.243342399597168	11.90965461730957	13.551809310913086	10.607194900512695	400.6322326660156	119.8638687133789	138.1757049560547	2.7231037616729736	421.2059631347656	662.989013671875	27.972623825073242	475.62799072265625	86.53199768066406	34.058998107910156	85.74400329589844	OT227
BC03	180205.03125	15	0.010046852752566338	6.050461769104004	20.55815315246582	55.84220886230469	1.2759208679199219	12.745162963867188	104.80613708496094	21.62556266784668	13.873516082763672	4.589518070220947	4.528069019317627	5.510488033294678	365.9335632324219	141.94651794433594	162.56883239746094	0	357.34228515625	640.478271484375	56.68571472167969	553.197021484375	57.03099822998047	22.225000381469727	54.88800048828125	OT227
BC03	180303	15	7.099492073059082	6.095873832702637	19.921937942504883	17.086585998535156	0.8103770613670349	106.16943359375	104.59947967529297	47.10142135620117	5.918964385986328	7.016608715057373	18.351572036743164	7.738352298736572	457.3451232910156	186.8587646484375	133.8238525390625	1.573724627494812	455.0828552246094	944.32855224609375	35.19347381591797	644.43701171875	61.165000915527344	24.66699981689453	59.88399887084961	OT227
BC03	180326.03125	15	2.9331448078155518	8.588470458984375	17.56838035583496	10.514228820800781	4.249600410461426	37.72810363769531	42.2124137878418	2.6443216800689697	13.750903129577637	19.661266326904297	12.174266815185547	10.338899612426758	321.9984436035156	10.182289123535156	2.598850727081299	1.530071496963501	236.05152893066406	647.437744140625	22.78058433532715	555.0150146484375	66.055999755859375	28.32900047302246	99.63300323486328	OT227
BC03	180493.53125	17	0	11.566000938415527	36.91054153442383	33.411216735839844	5.793663024902344	12.791711807250977	58.63921356201172	191.51304626464844	48.55550765991211	19.807979583740234	11.777106285095215	8.218864440917969	13.589385986328125	5.037952423095703	13.187088966369629	3.1212446689605713	203.2426300048828	420.4036865234375	31.327713012695312	690.625	86.67400360107422	44.608001708984375	113.53099822998047	OT227
BC03	180515.984375	15	0	1.4706714153289795	7.05239725112915	26.738866806030273	0	29.157894134521484	16.160938262939453	0	0	11.431831359863281	6.964787006378174	2.904829502105713	16.873655319213867	49.52014923095703	11.385537147521973	0	191.7118377685547	322.95465087890625	58.866981506347656	550.89898681640625	96.33399963378906	44.95000076293945	123.57499694824219	OT227
BC03	180578.859375	12	4.178595066070557	6.039081573486328	4.955180644989014	20.467527389526367	9.053119659423828	63.770206451416016	118.34280395507812	9.221627235412598	16.194965362548828	5.481878280639648	20.219751358032227	0.6051672697067261	552.252197265625	89.91922760009766	75.875640869140625	0	259.8698425292969	444.8396301269531	12.37037181854248	426.1059875488281	74.12699890136719	26.511999130249023	86.69999694824219	OT227
BC03	180658.34375	16	3.2724568843841553	2.8578062057495117	14.746467590332031	10.775012969970703	2.5732815265655518	4.598880290985107	27.894609451293945	0	4.697941780090332	7.832300186157227	10.99085807800293	6.626903533935547	46.44438552856445	30.038888931274414	1.672393560409546	10.187655448913574	211.65626525878906	442.92486572265625	22.811853408813477	608.30401611328125	82.9489974975586	40.893001556396484	129.57899475097656	OT227
BC03	180787.96875	13	0.3229377269744873	6.444173336029053	4.565949440002441	28.610986709594727	0.7865740060806274	28.389240264892578	25.940290451049805	14.067671775817871	7.610025882720947	12.441247940063477	6.778352737426758	9.422523498535156	314.8822326660156	129.20741271972656	270.5269775390625	0	417.7834167480469	762.743896484375	59.47589111328125	506.1549987792969	71.3280029296875	26.472000122070312	53.74300003051758	OT227
BC03	181230.546875	14	0	11.51722526550293	10.30875015258789	32.59619903564453	0.706712007522583	9.36180591583252	13.900484085083008	37.38936996459961	13.93488883972168	1.752017617225647	2.0667824745178223	4.5864362716674805	16.71406364440918	15.110047340393066	0	0.14458754658699036	236.35203552246094	460.6540832519531	29.276596069335938	578.92999267578125	120.45099639892578	49.834999084472656	83.93199920654297	OT227
BC03	181328.5625	14	0	2.7575361728668213	1.6951431035995483	3.4408884048461914	6.199131965637207	17.815446853637695	88.99560546875	0	6.822741985321045	2.8774726390838623	0.25021350383758545	0.8391984105110168	232.97850036621094	14.198092460632324	5.165979385375977	0	261.0030517578125	527.7823486328125	36.10392761230469	579.405029296875	66.54000091552734	25.81100082397461	47.90999984741211	OT227
BC03	181589.40625	14	7.705922603607178	6.214485168457031	22.364574432373047	49.777191162109375	17.382091522216797	32.80609893798828	34.05154037475586	6.718691825866699	4.835427761077881	11.47355842590332	15.290657043457031	8.087108612060547	566.06793212890625	63.33207702636719	99.81999206542969	0	343.8415832519531	519.19219970703125	57.245582580566406	538.94500732421875	96.38800048828125	41.327999114990234	102.30000305175781	OT227
BC03	181664.140625	14	3.3828470706939697	11.52796745300293	17.952373504638672	128.47024536132812	2.116499423980713	21.941190719604492	148.9611053466797	5.3875274658203125	11.176937103271484	14.62751293182373	32.60521697998047	10.796955108642578	1357.2384033203125	273.5469665527344	298.53033447265625	8.185234069824219	352.61376953125	646.58026123046875	16.231176376342773	511.4419860839844	46.560001373291016	15.654999732971191	81.727996826171875	OT227
BC03	181886.703125	14	2.02691912651062	4.423138618469238	21.42571449279785	13.103547096252441	2.3012304306030273	11.556734085083008	83.22888946533203	64.13518524169922	29.92191505432129	10.714004516601562	19.61890411376953	3.1086061000823975	482.5392761230469	23.588428497314453	4.435353755950928	0.80946946144104	433.05426025390625	864.66259765625	34.581642150878906	567.5830078125	68.48500061035156	26.856000900268555	50.43899917602539	OT227
BC03	181897.984375	13	3.2885239124298096	2.605093002319336	6.803615570068359	5.723694801330566	4.83711051940918	4.094239234924316	1.2113810777664185	7.574965476989746	0	1.2658449411392212	10.688552856445312	0	250.7073516845703	10.591506004333496	0.026380006223917007	0	206.63980102539062	396.681884765625	3.1460156440734863	494.3659973144531	71.1240005493164	26.264999389648438	46.034000396728516	OT227
BC03	182318.25	14	0	83.01673889160156	9.251173973083496	24.5147705078125	0	34.17795181274414	29.248279571533203	4.563638210296631	0.34997814893722534	9.018342971801758	28.189760208129883	0.3710779547691345	124.44912719726562	77.16564178466797	12.165595054626465	0	255.32723999023438	487.60888671875	41.13238525390625	444.4989929199219	66.43599700927734	27.41900062561035	117.25299835205078	OT227
BC03	182775.375	14	0	1.4277803897857666	7.215145587921143	10.950007438659668	2.198824405670166	83.390380859375	65.69624328613281	14.284974098205566	25.0642032623291	0	14.675797462463379	0.8694000244140625	273.75250244140625	62.024688720703125	113.96540069580078	0	214.61788940429688	396.3357849121094	32.74269485473633	529.96099853515625	81.13899993896484	34.80799865722656	113.4260025024414	OT227
BC03	183022.75	14	0	10.00236988067627	13.963937759399414	17.99116325378418	3.6041550636291504	53.83469772338867	34.73135757446289	7.449362754821777	2.633051872253418	7.123483180999756	23.522159576416016	27.56661605834961	507.4488830566406	74.66265869140625	18.935768127441406	0	300.4300231933594	546.282958984375	22.164186477661133	460.6709899902344	60.891998291015625	24.240999221801758	112.9749984741211	OT227
BC03	183126.9375	13	2.122347593307495	0.9265096187591553	6.550543785095215	40.42280960083008	0.9891020655632019	67.86622619628906	12.224288940429688	4.154419898986816	0	1.4704512357711792	0	4.183157920837402	153.2337188720703	79.05607604980469	207.5113525390625	0.9839496612548828	383.98504638671875	749.15057373046875	45.374778747558594	518.16400146484375	61.935001373291016	21.96299934387207	57.74800109863281	OT227
BC03	183546.515625	14	0	0	1.3409674167633057	13.356621742248535	0	35.869773864746094	35.12541198730469	2.1700026988983154	10.031740188598633	1.4725733995437622	4.547639846801758	1.3071457147598267	40.96601486206055	21.539031982421875	10.719242095947266	0	271.27960205078125	502.8577575683594	25.282115936279297	515.94598388671875	108.87699890136719	47.0989990234375	115.1709976196289	OT227
BC03	183668.03125	14	0.5859040021896362	7.420236110687256	3.024010419845581	29.64020538330078	0	16.770793914794922	3.5629169940948486	1.2007110118865967	0.4184437692165375	3.4489827156066895	1.0177654027938843	4.150114059448242	35.52956008911133	66.72098541259766	66.51912689208984	0	206.59832763671875	388.2989807128906	9.717619895935059	519.7080078125	62.31800079345703	24.256000518798828	85.5770034790039	OT227
BC03	183698.484375	15	0	2.8285677433013916	25.631458282470703	54.294063568115234	1.806463360786438	58.02298355102539	102.86751556396484	36.35916519165039	15.90526008605957	11.17551326751709	6.825087547302246	7.526193618774414	924.006103515625	78.0562744140625	265.7164001464844	0	380.8406982421875	778.70440673828125	46.8726692199707	575.2139892578125	57.32899856567383	23.402999877929688	105.00299835205078	OT227
BC03	183739.5625	14	2.6216580867767334	2.9754366874694824	13.256208419799805	17.115922927856445	3.245333194732666	50.55146408081055	166.23287963867188	52.40623474121094	8.427669525146484	26.2300968170166	17.706872940063477	3.7338078022003174	528.31268310546875	23.414081573486328	3.869039535522461	0	196.66925048828125	421.896484375	17.561437606811523	496.3949890136719	37.91400146484375	13.119999885559082	160.2899932861328	OT227
BC03	184271.375	13	0	4.409570693969727	1.108394742012024	75.58618927001953	0.2246704399585724	64.38343811035156	87.19151306152344	2.4101269245147705	22.770305633544922	0.4655337333679199	4.787442207336426	13.934300422668457	318.5758056640625	177.26718139648438	13.2723970413208	0.42483723163604736	563.819580078125	901.89447021484375	30.93682861328125	401.85198974609375	53.23500061035156	18.051000595092773	83.98999786376953	OT227
BC03	184531.5	15	2.0336086750030518	6.617819786071777	10.877684593200684	12.97240161895752	1.7764400243759155	17.019065856933594	9.542550086975098	5.229525566101074	1.8221641778945923	5.926323413848877	1.9615589380264282	3.241377830505371	248.38357543945312	33.89704513549805	67.97601318359375	0	285.56768798828125	561.01922607421875	8.349056243896484	672.92401123046875	88.76799774169922	40.21699905395508	96.86499786376953	OT227
BC03	184591.03125	14	1.274155616760254	0.4801699221134186	12.715330123901367	31.086854934692383	0	41.964385986328125	99.447052001953125	18.860204696655273	19.50599479675293	3.4904446601867676	19.168792724609375	7.798013210296631	494.4582214355469	45.07859420776367	16.25564956665039	0	589.44805908203125	978.17059326171875	49.632286071777344	455.5220031738281	66.9010009765625	26.51799964904785	77.48699951171875	OT227
BC03	184615.796875	14	1.175029993057251	20.508140563964844	30.993824005126953	71.44297790527344	6.844212055206299	46.76350021362305	70.08757781982422	54.66669464111328	13.52427864074707	13.2093505859375	16.853687286376953	28.348285675048828	1452.753173828125	493.642822265625	499.602294921875	3.4645512104034424	375.67742919921875	868.14178466796875	12.833884239196777	501.0820007324219	61.37799835205078	23.297000885009766	62.632999420166016	OT227
BC03	184807.6875	13	0	14.095006942749023	11.327325820922852	33.35917282104492	4.826825141906738	47.25438690185547	43.26961135864258	26.824899673461914	27.109310150146484	3.767127752304077	0.25967273116111755	1.4399433135986328	518.19873046875	134.04989624023438	88.7279052734375	1.4265661239624023	270.1067810058594	598.91650390625	7.555132865905762	523.6829833984375	73.05000305175781	27.187999725341797	47.18600082397461	OT227
BC03	184912.140625	13	0.5417653322219849	2.836254358291626	6.805512428283691	13.583704948425293	1.6691615581512451	17.141447067260742	13.731216430664062	3.9234936237335205	5.497189044952393	3.4820096492767334	2.742149591445923	10.892006874084473	37.77873611450195	19.200401306152344	1.4794025421142578	0.3299577534198761	221.5172119140625	405.8193664550781	24.373943328857422	518.3070068359375	54.28900146484375	18.30299949645996	68.88999938964844	OT227
BC03	185032.1875	14	2.654109477996826	3.5839455127716064	14.591249465942383	36.56039047241211	0.7959859371185303	25.87141990661621	52.3094596862793	13.830097198486328	31.31635284423828	5.039898872375488	8.911137580871582	10.967533111572266	396.2236633300781	123.76762390136719	13.000625610351562	0.8761941194534302	384.60791015625	694.9417724609375	76.7636489868164	527.74298095703125	84.88899993896484	34.63600158691406	25.45599937438965	OT227
BC03	185237.46875	12	0	3.2440881729125977	4.5861029624938965	14.198484420776367	30.02822494506836	25.245527267456055	30.632854461669922	31.909839630126953	2.57718563079834	3.216883659362793	3.122798442840576	4.348113059997559	150.10635375976562	19.315982818603516	1.0918006896972656	0	568.2762451171875	1102.724609375	46.088199615478516	414.2279968261719	73.1449966430664	26.191999435424805	90.552001953125	OT227
BC03	185569.0625	16	0	3.089179754257202	0	24.74155616760254	3.5492827892303467	9.679835319519043	6.31012487411499	2.012857675552368	0.2068190723657608	6.203888416290283	1.43495774269104	30.958173751831055	261.5902099609375	147.88401794433594	187.9197540283203	0.39011305570602417	226.82147216796875	371.64031982421875	8.70921802520752	572.15899658203125	61.994998931884766	28.565000534057617	130.9949951171875	OT227
BC03	185748.359375	16	0	5.128746509552002	7.860566139221191	40.51556396484375	1.3104101419448853	163.63818359375	58.6484260559082	48.87281799316406	0.6835091710090637	0.9278137683868408	7.931806564331055	9.171581268310547	211.06198120117188	125.4647216796875	88.56072998046875	1.0701221227645874	143.52780151367188	292.0494384765625	3.0647165775299072	691.7449951171875	53.387001037597656	21.843000411987305	84.47100067138672	OT227
BC03	186131.59375	14	0	6.911077976226807	23.258766174316406	40.39136505126953	0.6621535420417786	180.34376525878906	82.90093231201172	12.902249336242676	15.943924903869629	12.323456764221191	4.683716773986816	0.7710066437721252	418.19189453125	106.57828521728516	55.949440002441406	0	285.43927001953125	549.16729736328125	8.997286796569824	605.48602294921875	61.03300094604492	22.89699935913086	47.39699935913086	OT227
BC03	186204.21875	15	0	3.595283269882202	7.037865161895752	17.562335968017578	5.810795783996582	45.669246673583984	20.74504852294922	13.376368522644043	0.6991726756095886	3.099874973297119	5.651351451873779	2.856127977371216	287.55450439453125	36.27989196777344	2.8417277336120605	0	261.6969909667969	488.4208068847656	32.54628372192383	627.76397705078125	66.37300109863281	27.99799919128418	79.60900115966797	OT227
BC03	186280.46875	13	0.0641513541340828	9.13176155090332	16.575986862182617	9.013988494873047	15.490180969238281	27.62828254699707	53.24424362182617	4.098503112792969	17.323524475097656	0	6.658915042877197	2.30999755859375	316.94976806640625	1.893290400505066	15.461355209350586	0.5548836588859558	324.97662353515625	563.48272705078125	39.48417663574219	561.8280029296875	80.71800231933594	31.075000762939453	69.072998046875	OT227
BC03	186377.140625	15	3.7321736812591553	5.952836513519287	29.865129470825195	85.8897933959961	2.33139967918396	67.0840835571289	220.37570190429688	7.621526718139648	16.305988311767578	8.696490287780762	6.142828464508057	3.401756763458252	1218.3629150390625	537.5576171875	259.6045837402344	4.206586837768555	377.63787841796875	673.46807861328125	36.086341857910156	517.69598388671875	55.91299819946289	21.784000396728516	68.680999755859375	OT227
BC03	186453.28125	15	2.204345226287842	12.955687522888184	23.531003952026367	16.620838165283203	24.25433921813965	52.14336013793945	61.66855239868164	55.86201858520508	47.74208450317383	2.003971815109253	14.376352310180664	2.436067819595337	561.094970703125	16.510679244995117	46.355712890625	3.1043522357940674	238.1835174560547	489.44512939453125	3.627551794052124	568.20697021484375	69.927001953125	30.14299964904785	86.12200164794922	OT227
BC03	186487.140625	14	0.8009534478187561	3.918693780899048	11.289389610290527	27.253599166870117	0.30549365282058716	65.45787811279297	47.70365524291992	14.22429084777832	9.614794731140137	2.8317999839782715	0.7929851412773132	2.708983898162842	360.5533752441406	88.7620620727539	71.74522399902344	2.8137149810791016	376.7266540527344	644.3897705078125	25.970033645629883	580.87298583984375	57.44599914550781	20.89900016784668	39.805999755859375	OT227
BC03	186938.5625	15	0.23145940899848938	6.857597351074219	25.18669891357422	25.294878005981445	10.881113052368164	96.68585205078125	113.26190185546875	54.3057861328125	26.478418350219727	3.2006163597106934	8.543903350830078	3.9677510261535645	372.1920166015625	101.50965881347656	214.0871124267578	0.9977173805236816	275.46826171875	549.75323486328125	25.434803009033203	567.093994140625	94.95800018310547	42.54899978637695	72.8740005493164	OT227
BC03	187254.234375	16	1.6775712966918945	17.759536743164062	46.747840881347656	49.48847579956055	1.2084892988204956	154.0289764404297	250.36456298828125	107.32682037353516	14.863724708557129	25.0747013092041	47.22785186767578	13.754467964172363	1060.1717529296875	244.6830596923828	2.2318904399871826	5.304915428161621	396.9440002441406	771.39825439453125	32.659088134765625	597.19500732421875	71.07099914550781	33.53799819946289	115.20500183105469	OT227
BC03	187334.734375	15	1.9194250106811523	9.477477073669434	20.484716415405273	13.302364349365234	4.629152297973633	32.63810348510742	17.848663330078125	16.24873161315918	23.65633201599121	0.178470641374588	1.7421269416809082	1.456054449081421	377.84423828125	19.901782989501953	4.710808753967285	0	215.44630432128906	446.6435241699219	21.629085540771484	509.6409912109375	61.71500015258789	25.746999740600586	96.6719970703125	OT227
BC03	187414.796875	14	0	5.854111671447754	9.147063255310059	17.91469383239746	0.054920535534620285	49.88164520263672	7.126354217529297	1.666768193244934	1.5249202251434326	0.4182596802711487	1.7445346117019653	5.28072452545166	0	21.85947608947754	0	0.07338110357522964	318.6805419921875	483.4212341308594	22.011756896972656	521.7969970703125	59.933998107910156	22.884000778198242	81.91500091552734	OT227
BC03	187583.546875	15	0.6209980249404907	19.2086124420166	27.571325302124023	26.906496047973633	38.593101501464844	105.94705200195312	156.47804260253906	14.701119422912598	104.06188201904297	9.791740417480469	34.17512893676758	50.17314910888672	923.4405517578125	64.78775787353516	8.860922813415527	0.07357923686504364	312.9149475097656	639.5546875	29.94586944580078	598.3060302734375	70.4219970703125	29.656999588012695	45.99599838256836	OT227
BC03	187584.953125	14	0	2.47495436668396	2.652301788330078	39.77975845336914	2.380937337875366	51.594337463378906	29.45128059387207	14.350662231445312	2.4305129051208496	10.590118408203125	21.929758071899414	4.566560745239258	103.75950622558594	169.41668701171875	3.3542068004608154	1.0134854316711426	251.0931854248047	402.79150390625	6.55646276473999	488.8179931640625	99.66500091552734	42.35499954223633	84.14299774169922	OT227
BC03	187974.328125	13	5.270298004150391	5.2182745933532715	14.325547218322754	32.61178970336914	0.12216585874557495	8.284212112426758	31.764873504638672	33.19007110595703	17.093530654907227	3.6470937728881836	17.20505142211914	10.435718536376953	164.2415771484375	220.07984924316406	48.09982681274414	2.6681201457977295	167.57077026367188	394.0902099609375	0.262830913066864	460.4540100097656	92.45600128173828	37.21900177001953	104.56500244140625	OT227
BC03	188383.015625	15	0.3875774145126343	1.671281337738037	2.522777557373047	38.12989807128906	0	69.73302459716797	34.586891174316406	1.2223113775253296	15.444784164428711	1.1448348760604858	2.87601375579834	1.5324898958206177	168.2792510986328	142.58209228515625	30.29030418395996	3.3898942470550537	234.5021209716797	514.59222412109375	17.682743072509766	527.4739990234375	68.81999969482422	30.280000686645508	111.65699768066406	OT227
BC03	188585.203125	14	0.12205283343791962	9.146913528442383	22.166364669799805	43.59635543823242	0	22.612417221069336	24.449556350708008	17.53539276123047	3.940751552581787	6.60823917388916	4.094006061553955	8.641800880432129	259.2328796386719	132.81422424316406	65.5264892578125	0.526374340057373	272.9044494628906	501.3910217285156	17.22516632080078	480.1510009765625	57.64699935913086	21.81999969482422	90.035003662109375	OT227
BC03	188779.296875	14	0	1.7613308429718018	7.250094413757324	23.864477157592773	1.5954010486602783	44.018836975097656	55.98058319091797	3.048504590988159	3.2669107913970947	10.644322395324707	7.645930767059326	0	496.951171875	42.615055084228516	87.582183837890625	0.37164872884750366	371.15338134765625	670.18896484375	11.79969310760498	556.7249755859375	78.865997314453125	31.94099998474121	41.43199920654297	OT227
BC03	188925.046875	14	0	2.366678476333618	12.143256187438965	18.139917373657227	0.9863502979278564	92.47303771972656	24.867231369018555	4.000656604766846	37.559600830078125	18.644128799438477	4.749977111816406	4.965445041656494	87.93760681152344	224.90936279296875	223.65028381347656	0	370.98193359375	750.26513671875	12.972575187683105	611.03399658203125	91.884002685546875	38.30500030517578	65.8219985961914	OT227
BC03	189195.984375	14	0	4.1227030754089355	21.600751876831055	38.46942138671875	4.571586608886719	54.61015319824219	57.38806915283203	73.71417999267578	20.93529510498047	19.264036178588867	9.215888023376465	24.986370086669922	693.11248779296875	189.6417999267578	228.46487426757812	2.7161643505096436	922.63153076171875	1920.3565673828125	54.579872131347656	502.24700927734375	82.04900360107422	33.50299835205078	43.2140007019043	OT227
BC03	189257.171875	14	0	10.160416603088379	24.4227352142334	29.44124984741211	0.03899544104933739	66.06868743896484	58.70835494995117	29.27674102783203	7.655876159667969	23.502147674560547	13.385416984558105	5.001647472381592	248.33160400390625	21.61599349975586	236.80316162109375	1.9983482360839844	264.66656494140625	500.9624328613281	20.51164436340332	609.38800048828125	71.15899658203125	28.01099967956543	31.43600082397461	OT227
BC03	189267.234375	15	8.257079124450684	0.46175211668014526	4.994479656219482	33.39569854736328	2.7132887840270996	48.15855026245117	107.31037139892578	6.990292072296143	13.461257934570312	0.5118279457092285	7.058077812194824	28.59178352355957	81.66473388671875	53.748504638671875	0.9362025856971741	0.021476872265338898	232.2681884765625	442.1247863769531	10.386600494384766	621.5579833984375	54.23400115966797	21.302000045776367	94.029998779296875	OT227
BC03	189314.25	15	0.5533238649368286	9.693315505981445	4.583859920501709	19.5887508392334	2.0028839111328125	9.018913269042969	32.765220642089844	0.581701934337616	1.003899097442627	5.175296783447266	13.735672950744629	0.48950064182281494	396.6125793457031	32.07368850708008	6.130519390106201	4.633049964904785	283.704345703125	583.24725341796875	16.109943389892578	581.2540283203125	61.55400085449219	25.7189998626709	99.10900115966797	OT227
BC03	189543.890625	15	0.09920656681060791	1.2443568706512451	24.214702606201172	36.500335693359375	4.163721561431885	51.205650329589844	81.28465270996094	14.561009407043457	11.511253356933594	13.030521392822266	31.017513275146484	3.122270107269287	423.245849609375	165.85031127929688	0	3.635420799255371	285.655029296875	582.2081298828125	20.927093505859375	603.989013671875	67.447998046875	28.170000076293945	56.856998443603516	OT227
BC03	189579.703125	16	0	17.528722763061523	4.641479015350342	43.64696502685547	1.5611261129379272	42.406917572021484	80.55363464355469	9.729784965515137	6.351079940795898	2.229076385498047	16.417020797729492	3.7902321815490723	183.7318878173828	150.66737365722656	12.303452491760254	1.721350908279419	264.41961669921875	503.6960754394531	14.2201509475708	594.6290283203125	91.53600311279297	44.303001403808594	99.927001953125	OT227
BC03	189650.109375	14	3.741243839263916	0	4.447996616363525	47.29859161376953	0.057334158569574356	70.48118591308594	162.40286254882812	1.101676106452942	0.9237880110740662	0.7399618625640869	3.971337080001831	7.129823684692383	2.5906403064727783	46.32181930541992	5.984776496887207	1.0928093194961548	322.5711975097656	677.72686767578125	49.08161926269531	520.802001953125	61.54800033569336	23.27899932861328	55.558998107910156	OT227
BC03	189828.984375	15	0.6730592250823975	14.05929946899414	27.881092071533203	15.104863166809082	0.43155673146247864	108.79047393798828	76.89339447021484	37.000831604003906	13.40726375579834	2.5328776836395264	9.3083953857421875	0.4313286244869232	387.5124816894531	81.54947662353516	2.7971365451812744	0	222.1687774658203	428.8225402832031	15.701689720153809	661.77001953125	67.68599700927734	28.865999221801758	85.12000274658203	OT227
BC03	189974.75	14	5.901832103729248	8.454028129577637	24.82844352722168	3.4966163635253906	1.4599058628082275	6.108006000518799	80.002593994140625	23.198720932006836	17.232908248901367	0.087640680372715	13.521040916442871	3.8652753829956055	272.7180480957031	1.1426111459732056	112.47004699707031	0.913279116153717	464.85955810546875	810.20819091796875	2.309394121170044	540.23699951171875	89.03099822998047	37.93199920654297	97.53299713134766	OT227
BC03	190818.25	14	0	9.465371131896973	7.7162981033325195	42.344398498535156	0.5888811945915222	155.48178100585938	84.35302734375	10.472702026367188	16.775671005249023	5.326578140258789	3.7365975379943848	4.792717933654785	215.5692901611328	274.19464111328125	395.8705139160156	8.664735794067383	319.7818603515625	481.3507080078125	30.98271369934082	513.989990234375	52.27899932861328	19.14699935913086	101.96299743652344	OT227
BC03	190873.21875	16	0.14404115080833435	0	5.658326625823975	7.881979465484619	1.5178288221359253	54.629154205322266	34.9122200012207	12.844199180603027	11.213029861450195	1.5661120414733887	5.600784778594971	4.487974166870117	127.19123077392578	16.731937408447266	1.0486297607421875	0.9051569700241089	235.3804168701172	341.02032470703125	5.683460235595703	666.15899658203125	94.41300201416016	44.902000427246094	74.20899963378906	OT227
BC03	190920.78125	15	0	10.094230651855469	19.119319915771484	7.793862819671631	2.5498859882354736	6.0417585372924805	33.10090637207031	110.97977447509766	0.6714844107627869	1.12708580493927	5.644315242767334	12.550140380859375	5.217835426330566	2.620814561843872	2.8309059143066406	2.8865530490875244	166.60223388671875	364.9514465332031	28.26597023010254	587.85498046875	103.29000091552734	47.71500015258789	118.80500030517578	OT227
BC03	191360.703125	13	3.190678119659424	0.06520172953605652	0	46.03072738647461	0.5285335183143616	66.04188537597656	96.85760498046875	14.715826034545898	12.34838581085205	7.098903179168701	6.293291091918945	4.794179916381836	445.7288513183594	225.20791625976562	242.56756591796875	5.592721462249756	764.757568359375	1381.0318603515625	71.4048843383789	432.6419982910156	61.80699920654297	21.65399932861328	38.097999572753906	OT227
BC03	191848.03125	16	3.4162449836730957	9.660449028015137	21.599328994750977	13.453058242797852	1.5995458364486694	51.05781936645508	30.91844367980957	58.37167739868164	8.368215560913086	1.4925130605697632	1.3441097736358643	0.06925830245018005	106.49864959716797	26.278873443603516	0.23795118927955627	2.356736421585083	137.30984497070312	397.1325378417969	12.746631622314453	628.28497314453125	58.553001403808594	24.766000747680664	70.0780029296875	OT227
BC03	192288.734375	14	0.9227365851402283	6.15019416809082	16.751060485839844	32.55992126464844	1.5604528188705444	125.72769927978516	35.401893615722656	41.00031280517578	12.170790672302246	16.92819595336914	6.481415271759033	1.960990071296692	267.23004150390625	67.8403549194336	36.854576110839844	0	287.98370361328125	498.1767272949219	22.603439331054688	515.8289794921875	82.20800018310547	33.90700149536133	63.68600082397461	OT227
BC03	192345.46875	14	1.1925554275512695	9.328181266784668	7.672382831573486	46.365169525146484	1.2410269975662231	132.8474884033203	151.47097778320312	0.12450874596834183	3.981161594390869	8.026789665222168	23.138427734375	0.18981397151947021	744.8135986328125	63.086082458496094	11.679217338562012	0	395.4793395996094	833.9014892578125	18.0216064453125	516.3480224609375	51.51599884033203	18.054000854492188	67.4530029296875	OT227
BC03	192369.5625	14	0.7715165615081787	0	4.937865734100342	0	1.153594970703125	23.191518783569336	9.869043350219727	6.514445781707764	4.277912139892578	3.8738720417022705	4.5830583572387695	2.2265052795410156	240.57936096191406	11.90207290649414	2.7251410484313965	0.3355877697467804	275.4165344238281	441.818603515625	23.395172119140625	536.7039794921875	98.279998779296875	43.5099983215332	134.56900024414062	OT227
BC03	192597.765625	15	1.8476941585540771	16.342220306396484	31.61450958251953	60.77744674682617	1.5151203870773315	105.46546936035156	177.76759338378906	32.63150405883789	17.534557342529297	9.538159370422363	32.71196746826172	5.62527322769165	805.10260009765625	178.02488708496094	80.04129791259766	0	353.32611083984375	628.75689697265625	26.078256607055664	578.89300537109375	79.32599639892578	34.768001556396484	67.68900299072266	OT227
BC03	192656.90625	15	1.6106562614440918	1.2379246950149536	17.66428565979004	11.66366195678711	0.11974518746137619	67.98704528808594	65.0476303100586	8.890694618225098	0	5.8922038078308105	10.992103576660156	5.040890216827393	355.7576599121094	23.142187118530273	1.0735834836959839	0	269.1790466308594	484.3867492675781	7.409111976623535	559.33001708984375	57.909000396728516	23	72.25599670410156	OT227
BC03	192864.984375	13	0	6.459848403930664	17.5866756439209	18.13231658935547	12.030228614807129	20.348834991455078	78.58557891845703	242.37684631347656	7.103875637054443	4.009296894073486	21.822349548339844	1.0093967914581299	162.4943084716797	2.4877214431762695	136.5260772705078	0	512.1790771484375	1011.167236328125	42.38599395751953	443.7829895019531	64.15899658203125	23.200000762939453	65.82099914550781	OT227
BC03	193094.890625	15	0	32.558921813964844	2.704817295074463	2.8496148586273193	0.6010721325874329	3.834592819213867	7.970354080200195	0	0	2.0712673664093018	10.254940032958984	2.937619209289551	0.6066591143608093	16.628093719482422	3.018777847290039	0	451.4962158203125	839.4813232421875	111.47713470458984	591.0469970703125	76.58499908447266	34.111000061035156	98.35099792480469	OT227
BC03	193206.140625	15	1.4139823913574219	69.6697769165039	35.76244354248047	15.780843734741211	0.4203360974788666	45.08388137817383	101.34992218017578	3.4655654430389404	1.5719786882400513	1.3625984191894531	1.147526502609253	5.725719451904297	546.73553466796875	0.4592544138431549	143.63523864746094	0	235.3981170654297	397.6059265136719	7.4147047996521	526.75701904296875	66	27.83300018310547	81.62300109863281	OT227
BC03	193214.5625	14	0	11.525184631347656	32.784095764160156	77.12278747558594	24.72739028930664	131.15631103515625	141.1537628173828	51.483150482177734	43.40738296508789	30.97364044189453	28.294174194335938	26.795211791992188	857.984130859375	164.1340789794922	661.05145263671875	7.746611595153809	393.3503723144531	708.4769287109375	50.04374313354492	483.95001220703125	49.87099838256836	17.34600067138672	78.490997314453125	OT227
BC03	193868.890625	14	2.0883779525756836	17.07828712463379	10.611222267150879	27.78915023803711	1.6173350811004639	15.638761520385742	158.48374938964844	22.725284576416016	16.560068130493164	0.29860275983810425	30.45265769958496	7.125456809997559	439.3856201171875	49.071102142333984	4.086535453796387	0.22483161091804504	465.6156005859375	787.17431640625	33.63469314575195	581.87701416015625	98.82599639892578	40.88600158691406	45.48099899291992	OT227
BC03	194019.15625	14	1.2250900268554688	1.277004599571228	1.7203328609466553	45.950584411621094	0	25.840375900268555	23.312480926513672	2.205467939376831	9.612016677856445	4.395533561706543	3.6571505069732666	9.257645606994629	102.44300842285156	139.24989318847656	165.89080810546875	0	298.231689453125	618.69659423828125	20.562808990478516	566.73297119140625	68.55899810791016	26.820999145507812	44.867000579833984	OT227
BC03	194094.5625	15	1.2031960487365723	0.7149976491928101	33.269596099853516	25.59941291809082	8.481988906860352	13.082155227661133	65.500518798828125	315.71649169921875	0.07172124087810516	0.8658027648925781	4.885004997253418	3.30141019821167	463.8839111328125	25.39763832092285	120.12468719482422	1.5849010944366455	497.888671875	886.0732421875	13.286712646484375	538.86199951171875	67.930999755859375	29.361000061035156	98.46900177001953	OT227
BC03	194198.734375	15	0.1921910047531128	6.3520188331604	18.03620719909668	36.77413558959961	0	2.3550338745117188	21.016996383666992	208.4005126953125	1.0602096319198608	1.0094785690307617	3.688784122467041	4.502967357635498	391.74847412109375	15.683774948120117	101.60542297363281	0	442.6767578125	945.05755615234375	38.9885368347168	556.155029296875	99.6760025024414	44.474998474121094	61.17900085449219	OT227
BC03	194331.421875	15	0.9802961945533752	13.572746276855469	21.55438995361328	41.12455749511719	5.7347002029418945	39.12607192993164	81.60640716552734	5.0765228271484375	15.850603103637695	3.4797277450561523	7.718491077423096	14.143697738647461	328.38970947265625	106.40357971191406	43.4252815246582	0.5639976859092712	265.06109619140625	551.553466796875	39.844017028808594	577.9210205078125	89.05500030517578	39.65599822998047	68.86199951171875	OT227
BC03	194358.5625	15	2.162169933319092	1.7892123460769653	15.057376861572266	20.821313858032227	6.271457195281982	15.709491729736328	59.07582473754883	10.75102424621582	14.010083198547363	3.044419765472412	7.648928642272949	6.146158218383789	321.2800598144531	5.0302534103393555	0	0	289.7289123535156	486.0640869140625	15.089012145996094	525.260009765625	62.5099983215332	26.34600067138672	101.66400146484375	OT227
BC03	194857.265625	13	0	1.202299952507019	6.089637756347656	13.909554481506348	6.450198173522949	54.6275634765625	56.942237854003906	23.893550872802734	8.937506675720215	6.26546573638916	3.293159008026123	2.535165786743164	178.56475830078125	20.06746482849121	1.7663182020187378	0.20499350130558014	428.84033203125	786.33929443359375	36.71663284301758	427.8710021972656	63.87200164794922	22.89299964904785	55.83700180053711	OT227
BC03	195331.65625	13	2.0310091972351074	10.989355087280273	25.268213272094727	17.504255294799805	31.82124900817871	9.71975040435791	73.31829071044922	12.054886817932129	10.87751579284668	8.4768705368042	9.727606773376465	1.9418643712997437	477.4117126464844	9.827766418457031	68.77738952636719	0	244.60006713867188	445.81982421875	14.892813682556152	517.6309814453125	68.0989990234375	24.753000259399414	40.70000076293945	OT227
BC03	195375.734375	15	4.14158296585083	4.36023473739624	13.99712085723877	16.939950942993164	0	40.9113655090332	18.969348907470703	7.350070476531982	2.060062885284424	2.8743934631347656	6.570218086242676	4.653765678405762	170.05337524414062	19.52579689025879	53.13615798950195	0.0076327999122440815	240.4173583984375	511.4202880859375	23.13451385498047	626.6669921875	94.625	42.426998138427734	77.68800354003906	OT227
BC03	195852.15625	16	1.8320854902267456	2.1772594451904297	5.7444891929626465	56.466148376464844	0	50.195167541503906	17.752126693725586	15.077592849731445	7.334587097167969	0	2.163728713989258	0	160.9648895263672	35.085113525390625	62.13470458984375	0.5601066946983337	187.968994140625	372.8240661621094	18.761314392089844	583.31097412109375	74.86299896240234	36.28099822998047	128.33399963378906	OT227
BC03	196396.1875	13	0	2.6730127334594727	8.523152351379395	15.11976146697998	3.1145737171173096	39.76877212524414	65.316009521484375	19.936275482177734	20.997190475463867	30.84168243408203	60.33903121948242	11.987319946289062	442.5291748046875	90.28060150146484	24.32223892211914	1.9911689758300781	315.7145080566406	548.63287353515625	37.78018569946289	506.59100341796875	85.54100036621094	33.902000427246094	95.65899658203125	OT227
BC03	196653.125	14	0	12.522144317626953	1.1231266260147095	0	0	3.274479627609253	37.33916091918945	0	0	6.686432838439941	15.036568641662598	10.523046493530273	13.111983299255371	5.345093727111816	0	0	222.96511840820312	393.5498352050781	21.80143928527832	509.4939880371094	82.832000732421875	33.77000045776367	34.856998443603516	OT227
BC03	196699.96875	16	1.6446293592453003	2.1238670349121094	10.192575454711914	21.564088821411133	6.947726249694824	107.90413665771484	25.97382926940918	57.606571197509766	37.671993255615234	5.333462715148926	8.835005760192871	4.812851905822754	641.99676513671875	48.91524887084961	3.6554319858551025	2.3417179584503174	214.7723388671875	497.5447692871094	29.41176986694336	661.13201904296875	75.87699890136719	35.172000885009766	75.38999938964844	OT227
[truncated: 7,679 more rows]
