# Supplementary material for: Cell type-dependent differential activation of ERK by oncogenic KRAS in colon cancer and intestinal epithelium
Source: Nat Commun. 2019 Jul 2;10:2919. doi: 10.1038/s41467-019-10954-y (PMC6606648; doi:10.1038/s41467-019-10954-y)
Supplement: Supplementary file 6 — Source Data Supplementary Figure 7 [file 41467_2019_10954_MOESM6_ESM.csv]

bc	Time	Event_length	Ce140Di	cCasp3	Axin2	CD24	pMEK1/2	pAkt	p-p38	EphB2	CD44	IκBα	Ki-67	p4e-BP1	pERK1/2	pS6	Krt20	DNA (191Ir)	DNA (193Ir)	Dead cells (195Pt)	line	GSK3bi	MEKi	treatment	beadsOut	singlets	lowPt
BC01	196.97900390625	14	214.2960968017578	170.7844696044922	3.0995748043060303	55.57097244262695	9.946308135986328	6.065207481384277	106.50850677490234	25.622676849365234	3.63639760017395	6.978784561157227	5.746676921844482	12.987085342407227	0.34888437390327454	1.816590666770935	0.8377028703689575	221.0123291015625	463.824951171875	452.051513671875	L260	FALSE	FALSE	untreated	TRUE	TRUE	TRUE
BC01	584.9739990234375	15	92.0001220703125	30.3972110748291	3.2883498668670654	205.58689880371094	19.246776580810547	5.120988845825195	31.446401596069336	31.947830200195312	2.5048069953918457	7.665570259094238	0	67.65840148925781	4.591580867767334	32.866172790527344	0.040108054876327515	64.60755920410156	141.59471130371094	158.67074584960938	L260	FALSE	FALSE	untreated	TRUE	TRUE	TRUE
BC01	626.822998046875	14	63.377193450927734	54.65995788574219	1.906224250793457	14.66917610168457	5.244837284088135	6.445154666900635	40.28615188598633	9.338186264038086	20.508325576782227	5.8736796379089355	0.9286536574363708	9.733717918395996	0	2.5133917331695557	0.13942812383174896	146.58255004882812	324.4303894042969	292.20318603515625	L260	FALSE	FALSE	untreated	TRUE	TRUE	TRUE
BC01	741.2760009765625	14	64.58782958984375	173.64324951171875	1.493344783782959	16.34898567199707	8.629537582397461	5.774021148681641	91.45671844482422	12.52728271484375	1.311790943145752	3.94927716255188	0	54.48713302612305	0.6156004071235657	6.350668430328369	1.7450666427612305	148.76597595214844	380.62353515625	615.6170654296875	L260	FALSE	FALSE	untreated	TRUE	TRUE	TRUE
BC01	798.7760009765625	33	2703.261962890625	430.3293151855469	6.568258285522461	29.678125381469727	2285.273193359375	10.91530704498291	27.75393295288086	19.155826568603516	0.4481038451194763	12.194263458251953	0	2.938520669937134	0	2953.38134765625	34.27642822265625	143.26246643066406	273.2713928222656	770.71337890625	L260	FALSE	FALSE	untreated	FALSE	FALSE	TRUE
BC01	846.39300537109375	14	117.58134460449219	352.40289306640625	0.5793336629867554	20.286176681518555	46.92168426513672	2.1138620376586914	246.4373779296875	23.863679885864258	5.196316719055176	0	1.5996737480163574	167.19712829589844	26.208520889282227	85.4886245727539	1.6411747932434082	394.42547607421875	740.35516357421875	932.98974609375	L260	FALSE	FALSE	untreated	TRUE	TRUE	TRUE
BC01	1212.7469482421875	16	130.8292694091797	163.6575927734375	0.7643241286277771	19.587127685546875	41.199684143066406	11.94300651550293	197.8513641357422	33.295082092285156	6.996460437774658	13.59218978881836	3.209245204925537	477.6673889160156	8.776440620422363	8.30103588104248	0	149.9444580078125	357.5403137207031	176.9521942138672	L260	FALSE	FALSE	untreated	TRUE	TRUE	TRUE
BC01	1347.5780029296875	12	153.98251342773438	55.46038055419922	0	12.9863862991333	0.09215900301933289	2.7692575454711914	9.261529922485352	11.882342338562012	26.50746726989746	2.9838905334472656	0.05518099293112755	1.0816267728805542	1.2624258995056152	0	0.2924559414386749	192.92648315429688	306.20294189453125	345.0523376464844	L260	FALSE	FALSE	untreated	TRUE	TRUE	TRUE
BC01	1631.470947265625	13	112.75308227539062	23.83354377746582	2.5196516513824463	151.2085723876953	11.883492469787598	3.1902248859405518	89.86714172363281	92.1233139038086	9.468692779541016	1.0209215879440308	0.7167462706565857	29.40880012512207	2.4915642738342285	231.1977996826172	1.6994506120681763	166.7259979248047	247.7324676513672	286.4774475097656	L260	FALSE	FALSE	untreated	TRUE	TRUE	TRUE
BC01	1679.7530517578125	16	97.24644470214844	30.07060432434082	0.5031495690345764	15.364327430725098	6.648171901702881	3.6511387825012207	16.220617294311523	4.787360191345215	4.311684608459473	2.278648853302002	0.576791524887085	3.2275805473327637	1.1221120357513428	0	0	148.60275268554688	241.11708068847656	650.82598876953125	L260	FALSE	FALSE	untreated	TRUE	TRUE	TRUE
BC01	1709.4139404296875	14	136.2697296142578	257.9230041503906	4.713498115539551	35.90220260620117	38.90040969848633	6.3541693687438965	322.7019958496094	15.303040504455566	1.4377882480621338	21.037302017211914	1.0890141725540161	224.26673889160156	15.410717010498047	53.70507049560547	0.3126635253429413	349.962646484375	662.27978515625	574.59033203125	L260	FALSE	FALSE	untreated	TRUE	TRUE	TRUE
BC01	1814.8699951171875	14	113.24906158447266	61.52242660522461	0	7.858145236968994	1.2233322858810425	0.938010036945343	3.8810887336730957	25.575237274169922	6.344976425170898	0	0	0	1.0426297187805176	0	0	230.781982421875	430.2279968261719	906.9691162109375	L260	FALSE	FALSE	untreated	TRUE	TRUE	TRUE
BC01	1825.72900390625	15	99.68453216552734	130.67474365234375	3.4662349224090576	24.081375122070312	6.6155571937561035	3.2858710289001465	36.45063400268555	2.31488299369812	12.800223350524902	2.453355312347412	4.203898906707764	4.7712249755859375	1.4147237539291382	1.4155749082565308	3.5379981994628906	190.67138671875	337.0882873535156	1391.9361572265625	L260	FALSE	FALSE	untreated	TRUE	TRUE	TRUE
BC01	1915.2340087890625	15	103.11160278320312	134.29859924316406	8.488192558288574	88.18479919433594	7.7921319007873535	3.1899032592773438	147.43218994140625	42.30276107788086	23.06097412109375	17.512088775634766	3.333906888961792	96.97697448730469	0.5436350107192993	0	0	153.0082550048828	301.2532043457031	832.40460205078125	L260	FALSE	FALSE	untreated	TRUE	TRUE	TRUE
BC01	1951.7320556640625	13	168.2495574951172	905.31060791015625	0.980743408203125	18.889896392822266	1.1634148359298706	0	52.08102798461914	10.594134330749512	0.2987966537475586	3.507322311401367	0.6304140686988831	0.6517996788024902	0	0	0.7281624674797058	366.16717529296875	666.5673828125	1359.734130859375	L260	FALSE	FALSE	untreated	TRUE	TRUE	TRUE
BC01	2011.4580078125	14	86.62371063232422	70.90662384033203	1.6892057657241821	29.279216766357422	5.939294815063477	0.08130742609500885	46.19084930419922	14.82067584991455	5.449951648712158	22.3012638092041	6.7069597244262695	99.0185546875	2.3172826766967773	4.1960649490356445	0	126.90803527832031	140.0789031982422	292.12823486328125	L260	FALSE	FALSE	untreated	TRUE	TRUE	TRUE
BC01	2133.762939453125	14	85.52460479736328	45.27529525756836	3.7394790649414062	12.949610710144043	10.985790252685547	2.7889137268066406	23.91288185119629	12.228282928466797	6.312768459320068	3.6454930305480957	0.005318246316164732	38.51383590698242	0.7699105143547058	3.719111680984497	5.4935526847839355	148.0828094482422	354.8301086425781	362.74627685546875	L260	FALSE	FALSE	untreated	TRUE	TRUE	TRUE
BC01	2178.802001953125	15	81.09745788574219	129.31234741210938	1.1753664016723633	16.13311004638672	7.909085273742676	4.879537582397461	79.73693084716797	7.738352298736572	5.347466468811035	0.7194626331329346	6.72313117980957	195.206787109375	6.774090766906738	0	0.1330811083316803	143.6704864501953	285.11395263671875	341.3576965332031	L260	FALSE	FALSE	untreated	TRUE	TRUE	TRUE
BC01	2306.7060546875	14	112.62210083007812	73.26558685302734	3.5418295860290527	23.244592666625977	7.638643264770508	1.8700624704360962	7.13187837600708	4.39558744430542	6.365406036376953	2.5019302368164062	1.071394920349121	7.6247076988220215	1.60769522190094	3.2940502166748047	0	197.48695373535156	376.8846740722656	890.4920654296875	L260	FALSE	FALSE	untreated	TRUE	TRUE	TRUE
BC01	2381.614990234375	25	113.72813415527344	144.1795654296875	4.713712692260742	49.93384552001953	5.955859184265137	9.537239074707031	32.57809829711914	13.298970222473145	8.28199291229248	12.244403839111328	0.796955406665802	9.680489540100098	6.44287633895874	0	0	290.2729797363281	595.3846435546875	1064.5404052734375	L260	FALSE	FALSE	untreated	TRUE	FALSE	TRUE
BC01	2485.85888671875	14	215.60031127929688	53.44781494140625	5.816702365875244	128.83279418945312	20.237428665161133	9.794983863830566	58.69139099121094	52.71525955200195	93.30647277832031	26.34861183166504	7.103305816650391	83.03997039794922	1.7127865552902222	67.30949401855469	2.080568790435791	288.5425109863281	501.0855407714844	405.191650390625	L260	FALSE	FALSE	untreated	TRUE	TRUE	TRUE
BC01	2502.512939453125	15	134.41744995117188	123.27892303466797	5.215083599090576	43.56219482421875	8.416973114013672	5.001489639282227	89.31551361083984	107.71993255615234	37.08419418334961	7.672590255737305	5.281464099884033	36.06789016723633	3.4887888431549072	0	0	185.1830291748047	383.0249938964844	313.7961120605469	L260	FALSE	FALSE	untreated	TRUE	TRUE	TRUE
BC01	2554.700927734375	14	94.9967041015625	22.8160343170166	1.3827126026153564	45.705562591552734	25.82008171081543	9.87617015838623	76.43170928955078	60.18135452270508	12.75970458984375	6.796501636505127	0.4463549256324768	260.21282958984375	2.74556040763855	56.79414367675781	1.2810885906219482	133.37942504882812	209.0574951171875	274.485595703125	L260	FALSE	FALSE	untreated	TRUE	TRUE	TRUE
BC01	2561.341064453125	15	65.95747375488281	39.77511978149414	0.0066619617864489555	8.170157432556152	5.4091339111328125	2.522350549697876	8.815107345581055	15.040188789367676	1.881392478942871	3.411346673965454	0	2.862356185913086	0.6103091239929199	2.6537272930145264	0.04873078688979149	166.19334411621094	250.11502075195312	486.52783203125	L260	FALSE	FALSE	untreated	TRUE	TRUE	TRUE
BC01	2581.172119140625	15	137.81016540527344	202.4640655517578	4.600841522216797	19.844385147094727	10.270149230957031	7.836321830749512	176.12594604492188	16.176376342773438	1.5233172178268433	3.136065721511841	0.32436370849609375	49.197410583496094	9.066134452819824	20.754545211791992	2.5852885246276855	187.67556762695312	378.96014404296875	611.46539306640625	L260	FALSE	FALSE	untreated	TRUE	TRUE	TRUE
BC01	2649.68798828125	16	90.45467376708984	47.16654586791992	4.130430698394775	28.08574676513672	0.2842040956020355	5.391024589538574	18.953968048095703	8.848759651184082	4.892416477203369	7.448768138885498	0	48.55278396606445	0.4135565161705017	2.3909075260162354	4.2606520652771	130.683837890625	244.63619995117188	248.6730194091797	L260	FALSE	FALSE	untreated	TRUE	TRUE	TRUE
BC01	2658.424072265625	14	73.52190399169922	76.54373931884766	2.4623613357543945	44.08645248413086	9.032317161560059	1.1003938913345337	46.34868621826172	25.07145881652832	0.49525314569473267	7.177340507507324	0.21826860308647156	31.84273910522461	0	20.28683090209961	3.054882764816284	126.35411834716797	237.63792419433594	355.57568359375	L260	FALSE	FALSE	untreated	TRUE	TRUE	TRUE
BC01	2767.943115234375	13	164.52288818359375	134.51341247558594	3.8277676105499268	64.16819763183594	27.7939453125	5.9621663093566895	143.74267578125	47.970001220703125	35.697601318359375	13.876542091369629	2.388366222381592	85.429840087890625	4.298138618469238	9.173884391784668	1.5049660205841064	249.20018005371094	449.13726806640625	453.1197814941406	L260	FALSE	FALSE	untreated	TRUE	TRUE	TRUE
BC01	2927.160888671875	14	247.9183807373047	83.90937042236328	10.289913177490234	321.8457946777344	28.667926788330078	5.237484455108643	78.0417709350586	100.02046966552734	16.338468551635742	16.796398162841797	6.287001609802246	151.125732421875	0	3.4100005626678467	0.4028308093547821	243.3059539794922	461.87115478515625	540.6337890625	L260	FALSE	FALSE	untreated	TRUE	TRUE	TRUE
BC01	2933.125	14	158.36692810058594	38.015602111816406	2.704958438873291	74.41680145263672	21.22906494140625	7.105422496795654	53.764556884765625	59.1607780456543	54.36763000488281	13.765732765197754	2.9211881160736084	77.11724853515625	1.6941181421279907	2.583662271499634	0	256.7886657714844	413.31640625	594.7314453125	L260	FALSE	FALSE	untreated	TRUE	TRUE	TRUE
BC01	3037.577880859375	13	79.31580352783203	284.2235107421875	0	20.723066329956055	2.161174774169922	0.2659447491168976	10.537693977355957	6.761285305023193	0	3.153047561645508	0	1.2946133613586426	0	0	0	163.611083984375	367.54815673828125	1232.054443359375	L260	FALSE	FALSE	untreated	TRUE	TRUE	TRUE
BC01	3081.64111328125	14	84.38636016845703	148.7725830078125	0.9352269172668457	8.92946720123291	2.766627550125122	2.8406457901000977	111.16887664794922	12.803763389587402	3.0071659088134766	7.975429534912109	2.1990389823913574	96.114990234375	2.353445529937744	0.2170410305261612	0	126.60848999023438	230.54803466796875	662.34197998046875	L260	FALSE	FALSE	untreated	TRUE	TRUE	TRUE
BC01	3151.654052734375	13	163.32350158691406	108.02249145507812	1.5836586952209473	18.38458251953125	5.816590309143066	8.612438201904297	52.453277587890625	14.35062313079834	10.377115249633789	7.2163591384887695	2.1545028686523438	95.25347900390625	17.71673583984375	8.92029094696045	1.2373754978179932	204.72012329101562	383.2776184082031	768.53253173828125	L260	FALSE	FALSE	untreated	TRUE	TRUE	TRUE
BC01	3488.241943359375	14	121.29904174804688	137.3221893310547	1.6004825830459595	75.28153228759766	13.855639457702637	5.049591064453125	85.927490234375	80.63886260986328	34.53165817260742	15.304534912109375	0.6183773279190063	46.58741760253906	2.492391347885132	1.2034664154052734	0.023752523586153984	226.72854614257812	385.2552490234375	357.05706787109375	L260	FALSE	FALSE	untreated	TRUE	TRUE	TRUE
BC01	3536.952880859375	14	91.57331085205078	68.69538116455078	5.840831279754639	21.93683433532715	4.573085784912109	4.387383937835693	31.89146614074707	18.285520553588867	3.1000001430511475	6.992608547210693	1.4120855331420898	3.121840238571167	3.4362010955810547	0.29791581630706787	0.7276675701141357	149.4586639404297	271.67498779296875	303.5320129394531	L260	FALSE	FALSE	untreated	TRUE	TRUE	TRUE
BC01	3597.6298828125	13	122.21228790283203	60.09773254394531	10.833975791931152	41.36883544921875	2.1515095233917236	2.2130885124206543	16.44059944152832	19.113521575927734	37.56997299194336	7.6807379722595215	1.91917884349823	6.245794773101807	0	0	0.0911339819431305	225.2850799560547	419.93914794921875	455.40447998046875	L260	FALSE	FALSE	untreated	TRUE	TRUE	TRUE
BC01	3767.43505859375	16	169.6311492919922	126.77938842773438	6.292276859283447	40.231082916259766	15.430182456970215	8.66093921661377	88.30518341064453	39.22749328613281	31.934106826782227	6.814654350280762	6.99123477935791	127.58055877685547	0.7800317406654358	2.372652769088745	0	222.97837829589844	373.8187255859375	473.8011779785156	L260	FALSE	FALSE	untreated	TRUE	TRUE	TRUE
BC01	3839.10205078125	14	86.22795104980469	116.4153823852539	2.5214757919311523	28.26998519897461	2.769359827041626	8.634599685668945	40.835697174072266	26.523582458496094	68.80924987792969	12.661184310913086	4.494367599487305	1.4225114583969116	0.15243713557720184	1.3023109436035156	0.6154018044471741	200.22364807128906	332.90093994140625	616.89935302734375	L260	FALSE	FALSE	untreated	TRUE	TRUE	TRUE
BC01	3912.77294921875	29	230.73495483398438	388.63909912109375	5.424727439880371	57.30595016479492	26.472888946533203	15.013053894042969	328.47705078125	24.606210708618164	25.889549255371094	18.614900588989258	0.6160094141960144	133.80508422851562	12.824527740478516	24.78219985961914	3.3478152751922607	556.347412109375	955.11248779296875	1602.5218505859375	L260	FALSE	FALSE	untreated	TRUE	FALSE	TRUE
BC01	4214.9609375	14	89.0887451171875	20.846405029296875	0.7287498712539673	246.72616577148438	15.703877449035645	1.777086853981018	51.85671615600586	85.96768951416016	29.790494918823242	13.56200122833252	0.8821412920951843	74.50402069091797	3.5104618072509766	1.9538661241531372	2.1378490924835205	117.86186218261719	217.1256103515625	75.7823486328125	L260	FALSE	FALSE	untreated	TRUE	TRUE	TRUE
BC01	4225.3388671875	15	73.544677734375	495.4725036621094	0	30.350173950195312	2.4001989364624023	3.815609931945801	5.129422664642334	10.751124382019043	0	12.10413932800293	0	11.974578857421875	0	1.2139180898666382	0.7686498165130615	210.34494018554688	384.3611145019531	355.2685241699219	L260	FALSE	FALSE	untreated	TRUE	TRUE	TRUE
BC01	4304.7529296875	14	79.63606262207031	30.90921974182129	1.3998559713363647	228.83831787109375	13.776923179626465	3.395268440246582	49.90535354614258	61.904876708984375	2.9999189376831055	7.369546890258789	4.577626705169678	48.284019470214844	1.4434791803359985	57.44858169555664	0	137.72500610351562	189.46449279785156	234.2368927001953	L260	FALSE	FALSE	untreated	TRUE	TRUE	TRUE
BC01	4355.80712890625	16	69.5643539428711	243.3668212890625	1.4112826585769653	21.986873626708984	3.6699378490448	0.8941842913627625	187.35586547851562	23.56637954711914	9.95948314666748	0.9365430474281311	0	27.371051788330078	1.620637059211731	3.379211664199829	0.8255019187927246	183.0645294189453	311.7924499511719	904.44012451171875	L260	FALSE	FALSE	untreated	TRUE	TRUE	TRUE
BC01	4379.6611328125	14	188.77845764160156	84.15563201904297	0.3152112364768982	29.736621856689453	11.190217971801758	2.7520031929016113	24.463106155395508	21.85453224182129	7.687860012054443	1.4427653551101685	0	7.909399032592773	1.0128793716430664	0	0	338.9879150390625	471.4101867675781	526.00201416015625	L260	FALSE	FALSE	untreated	TRUE	TRUE	TRUE
BC01	4456.1591796875	15	69.4951171875	37.28094482421875	1.5715678930282593	204.62644958496094	13.241484642028809	1.6108413934707642	53.628562927246094	105.4083251953125	1.8792356252670288	14.463587760925293	0.6106148958206177	65.22698974609375	0.7625624537467957	483.5305480957031	211.48468017578125	136.95445251464844	265.019287109375	487.54803466796875	L260	FALSE	FALSE	untreated	TRUE	TRUE	TRUE
BC01	4761.576171875	15	105.20899200439453	89.29423522949219	3.69956636428833	78.30902862548828	24.225122451782227	3.842654228210449	84.27693176269531	101.88749694824219	32.67009735107422	30.497417449951172	3.446324110031128	132.99583435058594	2.407182455062866	0	0.17872858047485352	162.0270233154297	290.8628234863281	372.87469482421875	L260	FALSE	FALSE	untreated	TRUE	TRUE	TRUE
BC01	4918.51611328125	16	118.47169494628906	199.93838500976562	3.469622850418091	6.766223430633545	13.546090126037598	6.085089683532715	121.97189331054688	14.620576858520508	6.725351810455322	18.072345733642578	3.308389186859131	59.48453140258789	2.753700017929077	8.074618339538574	0	235.44273376464844	378.1337890625	688.70428466796875	L260	FALSE	FALSE	untreated	TRUE	TRUE	TRUE
BC01	5154.1669921875	15	89.200653076171875	224.2296905517578	1.4303135871887207	11.252233505249023	5.812316417694092	3.555229663848877	279.8719482421875	18.921329498291016	3.1909353733062744	2.204373359680176	0.8521912693977356	37.2617073059082	0.6831877827644348	7.5104522705078125	1.3395661115646362	206.42337036132812	367.4388427734375	356.49542236328125	L260	FALSE	FALSE	untreated	TRUE	TRUE	TRUE
BC01	5275.01318359375	13	82.51527404785156	56.86940002441406	2.166545867919922	16.85326385498047	3.5709400177001953	11.773143768310547	11.644123077392578	24.833961486816406	0.7108562588691711	1.5685173273086548	2.301877737045288	70.44036102294922	4.87247896194458	2.1574480533599854	0	177.43406677246094	360.1722412109375	377.5602722167969	L260	FALSE	FALSE	untreated	TRUE	TRUE	TRUE
BC01	5537.94287109375	14	107.3486099243164	64.93305206298828	4.952482223510742	13.919886589050293	11.682180404663086	3.81715989112854	21.40415382385254	11.863213539123535	4.938723087310791	1.3561127185821533	0	14.779382705688477	0.7205432057380676	0	0	195.9429168701172	389.139404296875	445.420166015625	L260	FALSE	FALSE	untreated	TRUE	TRUE	TRUE
BC01	5573.35888671875	15	49.24472427368164	148.36878967285156	5.264800548553467	39.218299865722656	3.7633042335510254	1.7065882682800293	56.19434356689453	23.25103759765625	13.188097953796387	9.31432819366455	0	6.197126388549805	3.186609983444214	0	0.19617663323879242	87.677581787109375	251.77598571777344	990.17401123046875	L260	FALSE	FALSE	untreated	TRUE	TRUE	TRUE
BC01	5622.31787109375	14	174.7292938232422	77.22467803955078	0.8188577890396118	19.38722801208496	1.420422077178955	7.138023853302002	13.955331802368164	21.630250930786133	6.390597820281982	5.601229667663574	1.8920656442642212	17.04450798034668	0.7725566029548645	0.4869036078453064	0.4197811484336853	192.28729248046875	367.1957092285156	367.6092529296875	L260	FALSE	FALSE	untreated	TRUE	TRUE	TRUE
BC01	5623.18994140625	15	53.16065216064453	20.4840087890625	3.9423813819885254	481.8627014160156	6.105869770050049	7.697208404541016	21.97591209411621	39.22310256958008	6.840360164642334	9.453361511230469	1.1158761978149414	60.47325897216797	0.4850272238254547	2.691537618637085	0.20802883803844452	132.9248046875	288.37109375	245.6289825439453	L260	FALSE	FALSE	untreated	TRUE	TRUE	TRUE
BC01	5798.2939453125	14	68.35377502441406	126.80345153808594	3.078690528869629	67.53369140625	1.4282666444778442	3.901017665863037	25.886417388916016	8.511246681213379	15.869792938232422	5.186511039733887	1.2730529308319092	4.350203990936279	0.14554576575756073	0	0	164.86669921875	328.16015625	819.24029541015625	L260	FALSE	FALSE	untreated	TRUE	TRUE	TRUE
BC01	5800.5732421875	14	70.81233215332031	76.18641662597656	5.237143516540527	11.896307945251465	2.7013721466064453	1.4714393615722656	0.785402774810791	8.747029304504395	1.3412598371505737	0.5518411993980408	0.8903242945671082	1.9849257469177246	2.324162006378174	0.8844123482704163	0	187.3125	330.4219055175781	613.12939453125	L260	FALSE	FALSE	untreated	TRUE	TRUE	TRUE
BC01	6007.51318359375	13	113.26631927490234	188.30679321289062	2.289933681488037	31.996158599853516	13.526557922363281	5.044991970062256	104.05205535888672	26.69904136657715	6.941645622253418	10.339682579040527	2.7634096145629883	410.44537353515625	3.6884632110595703	0.767794132232666	1.8574405908584595	242.6375732421875	360.2202453613281	688.4141845703125	L260	FALSE	FALSE	untreated	TRUE	TRUE	TRUE
BC01	6043.30712890625	15	103.3438720703125	145.80880737304688	1.1727144718170166	22.35039710998535	17.48063087463379	3.6284239292144775	156.0866241455078	0.5349513292312622	4.12201452255249	3.6542181968688965	0.6589824557304382	178.77734375	1.5034271478652954	22.394405364990234	0	161.8072967529297	368.1919250488281	622.33099365234375	L260	FALSE	FALSE	untreated	TRUE	TRUE	TRUE
BC01	6124.453125	13	131.2805938720703	52.89207077026367	2.16804575920105	18.459217071533203	4.444207191467285	6.566265106201172	21.675546646118164	11.24670696258545	2.5304296016693115	0.4397464394569397	0	32.651004791259766	1.4649690389633179	0.1311652511358261	0	140.45999145507812	281.1619567871094	335.3548889160156	L260	FALSE	FALSE	untreated	TRUE	TRUE	TRUE
BC01	6432.43505859375	13	93.32647705078125	26.330564498901367	3.2280807495117188	199.05555725097656	23.652971267700195	1.3801017999649048	94.31086730957031	159.01101684570312	5.0682783126831055	29.86426544189453	0	111.89151000976562	8.555736541748047	214.08326721191406	163.70635986328125	137.4360809326172	240.62179565429688	490.3350830078125	L260	FALSE	FALSE	untreated	TRUE	TRUE	TRUE
BC01	6493.51611328125	13	114.64801025390625	234.79530334472656	3.7324750423431396	115.721435546875	16.073787689208984	2.7937581539154053	133.21759033203125	87.30963897705078	85.24211883544922	30.245059967041016	3.010293960571289	47.01573181152344	2.561105489730835	0.8050982356071472	1.1553711891174316	233.3192138671875	437.7241516113281	576.625244140625	L260	FALSE	FALSE	untreated	TRUE	TRUE	TRUE
BC01	6563.09912109375	14	25.471647262573242	18.007991790771484	3.6883959770202637	107.16802215576172	10.735200881958008	0	6.826739311218262	29.84787368774414	37.555908203125	20.78098487854004	2.774005889892578	6.4248247146606445	1.6502528190612793	0	0	140.68045043945312	348.1282653808594	900.457763671875	L260	FALSE	FALSE	untreated	TRUE	TRUE	TRUE
BC01	6690.23388671875	16	86.20377349853516	72.09312438964844	0.7914405465126038	20.618438720703125	11.60659122467041	2.193916082382202	25.10833740234375	20.928665161132812	2.6957051753997803	3.1011626720428467	0	14.197856903076172	6.591433525085449	2.0733420848846436	0	160.5445556640625	257.57415771484375	560.5252685546875	L260	FALSE	FALSE	untreated	TRUE	TRUE	TRUE
BC01	6817.05712890625	14	79.339111328125	57.522422790527344	4.197097301483154	27.08679962158203	1.1284401416778564	0.10506626963615417	17.6531982421875	8.227726936340332	0.6524961590766907	0.10854529589414597	1.9720542430877686	7.227080345153809	1.544070839881897	0	0.10869120061397552	139.30914306640625	272.1224365234375	490.4964904785156	L260	FALSE	FALSE	untreated	TRUE	TRUE	TRUE
BC01	6867.7080078125	15	110.62478637695312	37.825958251953125	4.766296863555908	79.27690124511719	15.540781021118164	10.308989524841309	91.45226287841797	157.77401733398438	46.02774429321289	36.58383560180664	2.375004529953003	44.16035461425781	0.3797391355037689	0.8275426626205444	3.378981351852417	182.4630889892578	328.468505859375	600.011962890625	L260	FALSE	FALSE	untreated	TRUE	TRUE	TRUE
BC01	6876.86181640625	16	77.87998962402344	62.63343811035156	1.4207791090011597	20.704723358154297	18.533756256103516	0.7873984575271606	116.68336486816406	48.16333770751953	0	17.627349853515625	1.8172873258590698	300.1809997558594	0.548643171787262	191.96939086914062	0	123.89456939697266	244.14683532714844	342.8172302246094	L260	FALSE	FALSE	untreated	TRUE	TRUE	TRUE
BC01	7384.81787109375	13	268.5583801269531	78.73484802246094	17.45606803894043	169.47486877441406	32.650115966796875	10.195114135742188	122.44590759277344	194.60787963867188	115.9088363647461	10.423460006713867	1.1157691478729248	42.54476547241211	7.014726161956787	1.9842783212661743	0.9924162030220032	295.8055114746094	537.4287109375	452.5740966796875	L260	FALSE	FALSE	untreated	TRUE	TRUE	TRUE
BC01	7390.2470703125	17	64.298004150390625	115.35810852050781	4.374024868011475	14.457266807556152	8.588014602661133	5.347740650177002	126.08649444580078	8.768108367919922	1.7180370092391968	4.871347427368164	0.8625718951225281	135.46896362304688	8.418399810791016	10.187418937683105	0.882644534111023	160.06344604492188	267.1943054199219	545.17626953125	L260	FALSE	FALSE	untreated	TRUE	TRUE	TRUE
BC01	7483.13818359375	14	180.9252471923828	199.2939453125	4.025349140167236	31.01533317565918	9.909014701843262	2.110313892364502	133.74200439453125	29.913766860961914	7.287899494171143	11.0346040725708	0	25.77222442626953	0.5592145919799805	1.5626802444458008	2.7658746242523193	431.21124267578125	715.82769775390625	1293.9940185546875	L260	FALSE	FALSE	untreated	TRUE	TRUE	TRUE
BC01	7794.375	16	127.89264678955078	61.56096267700195	1.2818231582641602	23.46478271484375	0.9639343619346619	10.58607006072998	19.73448371887207	23.96708106994629	29.617565155029297	11.416473388671875	3.7639739513397217	8.253836631774902	0.29373112320899963	1.8992258310317993	0	186.73809814453125	273.26446533203125	329.2066955566406	L260	FALSE	FALSE	untreated	TRUE	TRUE	TRUE
BC01	7823.51611328125	13	178.9187469482422	304.00115966796875	11.33491039276123	102.72234344482422	9.863646507263184	5.096474647521973	210.65867614746094	54.66131591796875	28.457244873046875	22.106203079223633	14.817842483520508	153.9928741455078	0.6667431592941284	0.60634613037109375	0.33340027928352356	227.19432067871094	443.2121276855469	380.7619934082031	L260	FALSE	FALSE	untreated	TRUE	TRUE	TRUE
BC01	7903.90576171875	14	136.16510009765625	104.40699768066406	6.861390113830566	37.972259521484375	5.504760265350342	20.849443435668945	47.31850051879883	20.125154495239258	9.551176071166992	4.66316032409668	0.07557566463947296	24.06765365600586	1.3470677137374878	0	0	194.28045654296875	405.3075256347656	488.80145263671875	L260	FALSE	FALSE	untreated	TRUE	TRUE	TRUE
BC01	8106.23681640625	15	101.63617706298828	30.422088623046875	3.7342100143432617	17.7618350982666	3.624345302581787	2.5348613262176514	23.030317306518555	17.30635643005371	5.56627082824707	2.800023078918457	0.3464256823062897	4.268209934234619	0	8.947183609008789	1.7720866203308105	162.72792053222656	281.4399719238281	395.3399658203125	L260	FALSE	FALSE	untreated	TRUE	TRUE	TRUE
BC01	8138.02099609375	15	159.38412475585938	162.246826171875	4.590333938598633	76.69930267333984	5.446980953216553	3.1670053005218506	85.24459075927734	49.36180877685547	23.11334991455078	5.202988147735596	2.1184799671173096	120.25581359863281	0.37360140681266785	1.627601981163025	1.6700893640518188	265.808837890625	437.4217529296875	246.7149658203125	L260	FALSE	FALSE	untreated	TRUE	TRUE	TRUE
BC01	8140.298828125	15	140.41249084472656	47.5306282043457	12.147174835205078	31.96413803100586	9.524470329284668	2.311192512512207	8.104582786560059	4.828702449798584	10.228301048278809	0.7808258533477783	6.853883266448975	3.2965574264526367	0.19308647513389587	0	0	159.6270294189453	312.55706787109375	322.57470703125	L260	FALSE	FALSE	untreated	TRUE	TRUE	TRUE
BC01	8147.5908203125	14	163.27288818359375	60.825927734375	7.422646522521973	112.62081909179688	22.276208877563477	8.41883373260498	45.244659423828125	107.40982055664062	60.62446975708008	29.41414451599121	5.154813289642334	34.2387580871582	0.039352744817733765	2.042205333709717	0.4956798851490021	220.41629028320312	389.82769775390625	510.36224365234375	L260	FALSE	FALSE	untreated	TRUE	TRUE	TRUE
BC01	8169.38818359375	14	168.4922637939453	118.46240234375	7.46147346496582	62.052066802978516	2.169945240020752	11.882929801940918	33.62584686279297	21.259403228759766	2.222651958465576	1.3645082712173462	0.08402568846940994	78.65448760986328	2.0024375915527344	0	1.626692533493042	194.2295379638672	327.7413330078125	388.22235107421875	L260	FALSE	FALSE	untreated	TRUE	TRUE	TRUE
BC01	8275.0654296875	15	62.5577507019043	39.04740905761719	2.4437320232391357	8.955592155456543	1.49738609790802	1.0285133123397827	3.0155837535858154	12.820666313171387	0.23992356657981873	3.7174620628356934	0	8.921433448791504	0	0	0	131.78135681152344	261.0145568847656	840.148681640625	L260	FALSE	FALSE	untreated	TRUE	TRUE	TRUE
BC01	8340.8984375	14	222.486083984375	84.92189025878906	0.6082183718681335	122.63412475585938	36.282196044921875	15.926519393920898	82.6524658203125	93.849456787109375	28.147138595581055	19.750865936279297	0	137.07937622070312	0	6.824455261230469	1.5500723123550415	345.7790832519531	616.2003173828125	717.95428466796875	L260	FALSE	FALSE	untreated	TRUE	TRUE	TRUE
BC01	8341.171875	14	573.571044921875	231.09097290039062	12.961111068725586	118.68708801269531	10.3460693359375	12.655916213989258	95.33241271972656	47.55341720581055	44.63766098022461	16.11551284790039	1.2495766878128052	92.13195037841797	8.676359176635742	0.480949729681015	0.7652714252471924	374.24053955078125	668.00823974609375	720.10760498046875	L260	FALSE	FALSE	untreated	FALSE	TRUE	TRUE
BC01	8504.2060546875	14	119.37251281738281	355.81500244140625	5.932529926300049	18.06749725341797	17.9902400970459	3.0020275115966797	107.51753234863281	2.4224586486816406	1.9518808126449585	4.097594738006592	0.8377735614776611	7.850467205047607	0.3515527546405792	5.982167720794678	3.4916348457336426	366.7945251464844	697.0654296875	1403.4447021484375	L260	FALSE	FALSE	untreated	TRUE	TRUE	TRUE
BC01	8552.173828125	15	115.1252670288086	137.8971710205078	0.08945043385028839	38.59663009643555	59.41735076904297	7.642710208892822	123.94493865966797	14.73159122467041	0.10487698018550873	16.941179275512695	3.6435914039611816	95.76264190673828	7.508738040924072	150.98226928710938	11.64101791381836	279.9488220214844	441.5041198730469	363.18896484375	L260	FALSE	FALSE	untreated	TRUE	TRUE	TRUE
BC01	8873.646484375	15	86.19245910644531	36.61542510986328	1.9161851406097412	42.158348083496094	2.207301378250122	8.52879524230957	73.901641845703125	93.50841522216797	18.943134307861328	15.24734115600586	0.5131809711456299	131.88243103027344	0.20219793915748596	225.99034118652344	1.197597622871399	122.59935760498047	206.0884552001953	230.52731323242188	L260	FALSE	FALSE	untreated	TRUE	TRUE	TRUE
BC01	9131.978515625	14	279.61602783203125	144.75497436523438	6.033245086669922	38.525978088378906	13.865772247314453	12.356986999511719	58.17838668823242	36.345008850097656	12.842342376708984	17.22175407409668	3.5465798377990723	2.2032320499420166	0.35427772998809814	2.238149881362915	0	203.9484100341797	377.568359375	455.79351806640625	L260	FALSE	FALSE	untreated	TRUE	TRUE	TRUE
BC01	9168.646484375	13	161.52069091796875	103.33589172363281	7.108504295349121	109.54623413085938	7.824217796325684	3.0901434421539307	31.531190872192383	14.703158378601074	35.918479919433594	6.91157865524292	4.910706520080566	18.71280288696289	1.7961466312408447	1.0786573886871338	0.212213933467865	237.69427490234375	573.688720703125	543.45458984375	L260	FALSE	FALSE	untreated	TRUE	TRUE	TRUE
BC01	9312.173828125	14	9.7335205078125	159.56431579589844	0.13923799991607666	9.048789024353027	16.25588607788086	5.422395706176758	91.84515380859375	5.006669044494629	0	2.3227932453155518	0	19.330278396606445	2.669527769088745	66.9265365600586	1.4553406238555908	83.4029769897461	124.82075500488281	340.0595397949219	L260	FALSE	FALSE	untreated	TRUE	TRUE	TRUE
BC01	9390.15625	15	105.71015167236328	33.49036407470703	1.8175561428070068	91.931732177734375	17.319547653198242	2.3027055263519287	45.082462310791016	143.27577209472656	37.50385665893555	0.38495826721191406	1.8739272356033325	24.177753448486328	10.228761672973633	1.6702724695205688	0	125.08577728271484	228.5913848876953	207.23060607910156	L260	FALSE	FALSE	untreated	TRUE	TRUE	TRUE
BC01	9499.453125	14	118.7022933959961	60.63285446166992	3.5928428173065186	24.657766342163086	1.2750810384750366	11.186125755310059	22.425081253051758	11.99524974822998	15.257037162780762	4.9594197273254395	0	13.429844856262207	2.074104070663452	0.3863300383090973	0	141.5800018310547	316.06768798828125	312.44000244140625	L260	FALSE	FALSE	untreated	TRUE	TRUE	TRUE
BC01	9503.4638671875	16	56.056373596191406	36.29656219482422	2.155062437057495	7.452530860900879	1.249750018119812	1.913715124130249	7.778045654296875	5.419978618621826	2.5414562225341797	1.1247680187225342	0	2.9693801403045654	0	0.13915522396564484	0	119.63094329833984	402.6374206542969	13187.58203125	L260	FALSE	FALSE	untreated	TRUE	TRUE	FALSE
BC01	9548.7109375	15	209.12448120117188	65.168853759765625	12.251317977905273	49.84939193725586	12.649940490722656	13.184366226196289	12.381352424621582	16.832529067993164	63.3282470703125	4.541260719299316	3.543280601501465	17.59771728515625	2.8785836696624756	0.9007632732391357	1.2149772644042969	165.88128662109375	297.11480712890625	391.94091796875	L260	FALSE	FALSE	untreated	TRUE	TRUE	TRUE
BC01	9745.220703125	13	104.25839233398438	77.946685791015625	2.68990421295166	28.260921478271484	9.968896865844727	10.914072036743164	97.27462005615234	62.8275146484375	33.07316207885742	16.40479278564453	1.88417387008667	30.53106689453125	1.9060158729553223	3.941411018371582	1.3097366094589233	121.0844955444336	265.13348388671875	362.2454833984375	L260	FALSE	FALSE	untreated	TRUE	TRUE	TRUE
BC01	9821.6279296875	12	116.7863998413086	100.11442565917969	1.8810113668441772	139.66131591796875	9.195669174194336	0	77.29106903076172	67.1873779296875	66.19072723388672	4.983544826507568	0.672443687915802	44.33070373535156	1.7144988775253296	0	0	145.6324005126953	266.4227600097656	408.3813171386719	L260	FALSE	FALSE	untreated	TRUE	TRUE	TRUE
BC01	10139.5439453125	15	90.5832748413086	78.56859588623047	0	32.310630798339844	14.232916831970215	4.2913713455200195	57.34734344482422	11.970626831054688	7.340608596801758	4.82810640335083	1.849854588508606	13.628907203674316	1.2221078872680664	0.23430129885673523	0	163.34915161132812	280.48504638671875	333.4611511230469	L260	FALSE	FALSE	untreated	TRUE	TRUE	TRUE
BC01	10242.5263671875	15	83.3929672241211	47.30272674560547	1.0854805707931519	45.643585205078125	29.98293685913086	7.500614166259766	133.4840545654297	40.35049057006836	14.940983772277832	41.44126510620117	4.618648529052734	157.94610595703125	5.636001110076904	584.306884765625	2.7699053287506104	119.46186065673828	301.2948303222656	319.7879638671875	L260	FALSE	FALSE	untreated	TRUE	TRUE	TRUE
BC01	10359.2841796875	13	65.71742248535156	134.28578186035156	3.4743447303771973	38.74925994873047	5.631913185119629	7.338947772979736	92.8211669921875	16.19510841369629	0.5105516314506531	3.93249249458313	0	26.87578773498535	2.098179817199707	5.6810455322265625	0.06783290207386017	176.74952697753906	269.1917419433594	574.23883056640625	L260	FALSE	FALSE	untreated	TRUE	TRUE	TRUE
BC01	10422.826171875	15	114.28536987304688	179.1031036376953	4.506347179412842	28.467592239379883	38.779266357421875	6.265780448913574	202.85098266601562	18.812410354614258	2.1553547382354736	4.874399185180664	0	20.507484436035156	6.225697994232178	97.55924987792969	0.7507734298706055	246.09381103515625	465.4140319824219	749.6160888671875	L260	FALSE	FALSE	untreated	TRUE	TRUE	TRUE
BC01	10429.3095703125	13	139.5312042236328	60.30228042602539	9.608120918273926	71.2093734741211	54.82535171508789	10.308029174804688	168.68150329589844	43.79947280883789	4.6655097007751465	44.23590850830078	0.8109525442123413	158.14083862304688	3.4347476959228516	249.7122039794922	6.838957786560059	242.39248657226562	391.9768371582031	586.42596435546875	L260	FALSE	FALSE	untreated	TRUE	TRUE	TRUE
BC01	10492.4609375	15	73.41917419433594	145.78074645996094	0.9397071003913879	44.9126091003418	16.89165496826172	0	63.316349029541016	15.327601432800293	4.824702739715576	4.183078289031982	6.545748710632324	45.41525650024414	1.9299190044403076	3.460137367248535	7.0286736488342285	140.82684326171875	275.6198425292969	293.8383483886719	L260	FALSE	FALSE	untreated	TRUE	TRUE	TRUE
BC01	10512.681640625	19	30.324954986572266	117.1303939819336	0	653.006591796875	7.3610334396362305	4.707612037658691	7.972289562225342	13.53389835357666	0.7683014273643494	3.6987087726593018	1.308948278427124	11.366233825683594	1.7392576932907104	0.8716610074043274	1.8419805765151978	204.55303955078125	548.29681396484375	9743.8720703125	L260	FALSE	FALSE	untreated	TRUE	FALSE	FALSE
BC01	10590.845703125	14	90.5909423828125	491.65509033203125	1.6680086851119995	24.799034118652344	5.578289985656738	1.0995235443115234	31.725500106811523	14.301382064819336	0.9300066828727722	8.827324867248535	0	0.2306382805109024	0	0	0	188.55592346191406	355.6558837890625	1093.3291015625	L260	FALSE	FALSE	untreated	TRUE	TRUE	TRUE
BC01	10756.2373046875	14	127.72377014160156	43.859214782714844	12.506197929382324	178.07957458496094	2.4532952308654785	6.125182151794434	17.703779220581055	10.763861656188965	2.6651618480682373	7.466724872589111	0.16327182948589325	0.7031033039093018	0	0	0	180.7459259033203	325.1409606933594	420.44976806640625	L260	FALSE	FALSE	untreated	TRUE	TRUE	TRUE
BC01	11182.7470703125	14	84.08055877685547	88.91142272949219	6.147627830505371	61.079410552978516	12.329645156860352	7.858945369720459	40.0743408203125	45.29907989501953	6.181910037994385	6.854694843292236	1.7247158288955688	291.46807861328125	2.3347103595733643	0.6967058181762695	0	149.29266357421875	245.74502563476562	227.67300415039062	L260	FALSE	FALSE	untreated	TRUE	TRUE	TRUE
BC01	11261.615234375	15	145.26315307617188	72.65055084228516	4.79203987121582	45.536468505859375	7.503853797912598	11.510046005249023	48.987525939941406	20.292877197265625	5.840164661407471	0.2727246880531311	0.25613924860954285	74.10701751708984	0	0	2.910404682159424	134.82298278808594	348.3854064941406	353.59320068359375	L260	FALSE	FALSE	untreated	TRUE	TRUE	TRUE
BC01	11262.734375	12	84.46207427978516	51.75022506713867	5.718574523925781	18.665699005126953	6.49615478515625	2.3587026596069336	23.3262939453125	3.4796202182769775	2.361497402191162	8.958136558532715	0.8459240198135376	3.753364086151123	3.7575905323028564	0.5809746980667114	0	253.7161865234375	329.1235656738281	857.09320068359375	L260	FALSE	FALSE	untreated	TRUE	TRUE	TRUE
BC01	11384.375	12	155.9639434814453	123.96149444580078	6.141621112823486	55.68437576293945	2.9039406776428223	16.200422286987305	30.16229820251465	20.829782485961914	8.028717994689941	18.14314079284668	1.6533726453781128	65.50858306884766	2.1543354988098145	1.8007975816726685	0	220.9448699951172	384.0821533203125	329.96160888671875	L260	FALSE	FALSE	untreated	TRUE	TRUE	TRUE
BC01	11505.46875	14	189.41162109375	507.52227783203125	3.198108196258545	24.637971878051758	6.180636405944824	1.7651995420455933	145.4695587158203	10.28580379486084	5.870903968811035	7.842599868774414	3.870436429977417	3.056569814682007	0.4690958559513092	5.4258198738098145	0	464.09857177734375	724.54248046875	882.1689453125	L260	FALSE	FALSE	untreated	TRUE	TRUE	TRUE
BC01	11640.8330078125	13	78.86942291259766	252.80960083007812	0.16634716093540192	507.22119140625	1.9140936136245728	5.189446926116943	15.410700798034668	7.398179054260254	3.1313443183898926	0.1056770533323288	0.39059150218963623	1.591572642326355	2.962291955947876	0	0	76.55818939208984	162.0514373779297	673.71343994140625	L260	FALSE	FALSE	untreated	TRUE	TRUE	TRUE
BC01	11669.1669921875	17	130.8810577392578	29.20940589904785	6.972613334655762	70.382354736328125	22.496355056762695	1.020755648612976	161.5261993408203	157.87619018554688	21.639699935913086	12.762470245361328	0.48498013615608215	103.46318054199219	7.64733362197876	398.8442077636719	1.5875133275985718	165.39605712890625	280.7727355957031	308.95556640625	L260	FALSE	FALSE	untreated	TRUE	TRUE	TRUE
BC01	11673.1767578125	14	96.41728210449219	32.3729248046875	0.1879805028438568	54.66005325317383	12.486406326293945	7.872216701507568	78.45819854736328	141.97360229492188	64.88037109375	13.182169914245605	5.5762834548950195	195.0097198486328	0	0.7202335596084595	0.5210688710212708	185.70542907714844	364.2588806152344	284.2933349609375	L260	FALSE	FALSE	untreated	TRUE	TRUE	TRUE
BC01	11681.3798828125	15	156.02159118652344	32.856449127197266	4.745248794555664	60.660499572753906	11.29582691192627	2.6111738681793213	34.484771728515625	64.10780334472656	15.842124938964844	3.3484342098236084	2.2084333896636963	42.306278228759766	0	0	0	108.35552978515625	236.4324951171875	309.6166687011719	L260	FALSE	FALSE	untreated	TRUE	TRUE	TRUE
BC01	11885.078125	13	58.33314514160156	92.24314880371094	3.8651742935180664	80.62408447265625	1.420629620552063	3.449906349182129	9.589820861816406	10.96069622039795	29.614381790161133	7.063931465148926	4.305627346038818	1.9921636581420898	1.766916036605835	0.013158431276679039	0	169.83187866210938	306.3219909667969	1178.508056640625	L260	FALSE	FALSE	untreated	TRUE	TRUE	TRUE
BC01	11963.3984375	14	114.21380615234375	133.21356201171875	3.157349109649658	107.83316802978516	35.406455993652344	9.615511894226074	170.0524139404297	67.38951110839844	13.314970016479492	19.583070755004883	14.539517402648926	141.9318389892578	2.954521656036377	0	0	242.3238525390625	400.4722595214844	410.0120544433594	L260	FALSE	FALSE	untreated	TRUE	TRUE	TRUE
BC01	12135	14	147.26806640625	74.38702392578125	1.8231933116912842	32.424217224121094	5.382319450378418	8.99891185760498	37.3493537902832	13.34546947479248	5.318402290344238	0	0.6369651556015015	89.64015197753906	1.1854523420333862	0	0	240.23721313476562	341.3872985839844	476.29241943359375	L260	FALSE	FALSE	untreated	TRUE	TRUE	TRUE
BC01	12228.384765625	14	249.86187744140625	103.66199493408203	10.498786926269531	56.26507568359375	15.476325988769531	9.632210731506348	46.137672424316406	40.59581756591797	34.73347854614258	12.923912048339844	2.1300981044769287	4.288218021392822	1.9656426906585693	1.1115543842315674	1.1821939945220947	212.5861358642578	366.6664733886719	499.9356689453125	L260	FALSE	FALSE	untreated	TRUE	TRUE	TRUE
BC01	12647.134765625	15	107.953857421875	21.643667221069336	1.6560670137405396	32.84476089477539	39.836490631103516	9.6909761428833	67.56702423095703	51.89139938354492	6.589839935302734	31.05208396911621	0	223.85406494140625	2.3440797328948975	539.79949951171875	20.13947296142578	177.21337890625	339.7254333496094	484.8886413574219	L260	FALSE	FALSE	untreated	TRUE	TRUE	TRUE
BC01	12673.931640625	14	106.6329345703125	161.10487365722656	7.538332939147949	168.3434295654297	14.173234939575195	3.9692482948303223	226.3196258544922	81.07273864746094	65.43596649169922	29.66357421875	2.9811365604400635	597.80108642578125	5.037067890167236	0.7152408361434937	0.785432755947113	163.18902587890625	353.1033935546875	315.9892578125	L260	FALSE	FALSE	untreated	TRUE	TRUE	TRUE
BC01	12966.3017578125	14	102.22318267822266	47.57797622680664	3.7209832668304443	455.254150390625	5.242133140563965	0.5996034145355225	67.863006591796875	68.86754608154297	4.341050148010254	2.561282157897949	1.219936490058899	51.785980224609375	1.5515692234039307	0.9103897213935852	0.8847472667694092	158.4267578125	279.7022705078125	276.4380798339844	L260	FALSE	FALSE	untreated	TRUE	TRUE	TRUE
BC01	13095.8203125	15	134.34117126464844	36.062660217285156	0.3884028196334839	97.21434020996094	39.874942779541016	6.962090969085693	30.332304000854492	86.20491027832031	10.943729400634766	20.4227294921875	0.7008994817733765	86.81656646728516	4.25657844543457	2.580338478088379	83.69681549072266	117.30610656738281	265.3941650390625	227.01092529296875	L260	FALSE	FALSE	untreated	TRUE	TRUE	TRUE
BC01	13237.1611328125	14	127.7358169555664	129.0126953125	5.306099891662598	30.977752685546875	9.499006271362305	8.406839370727539	153.0821533203125	20.995094299316406	15.175926208496094	11.220502853393555	0.6097551584243774	115.70658111572266	8.66380500793457	5.023054599761963	0	176.0655975341797	353.15118408203125	577.16192626953125	L260	FALSE	FALSE	untreated	TRUE	TRUE	TRUE
BC01	13323.3984375	13	92.67877960205078	176.3968963623047	3.591214895248413	22.204227447509766	17.591203689575195	14.063637733459473	102.95391845703125	9.858033180236816	5.807267665863037	9.868987083435059	0.8163312673568726	51.247013092041016	6.631821155548096	2.448995590209961	0.4757951498031616	181.98208618164062	333.28094482421875	738.58111572265625	L260	FALSE	FALSE	untreated	TRUE	TRUE	TRUE
BC01	13440.482421875	13	91.49291229248047	54.97235107421875	1.5937938690185547	19.582340240478516	1.3936586380004883	4.079477310180664	24.130964279174805	6.212357521057129	9.3922758102417	0.9633457064628601	0.12260530143976212	2.5368165969848633	7.36737585067749	0	0.8967770934104919	144.04248046875	250.25274658203125	537.15142822265625	L260	FALSE	FALSE	untreated	TRUE	TRUE	TRUE
BC01	13444.84375	15	183.38003540039062	195.02151489257812	1.4323712587356567	26.779447555541992	7.533597946166992	3.756686210632324	109.71258544921875	19.28603172302246	4.321118354797363	1.0042314529418945	4.030386924743652	39.8411979675293	1.6199864149093628	5.165943622589111	0	314.89453125	548.3905029296875	1076.9332275390625	L260	FALSE	FALSE	untreated	TRUE	TRUE	TRUE
BC01	13559.7265625	14	142.21104431152344	137.73516845703125	2.515308380126953	82.81868743896484	35.56565475463867	10.079595565795898	162.89381408691406	80.734588623046875	61.598602294921875	12.964792251586914	6.57021427154541	22.35605239868164	0.3231101632118225	1.0645729303359985	0	265.8475341796875	368.6244812011719	491.75128173828125	L260	FALSE	FALSE	untreated	TRUE	TRUE	TRUE
BC01	13720.3115234375	14	98.392364501953125	51.635047912597656	2.6715877056121826	34.44596481323242	71.5176010131836	8.4926300048828125	82.4539794921875	22.6644344329834	0.42490872740745544	91.97166442871094	5.598484992980957	317.7171325683594	15.087528228759766	445.5689392089844	11.712550163269043	240.93121337890625	417.9085693359375	362.00494384765625	L260	FALSE	FALSE	untreated	TRUE	TRUE	TRUE
BC01	13773.203125	15	4.913089275360107	77.45662689208984	0	5.053764343261719	8.017359733581543	0	31.178651809692383	5.4787139892578125	0	0.6380476951599121	0	3.1905038356781006	2.34399151802063	0.16416586935520172	0	43.14188003540039	105.85328674316406	371.857666015625	L260	FALSE	FALSE	untreated	TRUE	FALSE	FALSE
BC01	14292.109375	14	83.013092041015625	330.83203125	0.14083680510520935	11.543317794799805	5.060653209686279	3.057079553604126	26.1201171875	12.816534042358398	0.20919902622699738	15.849371910095215	0.6518489718437195	0.022952917963266373	1.1275155544281006	0	0	168.03489685058594	323.65765380859375	1016.5429077148438	L260	FALSE	FALSE	untreated	TRUE	TRUE	TRUE
BC01	14357.0048828125	12	136.7589874267578	153.00732421875	9.112582206726074	46.61574172973633	2.3020527362823486	3.526986837387085	112.90201568603516	11.63544750213623	6.284700870513916	3.5027260780334473	1.201050877571106	214.10247802734375	0.1805659979581833	0.3004699647426605	0	140.34266662597656	291.2012939453125	332.768310546875	L260	FALSE	FALSE	untreated	TRUE	TRUE	TRUE
BC01	14448.2421875	15	78.45819091796875	92.1469955444336	1.5110045671463013	20.499216079711914	10.554181098937988	7.548858642578125	62.90639114379883	9.0446319580078125	9.831785202026367	5.905719757080078	2.06892991065979	74.7306900024414	0	0.5459666848182678	5.190596103668213	128.0394287109375	282.9660339355469	489.9639587402344	L260	FALSE	FALSE	untreated	TRUE	TRUE	TRUE
BC01	14704.2060546875	15	64.73404693603516	19.71636199951172	1.5555052757263184	412.0033874511719	5.7091779708862305	5.905090808868408	25.319957733154297	60.89731979370117	4.970839023590088	8.868253707885742	0.8870483040809631	66.16888427734375	1.2543418407440186	100.39691162109375	1.2476476430892944	88.77738952636719	143.17575073242188	201.14610290527344	L260	FALSE	FALSE	untreated	TRUE	TRUE	TRUE
BC01	14771.8232421875	15	82.258575439453125	237.31387329101562	2.603875160217285	24.718311309814453	21.32073974609375	3.0403006076812744	85.898101806640625	21.448015213012695	8.4171295166015625	8.061335563659668	0.15087220072746277	85.78874206542969	19.99864959716797	37.45848846435547	0.4659300446510315	205.68255615234375	412.5546569824219	829.534912109375	L260	FALSE	FALSE	untreated	TRUE	TRUE	TRUE
BC01	15225.2080078125	14	79.68347930908203	107.81977081298828	4.2250800132751465	43.20951843261719	5.4842705726623535	8.538317680358887	104.8770523071289	20.390615463256836	8.07109260559082	4.013607501983643	0	90.639312744140625	0	1.809470295906067	0	208.40817260742188	356.52008056640625	363.3137512207031	L260	FALSE	FALSE	untreated	TRUE	TRUE	TRUE
BC01	15420.46875	13	199.2069854736328	113.58680725097656	1.9395842552185059	40.67961120605469	7.222386360168457	3.6133527755737305	79.74128723144531	12.310909271240234	12.675337791442871	1.7193384170532227	0.43526068329811096	97.102508544921875	1.361552119255066	2.4788148403167725	1.2201365232467651	269.51788330078125	514.4298095703125	555.44091796875	L260	FALSE	FALSE	untreated	TRUE	TRUE	TRUE
BC01	15558.90625	14	233.686279296875	58.98152542114258	7.956470012664795	83.05693054199219	0.4331565797328949	11.165249824523926	21.381038665771484	46.60744857788086	60.8521728515625	9.035591125488281	2.259404182434082	1.4952046871185303	1.2114083766937256	0	1.4256342649459839	264.34765625	432.0706787109375	386.0406799316406	L260	FALSE	FALSE	untreated	TRUE	TRUE	TRUE
BC01	15670.3515625	14	77.32483673095703	61.66996765136719	2.1545004844665527	16.808055877685547	4.073746204376221	3.296252965927124	31.428712844848633	9.537375450134277	6.4047369956970215	7.557122230529785	0	72.53656768798828	0	0.402322918176651	0	95.95314025878906	220.53469848632812	460.9943542480469	L260	FALSE	FALSE	untreated	TRUE	TRUE	TRUE
BC01	15722.603515625	15	123.3270034790039	88.138031005859375	1.226942539215088	27.36733055114746	16.21033477783203	6.135489463806152	25.849449157714844	4.534545421600342	1.3345104455947876	7.4499335289001465	0	6.89945125579834	0	0	0	217.34030151367188	425.21612548828125	791.74359130859375	L260	FALSE	FALSE	untreated	TRUE	TRUE	TRUE
BC01	15745.443359375	17	288.8554382324219	130.9416961669922	7.112269401550293	38.1411247253418	20.737056732177734	0.5798524022102356	31.942684173583984	19.95507049560547	8.680495262145996	4.181333541870117	0.910021185874939	8.728301048278809	0.4461292624473572	0.9093157052993774	0	488.01104736328125	841.9688720703125	1371.6171875	L260	FALSE	FALSE	untreated	TRUE	TRUE	TRUE
BC01	15772.396484375	14	114.57105255126953	46.309722900390625	1.163116693496704	17.075992584228516	4.238205909729004	6.800540447235107	11.606995582580566	5.7419233322143555	6.439309597015381	7.544095993041992	0	1.169765591621399	0.05501866713166237	0	4.252788543701172	117.86497497558594	235.48329162597656	320.1046142578125	L260	FALSE	FALSE	untreated	TRUE	TRUE	TRUE
BC01	15796.09375	14	147.34860229492188	295.55059814453125	2.961151599884033	11.329761505126953	32.11429214477539	13.818206787109375	135.92153930664062	24.167308807373047	4.69692325592041	3.2777092456817627	0.8994069695472717	123.5296401977539	7.984084606170654	42.82856750488281	0.6033599972724915	444.946533203125	855.93536376953125	1223.8238525390625	L260	FALSE	FALSE	untreated	TRUE	TRUE	TRUE
BC01	15838.3720703125	13	100.21080017089844	68.03419494628906	2.2787840366363525	27.910097122192383	3.561464786529541	10.787452697753906	48.2115364074707	35.59942626953125	19.29225730895996	10.90353012084961	2.728388786315918	45.449764251708984	1.6785078048706055	0	0.9426687955856323	161.3373260498047	263.281494140625	339.5285949707031	L260	FALSE	FALSE	untreated	TRUE	TRUE	TRUE
BC01	16074.154296875	15	115.71944427490234	84.40019226074219	1.8034790754318237	22.640108108520508	5.529916763305664	2.604966878890991	27.77592658996582	14.88663101196289	7.817357540130615	5.051445007324219	0.9160074591636658	26.923532485961914	1.8653470277786255	3.443734645843506	6.314505100250244	283.594970703125	392.1195983886719	960.4620361328125	L260	FALSE	FALSE	untreated	TRUE	TRUE	TRUE
BC01	16152.1484375	15	103.6546859741211	212.942138671875	1.787871241569519	61.3482780456543	0.8995487689971924	1.0332167148590088	88.22759246826172	17.75184440612793	10.55987548828125	2.427841901779175	4.506041526794434	4.398699760437012	0	0.05903070047497749	0.7022415399551392	182.26321411132812	352.88287353515625	1545.6578369140625	L260	FALSE	FALSE	untreated	TRUE	TRUE	TRUE
BC01	16196.1328125	16	77.21373748779297	21.244943618774414	3.3929436206817627	174.65489196777344	14.858378410339355	1.6189939975738525	72.89061737060547	95.83900451660156	5.03975248336792	1.3141460418701172	2.3545215129852295	46.940250396728516	1.7955349683761597	0	0	107.66238403320312	222.20228576660156	154.76959228515625	L260	FALSE	FALSE	untreated	TRUE	TRUE	TRUE
BC01	16402.513671875	14	70.653900146484375	283.15692138671875	0.11866836994886398	16.620519638061523	1.0801570415496826	1.6558011770248413	95.50511932373047	7.167778015136719	2.1530802249908447	0	0	11.011183738708496	0	1.0982064008712769	0	165.93223571777344	338.093017578125	1060.4029541015625	L260	FALSE	FALSE	untreated	TRUE	TRUE	TRUE
BC01	16547.474609375	14	87.03466033935547	21.995532989501953	2.931835651397705	108.40805053710938	15.89216423034668	0.9577677249908447	97.66900634765625	118.78131866455078	17.120542526245117	8.999032974243164	1.0441040992736816	96.48558807373047	0	27.92570686340332	0.30610930919647217	120.38153076171875	139.1897735595703	306.1377868652344	L260	FALSE	FALSE	untreated	TRUE	TRUE	TRUE
BC01	16845.5859375	16	105.13451385498047	219.8077392578125	0.9764310121536255	70.381103515625	0.2070242464542389	0.04758404195308685	8.354301452636719	10.06942367553711	75.88081359863281	6.300166606903076	0	2.8634531497955322	5.025720596313477	0	2.5580828189849854	246.24639892578125	437.3309631347656	1484.234619140625	L260	FALSE	FALSE	untreated	TRUE	TRUE	TRUE
BC01	16960.83203125	14	88.75825500488281	78.74200439453125	10.792092323303223	39.59919738769531	8.067448616027832	5.276810169219971	40.87708282470703	12.595091819763184	36.293548583984375	0.32664379477500916	9.123798370361328	46.93136978149414	0	2.2450621128082275	2.6072158813476562	165.375244140625	306.2278137207031	350.17254638671875	L260	FALSE	FALSE	untreated	TRUE	TRUE	TRUE
BC01	16969.296875	13	57.133995056152344	34.624366760253906	1.8628311157226562	31.082979202270508	8.09115982055664	2.048245668411255	14.688188552856445	3.4178454875946045	2.1050617694854736	3.064941644668579	0	7.180177211761475	0	0	0	127.24580383300781	230.11715698242188	295.7266540527344	L260	FALSE	FALSE	untreated	TRUE	TRUE	TRUE
BC01	16973.255859375	15	98.553558349609375	25.773164749145508	0.2900211215019226	331.21270751953125	3.1828818321228027	10.13227653503418	80.57764434814453	50.704620361328125	3.2943689823150635	13.94543743133545	1.7256098985671997	109.55770111083984	1.003182291984558	2.451425790786743	0	136.85433959960938	342.444580078125	266.6415710449219	L260	FALSE	FALSE	untreated	TRUE	TRUE	TRUE
BC01	17088.6328125	25	251.9362335205078	119.29647827148438	1.5402549505233765	252.415283203125	9.523735046386719	2.91817307472229	62.89324951171875	74.44739532470703	35.497928619384766	5.55015230178833	3.0433897972106934	14.642868995666504	1.6355335712432861	0.28054267168045044	0	345.0461730957031	633.35711669921875	1029.365478515625	L260	FALSE	FALSE	untreated	TRUE	FALSE	TRUE
BC01	17115.3515625	14	125.6663818359375	87.21134185791016	0.5184817314147949	46.320037841796875	12.323890686035156	11.198607444763184	105.6659164428711	4.293277263641357	1.928561806678772	15.228147506713867	6.455621719360352	213.6974334716797	1.9464731216430664	3.168720245361328	0	118.38127899169922	256.67962646484375	252.96591186523438	L260	FALSE	FALSE	untreated	TRUE	TRUE	TRUE
BC01	17268.060546875	14	120.00006103515625	66.9115982055664	5.091350555419922	25.2332706451416	2.8555800914764404	3.2132933139801025	24.31735610961914	15.820698738098145	13.551453590393066	7.591397285461426	0	43.16988754272461	0	1.1628726720809937	0	155.52960205078125	349.1619873046875	357.9061279296875	L260	FALSE	FALSE	untreated	TRUE	TRUE	TRUE
BC01	17402.525390625	13	120.02184295654297	45.208961486816406	11.94827651977539	101.35187530517578	10.473483085632324	14.820005416870117	105.22687530517578	186.7266387939453	57.386802673339844	29.186542510986328	9.71786117553711	78.16380310058594	5.904539108276367	0.8384281396865845	0	173.61325073242188	316.1923522949219	297.9068603515625	L260	FALSE	FALSE	untreated	TRUE	TRUE	TRUE
BC01	17447.201171875	15	58.30604553222656	118.3568344116211	7.6304612159729	29.12007713317871	10.869261741638184	1.5216645002365112	72.96556091308594	6.062007904052734	6.731883525848389	6.95928430557251	1.009337306022644	136.8401336669922	0.34579741954803467	0	1.040640115737915	124.9171142578125	240.93783569335938	269.6498718261719	L260	FALSE	FALSE	untreated	TRUE	TRUE	TRUE
BC01	17749.0234375	15	64.262115478515625	66.5792236328125	0.6616105437278748	47.01188659667969	4.555277347564697	6.758781909942627	2.0548853874206543	3.9106357097625732	15.502665519714355	3.01444149017334	0.7841547727584839	0.8403916954994202	0	0	1.404315710067749	151.9043426513672	232.00502014160156	759.05126953125	L260	FALSE	FALSE	untreated	TRUE	TRUE	TRUE
BC01	17765.33984375	14	138.12049865722656	294.3069152832031	8.049708366394043	45.26040267944336	14.318036079406738	5.1973443031311035	254.43045043945312	38.47533416748047	23.756704330444336	8.224135398864746	0.8590707778930664	60.885826110839844	3.490278482437134	12.354232788085938	3.276623249053955	317.1185607910156	594.4996337890625	1137.9583740234375	L260	FALSE	FALSE	untreated	TRUE	TRUE	TRUE
BC01	17801.068359375	14	60.572914123535156	484.8390197753906	1.2769237756729126	197.12875366210938	0.629408061504364	8.22829818725586	6.692776679992676	32.76844024658203	2.0321950912475586	8.298171043395996	0.5393972396850586	0.20972241461277008	0	1.089005470275879	0	126.13766479492188	259.1821594238281	1068.8123779296875	L260	FALSE	FALSE	untreated	TRUE	TRUE	TRUE
BC01	17930.638671875	14	65.3620376586914	33.04899215698242	0	25.221485137939453	2.103639602661133	4.3917107582092285	8.21609878540039	5.321311950683594	5.4767680168151855	3.848881959915161	0.7727097272872925	0	1.7712076902389526	1.9020705223083496	0.5022563338279724	155.90713500976562	304.00885009765625	318.263671875	L260	FALSE	FALSE	untreated	TRUE	TRUE	TRUE
BC01	18019.66015625	16	196.44932556152344	74.32894134521484	6.938247203826904	87.9933853149414	12.649080276489258	16.29933738708496	44.08961868286133	126.89136505126953	59.01596450805664	8.22884464263916	0	11.632495880126953	1.5120021104812622	2.650205612182617	1.4616894721984863	184.25643920898438	446.8529357910156	594.419921875	L260	FALSE	FALSE	untreated	TRUE	TRUE	TRUE
BC01	18034.08984375	14	81.58342742919922	195.34063720703125	2.4792850017547607	49.028175354003906	43.05381774902344	1.911821722984314	173.08712768554688	30.941329956054688	3.6961910724639893	7.0352654457092285	0.27115240693092346	157.40896606445312	19.281511306762695	34.77677917480469	0.8983774781227112	208.19017028808594	426.0860595703125	439.98944091796875	L260	FALSE	FALSE	untreated	TRUE	TRUE	TRUE
BC01	18317.109375	17	226.8391876220703	141.69371032714844	6.261430263519287	69.56016540527344	7.086942195892334	8.59801197052002	102.72853088378906	48.841827392578125	73.6134033203125	3.2175352573394775	2.2771248817443848	336.5186462402344	1.2775200605392456	3.0725131034851074	0	137.22854614257812	323.83184814453125	306.7677917480469	L260	FALSE	FALSE	untreated	TRUE	TRUE	TRUE
BC01	18648.189453125	15	163.3172149658203	557.1832275390625	3.4440419673919678	27.887813568115234	23.055686950683594	7.078248023986816	313.3857116699219	24.281200408935547	1.8651717901229858	2.04610538482666	0.23319244384765625	63.46573257446289	2.821516752243042	131.0480194091797	11.415212631225586	318.9912109375	623.37371826171875	1274.049560546875	L260	FALSE	FALSE	untreated	TRUE	TRUE	TRUE
BC01	18665.494140625	14	52.686378479003906	19.786718368530273	0.7186259627342224	82.16850280761719	13.349884033203125	1.904910683631897	160.47373962402344	119.51049041748047	58.213340759277344	6.161344528198242	10.847779273986816	116.2037353515625	5.413156032562256	158.74754333496094	0	133.761962890625	282.38787841796875	288.69317626953125	L260	FALSE	FALSE	untreated	TRUE	TRUE	TRUE
BC01	18757.87890625	15	115.67314147949219	186.3957977294922	7.424269676208496	39.000709533691406	10.494804382324219	9.839254379272461	174.42916870117188	15.578169822692871	3.3382506370544434	10.123723030090332	0.5261090993881226	89.27669525146484	5.814866542816162	6.380577564239502	0.8016384243965149	188.93785095214844	333.26641845703125	633.0426025390625	L260	FALSE	FALSE	untreated	TRUE	TRUE	TRUE
BC01	18942.91796875	15	147.96791076660156	60.861595153808594	0.4645788073539734	29.608230590820312	3.106398582458496	2.5757453441619873	3.647261381149292	13.580207824707031	16.441322326660156	2.632601499557495	0	0	0	0	0	289.1695251464844	529.0843505859375	796.36053466796875	L260	FALSE	FALSE	untreated	TRUE	TRUE	TRUE
BC01	19136.640625	13	107.0533447265625	841.94659423828125	0.1840183436870575	32.92348098754883	47.58840560913086	3.419149160385132	307.20159912109375	34.745731353759766	0.5725994110107422	4.597909927368164	0.5095216631889343	105.71485137939453	0	12.721752166748047	3.9495480060577393	270.9017333984375	473.4849548339844	783.1617431640625	L260	FALSE	FALSE	untreated	TRUE	TRUE	TRUE
BC01	19466.888671875	13	158.21441650390625	46.77271270751953	3.991837501525879	56.036842346191406	6.360692977905273	10.294513702392578	80.69917297363281	59.771728515625	20.344844818115234	14.057425498962402	3.348623037338257	20.550846099853516	0	0.3173648416996002	0	231.39576721191406	427.5157165527344	679.47503662109375	L260	FALSE	FALSE	untreated	TRUE	TRUE	TRUE
BC01	19523.50390625	13	83.88679504394531	49.06494903564453	3.683387041091919	19.902790069580078	5.620635032653809	8.427916526794434	8.851119041442871	4.658512592315674	3.0248892307281494	0	0	0.577701985836029	0.2053545117378235	3.8854117393493652	0	178.34390258789062	278.4877014160156	941.5111083984375	L260	FALSE	FALSE	untreated	TRUE	TRUE	TRUE
BC01	19569.4140625	15	125.52320861816406	31.237932205200195	0.8598495125770569	65.17572021484375	20.19929313659668	7.128251552581787	68.99632263183594	122.49040222167969	22.583288192749023	14.112885475158691	13.93043041229248	86.25480651855469	2.0598676204681396	0	0	153.9484100341797	324.618896484375	357.3733825683594	L260	FALSE	FALSE	untreated	TRUE	TRUE	TRUE
BC01	19595.638671875	14	391.872314453125	171.86830139160156	8.746553421020508	204.4198760986328	13.388873100280762	2.692641019821167	36.47847366333008	31.495716094970703	18.801652908325195	10.953889846801758	2.581108808517456	10.764389991760254	0.8791319727897644	1.7822800874710083	0	441.31005859375	826.71722412109375	1021.21044921875	L260	FALSE	FALSE	untreated	TRUE	TRUE	TRUE
BC01	19704.595703125	14	103.34735870361328	180.06678771972656	2.0631585121154785	82.40937805175781	26.745376586914062	3.862034797668457	130.44699096679688	14.024908065795898	11.925443649291992	0	3.728898286819458	19.766071319580078	0.411649227142334	0.5467872023582458	1.5473793745040894	177.91961669921875	308.07647705078125	1044.725341796875	L260	FALSE	FALSE	untreated	TRUE	TRUE	TRUE
BC01	19767.630859375	14	53.77920913696289	251.01104736328125	4.390537738800049	19.54945945739746	9.032811164855957	4.647517204284668	0.6215118765830994	0.29254814982414246	3.923729419708252	14.099915504455566	0.2536261975765228	0.4990406632423401	2.3742783069610596	0.029995007440447807	0	225.03419494628906	366.6075744628906	587.01641845703125	L260	FALSE	FALSE	untreated	TRUE	TRUE	TRUE
BC01	19774.921875	14	85.86591339111328	32.51088333129883	3.931405544281006	14.032380104064941	2.9881043434143066	0	42.65128707885742	13.38471794128418	9.885716438293457	1.0280696153640747	0.3654005527496338	10.628274917602539	0.8772998452186584	0	0.5947834849357605	151.05535888671875	349.5541076660156	815.05303955078125	L260	FALSE	FALSE	untreated	TRUE	TRUE	TRUE
BC01	19859.361328125	14	96.02867889404297	31.88458824157715	4.95284366607666	48.990020751953125	6.460997581481934	1.3046679496765137	14.525443077087402	98.01458740234375	20.89444923400879	3.8032705783843994	0	4.16845703125	0	0.5865678191184998	0	98.83687591552734	213.48219299316406	258.8226623535156	L260	FALSE	FALSE	untreated	TRUE	TRUE	TRUE
BC01	20450.0390625	14	162.96597290039062	72.55846405029297	3.667386054992676	33.732887268066406	1.9178659915924072	2.8697314262390137	40.50358200073242	8.071514129638672	3.9419281482696533	1.133858561515808	0	7.001266956329346	1.2409545183181763	5.557415962219238	0.37841129302978516	207.47486877441406	420.78662109375	1071.3841552734375	L260	FALSE	FALSE	untreated	TRUE	TRUE	TRUE
BC01	20659.361328125	13	129.77877807617188	79.17295837402344	1.242605447769165	34.431453704833984	6.554685592651367	1.921149492263794	32.86441421508789	5.655596733093262	14.690662384033203	8.758605003356934	0	5.920459270477295	0.6932181119918823	9.209824562072754	0.6868897080421448	58.69102096557617	193.2317352294922	275.88427734375	L260	FALSE	FALSE	untreated	TRUE	FALSE	FALSE
BC01	20883.646484375	14	119.48040771484375	334.1764831542969	3.358759641647339	19.368017196655273	39.3317756652832	14.759228706359863	234.4140625	33.688575744628906	1.205937147140503	7.506585597991943	0.8198919296264648	122.03629302978516	46.08393859863281	130.46676635742188	0.03813299536705017	215.8617401123047	347.1407775878906	750.81805419921875	L260	FALSE	FALSE	untreated	TRUE	TRUE	TRUE
BC01	21141.302734375	14	149.59512329101562	51.990055084228516	7.14169454574585	27.725614547729492	8.968376159667969	4.776215553283691	27.32676124572754	23.738235473632812	6.3402509689331055	1.7642742395401	0	44.42844772338867	0	0	0	255.2162322998047	426.2344970703125	488.6767272949219	L260	FALSE	FALSE	untreated	TRUE	TRUE	TRUE
BC01	21298.658203125	17	136.5728302001953	64.414154052734375	3.5106794834136963	19.695541381835938	4.7450127601623535	2.283472776412964	18.87790298461914	25.438962936401367	14.465069770812988	10.600695610046387	1.3470942974090576	68.151947021484375	5.568580627441406	0.48866403102874756	0	100.7650375366211	267.3993225097656	268.4275207519531	L260	FALSE	FALSE	untreated	TRUE	TRUE	TRUE
BC01	21333.736328125	14	118.42024993896484	88.58686065673828	4.613275051116943	64.77223205566406	6.711678504943848	0	83.57035064697266	31.833749771118164	12.470248222351074	22.50664520263672	5.809828758239746	274.1914978027344	0	1.8127866983413696	0.17115211486816406	176.24026489257812	292.0205993652344	348.549560546875	L260	FALSE	FALSE	untreated	TRUE	TRUE	TRUE
BC01	21364.544921875	16	120.10763549804688	72.12884521484375	4.130176067352295	33.775760650634766	5.501057147979736	1.5985877513885498	26.407251358032227	17.043249130249023	21.21689796447754	1.2355992794036865	0.3431106209754944	23.39052391052246	1.0119901895523071	0.34914061427116394	0	160.9545440673828	382.17767333984375	518.2911376953125	L260	FALSE	FALSE	untreated	TRUE	TRUE	TRUE
BC01	21515.365234375	16	388.06072998046875	272.2545471191406	4.602511405944824	95.87633514404297	80.4172134399414	41.9444694519043	427.1547546386719	50.93715286254883	17.37604331970215	75.08766174316406	14.646368980407715	175.87002563476562	2.8697006702423096	0.5468501448631287	1.2443265914916992	591.3382568359375	1001.649658203125	774.7042236328125	L260	FALSE	FALSE	untreated	TRUE	TRUE	TRUE
BC01	21696.080078125	14	32.955989837646484	167.187255859375	0.30259835720062256	4.772665977478027	14.320523262023926	3.5592148303985596	136.7772979736328	13.321005821228027	5.379895210266113	5.3348283767700195	0	13.083978652954102	12.848014831542969	13.403484344482422	0	30.16531753540039	68.86283111572266	740.9058837890625	L260	FALSE	FALSE	untreated	TRUE	FALSE	FALSE
BC01	21756.810546875	14	192.15013122558594	74.63414764404297	2.619209051132202	97.44274139404297	2.997097969055176	19.508724212646484	21.43022918701172	17.982620239257812	98.0211410522461	1.9941372871398926	4.141075134277344	21.93838882446289	4.9398908615112305	0	3.530632734298706	247.72508239746094	451.3474426269531	398.6832580566406	L260	FALSE	FALSE	untreated	TRUE	TRUE	TRUE
BC01	21786.302734375	14	96.06007385253906	29.625995635986328	1.396389126777649	19.077486038208008	4.234384536743164	4.225189685821533	13.448616027832031	3.940819263458252	11.67513656616211	3.043717384338379	1.6068463325500488	3.675063133239746	0.9691764712333679	0	0.05060408636927605	171.1503143310547	372.09283447265625	751.22735595703125	L260	FALSE	FALSE	untreated	TRUE	TRUE	TRUE
BC01	21815.599609375	15	156.99856567382812	202.51345825195312	1.8786213397979736	19.800661087036133	6.22398567199707	2.141913652420044	160.7626495361328	11.377995491027832	5.3250203132629395	11.471444129943848	0	59.77608871459961	3.666456460952759	17.989986419677734	2.4234890937805176	340.639892578125	683.70745849609375	1018.1063232421875	L260	FALSE	FALSE	untreated	TRUE	TRUE	TRUE
BC01	21887.591796875	14	229.2034149169922	114.46536254882812	1.7784721851348877	41.60737991333008	18.9283390045166	7.676466941833496	54.481685638427734	27.754301071166992	7.100346088409424	4.707056999206543	0.13652709126472473	28.333526611328125	1.1246838569641113	0	0.5234056711196899	313.04791259765625	571.2496337890625	529.35223388671875	L260	FALSE	FALSE	untreated	TRUE	TRUE	TRUE
BC01	21893.384765625	14	76.15000915527344	61.363101959228516	1.1297703981399536	47.6500244140625	1.4108693599700928	5.543635368347168	11.337766647338867	4.907495498657227	25.613386154174805	6.348350524902344	1.6130791902542114	2.974156618118286	1.2857080698013306	0.6960083246231079	1.9994118213653564	185.73736572265625	327.7143859863281	378.4397277832031	L260	FALSE	FALSE	untreated	TRUE	TRUE	TRUE
BC01	22427.095703125	15	58.85915756225586	163.32516479492188	0.04534625634551048	20.44416046142578	16.104223251342773	3.294043779373169	87.07305908203125	0	1.8659436702728271	0.560524582862854	0.6842831969261169	17.231401443481445	5.2698540687561035	0	0	168.88697814941406	307.34259033203125	1231.077880859375	L260	FALSE	FALSE	untreated	TRUE	TRUE	TRUE
BC01	22552.056640625	15	142.6211700439453	160.6383819580078	5.50065279006958	21.369853973388672	14.424848556518555	4.026451587677002	116.94790649414062	3.559417486190796	3.2163684368133545	1.5058149099349976	4.016958236694336	36.41861343383789	6.550294399261475	2.66166090965271	0	230.94175720214844	504.5313720703125	1438.3931884765625	L260	FALSE	FALSE	untreated	TRUE	TRUE	TRUE
BC01	22824.400390625	14	205.32557678222656	182.88983154296875	14.17324161529541	29.872671127319336	15.508943557739258	7.302433013916016	219.1558837890625	41.40631103515625	8.52846622467041	10.410798072814941	1.0399655103683472	144.0582275390625	0.9668542742729187	3.2467801570892334	1.4751745462417603	247.52500915527344	399.22296142578125	473.9029541015625	L260	FALSE	FALSE	untreated	TRUE	TRUE	TRUE
BC01	22845.494140625	13	118.38345336914062	28.691679000854492	1.152363657951355	66.79197692871094	18.704116821289062	9.159579277038574	147.97576904296875	112.97508239746094	101.4935073852539	5.2857747077941895	0.32047924399375916	161.98724365234375	1.0672409534454346	82.55419158935547	0.25562360882759094	147.8209991455078	260.8291320800781	274.218994140625	L260	FALSE	FALSE	untreated	TRUE	TRUE	TRUE
BC01	22854.193359375	16	122.43183135986328	965.005615234375	0.5481374859809875	17.55170440673828	29.085973739624023	2.7707269191741943	319.8648986816406	11.154508590698242	2.1135177612304688	4.0722198486328125	1.6864013671875	17.624765396118164	0.06808396428823471	1.265559196472168	1.7463914155960083	218.7976837158203	451.36517333984375	2092.997314453125	L260	FALSE	FALSE	untreated	TRUE	TRUE	TRUE
BC01	23130.33984375	15	146.66554260253906	63.8825798034668	9.041797637939453	18.732391357421875	9.583191871643066	1.2840794324874878	58.90414810180664	14.547757148742676	13.52916145324707	10.842674255371094	2.5218517780303955	33.04230499267578	2.5793023109436035	4.39612340927124	2.097548723220825	199.0823211669922	414.08367919921875	270.3705139160156	L260	FALSE	FALSE	untreated	TRUE	TRUE	TRUE
BC01	23234.193359375	16	60.1538200378418	39.114463806152344	0	8.373967170715332	7.139209270477295	0.30305349826812744	22.315982818603516	1.7448214292526245	6.934933662414551	0.5274893045425415	5.20640230178833	26.538427352905273	0	1.904207468032837	0	119.4293441772461	214.3438720703125	459.3440246582031	L260	FALSE	FALSE	untreated	TRUE	TRUE	TRUE
BC01	23287.943359375	15	125.5158462524414	254.59759521484375	1.722366452217102	13.032320022583008	44.521385192871094	3.8805418014526367	258.6934814453125	15.301565170288086	8.229116439819336	14.580404281616211	1.7334152460098267	132.61361694335938	27.11727523803711	78.94739532470703	0	176.56626892089844	351.0238342285156	477.5770263671875	L260	FALSE	FALSE	untreated	TRUE	TRUE	TRUE
BC01	23347.552734375	14	121.04571533203125	111.48375701904297	2.6385130882263184	31.151233673095703	21.855222702026367	5.203970432281494	128.14239501953125	19.011865615844727	6.825296401977539	0	0.9735358953475952	158.6640625	2.0457515716552734	11.31047534942627	0	156.07656860351562	380.9100646972656	351.74365234375	L260	FALSE	FALSE	untreated	TRUE	TRUE	TRUE
BC01	23396.328125	13	79.14942932128906	34.8205451965332	2.7126362323760986	13.49587345123291	11.274211883544922	1.9314736127853394	24.935712814331055	0.0735432505607605	2.3516080379486084	1.5071430206298828	0.6967740058898926	10.210712432861328	0.9056514501571655	0.9082139134407043	0	173.93191528320312	294.6522216796875	762.862060546875	L260	FALSE	FALSE	untreated	TRUE	TRUE	TRUE
BC01	23529.115234375	14	106.20030212402344	765.20526123046875	6.896137237548828	6.8261942863464355	28.5074405670166	9.325262069702148	672.43450927734375	45.03424835205078	28.262117385864258	3.0780279636383057	1.1365313529968262	35.503414154052734	0.9100396633148193	169.7887725830078	1.1914300918579102	301.787841796875	497.98583984375	756.913818359375	L260	FALSE	FALSE	untreated	TRUE	TRUE	TRUE
BC01	23696.25	13	122.64234924316406	140.7421875	2.700984001159668	59.447479248046875	5.4905548095703125	1.4558465480804443	59.81684875488281	13.475447654724121	7.115585803985596	4.768022060394287	5.485343933105469	108.78305053710938	8.843921661376953	5.9330058097839355	0	139.07049560546875	312.4878845214844	289.921875	L260	FALSE	FALSE	untreated	TRUE	TRUE	TRUE
BC01	23943.763671875	14	103.99961853027344	93.1917495727539	1.8793412446975708	24.696264266967773	11.065964698791504	7.550873756408691	56.36055374145508	27.458648681640625	19.962080001831055	0.3702338635921478	0	173.7613983154297	1.0938736200332642	1.89614999294281	0	140.07264709472656	248.0398406982422	295.7085876464844	L260	FALSE	FALSE	untreated	TRUE	TRUE	TRUE
BC01	24516.576171875	14	129.70167541503906	74.85811614990234	5.728333473205566	53.45195007324219	12.722383499145508	11.063394546508789	30.904407501220703	19.206939697265625	19.294282913208008	12.085381507873535	3.2792794704437256	44.376834869384766	0.5615609288215637	1.1139411926269531	0.655317485332489	261.10076904296875	369.8231506347656	555.53851318359375	L260	FALSE	FALSE	untreated	TRUE	TRUE	TRUE
BC01	24531.810546875	15	146.38613891601562	155.6685333251953	1.793882131576538	41.95301055908203	10.257794380187988	11.0419921875	8.65446662902832	31.712749481201172	55.23583221435547	8.179503440856934	0.02544589154422283	2.335972547531128	1.6938544511795044	1.3508659601211548	1.9100697040557861	234.60150146484375	488.4866943359375	2265.19873046875	L260	FALSE	FALSE	untreated	TRUE	TRUE	TRUE
BC01	24550.455078125	15	111.89936828613281	93.86766052246094	3.6484646797180176	27.9141788482666	27.93108558654785	1.1835795640945435	95.57792663574219	2.564664602279663	1.1412012577056885	6.819355010986328	0	44.161537170410156	92.23017883300781	25.65816879272461	2.1734752655029297	300.8688659667969	475.447021484375	683.29669189453125	L260	FALSE	FALSE	untreated	TRUE	TRUE	TRUE
BC01	24765.5859375	14	182.03070068359375	136.4855194091797	6.85902738571167	16.932924270629883	25.07953643798828	8.976225852966309	129.47959899902344	13.43968677520752	6.6572747230529785	18.082168579101562	0.9380340576171875	147.31854248046875	1.274597406387329	51.92831039428711	0	255.9385223388672	500.893798828125	667.7647705078125	L260	FALSE	FALSE	untreated	TRUE	TRUE	TRUE
BC01	25029.375	14	86.1012191772461	137.2238006591797	2.553248405456543	4.092832088470459	7.319012641906738	1.6685798168182373	48.70034408569336	14.17539119720459	4.370804309844971	1.0481889247894287	0	124.37631225585938	0.8988575339317322	0.5328822731971741	5.442024230957031	139.77749633789062	226.2718505859375	647.22454833984375	L260	FALSE	FALSE	untreated	TRUE	TRUE	TRUE
BC01	25072.826171875	15	139.1728973388672	120.60089874267578	9.225582122802734	48.74787139892578	4.289816379547119	13.314127922058105	141.62417602539062	83.23731231689453	51.85361862182617	25.058263778686523	2.5242950916290283	192.8563995361328	1.7968353033065796	2.750349998474121	0.18751505017280579	209.60020446777344	382.68902587890625	365.2814636230469	L260	FALSE	FALSE	untreated	TRUE	TRUE	TRUE
BC01	25233.177734375	16	85.605987548828125	33.36626052856445	1.5156704187393188	36.61183547973633	16.927026748657227	0.874689519405365	59.79084777832031	112.08154296875	21.45132827758789	8.292713165283203	23.850379943847656	53.09185028076172	2.4951283931732178	0.7164268493652344	0	82.71895599365234	211.13275146484375	343.5969543457031	L260	FALSE	FALSE	untreated	TRUE	TRUE	TRUE
BC01	25631.6015625	17	105.8615493774414	87.81011962890625	0.674579381942749	62.0997428894043	4.291333198547363	3.4377124309539795	75.80412292480469	34.20801544189453	43.703433990478516	13.954671859741211	3.789320230484009	33.62685012817383	0.788253128528595	2.1235132217407227	0	123.53897094726562	291.13958740234375	243.5540313720703	L260	FALSE	FALSE	untreated	TRUE	TRUE	TRUE
BC01	25731.9140625	15	98.96259307861328	210.70147705078125	2.136601448059082	16.164634704589844	4.972275733947754	1.7070250511169434	82.97150421142578	6.884954929351807	0.984276294708252	0	0	0	0	0	0.30513519048690796	207.89599609375	351.6197814941406	1541.75146484375	L260	FALSE	FALSE	untreated	TRUE	TRUE	TRUE
BC01	25753.294921875	15	115.96136474609375	35.805511474609375	7.337464332580566	20.343402862548828	4.552584171295166	4.89862585067749	46.90320587158203	35.35898208618164	3.744283437728882	5.00753116607666	0	11.420610427856445	0.692380964756012	3.6561975479125977	0.8398796319961548	167.05592346191406	308.6589050292969	370.1868591308594	L260	FALSE	FALSE	untreated	TRUE	TRUE	TRUE
BC01	25847.3828125	14	117.08019256591797	17.738189697265625	2.0443813800811768	25.751632690429688	3.3765501976013184	8.59247875213623	15.030287742614746	1.720432996749878	4.118926525115967	12.32140064239502	0.10153421759605408	2.300002098083496	1.2183823585510254	1.3851312398910522	0	165.36801147460938	289.16278076171875	276.3408203125	L260	FALSE	FALSE	untreated	TRUE	TRUE	TRUE
BC01	25937.74609375	15	114.07471466064453	92.30682373046875	0.5594766736030579	17.175466537475586	13.295082092285156	3.069061040878296	67.25811004638672	15.278587341308594	2.6033437252044678	4.513677597045898	0	38.933834075927734	8.069436073303223	0.2115589678287506	0.2730198800563812	195.2620391845703	386.3990173339844	769.4852294921875	L260	FALSE	FALSE	untreated	TRUE	TRUE	TRUE
BC01	26055.728515625	15	220.4185028076172	59.442588806152344	1.9652973413467407	23.505754470825195	1.951869010925293	13.19715404510498	5.661769390106201	5.388504981994629	18.99152183532715	4.750717639923096	2.5207901000976562	6.71221923828125	2.8171517848968506	0.8094905614852905	0	234.6638641357422	412.5401611328125	1984.7955322265625	L260	FALSE	FALSE	untreated	TRUE	TRUE	TRUE
BC01	26098.177734375	15	92.12779235839844	170.3976287841797	9.19367790222168	88.2901840209961	14.903885841369629	5.939980983734131	102.12920379638672	17.542688369750977	5.574909210205078	4.692242622375488	0.7373893857002258	75.89814758300781	2.4142909049987793	0.139296755194664	0.5473043322563171	175.98995971679688	317.5587463378906	553.34259033203125	L260	FALSE	FALSE	untreated	TRUE	TRUE	TRUE
BC01	26460.521484375	14	56.94020080566406	6.505263805389404	0.043535031378269196	172.5119171142578	9.03024673461914	3.67392635345459	39.03480529785156	25.14652442932129	7.797567367553711	4.464014530181885	1.766048550605774	65.316864013671875	2.4907336235046387	11.3123140335083	1.071800708770752	113.1084213256836	189.22396850585938	299.8919982910156	L260	FALSE	FALSE	untreated	TRUE	TRUE	TRUE
BC01	26523.7109375	14	424.0109558105469	164.3975067138672	10.82870101928711	306.0845031738281	10.560898780822754	7.204469680786133	111.45066833496094	163.09397888183594	36.85395812988281	6.059640884399414	6.665530204772949	16.70706558227539	1.2508798837661743	0	0.09969103336334229	516.85498046875	987.6407470703125	1167.37158203125	L260	FALSE	FALSE	untreated	TRUE	TRUE	TRUE
BC01	26541.576171875	14	104.42787170410156	119.08148956298828	1.4942463636398315	34.348426818847656	0.53026282787323	2.7558372020721436	109.5384521484375	35.9463996887207	10.699203491210938	25.951940536499023	0	106.3832015991211	0	1.1398907899856567	0	113.93290710449219	310.3666076660156	493.0911865234375	L260	FALSE	FALSE	untreated	TRUE	TRUE	TRUE
BC01	26857.447265625	14	107.1798095703125	72.00379180908203	3.7392332553863525	19.592403411865234	12.723610877990723	3.130401611328125	21.197999954223633	3.5646283626556396	3.9597854614257812	0.26868101954460144	0.8451070785522461	12.64905071258545	0.22377140820026398	0.14499343931674957	0.6191826462745667	209.20034790039062	417.83154296875	489.05902099609375	L260	FALSE	FALSE	untreated	TRUE	TRUE	TRUE
BC01	26950.142578125	15	70.51143646240234	29.994543075561523	8.754844665527344	17.008296966552734	0.9548407196998596	3.737581253051758	3.1737945079803467	1.8130930662155151	10.948054313659668	0.7388619184494019	4.219160556793213	0.2970549762248993	0.4759538173675537	1.224181890487671	1.0374013185501099	169.80349731445312	300.4963073730469	349.15667724609375	L260	FALSE	FALSE	untreated	TRUE	TRUE	TRUE
BC01	26980.650390625	14	80.40412139892578	41.09873580932617	2.2936558723449707	56.10432815551758	12.730843544006348	5.919541358947754	89.67743682861328	32.852352142333984	14.142411231994629	12.334665298461914	7.02487850189209	77.72337341308594	1.5248901844024658	26.43374252319336	0.5877676606178284	85.44829559326172	259.9146728515625	257.81658935546875	L260	FALSE	FALSE	untreated	TRUE	TRUE	TRUE
BC01	27305.103515625	16	72.6612548828125	60.1816520690918	1.6123820543289185	51.7405891418457	3.2997210025787354	6.886504650115967	106.13233184814453	58.321598052978516	22.733768463134766	8.6777801513671875	6.205967426300049	282.4428405761719	1.2039638757705688	3.143667221069336	0.8633860945701599	122.07585144042969	257.292236328125	226.8546600341797	L260	FALSE	FALSE	untreated	TRUE	TRUE	TRUE
BC01	27350.181640625	15	297.492431640625	120.65558624267578	7.250965118408203	109.11771392822266	29.034574508666992	12.237333297729492	173.11468505859375	203.8058319091797	32.906105041503906	3.522305727005005	6.062735557556152	231.893798828125	0	1.2834410667419434	0	373.0160827636719	733.88897705078125	751.69384765625	L260	FALSE	FALSE	untreated	TRUE	TRUE	TRUE
BC01	27445.025390625	14	97.06401062011719	225.27920532226562	1.1652417182922363	93.47418975830078	12.496878623962402	7.3272013664245605	60.6294059753418	23.759305953979492	110.758056640625	1.5286498069763184	0.5251042246818542	5.606692790985107	3.0570104122161865	0.22697831690311432	1.236258864402771	294.8968811035156	510.8540954589844	855.701904296875	L260	FALSE	FALSE	untreated	TRUE	TRUE	TRUE
BC01	27704.154296875	13	6.831086158752441	216.74620056152344	0	0	4.63099479675293	0	26.56001853942871	6.711647033691406	0	5.4692277908325195	0	11.100147247314453	6.038013458251953	111.96359252929688	0	47.20096969604492	132.56399536132812	291.114013671875	L260	FALSE	FALSE	untreated	TRUE	FALSE	FALSE
BC01	27720.638671875	13	77.38722229003906	25.27756690979004	5.652493953704834	61.7895622253418	23.703393936157227	7.8575005531311035	71.70757293701172	84.0758285522461	9.91549015045166	10.660314559936523	22.705869674682617	224.2657928466797	0	0.45420825481414795	0	87.37715911865234	144.81011962890625	160.9612274169922	L260	FALSE	FALSE	untreated	TRUE	TRUE	TRUE
BC01	27824.283203125	13	238.952880859375	119.09419250488281	4.519543170928955	39.654685974121094	10.823016166687012	9.235909461975098	22.24995994567871	7.729001998901367	8.66448974609375	0.07670954614877701	0.9578220844268799	7.142635822296143	1.0177316665649414	0.1923375278711319	0.010134323500096798	324.0887145996094	569.13543701171875	613.4520263671875	L260	FALSE	FALSE	untreated	TRUE	TRUE	TRUE
BC01	27828.28125	14	103.82429504394531	50.36019515991211	11.677508354187012	31.565200805664062	48.361785888671875	3.391136407852173	148.3685302734375	50.748634338378906	34.90696716308594	44.6125602722168	4.9848127365112305	278.8953552246094	15.068927764892578	625.20654296875	4.552218914031982	213.5117645263672	429.019775390625	394.7875061035156	L260	FALSE	FALSE	untreated	TRUE	TRUE	TRUE
BC01	27830.533203125	14	85.14772033691406	65.4991683959961	1.157491683959961	7.315129280090332	7.226924419403076	6.524677276611328	19.14246368408203	5.779364109039307	0.4876389801502228	2.1476988792419434	0	0.5134802460670471	0.9059661030769348	0	0	97.888275146484375	144.2184600830078	762.58221435546875	L260	FALSE	FALSE	untreated	TRUE	TRUE	TRUE
BC01	27859.03515625	14	80.07112121582031	44.66646957397461	1.2734075784683228	135.9613037109375	28.70201873779297	8.921708106994629	117.34333038330078	74.889556884765625	14.271952629089355	6.5022358894348145	3.4853270053863525	83.74571228027344	1.266911506652832	5.919403076171875	0.3143148124217987	115.98784637451172	250.10348510742188	222.34620666503906	L260	FALSE	FALSE	untreated	TRUE	TRUE	TRUE
BC01	28022.109375	13	98.85966491699219	54.37446212768555	3.5653867721557617	50.52492904663086	1.2582029104232788	3.511777877807617	31.933713912963867	23.74580955505371	39.97807312011719	2.4487802982330322	3.4887592792510986	22.461305618286133	0.6511802673339844	0	2.940366506576538	191.7794952392578	409.71295166015625	552.9403076171875	L260	FALSE	FALSE	untreated	TRUE	TRUE	TRUE
BC01	28695.3515625	15	122.62751007080078	242.6818084716797	0.5481221079826355	41.466346740722656	19.526775360107422	5.290452480316162	194.3389892578125	30.487634658813477	16.55669593811035	10.154187202453613	28.866779327392578	215.9790496826172	9.264632225036621	1.2834632396697998	1.0738710165023804	310.7418518066406	571.3348388671875	1001.45458984375	L260	FALSE	FALSE	untreated	TRUE	TRUE	TRUE
BC01	28743.5546875	16	92.667327880859375	580.017333984375	1.8120155334472656	28.85382843017578	10.610502243041992	1.943645715713501	542.21209716796875	14.486248016357422	8.293745994567871	5.810549736022949	0	27.360395431518555	2.110780954360962	38.7197380065918	0	159.81674194335938	350.8689880371094	719.94842529296875	L260	FALSE	FALSE	untreated	TRUE	TRUE	TRUE
BC01	28811.66796875	14	195.74575805664062	80.8620376586914	8.733613967895508	56.3870735168457	14.047566413879395	0	73.9378890991211	36.765323638916016	8.938255310058594	8.779060363769531	0.21559272706508636	117.67086029052734	0.4347411096096039	159.67831420898438	0.2678273618221283	240.77040100097656	416.22198486328125	490.8078308105469	L260	FALSE	FALSE	untreated	TRUE	TRUE	TRUE
BC01	28877.759765625	13	84.7363510131836	95.54161071777344	1.7460517883300781	45.4309196472168	1.9909385442733765	6.520334243774414	112.57220458984375	12.744711875915527	3.0441360473632812	0	0.18760216236114502	37.20888137817383	0.2579377591609955	2.880152463912964	0.425586998462677	156.31472778320312	318.7282409667969	677.04852294921875	L260	FALSE	FALSE	untreated	TRUE	TRUE	TRUE
BC01	28939.53125	16	92.62632751464844	384.6773376464844	0.7083342671394348	22.266416549682617	20.887502670288086	6.384770393371582	125.85314178466797	17.210874557495117	5.041913986206055	2.2378158569335938	3.4400827884674072	81.4430160522461	0.21735338866710663	1.1717665195465088	0	171.8181610107422	250.66104125976562	541.88092041015625	L260	FALSE	FALSE	untreated	TRUE	TRUE	TRUE
BC01	29221.353515625	16	86.05900573730469	323.7665100097656	7.256039142608643	18.11484146118164	6.49343204498291	10.749919891357422	133.40875244140625	3.9361722469329834	4.424646854400635	0.6333515048027039	0	30.26170539855957	11.556305885314941	33.49946594238281	0.6677941083908081	240.01075744628906	451.24652099609375	577.11370849609375	L260	FALSE	FALSE	untreated	TRUE	TRUE	TRUE
BC01	29257.982421875	14	174.45407104492188	57.896785736083984	7.779465675354004	53.193424224853516	9.080876350402832	8.517827033996582	34.23716354370117	53.75539779663086	55.321441650390625	5.056058883666992	0.3935818672180176	15.113014221191406	2.3958704471588135	1.4492415189743042	0.9722752571105957	142.0598907470703	275.23712158203125	306.6197509765625	L260	FALSE	FALSE	untreated	TRUE	TRUE	TRUE
BC01	29269.296875	14	141.8559112548828	202.7759246826172	4.349660396575928	41.61322784423828	24.37994956970215	16.167346954345703	135.0943603515625	6.226237773895264	9.771714210510254	7.983718395233154	1.7865650653839111	39.79047393798828	49.569950103759766	17.141647338867188	4.938819885253906	291.759521484375	585.3076171875	483.45306396484375	L260	FALSE	FALSE	untreated	TRUE	TRUE	TRUE
BC01	29351.158203125	14	81.75994873046875	20.374635696411133	3.466885805130005	239.30967712402344	5.179194927215576	1.2793281078338623	22.70606803894043	21.585926055908203	1.9771918058395386	1.9458270072937012	0.791013777256012	39.25580978393555	0.6375237703323364	4.786135196685791	0	137.41065979003906	316.4509582519531	452.7916564941406	L260	FALSE	FALSE	untreated	TRUE	TRUE	TRUE
BC01	29409.505859375	15	192.89036560058594	132.62652587890625	2.4754347801208496	42.864173889160156	12.744478225708008	13.544626235961914	40.874290466308594	12.913773536682129	0	1.3682141304016113	0.06675440818071365	35.59008026123047	3.191347122192383	0	0	222.0053253173828	541.03369140625	485.7658996582031	L260	FALSE	FALSE	untreated	TRUE	TRUE	TRUE
BC01	29476.6015625	17	98.6585693359375	82.576385498046875	1.5465399026870728	108.06566619873047	2.0049943923950195	2.2828948497772217	60.26308822631836	7.97639274597168	17.33333969116211	3.464376449584961	0.025364015251398087	13.58098316192627	0.37146300077438354	3.1858983039855957	1.1591575145721436	110.29151916503906	209.79925537109375	460.25848388671875	L260	FALSE	FALSE	untreated	TRUE	TRUE	TRUE
BC01	29493.021484375	14	114.18601989746094	102.31523895263672	1.6451356410980225	11.691502571105957	3.458836317062378	6.48602294921875	51.6565055847168	11.854776382446289	13.58661937713623	5.722720623016357	2.649631977081299	17.976436614990234	1.0708067417144775	3.560298442840576	0	209.2386474609375	422.3441162109375	1056.8310546875	L260	FALSE	FALSE	untreated	TRUE	TRUE	TRUE
BC01	29609.375	14	105.17315673828125	66.586334228515625	0	45.53001403808594	4.343726634979248	7.726581573486328	44.918296813964844	8.64130973815918	6.012662410736084	0.9079652428627014	0	12.85830307006836	0.33096030354499817	0.6106348633766174	0	136.88604736328125	235.53953552246094	223.68307495117188	L260	FALSE	FALSE	untreated	TRUE	TRUE	TRUE
BC01	29747.525390625	15	58.916358947753906	192.80462646484375	0.8834326863288879	19.724119186401367	24.1761417388916	4.895243167877197	78.73247528076172	12.476227760314941	11.744219779968262	4.7618560791015625	0.562876284122467	24.57149314880371	7.153309345245361	12.815170288085938	0.29994359612464905	197.2866668701172	314.5557556152344	629.8984375	L260	FALSE	FALSE	untreated	TRUE	TRUE	TRUE
BC01	29839.310546875	15	99.7225112915039	41.300445556640625	5.460872650146484	83.29094696044922	8.325028419494629	5.9431304931640625	22.229122161865234	24.523035049438477	24.069026947021484	0.12221086770296097	10.938796043395996	7.465240001678467	0.598477303981781	0	5.0366291999816895	165.46792602539062	266.2681884765625	439.39434814453125	L260	FALSE	FALSE	untreated	TRUE	TRUE	TRUE
BC01	29893.490234375	14	133.1266326904297	59.86619567871094	3.5017173290252686	68.37788391113281	1.1187498569488525	13.019336700439453	25.78936004638672	25.544437408447266	9.534769058227539	12.160856246948242	3.8966917991638184	0.42325887084007263	0.13946743309497833	2.169034719467163	2.2783188819885254	116.63648223876953	214.90562438964844	284.5260314941406	L260	FALSE	FALSE	untreated	TRUE	TRUE	TRUE
BC01	30002.578125	14	50.79755783081055	400.3007507324219	0	105.05508422851562	11.45231819152832	2.378058671951294	15.330059051513672	15.268426895141602	44.739227294921875	6.837316989898682	0	3.309379816055298	0.28718501329421997	0	0	141.7189483642578	273.4046936035156	1076.9730224609375	L260	FALSE	FALSE	untreated	TRUE	TRUE	TRUE
BC01	30398.3203125	14	52.63417434692383	223.88336181640625	1.1563769578933716	31.043529510498047	9.406777381896973	2.838069438934326	90.12516784667969	7.168722152709961	10.137799263000488	4.406235694885254	17.932188034057617	138.77610778808594	9.71261978149414	0	0.3548770844936371	155.09951782226562	258.5822448730469	247.46298217773438	L260	FALSE	FALSE	untreated	TRUE	TRUE	TRUE
BC01	30532.08203125	14	97.92339324951172	81.968658447265625	1.3667536973953247	54.815670013427734	4.6520304679870605	5.296724319458008	48.01976013183594	5.40753173828125	0.3142163157463074	5.375289440155029	1.6896215677261353	104.92103576660156	1.6364059448242188	0.8964218497276306	0	175.1744384765625	308.4349670410156	463.00732421875	L260	FALSE	FALSE	untreated	TRUE	TRUE	TRUE
BC01	30556.9921875	14	100.33786010742188	47.98112106323242	0	4.979773998260498	3.8239357471466064	1.4965791702270508	16.435945510864258	5.916660308837891	0.11553005874156952	3.9652888774871826	1.8378336429595947	30.3450927734375	2.5360822677612305	0.11106126755475998	0.34846624732017517	153.5592498779297	288.0474853515625	512.212158203125	L260	FALSE	FALSE	untreated	TRUE	TRUE	TRUE
BC01	30619.4921875	14	233.6737060546875	82.3612289428711	9.055907249450684	86.50092315673828	25.2316837310791	7.540036201477051	93.71992492675781	77.493560791015625	23.33102798461914	4.834683418273926	0	91.61563873291016	4.413787364959717	5.601954460144043	0	293.5060119628906	548.294189453125	756.06414794921875	L260	FALSE	FALSE	untreated	TRUE	TRUE	TRUE
BC01	30715.689453125	14	150.0288543701172	618.8238525390625	0.9275580048561096	26.9268856048584	19.55137825012207	4.490095615386963	192.05172729492188	10.54207706451416	1.7004412412643433	8.759552001953125	0.36971673369407654	28.98015785217285	2.007352113723755	30.346895217895508	1.697771668434143	368.36322021484375	645.54144287109375	1459.130615234375	L260	FALSE	FALSE	untreated	TRUE	TRUE	TRUE
BC01	30887.8515625	16	87.20708465576172	64.9219741821289	1.524155855178833	23.65593147277832	13.424076080322266	8.808622360229492	43.67326736450195	14.817278861999512	9.297539710998535	8.48604679107666	3.5494892597198486	77.36536407470703	2.21195387840271	0	0	153.44342041015625	239.3021697998047	304.4738464355469	L260	FALSE	FALSE	untreated	TRUE	TRUE	TRUE
BC01	31211.470703125	13	167.51220703125	63.24210739135742	3.7678682804107666	21.45121955871582	3.3689770698547363	7.275395393371582	27.44318962097168	15.549501419067383	14.672700881958008	2.836876153945923	1.0220913887023926	15.140480995178223	5.411165714263916	0.9863763451576233	0	202.33518981933594	332.11773681640625	434.8476257324219	L260	FALSE	FALSE	untreated	TRUE	TRUE	TRUE
BC01	31285.611328125	13	116.64891052246094	25.74891471862793	3.2519705295562744	44.57147979736328	15.446495056152344	3.252335786819458	29.694171905517578	48.316349029541016	39.72265625	28.313251495361328	13.983731269836426	20.31089210510254	3.990569829940796	2.675726890563965	1.1369434595108032	167.0432586669922	285.40106201171875	213.24539184570312	L260	FALSE	FALSE	untreated	TRUE	TRUE	TRUE
BC01	31288.3984375	14	127.59869384765625	40.273193359375	1.8007800579071045	46.2889404296875	12.963104248046875	4.532922267913818	62.45511245727539	158.1712188720703	88.54151153564453	13.539593696594238	10.808162689208984	114.06414794921875	3.028852701187134	2.6968281269073486	1.6068189144134521	207.95814514160156	346.4185791015625	504.99237060546875	L260	FALSE	FALSE	untreated	TRUE	TRUE	TRUE
BC01	31311.9140625	15	52.380584716796875	17.45291519165039	4.675233840942383	34.234527587890625	17.626052856445312	1.6285847425460815	95.81543731689453	56.704402923583984	6.887251377105713	8.452066421508789	0	89.73527526855469	3.582404851913452	317.746337890625	0	105.59773254394531	187.15289306640625	219.02915954589844	L260	FALSE	FALSE	untreated	TRUE	TRUE	TRUE
BC01	31418.177734375	14	95.25182342529297	104.8158187866211	1.610717535018921	18.40955924987793	10.924373626708984	1.3650457859039307	53.45699691772461	3.1121723651885986	4.985866546630859	1.750113606452942	0	61.71281814575195	2.1481151580810547	0.53079986572265625	0.3316296637058258	135.2522735595703	290.0452575683594	478.6725158691406	L260	FALSE	FALSE	untreated	TRUE	TRUE	TRUE
BC01	31439.296875	13	77.09111785888672	123.96778869628906	0.7780120372772217	94.50575256347656	2.3909194469451904	1.1365675926208496	70.17594909667969	5.700135231018066	1.335675835609436	0.33537253737449646	0	1.6196306943893433	3.9404516220092773	0	0.6495504379272461	146.96351623535156	273.35491943359375	470.4787902832031	L260	FALSE	FALSE	untreated	TRUE	TRUE	TRUE
BC01	31565.482421875	21	2892.51953125	476.0777587890625	0.41331160068511963	36.95949172973633	2256.73291015625	2.5720934867858887	36.27578353881836	26.012065887451172	0.7914956212043762	1.3386210203170776	0.4023491442203522	10.030933380126953	1.387816309928894	2616.08203125	18.454980850219727	90.28307342529297	191.22276306152344	249.95370483398438	L260	FALSE	FALSE	untreated	FALSE	FALSE	TRUE
BC01	31751.49609375	14	108.58626556396484	73.40547180175781	3.229543447494507	26.377208709716797	0.23260614275932312	2.69909405708313	34.906333923339844	10.575165748596191	6.143436431884766	1.464481234550476	0.4238817095756531	3.2775280475616455	12.983086585998535	0	0.6504986882209778	116.6380615234375	189.96791076660156	244.464599609375	L260	FALSE	FALSE	untreated	TRUE	TRUE	TRUE
BC01	31866.9140625	16	78.19282531738281	72.85416412353516	2.528317928314209	56.02001953125	12.017569541931152	1.1691871881484985	88.8849868774414	13.545249938964844	14.313899993896484	14.609657287597656	2.461768388748169	270.57769775390625	1.746517539024353	8.202201843261719	0	119.64259338378906	249.52052307128906	444.1087646484375	L260	FALSE	FALSE	untreated	TRUE	TRUE	TRUE
BC01	32156.783203125	14	99.860137939453125	279.4604797363281	1.3255730867385864	13.139378547668457	4.66599702835083	4.482986927032471	308.52886962890625	17.09878921508789	3.58958101272583	5.356927394866943	0.25172629952430725	45.78954315185547	0.21978136897087097	35.4429931640625	1.7996727228164673	102.91309356689453	234.2435302734375	419.99322509765625	L260	FALSE	FALSE	untreated	TRUE	TRUE	TRUE
BC01	32264.818359375	14	146.62643432617188	48.08810043334961	0.6332641839981079	57.054359436035156	10.09939193725586	4.499504089355469	84.4657974243164	63.654541015625	7.9279351234436035	5.771594524383545	0.026800574734807014	52.56441116333008	0.18508876860141754	0.3147144615650177	0	267.66278076171875	536.781494140625	460.16510009765625	L260	FALSE	FALSE	untreated	TRUE	TRUE	TRUE
BC01	32321.978515625	14	107.212890625	261.27008056640625	8.886625289916992	4.019034385681152	14.9030179977417	5.589366912841797	284.7406311035156	4.545814037322998	2.834242582321167	24.431678771972656	1.8845804929733276	126.417724609375	7.847256660461426	37.8409538269043	0.42795151472091675	227.11041259765625	342.07623291015625	556.9464111328125	L260	FALSE	FALSE	untreated	TRUE	TRUE	TRUE
BC01	32390.703125	15	145.69793701171875	166.26329040527344	2.2684924602508545	78.70259094238281	15.626509666442871	1.271447777748108	87.62657165527344	69.166748046875	55.66825866699219	5.182830810546875	0	145.39505004882812	0	2.9945099353790283	0.8967955708503723	181.1002960205078	273.93951416015625	396.3180236816406	L260	FALSE	FALSE	untreated	TRUE	TRUE	TRUE
BC01	32513.060546875	17	202.0458984375	187.0354461669922	1.0986909866333008	178.03399658203125	21.550168991088867	9.126012802124023	155.8411407470703	78.44336700439453	23.995420455932617	31.358768463134766	2.7895216941833496	84.40728759765625	2.383741617202759	0.392729789018631	0	151.07000732421875	360.5296936035156	668.79083251953125	L260	FALSE	FALSE	untreated	TRUE	TRUE	TRUE
BC01	32597.70703125	13	202.58786010742188	149.10476684570312	4.77668571472168	39.889915466308594	12.84102725982666	1.0697197914123535	61.42223358154297	15.219535827636719	6.02844762802124	1.0464674234390259	2.6150121688842773	15.346169471740723	0.4921664297580719	0	0	280.7263488769531	455.3023986816406	537.49493408203125	L260	FALSE	FALSE	untreated	TRUE	TRUE	TRUE
BC01	32748.060546875	15	114.74073791503906	98.42829895019531	1.815523624420166	13.92864990234375	2.008026599884033	2.5222842693328857	59.5213623046875	18.734054565429688	8.460407257080078	4.647531986236572	0.8404866456985474	8.962092399597168	0.3188945949077606	1.5299044847488403	0	119.72162628173828	305.7826843261719	798.75445556640625	L260	FALSE	FALSE	untreated	TRUE	TRUE	TRUE
BC01	32773.07421875	14	172.81265258789062	77.86436462402344	3.75738525390625	22.51951789855957	5.312725067138672	1.1094586849212646	29.65914535522461	14.582965850830078	0.42762506008148193	0	0.5704963803291321	6.3168463706970215	1.3710143566131592	0.05186682939529419	0	199.12696838378906	452.41107177734375	1118.01220703125	L260	FALSE	FALSE	untreated	TRUE	TRUE	TRUE
BC01	32839.87109375	15	105.15154266357422	127.64659118652344	6.859518051147461	23.874238967895508	2.3127622604370117	6.827643394470215	81.96227264404297	2.1558117866516113	17.722835540771484	1.689625859260559	0.41430962085723877	31.326091766357422	1.6365247964859009	1.0034960508346558	0	240.8647003173828	423.74261474609375	513.9378662109375	L260	FALSE	FALSE	untreated	TRUE	TRUE	TRUE
BC01	33048.38671875	15	106.96674346923828	75.1971664428711	1.7395755052566528	25.46636199951172	12.947342872619629	2.8296127319335938	74.48368072509766	61.35428237915039	23.49824333190918	10.178442001342773	4.282843589782715	68.959869384765625	2.655120611190796	1.0640946626663208	0.5852393507957458	104.48522186279297	200.7929229736328	296.8990173339844	L260	FALSE	FALSE	untreated	TRUE	TRUE	TRUE
BC01	33100.15625	16	135.77345275878906	913.3594970703125	1.2858948707580566	35.45846939086914	8.028374671936035	0	176.97750854492188	14.274948120117188	6.0545268058776855	20.463605880737305	0	16.71979331970215	3.5537784099578857	23.364622116088867	0	351.65966796875	675.67315673828125	2936.57177734375	L260	FALSE	FALSE	untreated	TRUE	TRUE	TRUE
BC01	33179.46484375	16	97.60306549072266	137.48907470703125	2.3000357151031494	107.60643768310547	12.557689666748047	0.9482593536376953	96.82978057861328	12.457147598266602	17.419536590576172	1.162307858467102	0.38769325613975525	30.800207138061523	14.025544166564941	2.1976542472839355	1.9577560424804688	174.37757873535156	200.1807098388672	424.58935546875	L260	FALSE	FALSE	untreated	TRUE	TRUE	TRUE
BC01	33914.8828125	14	66.74675750732422	224.86619567871094	0.8757402896881104	23.26204490661621	19.178396224975586	2.686466693878174	119.82730102539062	2.887322187423706	1.427939772605896	6.9788713455200195	0.32531365752220154	59.13844299316406	2.578603506088257	5.875306129455566	0	173.83544921875	287.988525390625	515.6505126953125	L260	FALSE	FALSE	untreated	TRUE	TRUE	TRUE
BC01	33953.59375	15	81.13914489746094	262.2702941894531	1.3566460609436035	17.09153938293457	17.942354202270508	4.7014617919921875	142.00689697265625	4.87896203994751	3.3607687950134277	8.323018074035645	0	11.356496810913086	3.749484062194824	9.60351276397705	0.591076672077179	258.5498046875	394.9266052246094	848.47357177734375	L260	FALSE	FALSE	untreated	TRUE	TRUE	TRUE
BC01	34097.08203125	13	154.73043823242188	336.0647277832031	3.7971155643463135	30.70022964477539	17.55872344970703	6.9504804611206055	176.2330322265625	13.154867172241211	6.325297832489014	0.9327862858772278	0	199.52345275878906	15.660351753234863	16.90713119506836	1.5428029298782349	224.36666870117188	500.79913330078125	806.93475341796875	L260	FALSE	FALSE	untreated	TRUE	TRUE	TRUE
BC01	34384.5703125	13	105.69763946533203	109.3023452758789	3.2158141136169434	39.74528121948242	10.445477485656738	1.5529097318649292	47.67798614501953	1.7239704132080078	9.601960182189941	1.9047266244888306	1.817353367805481	107.24690246582031	0.41726812720298767	1.4665656089782715	0	119.2125473022461	298.81268310546875	390.7120056152344	L260	FALSE	FALSE	untreated	TRUE	TRUE	TRUE
BC01	34566.09375	14	230.55711364746094	179.27243041992188	6.109814167022705	65.38548278808594	12.428085327148438	7.254018783569336	61.7095947265625	21.029462814331055	8.710763931274414	10.594996452331543	1.5331463813781738	65.645111083984375	1.0282974243164062	3.241856813430786	0.7942386269569397	377.8974304199219	649.84661865234375	671.482421875	L260	FALSE	FALSE	untreated	TRUE	TRUE	TRUE
BC01	34599.921875	14	103.80928802490234	50.08229064941406	1.7143529653549194	25.428001403808594	1.7972252368927002	3.67496395111084	17.438385009765625	2.91652774810791	6.476130485534668	0.2369804084300995	0	12.957849502563477	0.714596688747406	0	0	234.21009826660156	451.9494934082031	840.37518310546875	L260	FALSE	FALSE	untreated	TRUE	TRUE	TRUE
BC01	34689.67578125	13	156.18002319335938	101.50358581542969	6.034225940704346	20.955446243286133	2.6001460552215576	11.364161491394043	40.21178436279297	1.7764790058135986	7.3480329513549805	2.702603578567505	0	18.336946487426758	0	0.5000389218330383	0	165.473388671875	307.7517395019531	409.0400085449219	L260	FALSE	FALSE	untreated	TRUE	TRUE	TRUE
BC01	34738.03515625	15	84.142181396484375	81.64466857910156	0.3199022710323334	42.94576644897461	10.456310272216797	3.7894670963287354	211.4193572998047	42.158897399902344	9.149489402770996	5.716195583343506	5.862873554229736	219.73849487304688	2.938497304916382	1.286361575126648	1.3950656652450562	170.0111541748047	327.2938232421875	246.87265014648438	L260	FALSE	FALSE	untreated	TRUE	TRUE	TRUE
BC01	34759.55859375	16	137.12139892578125	190.99130249023438	2.0147712230682373	36.944725036621094	15.647605895996094	0.2970934212207794	122.94112396240234	33.69550323486328	24.177509307861328	4.078985691070557	0	395.08526611328125	8.961474418640137	4.975131511688232	0	259.6419982910156	454.2764587402344	403.1536865234375	L260	FALSE	FALSE	untreated	TRUE	TRUE	TRUE
BC01	34873.3984375	15	177.5701141357422	727.063232421875	0.44558852910995483	18.411224365234375	79.18001556396484	1.5820456743240356	392.32659912109375	23.50990867614746	3.9634459018707275	7.903390884399414	0	58.88774108886719	181.4911346435547	244.43641662597656	1.258568286895752	312.3779602050781	663.497802734375	946.3431396484375	L260	FALSE	FALSE	untreated	TRUE	TRUE	TRUE
BC01	35014.69921875	16	60.276458740234375	174.00930786132812	3.216630458831787	465.22454833984375	5.899990558624268	0.4489087462425232	1.655282974243164	14.35073471069336	2.7561609745025635	2.2002203464508057	0	0.09385059028863907	0.6200118064880371	0	0.8976845741271973	117.65020751953125	198.5294189453125	560.8939208984375	L260	FALSE	FALSE	untreated	TRUE	TRUE	TRUE
BC01	35129.53125	14	111.21060180664062	61.68618392944336	5.772073745727539	29.534076690673828	3.100637197494507	6.337454319000244	26.49602699279785	12.625642776489258	12.850259780883789	9.032188415527344	8.649892807006836	24.73392677307129	1.4007322788238525	3.8903822898864746	0.9451258182525635	289.9805603027344	416.830078125	538.2965087890625	L260	FALSE	FALSE	untreated	TRUE	TRUE	TRUE
BC01	35185.71484375	14	77.945159912109375	29.58443832397461	5.718774795532227	20.257417678833008	3.2723543643951416	0.7007492184638977	12.233485221862793	7.250391483306885	2.750286340713501	2.414010524749756	1.0075936317443848	18.752628326416016	2.2252464294433594	0.9971795082092285	0.08461211621761322	170.7559051513672	361.5365295410156	424.11376953125	L260	FALSE	FALSE	untreated	TRUE	TRUE	TRUE
BC01	35387.91796875	14	80.25702667236328	117.87654876708984	4.179721355438232	35.11312484741211	19.819814682006836	4.055203437805176	66.21382141113281	10.736639976501465	2.637444257736206	3.5242059230804443	1.1480443477630615	63.317630767822266	7.490774631500244	19.19081687927246	0	181.79666137695312	281.2330017089844	708.38153076171875	L260	FALSE	FALSE	untreated	TRUE	TRUE	TRUE
BC01	35415.14453125	13	100.93714141845703	74.30547332763672	1.2432054281234741	11.808676719665527	7.155248641967773	4.284415245056152	19.181285858154297	11.799216270446777	3.190809726715088	4.840030193328857	0	3.830801010131836	2.4049854278564453	5.014777660369873	0.6205397248268127	219.493896484375	466.384765625	709.3309326171875	L260	FALSE	FALSE	untreated	TRUE	TRUE	TRUE
BC01	36013.13671875	14	84.98341369628906	69.9834213256836	0	42.053714752197266	2.0744855403900146	2.0784494876861572	21.473962783813477	13.926000595092773	4.700328350067139	8.861165046691895	2.9234471321105957	1.1016703844070435	4.599161148071289	0	2.6814985275268555	201.3020782470703	350.2449035644531	1343.841796875	L260	FALSE	FALSE	untreated	TRUE	TRUE	TRUE
BC01	36031.7578125	14	76.07527160644531	34.64643096923828	5.911021709442139	97.30310821533203	8.418578147888184	1.9204858541488647	81.28944396972656	58.44624710083008	3.1605043411254883	8.218414306640625	0	40.137630462646484	0	205.1337127685547	2.765516757965088	97.2815170288086	224.6673126220703	281.927978515625	L260	FALSE	FALSE	untreated	TRUE	TRUE	TRUE
BC01	36096.66796875	15	81.15159606933594	21.557331085205078	4.06068754196167	15.507960319519043	11.494616508483887	3.6760618686676025	64.91532135009766	99.76416778564453	23.41058921813965	5.493602752685547	2.713810920715332	26.8447322845459	0.14632445573806763	231.760986328125	1.8155128955841064	93.38365936279297	151.28407287597656	218.75315856933594	L260	FALSE	FALSE	untreated	TRUE	TRUE	TRUE
BC01	36594.34765625	14	61.458580017089844	94.101715087890625	0.8818209171295166	16.57137680053711	3.1128697395324707	2.4241089820861816	42.88477325439453	9.692167282104492	0	7.081812858581543	0	19.98411750793457	1.936714768409729	3.1144306659698486	1.2284678220748901	177.80255126953125	323.02752685546875	550.5521240234375	L260	FALSE	FALSE	untreated	TRUE	TRUE	TRUE
BC01	36724.07421875	17	70.17041015625	209.6714324951172	0.007437852676957846	16.470264434814453	15.901127815246582	5.776772975921631	115.13478088378906	20.047870635986328	1.7444204092025757	4.680779933929443	4.653077602386475	126.50853729248047	1.11289381980896	3.464524269104004	1.6967697143554688	142.53817749023438	229.90789794921875	310.9265441894531	L260	FALSE	FALSE	untreated	TRUE	TRUE	TRUE
BC01	36764.5703125	14	95.1955337524414	120.28598022460938	2.7776505947113037	72.2110366821289	5.18951940536499	9.884561538696289	46.587833404541016	20.060949325561523	53.926055908203125	5.535119533538818	3.6060686111450195	2.877636432647705	1.1620829105377197	0	0	180.71226501464844	366.49298095703125	517.30035400390625	L260	FALSE	FALSE	untreated	TRUE	TRUE	TRUE
BC01	37055.22265625	14	220.1145477294922	46.12903594970703	4.962604522705078	82.05963897705078	11.029256820678711	4.623295307159424	41.72929763793945	66.72027587890625	24.353050231933594	13.1204195022583	0.09762927144765854	38.3741569519043	0.5305724740028381	1.2606321573257446	2.0735788345336914	264.04486083984375	368.68438720703125	392.92486572265625	L260	FALSE	FALSE	untreated	TRUE	TRUE	TRUE
BC01	37056.08203125	14	70.5872802734375	217.25901794433594	3.849465847015381	6.535417079925537	40.883182525634766	6.537298679351807	93.21392822265625	6.626859664916992	1.4061797857284546	4.2881693840026855	0	2.7725601196289062	20.024620056152344	14.779980659484863	0	222.2189178466797	332.5817565917969	1299.962158203125	L260	FALSE	FALSE	untreated	TRUE	TRUE	TRUE
BC01	37112.78515625	14	164.4855499267578	165.5323944091797	2.0551257133483887	80.50894927978516	26.372093200683594	11.186007499694824	70.09907531738281	33.76520538330078	26.32942008972168	24.269119262695312	6.413330554962158	65.57633972167969	4.545022010803223	0	4.776944637298584	237.8590087890625	448.0456848144531	499.01605224609375	L260	FALSE	FALSE	untreated	TRUE	TRUE	TRUE
BC01	37156.8359375	13	71.83848571777344	23.57796859741211	1.3773672580718994	84.954986572265625	13.093673706054688	3.7742481231689453	151.77684020996094	87.63630676269531	12.56311321258545	9.033409118652344	3.2316060066223145	153.43624877929688	6.179600715637207	69.440032958984375	2.6925089359283447	129.2354736328125	216.77908325195312	228.8384552001953	L260	FALSE	FALSE	untreated	TRUE	TRUE	TRUE
BC01	37253.80078125	13	144.1013641357422	79.13458251953125	0	66.94779205322266	11.422595024108887	8.011378288269043	60.89468765258789	40.48851776123047	11.096318244934082	2.0754783153533936	0.7932718992233276	65.7025375366211	0.5304889678955078	1.2693519592285156	0	218.5639190673828	388.892578125	289.5370788574219	L260	FALSE	FALSE	untreated	TRUE	TRUE	TRUE
BC01	37451.61328125	15	136.6272430419922	34.209102630615234	4.122549533843994	142.00851440429688	18.0097599029541	7.586140155792236	47.9332275390625	122.60416412353516	20.462158203125	22.679794311523438	4.077707767486572	12.822053909301758	7.5386810302734375	2.425143241882324	0.01767748035490513	194.1588592529297	456.4935302734375	597.72039794921875	L260	FALSE	FALSE	untreated	TRUE	TRUE	TRUE
BC01	38040.71484375	16	154.41893005371094	60.507686614990234	3.447841167449951	89.98616027832031	10.774666786193848	12.62282657623291	113.59794616699219	153.76133728027344	39.02275085449219	43.37187194824219	7.767762184143066	274.6416015625	0.054564811289310455	7.513610363006592	0	188.2444610595703	424.2983093261719	433.30950927734375	L260	FALSE	FALSE	untreated	TRUE	TRUE	TRUE
BC01	38083.46484375	16	152.5448455810547	30.43012237548828	0	180.85675048828125	23.807172775268555	2.6207268238067627	207.82484436035156	139.77650451660156	7.352985382080078	1.114870309829712	1.2631821632385254	163.3618621826172	1.6530733108520508	174.85592651367188	0	193.42308044433594	435.75506591796875	446.0714111328125	L260	FALSE	FALSE	untreated	TRUE	TRUE	TRUE
BC01	38144.7265625	15	147.9192352294922	40.3516845703125	4.090594291687012	15.574164390563965	4.633200645446777	5.602779865264893	15.51185131072998	16.951425552368164	0.4203917980194092	12.236905097961426	1.7373806238174438	30.421661376953125	0.3810654580593109	2.545508861541748	0.9881265759468079	178.92166137695312	272.1863708496094	302.0237731933594	L260	FALSE	FALSE	untreated	TRUE	TRUE	TRUE
BC01	38398.9453125	14	88.05030059814453	61.976009368896484	0.6976761221885681	22.82047462463379	6.2758636474609375	0.7885249853134155	70.10567474365234	5.938234329223633	10.092779159545898	10.983448028564453	0	22.49782943725586	0.6085762977600098	0	0.31698092818260193	146.69732666015625	286.341796875	573.657958984375	L260	FALSE	FALSE	untreated	TRUE	TRUE	TRUE
BC01	38500.12890625	13	151.96932983398438	73.0322036743164	4.335087776184082	18.558961868286133	5.273108959197998	4.289168834686279	29.82872200012207	20.40668296813965	2.3342154026031494	2.510193347930908	2.6195590496063232	23.21831512451172	3.6222336292266846	2.068490743637085	1.6081538200378418	225.53515625	402.17120361328125	432.3445129394531	L260	FALSE	FALSE	untreated	TRUE	TRUE	TRUE
BC01	38721.015625	15	95.67308044433594	34.332542419433594	3.164923906326294	17.514360427856445	1.4274300336837769	3.5128304958343506	22.48634147644043	10.576495170593262	24.2421932220459	4.101310729980469	0	8.55512523651123	2.967381715774536	0	1.550495982170105	163.14968872070312	298.43280029296875	439.6063232421875	L260	FALSE	FALSE	untreated	TRUE	TRUE	TRUE
BC01	38832.76171875	14	78.64231872558594	127.01953887939453	4.1852946281433105	9.153840065002441	14.338558197021484	3.6458513736724854	84.5226821899414	10.320034980773926	22.52337646484375	3.2271728515625	2.832590341567993	28.975055694580078	8.91446304321289	12.009542465209961	0	191.50611877441406	369.8359680175781	668.78253173828125	L260	FALSE	FALSE	untreated	TRUE	TRUE	TRUE
BC01	38924.15234375	15	97.1801986694336	407.6631774902344	1.6436057090759277	14.056610107421875	6.827201843261719	3.920701503753662	141.6884002685547	19.44940757751465	2.5690853595733643	2.177438259124756	1.4419276714324951	25.899282455444336	1.3955848217010498	0	0.4501776695251465	232.7490234375	408.1417236328125	1057.434326171875	L260	FALSE	FALSE	untreated	TRUE	TRUE	TRUE
BC01	39005.41796875	14	111.48269653320312	151.9319610595703	2.69956111907959	10.86845588684082	7.281578063964844	0.7576568722724915	194.30157470703125	29.186094284057617	8.66642951965332	3.863379716873169	3.6492695808410645	200.37210083007812	5.829422473907471	15.300110816955566	0	209.55091857910156	389.1811218261719	520.37896728515625	L260	FALSE	FALSE	untreated	TRUE	TRUE	TRUE
BC01	39086.09375	14	119.36007690429688	101.93505096435547	3.3305892944335938	115.46277618408203	8.672906875610352	10.816658020019531	110.2129135131836	96.27354431152344	23.923120498657227	16.997966766357422	3.1728391647338867	200.37669372558594	0	0.7365788817405701	2.3925838470458984	132.28773498535156	255.8493194580078	378.1029052734375	L260	FALSE	FALSE	untreated	TRUE	TRUE	TRUE
BC01	39189.98828125	15	96.8067855834961	39.19609451293945	8.858481407165527	14.139121055603027	1.2392364740371704	0.9887559413909912	17.23870277404785	4.816660404205322	1.661492943763733	0.5094107985496521	0	0	2.47369122505188	10.180076599121094	0.7044071555137634	158.08009338378906	291.7952575683594	841.66058349609375	L260	FALSE	FALSE	untreated	TRUE	TRUE	TRUE
BC01	39379.32421875	15	57.05550765991211	17.58683204650879	2.4804558753967285	77.766998291015625	8.10666561126709	4.028722286224365	119.4843978881836	91.15177154541016	18.791973114013672	6.9306206703186035	6.120100498199463	63.29463195800781	0.12669356167316437	140.47410583496094	0	59.345970153808594	149.55784606933594	204.0882568359375	L260	FALSE	FALSE	untreated	TRUE	FALSE	FALSE
BC01	39415.71484375	14	159.0967559814453	62.66053771972656	2.275700092315674	21.71991729736328	6.46910285949707	2.8753890991210938	7.255168437957764	20.8907527923584	13.220450401306152	0	0	1.1995885372161865	0.0550093837082386	1.0136553049087524	1.5906715393066406	308.51483154296875	563.0302734375	681.20611572265625	L260	FALSE	FALSE	untreated	TRUE	TRUE	TRUE
BC01	39638.15234375	13	88.63996124267578	44.18868637084961	1.8101677894592285	76.97166442871094	9.516681671142578	1.1394641399383545	55.82887268066406	87.48323059082031	20.021883010864258	8.022980690002441	3.091855049133301	15.19254207611084	0.4962659776210785	0	1.058836579322815	100.90062713623047	212.72413635253906	333.6655578613281	L260	FALSE	FALSE	untreated	TRUE	TRUE	TRUE
BC01	39946.49609375	15	209.24923706054688	69.07588958740234	4.689576625823975	128.97247314453125	1.9091497659683228	7.281497955322266	97.44495391845703	185.03118896484375	108.38221740722656	25.837413787841797	3.904939889907837	263.1341552734375	0.10819313675165176	0.8584451675415039	0.28673428297042847	208.0386199951172	404.5577392578125	494.0551452636719	L260	FALSE	FALSE	untreated	TRUE	TRUE	TRUE
BC01	40028.26953125	15	93.82149505615234	59.758487701416016	4.345696449279785	8.998746871948242	2.323350667953491	3.145338296890259	24.387619018554688	7.33781099319458	11.410310745239258	2.9261600971221924	0.13782036304473877	6.266847133636475	3.084818124771118	1.1142233610153198	0.5442904233932495	226.05172729492188	400.6829833984375	522.2659912109375	L260	FALSE	FALSE	untreated	TRUE	TRUE	TRUE
BC01	40327.65625	12	133.2132110595703	67.78495025634766	3.8832223415374756	437.0604248046875	19.885961532592773	13.559924125671387	177.01515197753906	91.72312927246094	0.5923364758491516	8.961371421813965	2.1694164276123047	161.71043395996094	3.3758511543273926	10.816141128540039	0.147157222032547	177.77139282226562	289.3708190917969	246.80706787109375	L260	FALSE	FALSE	untreated	TRUE	TRUE	TRUE
BC01	40330.69140625	15	109.26780700683594	51.79896545410156	5.631930828094482	20.134462356567383	5.889811038970947	7.975022315979004	30.1102352142334	12.15278148651123	19.20123291015625	5.2793731689453125	0	1.054021954536438	0.7444583773612976	0.3358721137046814	0	218.6703643798828	412.0460205078125	427.65283203125	L260	FALSE	FALSE	untreated	TRUE	TRUE	TRUE
BC01	40393.6328125	13	153.07118225097656	37.87840270996094	1.7941018342971802	95.54863739013672	12.250741004943848	2.061420202255249	76.300140380859375	84.00247955322266	32.62776184082031	3.0251381397247314	1.515086054801941	20.438352584838867	1.0518710613250732	0	0.06804289668798447	173.7119903564453	351.5219421386719	282.4847717285156	L260	FALSE	FALSE	untreated	TRUE	TRUE	TRUE
BC01	40401.9140625	12	93.35313415527344	36.999149322509766	4.9150710105896	59.913578033447266	8.730602264404297	5.2926249504089355	50.15085220336914	91.599609375	29.927392959594727	25.07933235168457	0	10.62035846710205	0	0	0.7772114872932434	132.1720428466797	257.2765197753906	463.26678466796875	L260	FALSE	FALSE	untreated	TRUE	TRUE	TRUE
BC01	40416.39453125	16	58.392494201660156	27.98288917541504	1.391331672668457	22.390892028808594	2.670413017272949	1.09913969039917	4.895225524902344	21.526098251342773	7.979610443115234	53.815059661865234	2.484879970550537	1.0598349571228027	1.0000089406967163	1.5216425657272339	3.175253391265869	259.9923095703125	462.3224182128906	1884.4281005859375	L260	FALSE	FALSE	untreated	TRUE	TRUE	TRUE
BC01	40418.3203125	14	79.34528350830078	438.0427551269531	1.894443154335022	16.03563117980957	90.240447998046875	6.0860772132873535	226.86358642578125	23.78170394897461	22.876468658447266	23.685888290405273	3.5786874294281006	23.475154876708984	199.5366668701172	112.38343811035156	2.2978298664093018	406.72393798828125	629.2037353515625	1429.03662109375	L260	FALSE	FALSE	untreated	TRUE	TRUE	TRUE
BC01	40498.046875	16	86.93436431884766	53.76463317871094	3.788604974746704	12.448680877685547	1.897537112236023	12.222504615783691	33.26472854614258	1.2845333814620972	5.506650447845459	4.156289577484131	0.33767327666282654	13.787373542785645	3.164073944091797	4.545581340789795	0.9340728521347046	182.82843017578125	350.9403991699219	338.1737976074219	L260	FALSE	FALSE	untreated	TRUE	TRUE	TRUE
BC01	40619.0625	15	57.31531524658203	110.75077056884766	11.135542869567871	21.261493682861328	6.469245910644531	6.964794635772705	68.6288833618164	7.942671775817871	2.8419196605682373	2.6546552181243896	0.4804629981517792	30.854337692260742	0	14.122288703918457	0.0654822513461113	94.27777099609375	193.7233428955078	583.52044677734375	L260	FALSE	FALSE	untreated	TRUE	TRUE	TRUE
BC01	40911.9921875	15	55.26789474487305	24.852453231811523	5.969554901123047	12.49333667755127	1.8475499153137207	2.910984992980957	14.606546401977539	7.843702793121338	15.3748140335083	2.3819684982299805	0.4041067063808441	1.401969075202942	0.1296570897102356	0.864147424697876	0	121.4382095336914	212.9368438720703	316.55657958984375	L260	FALSE	FALSE	untreated	TRUE	TRUE	TRUE
BC01	41051.9921875	14	255.20460510253906	612.1075439453125	11.979878425598145	45.78121566772461	36.7998046875	16.50148582458496	595.6473388671875	49.26432418823242	5.229108810424805	14.241239547729492	0	122.29608917236328	59.651554107666016	279.5967102050781	3.5996830463409424	344.9155578613281	604.052001953125	548.7928466796875	L260	FALSE	FALSE	untreated	TRUE	TRUE	TRUE
BC01	41097.421875	16	90.28997802734375	444.54766845703125	0.12241972982883453	4.077810764312744	19.208463668823242	2.0113587379455566	196.93116760253906	27.702775955200195	2.424226760864258	12.321158409118652	0	74.77291107177734	1.0940722227096558	16.4686222076416	1.22624671459198	268.5858154296875	549.86065673828125	1338.35888671875	L260	FALSE	FALSE	untreated	TRUE	TRUE	TRUE
BC01	41179.73828125	14	236.71588134765625	236.0259246826172	1.8151774406433105	81.58039093017578	21.905101776123047	15.041854858398438	178.2731475830078	58.90819549560547	44.53801345825195	6.4992594718933105	0	389.24334716796875	0.5899431705474854	0	2.490647554397583	318.38812255859375	585.3692626953125	516.6834716796875	L260	FALSE	FALSE	untreated	TRUE	TRUE	TRUE
BC01	41593.5546875	16	75.79768371582031	34.48508071899414	2.098479747772217	32.86980056762695	58.951316833496094	9.432795524597168	78.89604949951172	56.60834503173828	8.003488540649414	56.59719467163086	6.841808319091797	326.35736083984375	7.143524646759033	965.30029296875	5.521121978759766	218.2434539794922	359.8758850097656	241.8958282470703	L260	FALSE	FALSE	untreated	TRUE	TRUE	TRUE
BC01	41625.0390625	16	174.9965057373047	50.77730178833008	4.715451240539551	21.603662490844727	4.856588840484619	6.728336334228516	15.946784973144531	46.398555755615234	46.51946258544922	0.10912468284368515	1.784044623374939	3.5882925987243652	2.541656494140625	1.768195629119873	0	237.55471801757812	471.912353515625	454.6314392089844	L260	FALSE	FALSE	untreated	TRUE	TRUE	TRUE
BC01	41741.9921875	14	69.0718002319336	98.567474365234375	1.3849656581878662	33.91326141357422	10.182461738586426	5.365835666656494	65.53455352783203	3.7543420791625977	4.827010154724121	3.0802037715911865	0	32.979976654052734	1.4409852027893066	0.6511582732200623	0.11905031651258469	148.2732391357422	315.24481201171875	807.5980224609375	L260	FALSE	FALSE	untreated	TRUE	TRUE	TRUE
BC01	41891.953125	17	38.53937911987305	214.08985900878906	0	238.2015838623047	7.814198017120361	1.8729320764541626	18.272321701049805	3.697329521179199	3.536628007888794	7.373042583465576	0	1.5789536237716675	0	0	2.735788106918335	65.5373306274414	122.6357650756836	341.6562805175781	L260	FALSE	FALSE	untreated	TRUE	TRUE	TRUE
BC01	42047.35546875	16	235.6555938720703	76.4024429321289	2.739259719848633	83.17893981933594	38.56474304199219	3.0531439781188965	39.468624114990234	45.16352081298828	80.26002502441406	0.7507097721099854	3.4354679584503174	14.220378875732422	5.376760005950928	0.6421710252761841	0.4209791421890259	292.5971984863281	552.904296875	737.078369140625	L260	FALSE	FALSE	untreated	TRUE	TRUE	TRUE
BC01	42064.40234375	16	76.6489486694336	36.0673942565918	0.5614103078842163	96.36738586425781	3.8101158142089844	6.627523899078369	18.792898178100586	33.55756759643555	2.697359800338745	8.9495086669921875	1.15911066532135	66.53983306884766	2.512918710708618	1.0419175624847412	0	74.1968765258789	164.80014038085938	273.11383056640625	L260	FALSE	FALSE	untreated	TRUE	TRUE	TRUE
BC01	42182.265625	14	132.364501953125	87.669921875	3.7000131607055664	57.588043212890625	4.581916809082031	6.576859474182129	68.59033203125	99.61601257324219	70.72074127197266	3.0796077251434326	0.6652413606643677	111.6270523071289	3.636383056640625	2.426737070083618	0.7663759589195251	234.4482421875	352.3555603027344	400.58599853515625	L260	FALSE	FALSE	untreated	TRUE	TRUE	TRUE
BC01	42264.03515625	15	52.33561325073242	157.9427490234375	0.41260868310928345	26.647111892700195	0.39355963468551636	0.4150576591491699	17.046438217163086	2.5044572353363037	28.110309600830078	3.880593776702881	2.1218910217285156	9.708117485046387	3.0000407695770264	1.0940786600112915	0	83.53594207763672	117.97604370117188	562.4813232421875	L260	FALSE	FALSE	untreated	TRUE	TRUE	TRUE
BC01	42531.69140625	17	117.74571228027344	243.35067749023438	1.1811243295669556	20.289770126342773	6.8184075355529785	2.661560297012329	238.05210876464844	16.0183162689209	5.891402721405029	5.203555583953857	0.6346316337585449	33.18645477294922	0.512586236000061	37.01300048828125	0.6478298306465149	200.69520568847656	308.4864501953125	847.1292724609375	L260	FALSE	FALSE	untreated	TRUE	TRUE	TRUE
BC01	42855.15625	15	82.95845794677734	29.28165054321289	1.1489779949188232	163.2154541015625	20.87368392944336	1.6869843006134033	154.5604705810547	71.20521545410156	26.574438095092773	14.040421485900879	0.7811058163642883	116.34723663330078	5.181787490844727	10.220050811767578	0	109.31056213378906	198.21182250976562	193.9046173095703	L260	FALSE	FALSE	untreated	TRUE	TRUE	TRUE
BC01	42922.35546875	14	50.08411407470703	138.96923828125	0	133.96067810058594	0	1.7211830615997314	10.331141471862793	6.804567337036133	2.9281091690063477	0.612845242023468	0	3.206364631652832	1.7562434673309326	3.531704902648926	0.829081118106842	100.40591430664062	186.38134765625	191.92233276367188	L260	FALSE	FALSE	untreated	TRUE	TRUE	TRUE
BC01	43069.1015625	16	117.18898010253906	74.617645263671875	7.235755443572998	72.130645751953125	1.7819468975067139	6.127259254455566	53.092689514160156	10.847241401672363	36.373085021972656	6.887091636657715	6.368552207946777	15.285337448120117	2.3696646690368652	0	0.19853098690509796	265.0149841308594	494.3133544921875	491.0133361816406	L260	FALSE	FALSE	untreated	TRUE	TRUE	TRUE
BC01	43103.41015625	16	39.99835968017578	118.84159088134766	0.6836249232292175	11.84465503692627	0.7518712282180786	5.025904655456543	37.3246955871582	5.078955173492432	2.3019583225250244	3.3524463176727295	6.277803421020508	23.551002502441406	1.5216732025146484	3.4002907276153564	0	86.15708923339844	139.78048706054688	496.6007995605469	L260	FALSE	FALSE	untreated	TRUE	TRUE	TRUE
BC01	43175.18359375	15	114.54570007324219	86.30375671386719	0.5941088199615479	102.90367126464844	3.0884528160095215	4.195882320404053	89.78947448730469	92.64408111572266	18.684831619262695	11.020930290222168	1.4057996273040771	37.93476486206055	2.0058066844940186	0.14580567181110382	0	127.03802490234375	300.2993469238281	317.9351806640625	L260	FALSE	FALSE	untreated	TRUE	TRUE	TRUE
BC01	43356.70703125	17	66.359893798828125	49.84420394897461	0.6867277026176453	9.503500938415527	0.7999635338783264	4.826303482055664	50.951080322265625	13.060291290283203	1.5530849695205688	1.6680136919021606	1.7318111658096313	6.172639846801758	4.180941581726074	0	0.018934672698378563	167.85653686523438	329.26275634765625	931.0999755859375	L260	FALSE	FALSE	untreated	TRUE	TRUE	TRUE
BC01	43423.62109375	13	143.2479248046875	250.31222534179688	0.32059869170188904	12.576315879821777	15.795153617858887	10.778661727905273	294.3291320800781	32.757991790771484	3.071950912475586	2.49575138092041	2.777606725692749	154.8019256591797	2.2683258056640625	7.025317668914795	0	240.14503479003906	500.54986572265625	920.2969970703125	L260	FALSE	FALSE	untreated	TRUE	TRUE	TRUE
BC01	43425.15625	15	154.59896850585938	92.4778823852539	5.910545825958252	27.812597274780273	7.971736907958984	6.306583404541016	40.9229850769043	51.1192741394043	37.79581832885742	1.5945518016815186	0	32.88963317871094	0.5429175496101379	0.47170165181159973	0	247.12673950195312	451.9866943359375	428.9789123535156	L260	FALSE	FALSE	untreated	TRUE	TRUE	TRUE
BC01	43435.20703125	12	122.95642852783203	36.82231521606445	9.687889099121094	26.93255043029785	0.5152053236961365	1.1430132389068604	14.553643226623535	16.423974990844727	18.790616989135742	10.174138069152832	2.077174425125122	1.6530243158340454	0.34028708934783936	3.0347890853881836	0	190.2882537841797	264.36279296875	394.1414489746094	L260	FALSE	FALSE	untreated	TRUE	TRUE	TRUE
BC01	43903.60546875	14	52.95552062988281	84.35784149169922	0	11.174612998962402	2.6466317176818848	0	31.469310760498047	2.6781914234161377	8.472151756286621	1.7114334106445312	0	6.092700004577637	1.9372698068618774	0.5459278225898743	1.3909907341003418	153.30677795410156	294.5047302246094	658.9930419921875	L260	FALSE	FALSE	untreated	TRUE	TRUE	TRUE
BC01	43907.31640625	16	63.746925354003906	115.65030670166016	0.74394989013671875	12.510169982910156	6.196160316467285	3.3455677032470703	31.42913055419922	6.523541450500488	8.206037521362305	6.029963493347168	0.6989306807518005	19.871383666992188	5.22501277923584	4.082416534423828	0	101.06520080566406	175.5830535888672	598.8165283203125	L260	FALSE	FALSE	untreated	TRUE	TRUE	TRUE
BC01	44312.90234375	14	187.06813049316406	129.2461700439453	3.6585545539855957	100.5780258178711	13.524333953857422	9.177982330322266	132.8149871826172	84.1044921875	109.12638092041016	17.389150619506836	3.217282295227051	94.740509033203125	3.020113468170166	0	0	231.1253662109375	508.3099365234375	503.3701477050781	L260	FALSE	FALSE	untreated	TRUE	TRUE	TRUE
BC01	44400.06640625	14	90.40314483642578	172.100341796875	0.867297887802124	56.513946533203125	3.885263204574585	0	34.42231369018555	4.716598987579346	20.253286361694336	0.09311379492282867	1.1659715175628662	0.6998624205589294	0.7945653796195984	0	0.7521277666091919	120.43790435791016	238.3328857421875	950.93182373046875	L260	FALSE	FALSE	untreated	TRUE	TRUE	TRUE
BC01	45452.421875	14	177.4046630859375	93.89094543457031	9.880273818969727	56.80879211425781	2.7042102813720703	9.289813041687012	21.335378646850586	35.6246337890625	29.837677001953125	3.141556978225708	0.29768502712249756	3.9124841690063477	1.7807433605194092	4.266458511352539	3.4456264972686768	246.40318298339844	455.5650329589844	462.5256042480469	L260	FALSE	FALSE	untreated	TRUE	TRUE	TRUE
BC01	45458.99609375	14	81.48494720458984	245.74349975585938	5.580753803253174	41.57072448730469	18.999670028686523	3.8485169410705566	143.9486846923828	10.303808212280273	7.287169933319092	11.3058500289917	2.8754498958587646	209.5087890625	6.524474620819092	46.653770446777344	0	93.21453857421875	211.71975708007812	681.819091796875	L260	FALSE	FALSE	untreated	TRUE	TRUE	TRUE
BC01	45613.80078125	14	188.07925415039062	146.9412384033203	6.609816551208496	95.22704315185547	28.028396606445312	10.228256225585938	132.20654296875	90.76090240478516	20.486892700195312	6.697196006774902	2.5561680793762207	193.1485595703125	2.1442699432373047	85.19942474365234	0	236.3542022705078	397.23291015625	496.2748107910156	L260	FALSE	FALSE	untreated	TRUE	TRUE	TRUE
BC01	45703.50390625	13	233.35372924804688	187.32009887695312	5.680653095245361	49.396060943603516	27.487173080444336	1.4566866159439087	132.50181579589844	23.133996963500977	10.065446853637695	3.964165210723877	1.1746057271957397	23.282621383666992	1.8084619045257568	2.239985227584839	0	315.451171875	579.5975341796875	547.87860107421875	L260	FALSE	FALSE	untreated	TRUE	TRUE	TRUE
BC01	46236.2890625	13	134.84713745117188	108.96343231201172	11.927374839782715	12.176791191101074	7.4371562004089355	2.2112009525299072	75.37431335449219	13.903900146484375	1.3401107788085938	13.735472679138184	0.9182683229446411	73.8418197631836	9.066184997558594	0.7992655634880066	2.2010576725006104	231.4823455810547	404.0152282714844	961.11859130859375	L260	FALSE	FALSE	untreated	TRUE	TRUE	TRUE
BC01	46247.72265625	13	109.79269409179688	107.42403411865234	0.7402317523956299	33.11802291870117	10.662503242492676	6.156816482543945	12.632622718811035	6.321807861328125	1.508490800857544	0.6773025393486023	0.4212839901447296	36.580875396728516	6.62787389755249	2.1038808822631836	0	165.2530517578125	361.8504943847656	837.96319580078125	L260	FALSE	FALSE	untreated	TRUE	TRUE	TRUE
BC01	46248.80078125	15	122.73139190673828	79.57441711425781	2.845468521118164	29.16669273376465	6.5697922706604	2.4176547527313232	1.2785073518753052	6.857008934020996	4.84858512878418	5.4736175537109375	0	8.240816116333008	0.7725658416748047	0	0.8951267004013062	246.87127685546875	507.3351745605469	337.119873046875	L260	FALSE	FALSE	untreated	TRUE	TRUE	TRUE
BC01	46285.1171875	14	138.04071044921875	31.39137077331543	7.0995941162109375	13.530956268310547	0.374409019947052	2.2974157333374023	15.343839645385742	30.884765625	12.858827590942383	9.832530975341797	2.118485689163208	6.9994964599609375	4.359226226806641	4.036297798156738	3.755995750427246	114.4478759765625	214.04075622558594	254.1681671142578	L260	FALSE	FALSE	untreated	TRUE	TRUE	TRUE
BC01	46431.640625	14	93.79894256591797	55.27178192138672	8.170244216918945	15.93127155303955	13.342911720275879	10.109861373901367	18.915342330932617	13.021519660949707	31.47751808166504	0.6387344002723694	6.023430347442627	25.853275299072266	7.209405422210693	2.468163251876831	1.427510380744934	140.61305236816406	293.1846923828125	355.2216491699219	L260	FALSE	FALSE	untreated	TRUE	TRUE	TRUE
BC01	46981.57421875	15	98.17975616455078	473.0711975097656	1.2819448709487915	10.559223175048828	8.753851890563965	4.4419636726379395	183.79283142089844	17.111000061035156	8.602326393127441	13.945059776306152	3.685845136642456	2.9419147968292236	0.3380734920501709	5.3250627517700195	0.16709654033184052	220.25767517089844	358.5938720703125	1388.970703125	L260	FALSE	FALSE	untreated	TRUE	TRUE	TRUE
BC01	47195.65234375	14	123.77336120605469	59.17196273803711	5.0672760009765625	45.62915802001953	1.0115342140197754	9.938237190246582	33.4709358215332	10.505937576293945	12.206216812133789	2.4915623664855957	0.10362299531698227	2.089118719100952	1.6229249238967896	0	3.542477607727051	240.859619140625	477.1166687011719	388.4576110839844	L260	FALSE	FALSE	untreated	TRUE	TRUE	TRUE
BC01	47236.1328125	14	99.9520034790039	83.96281433105469	5.328031539916992	56.4360466003418	7.440966606140137	0.8864744305610657	92.72283172607422	10.806601524353027	13.342314720153809	9.314887046813965	0.12563937902450562	17.39258575439453	0	4.348132610321045	0.6215305328369141	92.44819641113281	212.5916748046875	286.39642333984375	L260	FALSE	FALSE	untreated	TRUE	TRUE	TRUE
BC01	47353.59375	14	126.94029998779297	25.874086380004883	0	130.89984130859375	4.104857444763184	1.4746953248977661	81.02429962158203	107.24057006835938	21.68328285217285	0.10300224274396896	3.839667797088623	47.184818267822266	10.675048828125	0.5754759907722473	0.042968422174453735	135.76571655273438	220.9008026123047	584.8187255859375	L260	FALSE	FALSE	untreated	TRUE	TRUE	TRUE
BC01	47354.07421875	13	104.91482543945312	52.61289596557617	9.433755874633789	39.83755874633789	7.960265159606934	5.071516036987305	11.547782897949219	6.806807518005371	4.764317035675049	5.143280982971191	0	4.910675048828125	1.0971109867095947	2.45572829246521	0	159.80625915527344	234.86265563964844	190.5325927734375	L260	FALSE	FALSE	untreated	TRUE	TRUE	TRUE
BC01	47455.05078125	16	132.82701110839844	75.6902084350586	4.718331813812256	60.141361236572266	4.013492107391357	7.468449115753174	14.324715614318848	19.107608795166016	29.44266128540039	9.543585777282715	0.40890297293663025	5.188166618347168	0.022798605263233185	0	0.7013516426086426	160.30612182617188	272.3858642578125	228.96559143066406	L260	FALSE	FALSE	untreated	TRUE	TRUE	TRUE
BC01	47503.7890625	14	140.6348876953125	176.38214111328125	0.7486222386360168	83.5652847290039	4.9803619384765625	4.433671474456787	101.28848266601562	13.225674629211426	5.365138530731201	1.0357117652893066	0.4761263132095337	18.437097549438477	3.6681270599365234	1.0829452276229858	0.34796205163002014	142.6398162841797	342.53192138671875	525.89044189453125	L260	FALSE	FALSE	untreated	TRUE	TRUE	TRUE
BC01	47561.33984375	13	127.95860290527344	49.414554595947266	0.37884730100631714	70.60298156738281	7.295029640197754	4.318704605102539	27.327125549316406	107.38502502441406	23.70953941345215	13.462119102478027	0	2.1614022254943848	0.9110866189002991	0.2546235918998718	1.4956096410751343	227.58526611328125	373.6070861816406	450.9636535644531	L260	FALSE	FALSE	untreated	TRUE	TRUE	TRUE
BC01	47847.16015625	14	59.84055709838867	102.56195068359375	1.4773331880569458	19.53251838684082	10.225074768066406	3.4522323608398438	54.898624420166016	11.620892524719238	3.0375778675079346	10.068075180053711	0	33.0042724609375	1.884178876876831	2.4576330184936523	0	146.60397338867188	255.46255493164062	608.26507568359375	L260	FALSE	FALSE	untreated	TRUE	TRUE	TRUE
BC01	48073.73828125	13	249.77774047851562	152.5569305419922	1.8634699583053589	137.7945556640625	0.09094240516424179	7.725945472717285	169.94876098632812	136.41392517089844	18.527212142944336	0.5580237507820129	0.55835723876953125	238.90536499023438	1.411460518836975	12.455763816833496	0	275.9091491699219	585.16619873046875	763.95751953125	L260	FALSE	FALSE	untreated	TRUE	TRUE	TRUE
BC01	48089.5703125	15	151.8218994140625	153.7456512451172	3.9962551593780518	46.17387390136719	29.16888999938965	4.740539073944092	133.1337432861328	12.8196382522583	19.12799835205078	4.341322898864746	0	16.739654541015625	8.918320655822754	33.772159576416016	0	183.13589477539062	324.7816162109375	585.603515625	L260	FALSE	FALSE	untreated	TRUE	TRUE	TRUE
BC01	48120.83203125	15	110.76500701904297	113.35736846923828	8.900851249694824	41.3598747253418	21.017852783203125	1.4065117835998535	105.7529067993164	17.627347946166992	47.193870544433594	13.287622451782227	0	118.3480453491211	0.4029628336429596	0.14823032915592194	0.3674823045730591	208.41897583007812	460.1070861816406	416.8601989746094	L260	FALSE	FALSE	untreated	TRUE	TRUE	TRUE
BC01	48460.92578125	14	86.39534759521484	295.13287353515625	1.5717600584030151	7.809218883514404	23.02058982849121	1.3382233381271362	193.32960510253906	6.496074199676514	5.1952924728393555	10.392995834350586	0.3290781080722809	53.18303298950195	0.09119627624750137	0.7521573901176453	5.497470378875732	145.06350708007812	354.9716491699219	995.7974853515625	L260	FALSE	FALSE	untreated	TRUE	TRUE	TRUE
BC01	48758.64453125	15	87.63533782958984	29.942827224731445	2.113953113555908	204.18357849121094	10.152324676513672	2.2011733055114746	34.235660552978516	71.26832580566406	3.9233813285827637	4.4192728996276855	0	51.26809310913086	1.31533682346344	1.7332098484039307	0	167.05612182617188	316.8527526855469	288.7727355957031	L260	FALSE	FALSE	untreated	TRUE	TRUE	TRUE
BC01	48778.73828125	15	105.9371109008789	130.7826690673828	3.0300939083099365	28.808216094970703	0.20080626010894775	0.738436758518219	194.58872985839844	23.126482009887695	11.923992156982422	0.8254673480987549	0	41.8147087097168	2.5025060176849365	6.6349992752075195	0.5408934950828552	218.39097595214844	342.50555419921875	831.40948486328125	L260	FALSE	FALSE	untreated	TRUE	TRUE	TRUE
BC01	48781.9921875	15	90.5649185180664	51.64664077758789	1.2784545421600342	9.828580856323242	4.805427551269531	5.39802885055542	33.4832649230957	12.297082901000977	5.5193190574646	3.7344956398010254	0.6241468191146851	21.458690643310547	0	0	0	140.8741912841797	259.6859436035156	398.34185791015625	L260	FALSE	FALSE	untreated	TRUE	TRUE	TRUE
BC01	48966.19921875	16	8.909134864807129	29.63117218017578	1.1977674961090088	4.117997646331787	3.0203850269317627	0	4.954549789428711	0.3896220326423645	3.2562873363494873	0.06408242881298065	2.74629545211792	1.3001420497894287	2.9721217155456543	0	0	60.77480697631836	138.75350952148438	443.9569091796875	L260	FALSE	FALSE	untreated	TRUE	TRUE	TRUE
BC01	49087.43359375	14	123.9159927368164	79.88716125488281	3.33823299407959	53.243839263916016	0.7345855236053467	12.693380355834961	42.07746505737305	20.41343116760254	32.351261138916016	3.361121416091919	0	10.986273765563965	0.6073790192604065	0	1.5336862802505493	151.2646484375	352.8788146972656	679.771728515625	L260	FALSE	FALSE	untreated	TRUE	TRUE	TRUE
BC01	49288.50390625	15	106.9264907836914	104.25373077392578	3.309786081314087	38.33134460449219	5.181743144989014	5.135132312774658	65.508270263671875	15.312307357788086	8.137640953063965	2.8064463138580322	5.025683879852295	15.825841903686523	0	0.7817527651786804	0	151.68423461914062	318.74267578125	1030.595947265625	L260	FALSE	FALSE	untreated	TRUE	TRUE	TRUE
BC01	49324.66015625	14	210.81118774414062	75.909637451171875	8.351813316345215	101.11322021484375	37.75839614868164	1.8071527481079102	107.31832885742188	81.33294677734375	46.730464935302734	44.386138916015625	23.322412490844727	612.090576171875	4.011382102966309	25.041248321533203	0	287.938720703125	426.8427429199219	530.2384033203125	L260	FALSE	FALSE	untreated	TRUE	TRUE	TRUE
BC01	49325.65234375	13	72.11405181884766	301.516357421875	1.7888846397399902	17.11794090270996	5.376658916473389	0.4751129448413849	10.867528915405273	11.471720695495605	2.9201197624206543	13.276313781738281	0.034652337431907654	2.2903826236724854	0	0	0.26064592599868774	240.04592895507812	427.2228088378906	1784.5712890625	L260	FALSE	FALSE	untreated	TRUE	TRUE	TRUE
BC01	49485.71484375	14	137.19834899902344	77.11934661865234	5.421821594238281	21.640968322753906	2.8481605052948	6.074832439422607	34.54580307006836	13.401195526123047	3.5762853622436523	9.732649803161621	0.4260439872741699	14.631300926208496	1.5779439210891724	0.04015893489122391	0	175.7101593017578	375.19366455078125	840.448974609375	L260	FALSE	FALSE	untreated	TRUE	TRUE	TRUE
BC01	49834.81640625	14	92.23043060302734	168.86619567871094	0	18.677343368530273	31.478788375854492	4.55635929107666	70.82102966308594	10.441774368286133	6.356969833374023	6.79578161239624	1.2126513719558716	33.05109786987305	0.2591109275817871	20.14670753479004	0	201.05772399902344	333.4635009765625	924.24420166015625	L260	FALSE	FALSE	untreated	TRUE	TRUE	TRUE
BC01	49861.6015625	16	96.86979675292969	44.60728454589844	2.8396568298339844	19.813100814819336	0.8260579109191895	3.7220935821533203	25.15970802307129	16.169160842895508	16.415748596191406	3.4255101680755615	0	3.654831886291504	0	1.2924236059188843	0.6435642242431641	199.54837036132812	331.6679382324219	833.6207275390625	L260	FALSE	FALSE	untreated	TRUE	TRUE	TRUE
BC01	50285.546875	14	124.33594512939453	136.872802734375	5.332964897155762	47.50792694091797	15.747974395751953	7.6557793617248535	91.68269348144531	50.92354202270508	6.9746527671813965	7.611807346343994	2.8687164783477783	72.2397232055664	1.7480183839797974	0	0.42940112948417664	265.2678527832031	463.31829833984375	505.0922546386719	L260	FALSE	FALSE	untreated	TRUE	TRUE	TRUE
BC01	50416.16015625	14	170.11135864257812	69.42913055419922	8.954350471496582	36.28846740722656	3.217275619506836	6.52087926864624	12.573209762573242	29.66521644592285	15.821301460266113	2.955610752105713	0	4.987200736999512	5.944228649139404	0.6430832147598267	0.9013923406600952	281.39971923828125	489.2994689941406	626.3037109375	L260	FALSE	FALSE	untreated	TRUE	TRUE	TRUE
BC01	50558.76171875	16	92.331817626953125	135.2045440673828	1.4812970161437988	35.37033462524414	3.8841400146484375	3.5193474292755127	140.21791076660156	7.985813617706299	6.29656982421875	6.303930282592773	0	16.247068405151367	0.5703772306442261	0	0.056587547063827515	160.7648468017578	272.53076171875	752.6180419921875	L260	FALSE	FALSE	untreated	TRUE	TRUE	TRUE
BC01	50616.76953125	14	105.69535064697266	112.84699249267578	1.0025242567062378	16.45924186706543	3.813304901123047	7.530637264251709	10.22265338897705	3.662179708480835	2.455082654953003	5.6542439460754395	0	7.837862968444824	0.4506279230117798	1.9916586875915527	2.394148111343384	207.2745361328125	349.3812561035156	662.63861083984375	L260	FALSE	FALSE	untreated	TRUE	TRUE	TRUE
BC01	50680.44140625	16	13.289854049682617	12.205404281616211	0.7591004371643066	0.44311147928237915	3.2764389514923096	0	7.399662971496582	0	5.03569221496582	0	0	8.790447235107422	1.8146599531173706	0	0	26.185510635375977	51.389652252197266	81.88997650146484	L260	FALSE	FALSE	untreated	TRUE	FALSE	FALSE
BC01	50907.91796875	14	247.3732452392578	108.85210418701172	5.69191312789917	65.74080657958984	18.718387603759766	13.557995796203613	17.88134002685547	44.716705322265625	29.7059383392334	11.038402557373047	1.36934232711792	15.073480606079102	2.4312424659729004	1.3174148797988892	0.23300063610076904	339.7340087890625	514.73919677734375	491.1396484375	L260	FALSE	FALSE	untreated	TRUE	TRUE	TRUE
BC01	50929.77734375	14	153.48233032226562	201.36949157714844	7.262863636016846	38.81813049316406	43.3753776550293	19.06886100769043	144.99000549316406	15.481989860534668	10.8359956741333	6.5374321937561035	1.665717363357544	145.20350646972656	5.807764530181885	34.889060974121094	0	455.77154541015625	761.63165283203125	561.00323486328125	L260	FALSE	FALSE	untreated	TRUE	TRUE	TRUE
BC01	50983.17578125	13	118.3081283569336	36.19670867919922	1.5545923709869385	91.15904998779297	13.911285400390625	4.118147850036621	77.45280456542969	45.56869125366211	39.58442687988281	23.125999450683594	8.963569641113281	44.80086898803711	1.348028302192688	3.3949382305145264	1.987411618232727	202.38426208496094	382.43505859375	430.8194274902344	L260	FALSE	FALSE	untreated	TRUE	TRUE	TRUE
BC01	51158.3203125	14	123.82402801513672	64.58687591552734	1.91952383518219	7.726742744445801	5.3422651290893555	8.223034858703613	8.430096626281738	17.094667434692383	56.3082389831543	12.502676963806152	8.169700622558594	0	0.7954424619674683	0	0	395.9450378417969	725.9805908203125	984.319580078125	L260	FALSE	FALSE	untreated	TRUE	TRUE	TRUE
BC01	51353.8671875	15	53.241477966308594	161.3032684326172	0.2165984809398651	85.79889678955078	0.24175146222114563	1.7573249340057373	2.5769448280334473	17.735042572021484	2.775909900665283	5.214418411254883	0	2.6356730461120605	0	0	0.10836648941040039	169.7120361328125	361.9958190917969	1508.9886474609375	L260	FALSE	FALSE	untreated	TRUE	TRUE	TRUE
BC01	51414.66015625	14	82.99067687988281	95.5944595336914	1.5686702728271484	14.022778511047363	1.0140715837478638	1.0740619897842407	47.681060791015625	8.31740665435791	2.114492893218994	1.3152650594711304	0.37874361872673035	7.471532344818115	5.546010494232178	3.004359245300293	1.0748728513717651	233.21408081054688	367.6995544433594	975.93896484375	L260	FALSE	FALSE	untreated	TRUE	TRUE	TRUE
BC01	51444.58203125	15	73.45775604248047	49.01048278808594	0	18.53633689880371	3.40218186378479	3.4799184799194336	35.49784469604492	7.91234016418457	5.824740409851074	7.598371505737305	4.612904071807861	35.6036491394043	2.1788158416748047	2.3606479167938232	0.641586422920227	152.8238067626953	323.5361633300781	381.32781982421875	L260	FALSE	FALSE	untreated	TRUE	TRUE	TRUE
BC01	51447.0703125	16	132.797119140625	92.634307861328125	4.672800540924072	28.946508407592773	1.1646772623062134	8.699831008911133	37.41567611694336	42.512020111083984	45.410701751708984	8.037397384643555	2.3770458698272705	83.19352722167969	4.765426158905029	0	1.0579456090927124	140.14242553710938	302.5328369140625	437.9927062988281	L260	FALSE	FALSE	untreated	TRUE	TRUE	TRUE
BC01	51455.8203125	13	91.32930755615234	40.74456024169922	1.7058416604995728	458.5416259765625	12.254343032836914	7.016549587249756	57.13517761230469	37.71909713745117	2.6350669860839844	2.528158187866211	15.891796112060547	39.62545394897461	1.6126161813735962	0.22278860211372375	0	138.45785522460938	205.5603485107422	251.86849975585938	L260	FALSE	FALSE	untreated	TRUE	TRUE	TRUE
BC01	51664.81640625	12	116.15664672851562	69.316436767578125	3.4414241313934326	15.845746994018555	3.9620180130004883	2.118053913116455	12.499176979064941	21.173738479614258	15.333808898925781	1.5368157625198364	0	15.179040908813477	5.190824031829834	3.1116092205047607	0	154.49884033203125	259.5845642089844	381.86871337890625	L260	FALSE	FALSE	untreated	TRUE	TRUE	TRUE
BC01	51733.73828125	13	79.48565673828125	128.3034210205078	0.26046106219291687	96.22473907470703	1.2531615495681763	5.999098777770996	98.30474090576172	18.866863250732422	25.947612762451172	0	3.2110326290130615	32.77183151245117	0.3962320387363434	0	0	224.0911102294922	367.5342712402344	556.9888916015625	L260	FALSE	FALSE	untreated	TRUE	TRUE	TRUE
BC01	51790.390625	15	102.69266510009766	41.63035583496094	4.481720447540283	42.23163986206055	7.5615949630737305	5.6990132331848145	17.099735260009766	7.5869550704956055	40.96747589111328	0.21166692674160004	1.8932621479034424	12.328409194946289	0.9404267072677612	4.407500267028809	0	126.77227020263672	249.26901245117188	353.7845153808594	L260	FALSE	FALSE	untreated	TRUE	TRUE	TRUE
BC01	51826.9140625	15	129.50994873046875	161.30975341796875	1.491462230682373	13.864265441894531	19.082958221435547	10.63864803314209	71.28717041015625	9.745465278625488	4.938781261444092	7.430862903594971	1.5443801879882812	42.240516662597656	21.780454635620117	27.939741134643555	0.12435106188058853	276.3183288574219	496.4371643066406	733.5499267578125	L260	FALSE	FALSE	untreated	TRUE	TRUE	TRUE
BC01	51845.6640625	15	105.74242401123047	66.86940002441406	7.832271575927734	30.50153160095215	9.590574264526367	8.61230182647705	23.311002731323242	19.165233612060547	16.665319442749023	1.7555122375488281	0	80.72586822509766	3.1761889457702637	0	0	155.93740844726562	341.4911193847656	350.55169677734375	L260	FALSE	FALSE	untreated	TRUE	TRUE	TRUE
BC01	51850.49609375	14	118.48448181152344	104.35749053955078	2.8580188751220703	44.284236907958984	5.47930908203125	12.81014633178711	90.60675811767578	12.292858123779297	25.36428451538086	3.9636006355285645	11.722631454467773	51.116004943847656	0.345528244972229	1.1276675462722778	0	234.18661499023438	334.65582275390625	500.76953125	L260	FALSE	FALSE	untreated	TRUE	TRUE	TRUE
BC01	51936.640625	14	203.84689331054688	78.1554946899414	14.076560974121094	50.3361930847168	26.441320419311523	15.75452995300293	69.09589385986328	89.9122085571289	85.25653839111328	45.38995361328125	51.810699462890625	416.45709228515625	1.5752681493759155	217.9242706298828	1.3286824226379395	228.8509521484375	430.40899658203125	566.998046875	L260	FALSE	FALSE	untreated	TRUE	TRUE	TRUE
BC01	52079.05078125	16	79.99663543701172	385.23486328125	0	17.62099266052246	2.6591577529907227	3.624959707260132	246.78567504882812	5.832327365875244	0.5248140692710876	6.0511369705200195	1.180500864982605	26.547508239746094	0.9170433282852173	23.441041946411133	0.08363430202007294	177.2610626220703	333.0433349609375	1068.5526123046875	L260	FALSE	FALSE	untreated	TRUE	TRUE	TRUE
BC01	52249.32421875	14	115.50497436523438	82.90450286865234	4.061288356781006	63.73371887207031	8.387908935546875	3.6994316577911377	35.58429718017578	9.908088684082031	35.5584831237793	14.150015830993652	2.0484812259674072	87.48725891113281	1.9153454303741455	0.3661011755466461	0.38879260420799255	119.35249328613281	286.7997741699219	307.1136169433594	L260	FALSE	FALSE	untreated	TRUE	TRUE	TRUE
BC01	52388.28125	14	87.40217590332031	149.4662628173828	3.8547115325927734	17.47122573852539	4.002153396606445	1.9840357303619385	134.17169189453125	13.208765029907227	4.9089860916137695	4.1943745613098145	0	18.258453369140625	2.6775052547454834	9.403768539428711	1.5835381746292114	188.9611053466797	269.9483642578125	560.2906494140625	L260	FALSE	FALSE	untreated	TRUE	TRUE	TRUE
BC01	52429.77734375	17	163.4895477294922	35.53303909301758	3.394436836242676	40.678043365478516	7.642150402069092	9.977519035339355	54.395843505859375	34.52536392211914	27.42278289794922	4.734885215759277	1.4898160696029663	2.6151669025421143	0.18469060957431793	0.5515366196632385	0	235.39161682128906	466.1602478027344	418.4324951171875	L260	FALSE	FALSE	untreated	TRUE	TRUE	TRUE
BC01	52637.55078125	14	187.94091796875	347.9166564941406	2.4189367294311523	102.9542236328125	49.822330474853516	7.236392974853516	343.6803894042969	29.85315704345703	3.5429420471191406	7.4594645500183105	8.507692337036133	834.23590087890625	5.274683475494385	1.1735610961914062	0.9860090613365173	255.40399169921875	495.4349365234375	444.8433837890625	L260	FALSE	FALSE	untreated	TRUE	TRUE	TRUE
BC01	52720.59765625	13	89.5293960571289	510.5765075683594	1.0629805326461792	64.35526275634766	0.9968891739845276	4.610004425048828	29.845569610595703	20.946605682373047	15.356449127197266	31.484724044799805	0.6649287343025208	5.053982734680176	2.8648605346679688	0	0	203.86318969726562	340.744140625	1585.832275390625	L260	FALSE	FALSE	untreated	TRUE	TRUE	TRUE
BC01	52731.2890625	14	95.07855987548828	24.037796020507812	9.871533393859863	69.73158264160156	50.543209075927734	5.1998820304870605	102.27530670166016	45.46292495727539	3.4467761516571045	25.765539169311523	0.5114876627922058	453.57562255859375	6.487329006195068	528.9139404296875	7.295247554779053	220.6474609375	468.2388000488281	459.8629455566406	L260	FALSE	FALSE	untreated	TRUE	TRUE	TRUE
BC01	52786.98046875	15	140.48587036132812	123.82272338867188	4.9719038009643555	39.98619079589844	6.501995086669922	7.005395889282227	54.671836853027344	12.717293739318848	4.525269985198975	2.185458183288574	0	30.481544494628906	3.646620273590088	0.3944782018661499	0.04723029583692551	238.4539031982422	497.3353576660156	1076.1524658203125	L260	FALSE	FALSE	untreated	TRUE	TRUE	TRUE
BC01	52799.67578125	14	158.60296630859375	48.582855224609375	0.7807580828666687	80.6718978881836	102.67142486572266	5.750066757202148	219.44921875	51.495418548583984	9.617199897766113	31.87830352783203	0.4673841595649719	331.80523681640625	3.8658244609832764	799.289306640625	19.512224197387695	342.74444580078125	654.0736083984375	734.6688232421875	L260	FALSE	FALSE	untreated	TRUE	TRUE	TRUE
BC01	52880.98828125	13	22.119625091552734	472.78411865234375	0.8092852234840393	16.609905242919922	7.394867420196533	0.7875143885612488	1.2000722885131836	14.455318450927734	0	1.9409799575805664	0.6695082187652588	2.8113672733306885	0	0	0	206.01231384277344	435.20806884765625	1089.38916015625	L260	FALSE	FALSE	untreated	TRUE	TRUE	TRUE
BC01	52976.39453125	14	116.43580627441406	56.66413116455078	4.527660369873047	11.070306777954102	14.067541122436523	8.469463348388672	10.774670600891113	16.891786575317383	1.836746335029602	0.7222087383270264	0	11.494543075561523	0.2745215892791748	2.3502628803253174	3.341228723526001	142.62611389160156	270.5503234863281	442.1485595703125	L260	FALSE	FALSE	untreated	TRUE	TRUE	TRUE
BC01	53139.11328125	18	93.89871978759766	166.38954162597656	2.4450924396514893	28.235387802124023	3.1324713230133057	0.7137295603752136	29.094755172729492	2.1986243724823	17.652597427368164	0.39791950583457947	0	0.25313419103622437	0	0	0.6134868860244751	199.2955322265625	377.6936340332031	1386.3756103515625	L260	FALSE	FALSE	untreated	TRUE	FALSE	TRUE
BC01	53170.05078125	15	239.87979125976562	93.28264617919922	5.886277198791504	143.315185546875	34.66628646850586	2.012666702270508	70.718048095703125	128.770751953125	15.37584400177002	31.168367385864258	9.65869426727295	46.67842102050781	1.1464178562164307	8.246650695800781	0.17374050617218018	288.3562927246094	627.88055419921875	526.86248779296875	L260	FALSE	FALSE	untreated	TRUE	TRUE	TRUE
BC01	53180.9375	13	77.16358947753906	112.66077423095703	6.292177200317383	11.607645034790039	19.9293270111084	2.5856292247772217	34.23421859741211	9.265654563903809	2.798966407775879	8.560469627380371	0	63.39973831176758	8.838658332824707	3.3264615535736084	0	210.0364990234375	327.53814697265625	940.24407958984375	L260	FALSE	FALSE	untreated	TRUE	TRUE	TRUE
BC01	53200.8203125	13	71.58558654785156	181.27920532226562	0.19209669530391693	2.1422674655914307	3.4435346126556396	0	32.793331146240234	6.92021369934082	8.870017051696777	4.425017833709717	0.9930903911590576	4.530014991760254	0.4209425747394562	0	0	103.41850280761719	232.09437561035156	533.1207275390625	L260	FALSE	FALSE	untreated	TRUE	TRUE	TRUE
BC01	53650.5859375	14	110.05443572998047	106.9778060913086	0.9299002289772034	19.090639114379883	7.357188701629639	0	65.67729187011719	14.025813102722168	4.55324649810791	4.379486560821533	7.392141819000244	40.37520980834961	6.268728256225586	5.91940975189209	0	192.91534423828125	371.7040100097656	855.4097900390625	L260	FALSE	FALSE	untreated	TRUE	TRUE	TRUE
BC01	53717.37109375	15	40.95927810668945	65.90258026123047	0	12.834090232849121	5.249853610992432	1.3188554048538208	27.032079696655273	5.253846645355225	0	1.0060575008392334	0	23.045686721801758	3.5502822399139404	7.728598117828369	0	155.78082275390625	292.7984619140625	555.56463623046875	L260	FALSE	FALSE	untreated	TRUE	TRUE	TRUE
BC01	53913.7890625	15	179.06564331054688	95.38740539550781	0.05528852716088295	71.25191497802734	8.710855484008789	11.751519203186035	136.7887725830078	70.27556610107422	36.290863037109375	0.653218150138855	0.9742578864097595	183.58018493652344	5.046724319458008	38.762969970703125	0.22834652662277222	151.64657592773438	302.6085205078125	327.0564880371094	L260	FALSE	FALSE	untreated	TRUE	TRUE	TRUE
BC01	54245.51953125	14	118.76591491699219	26.75457191467285	4.118481159210205	83.82268524169922	7.200311183929443	8.282936096191406	59.20705032348633	76.8284683227539	19.5532283782959	10.810235023498535	1.3431382179260254	21.514469146728516	0.03820928931236267	62.745792388916016	0.23122817277908325	107.65087127685547	209.61105346679688	253.1913299560547	L260	FALSE	FALSE	untreated	TRUE	TRUE	TRUE
BC01	54342.76171875	14	92.422332763671875	24.82884979248047	2.150223731994629	9.982807159423828	4.396791458129883	2.2446630001068115	10.301907539367676	6.513704776763916	2.477135181427002	0.16647936403751373	0.9863644242286682	0.5007079839706421	2.6373348236083984	1.2587116956710815	0.13355752825737	125.48702239990234	272.3468322753906	375.3956298828125	L260	FALSE	FALSE	untreated	TRUE	TRUE	TRUE
BC01	54410.1171875	15	146.5727996826172	712.3291015625	3.45113205909729	29.321243286132812	31.43709945678711	12.401010513305664	409.31646728515625	42.383567810058594	3.295236587524414	13.407989501953125	0.670316755771637	217.42027282714844	6.045605659484863	93.43128204345703	0.46069127321243286	355.3550720214844	686.8392333984375	1473.2110595703125	L260	FALSE	FALSE	untreated	TRUE	TRUE	TRUE
BC01	54665.859375	13	66.384674072265625	49.74565887451172	1.3197081089019775	44.96500778198242	2.0136280059814453	4.432012557983398	36.247802734375	27.43923568725586	6.89901876449585	3.1692988872528076	3.384470224380493	57.8416633605957	0	1.0463515520095825	0	114.53421783447266	236.4455108642578	410.5713806152344	L260	FALSE	FALSE	untreated	TRUE	TRUE	TRUE
BC01	54908.11328125	15	62.377498626708984	63.127201080322266	2.6003785133361816	615.34490966796875	3.768415689468384	2.5199482440948486	4.715667724609375	52.525726318359375	23.119482040405273	0	1.322407603263855	0	0.33810412883758545	0	0	104.2449722290039	206.45045471191406	715.94256591796875	L260	FALSE	FALSE	untreated	TRUE	TRUE	TRUE
BC01	54940.46875	14	31.572906494140625	175.74545288085938	0	6.9907917976379395	18.722694396972656	0	30.310070037841797	1.13790762424469	1.0648510456085205	0	2.3647336959838867	6.9595160484313965	18.389360427856445	60.881805419921875	0.4734583795070648	58.45908737182617	150.6962127685547	477.08837890625	L260	FALSE	FALSE	untreated	TRUE	FALSE	FALSE
BC01	55138.83984375	15	167.926513671875	71.97859191894531	13.803912162780762	96.223480224609375	9.293158531188965	17.398502349853516	74.7575454711914	97.92290496826172	39.47880935668945	4.40048360824585	3.7813029289245605	112.6628189086914	0	1.6010398864746094	0.8440647125244141	76.172515869140625	186.76365661621094	293.3608093261719	L260	FALSE	FALSE	untreated	TRUE	TRUE	TRUE
BC01	55140.24609375	13	79.00965118408203	166.64688110351562	2.078819990158081	13.00233268737793	23.635486602783203	9.089835166931152	120.4061050415039	5.141725063323975	2.7644548416137695	3.4787278175354004	0.9909699559211731	127.01371765136719	1.8678381443023682	7.679524898529053	1.5695842504501343	193.18963623046875	319.0140075683594	295.17333984375	L260	FALSE	FALSE	untreated	TRUE	TRUE	TRUE
BC01	55173.13671875	14	124.36991882324219	188.3348846435547	3.7952303886413574	24.711862564086914	12.600865364074707	1.010393738746643	91.77263641357422	15.919506072998047	1.68147873878479	8.520071983337402	0	18.845041275024414	1.865463137626648	1.2012637853622437	2.1730551719665527	261.1278076171875	484.1326904296875	1266.4056396484375	L260	FALSE	FALSE	untreated	TRUE	TRUE	TRUE
BC01	55214.83203125	16	73.9521255493164	26.450233459472656	1.2019267082214355	10.944028854370117	1.4641221761703491	0.8721761107444763	10.041979789733887	3.8718812465667725	4.0778703689575195	0	3.2751622200012207	8.128886222839355	0.4300289750099182	2.4769127368927	0	172.4920196533203	235.3681182861328	508.9261779785156	L260	FALSE	FALSE	untreated	TRUE	TRUE	TRUE
BC01	55230.24609375	14	56.363162994384766	89.5934829711914	2.18985915184021	13.751386642456055	1.4449249505996704	0.6335242390632629	1.14573335647583	11.234302520751953	0.8262368440628052	3.494938611984253	1.67311692237854	0.1687406301498413	0.28325530886650085	0	0	157.27734375	233.46279907226562	602.89361572265625	L260	FALSE	FALSE	untreated	TRUE	TRUE	TRUE
BC01	55567.31640625	16	71.45769500732422	102.72764587402344	5.5252227783203125	8.806583404541016	7.136466979980469	3.9276747703552246	69.21355438232422	10.80826187133789	0.6963213682174683	1.128778338432312	0.085254766047000885	20.699726104736328	3.1014668941497803	0.809649646282196	0	123.74906921386719	277.8927001953125	433.5723571777344	L260	FALSE	FALSE	untreated	TRUE	TRUE	TRUE
BC01	55814.4921875	15	72.22391510009766	27.229631423950195	1.712024450302124	71.2542495727539	7.268072128295898	1.933715581893921	69.034942626953125	62.17382049560547	7.9401726722717285	12.828417778015137	0	93.94085693359375	0.5754178762435913	279.2220153808594	0.4056282639503479	110.8525619506836	170.96780395507812	322.81201171875	L260	FALSE	FALSE	untreated	TRUE	TRUE	TRUE
BC01	55883.3203125	15	298.6621398925781	408.4522399902344	4.793693542480469	115.64090728759766	21.67750358581543	8.534229278564453	113.20478057861328	39.37456512451172	14.37594985961914	2.474207639694214	3.885218858718872	28.431127548217773	3.1346867084503174	0	0.3875132203102112	553.39080810546875	1062.869140625	2083.65283203125	L260	FALSE	FALSE	untreated	TRUE	TRUE	TRUE
BC01	56043.19140625	13	64.155914306640625	92.353179931640625	6.391956329345703	7.438880920410156	12.451292037963867	8.033766746520996	88.34844970703125	8.65233039855957	12.929361343383789	3.4428927898406982	3.436328649520874	206.03634643554688	5.5000762939453125	0.36481159925460815	0.0932912826538086	140.4542999267578	262.16461181640625	400.923828125	L260	FALSE	FALSE	untreated	TRUE	TRUE	TRUE
BC01	56340.8984375	14	116.22064971923828	43.7789421081543	10.935850143432617	18.50815200805664	2.3141329288482666	7.054077625274658	19.407283782958984	11.111733436584473	16.633140563964844	5.395486354827881	1.9868972301483154	15.756364822387695	0.7684059739112854	0.2807573080062866	1.1104202270507812	132.55044555664062	273.1336364746094	295.61688232421875	L260	FALSE	FALSE	untreated	TRUE	TRUE	TRUE
BC01	56341.84765625	14	108.9577865600586	105.6828384399414	6.105992317199707	22.472885131835938	9.05555248260498	10.76716423034668	70.97730255126953	5.727941989898682	1.91720712184906	0.062315575778484344	0	11.602283477783203	0.8094934225082397	0	0.7341903448104858	115.62076568603516	229.0166473388672	440.06549072265625	L260	FALSE	FALSE	untreated	TRUE	TRUE	TRUE
BC01	56369.83203125	13	165.71136474609375	50.200035095214844	5.098982810974121	16.024452209472656	2.4045536518096924	12.217093467712402	11.693562507629395	10.621681213378906	5.3726911544799805	2.5390655994415283	0.031640589237213135	0.5931150913238525	0	0.8018594980239868	0	213.85179138183594	511.952392578125	444.1885986328125	L260	FALSE	FALSE	untreated	TRUE	TRUE	TRUE
BC01	56591.9921875	15	73.68632507324219	72.19242858886719	1.7143067121505737	16.14687728881836	4.851525783538818	1.15227472782135	17.92290687561035	6.1976542472839355	1.7714673280715942	5.935161113739014	0	30.445571899414062	1.7938114404678345	0	0.9977937340736389	199.9694366455078	274.52264404296875	433.8149719238281	L260	FALSE	FALSE	untreated	TRUE	TRUE	TRUE
BC01	56663.66015625	15	61.75410842895508	79.72132873535156	1.6056592464447021	37.62071990966797	0.3258534073829651	1.3315433263778687	39.631126403808594	17.760074615478516	10.394949913024902	6.038071155548096	1.1672871112823486	4.143568515777588	0	0	0	159.4647979736328	297.4874572753906	922.60687255859375	L260	FALSE	FALSE	untreated	TRUE	TRUE	TRUE
BC01	56677.91796875	14	87.6899642944336	26.685651779174805	0.692389190196991	31.500015258789062	40.70707321166992	3.1358635425567627	48.723655700683594	22.30528450012207	1.5034899711608887	21.589468002319336	0.26268470287323	272.3765563964844	4.183877944946289	295.45416259765625	0	185.58482360839844	368.4331970214844	503.4407653808594	L260	FALSE	FALSE	untreated	TRUE	TRUE	TRUE
BC01	56805.55859375	13	214.50978088378906	78.07808685302734	2.905195713043213	50.5154914855957	7.241001129150391	5.9866838455200195	39.467262268066406	26.209211349487305	17.728914260864258	1.2121729850769043	0	23.690196990966797	1.2468630075454712	9.095589637756348	3.355254888534546	317.7971496582031	586.94537353515625	448.18267822265625	L260	FALSE	FALSE	untreated	TRUE	TRUE	TRUE
BC01	56893.28125	14	268.3196105957031	1561.287109375	1.7356489896774292	28.0861873626709	1.2391164302825928	4.080433368682861	2.4816393852233887	16.25204849243164	1.9949196577072144	6.302613258361816	3.1734280586242676	0.7957890629768372	0	0	62.092445373535156	373.0952453613281	729.7073974609375	3493.3173828125	L260	FALSE	FALSE	untreated	TRUE	TRUE	TRUE
BC01	56932.5	16	78.61695098876953	148.63900756835938	1.5274077653884888	7.921568870544434	6.861737251281738	2.8242886066436768	71.69258117675781	3.673328399658203	0	0.030969440937042236	0.7288667559623718	41.238224029541016	3.487323522567749	3.126028537750244	0.6771522760391235	180.54005432128906	311.4359436035156	468.1934509277344	L260	FALSE	FALSE	untreated	TRUE	TRUE	TRUE
BC01	56961.25	16	71.668426513671875	267.3738708496094	1.0618058443069458	7.035268783569336	5.515023708343506	4.739264011383057	194.8331756591797	10.439753532409668	10.273966789245605	4.434592247009277	0.5810937881469727	42.184654235839844	3.0923712253570557	1.1387500762939453	0	151.18690490722656	243.64955139160156	522.94012451171875	L260	FALSE	FALSE	untreated	TRUE	TRUE	TRUE
BC01	57067.6171875	14	97.32500457763672	98.67414855957031	11.975432395935059	42.76793670654297	1.2129379510879517	6.595647811889648	37.008384704589844	37.54796600341797	25.911836624145508	12.20633316040039	0.05284472182393074	85.868133544921875	0.9993648529052734	1.6113907098770142	0.3566958010196686	151.55628967285156	265.2718505859375	348.7420959472656	L260	FALSE	FALSE	untreated	TRUE	TRUE	TRUE
BC01	57275.67578125	14	94.63671875	134.30462646484375	0.4983515441417694	74.65589141845703	15.918365478515625	7.9508280754089355	91.11937713623047	47.438262939453125	15.983452796936035	10.04033374786377	0	22.678421020507812	1.420628547668457	0.24815355241298676	0.13864734768867493	253.58863830566406	472.05908203125	613.52764892578125	L260	FALSE	FALSE	untreated	TRUE	TRUE	TRUE
BC01	57386.96484375	13	97.47660827636719	357.87603759765625	1.881954312324524	18.356996536254883	3.8333160877227783	12.10425090789795	204.7407684326172	12.121634483337402	2.7919955253601074	3.403960943222046	3.329395294189453	43.10597610473633	0	11.353102684020996	0.8184481263160706	185.71995544433594	330.0434265136719	880.2479248046875	L260	FALSE	FALSE	untreated	TRUE	TRUE	TRUE
BC01	57408.60546875	14	56.483028411865234	83.87861633300781	4.364311218261719	14.999431610107422	3.1639952659606934	6.076590061187744	30.44031524658203	6.6227617263793945	7.768990516662598	3.0424251556396484	1.2818955183029175	5.423943519592285	1.1761997938156128	0	1.0270967483520508	174.57078552246094	247.69004821777344	728.99273681640625	L260	FALSE	FALSE	untreated	TRUE	TRUE	TRUE
BC01	57426.7578125	13	37.22554016113281	190.591064453125	5.902019023895264	829.67352294921875	0.8731019496917725	3.7214131355285645	3.7876837253570557	20.910381317138672	9.257630348205566	3.2572593688964844	0.5717719793319702	0.12764553725719452	1.563053011894226	0	0	114.0118408203125	249.47364807128906	963.42816162109375	L260	FALSE	FALSE	untreated	TRUE	TRUE	TRUE
BC01	57533.09765625	14	120.35615539550781	290.9737548828125	4.213490962982178	8.440840721130371	3.458017110824585	4.962376594543457	47.73834228515625	13.576005935668945	9.13662338256836	1.1795450448989868	2.3419432640075684	6.422230243682861	0.7497672438621521	0	0	232.75204467773438	463.6441345214844	1518.30419921875	L260	FALSE	FALSE	untreated	TRUE	TRUE	TRUE
BC01	57783.0859375	14	127.90969848632812	209.97389221191406	1.8405450582504272	19.471477508544922	39.21000671386719	4.954120635986328	256.1704406738281	17.518451690673828	16.987478256225586	21.25783348083496	1.4548585414886475	340.2882995605469	2.591766357421875	48.2216682434082	0.7742660045623779	243.23228454589844	506.94073486328125	456.9332275390625	L260	FALSE	FALSE	untreated	TRUE	TRUE	TRUE
BC01	57789.66015625	15	99.01056671142578	33.37949752807617	0.2523292005062103	64.21415710449219	9.482392311096191	4.681162357330322	49.844703674316406	76.98533630371094	15.11180305480957	1.527807593345642	1.0188982486724854	38.71552276611328	4.289275646209717	0.805085301399231	0.8382986783981323	128.9238739013672	226.085693359375	456.29150390625	L260	FALSE	FALSE	untreated	TRUE	TRUE	TRUE
BC01	57856.88671875	14	97.92271423339844	28.434215545654297	0.6657307744026184	69.79048919677734	19.190404891967773	4.097408771514893	85.03400421142578	81.4222640991211	44.50841522216797	0.5673189759254456	0	105.77163696289062	0.21757613122463226	11.495080947875977	1.3017743825912476	188.7358856201172	382.2738952636719	452.69354248046875	L260	FALSE	FALSE	untreated	TRUE	TRUE	TRUE
BC01	57978.19140625	16	93.60784912109375	64.5655288696289	2.2060904502868652	35.67483901977539	3.1167945861816406	4.4752702713012695	66.52864837646484	21.383102416992188	13.441140174865723	4.17717981338501	4.651656627655029	100.5061264038086	2.3647799491882324	0	0	118.7020263671875	241.06785583496094	245.6156463623047	L260	FALSE	FALSE	untreated	TRUE	TRUE	TRUE
BC01	58301.86328125	14	68.46797943115234	141.91896057128906	3.6278674602508545	91.84220886230469	27.814332962036133	5.662046432495117	88.53369140625	10.030022621154785	104.4366683959961	15.14513874053955	0.2266516387462616	69.41719055175781	4.274035930633545	0	0	119.6957778930664	140.53167724609375	252.03146362304688	L260	FALSE	FALSE	untreated	TRUE	TRUE	TRUE
BC01	58336.33984375	15	299.85772705078125	145.38392639160156	7.139891147613525	63.2540397644043	2.6554155349731445	11.288496017456055	43.588218688964844	75.48237609863281	30.398605346679688	8.559281349182129	1.6254574060440063	59.03769302368164	1.7576171159744263	3.3998069763183594	2.6820359230041504	275.3070068359375	482.4155578613281	611.2791748046875	L260	FALSE	FALSE	untreated	TRUE	TRUE	TRUE
BC01	58438.125	13	59.10702133178711	56.74100112915039	9.716157913208008	25.62403678894043	6.4378485679626465	9.1214599609375	50.60504913330078	8.1903533935546875	1.138023853302002	5.8229804039001465	4.815046787261963	19.242591857910156	0	1.8442257642745972	0.48381659388542175	152.92001342773438	236.07546997070312	640.2528076171875	L260	FALSE	FALSE	untreated	TRUE	TRUE	TRUE
BC01	58600.36328125	15	99.12444305419922	92.49543762207031	2.6064648628234863	19.278345108032227	5.029712677001953	0.30606505274772644	78.83211517333984	3.7792255878448486	6.883141994476318	17.122560501098633	0	16.59036636352539	0.6784293055534363	10.96159839630127	0	258.5079345703125	466.1781005859375	733.00848388671875	L260	FALSE	FALSE	untreated	TRUE	TRUE	TRUE
BC01	58694.94921875	14	79.74188232421875	132.56361389160156	4.566348552703857	62.643985748291016	6.251804828643799	10.418861389160156	182.5329132080078	11.132000923156738	28.275901794433594	5.501064300537109	3.271956205368042	297.9332580566406	0	2.7581799030303955	2.3263421058654785	225.20896911621094	457.5235900878906	404.4196472167969	L260	FALSE	FALSE	untreated	TRUE	TRUE	TRUE
BC01	58794.609375	13	102.64665985107422	63.838951110839844	2.6764652729034424	27.62124252319336	9.83495044708252	3.474522113800049	15.451587677001953	6.3516621589660645	9.850274085998535	2.0430352687835693	0	9.687190055847168	1.174790859222412	0.5135969519615173	0	185.51063537597656	349.6500549316406	392.85235595703125	L260	FALSE	FALSE	untreated	TRUE	TRUE	TRUE
BC01	58808.01953125	14	137.163330078125	55.95793914794922	2.379499912261963	102.9283447265625	19.008811950683594	4.733285427093506	24.1769962310791	62.94952392578125	32.30377960205078	14.628033638000488	1.8303968906402588	0.9835999011993408	0.7389387488365173	0	0	188.3387908935547	326.5609130859375	279.5365905761719	L260	FALSE	FALSE	untreated	TRUE	TRUE	TRUE
BC01	58842.04296875	14	74.72693634033203	152.8766326904297	3.608842372894287	97.02125549316406	3.225391149520874	6.624182224273682	9.68372917175293	11.38259506225586	34.88239669799805	8.526728630065918	1.8902950286865234	1.0890969038009644	0	0	0	171.0811004638672	343.73046875	782.3935546875	L260	FALSE	FALSE	untreated	TRUE	TRUE	TRUE
BC01	58989.97265625	14	127.28319549560547	42.55238723754883	3.022589683532715	68.26496124267578	12.447863578796387	5.32296085357666	33.289222717285156	68.51530456542969	27.439342498779297	11.547810554504395	22.05449676513672	9.590465545654297	6.13435173034668	1.6939603090286255	0	91.53126525878906	180.0435333251953	316.6495361328125	L260	FALSE	FALSE	untreated	TRUE	TRUE	TRUE
BC01	59023.07421875	13	52.00878143310547	93.426788330078125	0.36849963665008545	24.003250122070312	4.655205249786377	1.5312384366989136	77.53919982910156	7.7128586769104	0.6514673829078674	8.220010757446289	12.782549858093262	26.760751724243164	0.563640832901001	4.98438024520874	0.9194833040237427	95.8712158203125	240.67422485351562	576.6798095703125	L260	FALSE	FALSE	untreated	TRUE	TRUE	TRUE
BC01	59038.37109375	12	81.6128921508789	33.23503875732422	5.424923896789551	83.79622650146484	5.088681697845459	11.49581241607666	95.11669921875	62.09646987915039	7.646787643432617	3.435302495956421	0	198.10165405273438	0.4515579044818878	0.3037780821323395	0	140.040283203125	201.12158203125	218.85279846191406	L260	FALSE	FALSE	untreated	TRUE	TRUE	TRUE
BC01	59226.5234375	16	102.72686004638672	12.408560752868652	3.856569766998291	33.86207962036133	11.011373519897461	7.440269947052002	66.82984924316406	79.2069091796875	34.85561752319336	56.08509063720703	6.2536492347717285	326.99151611328125	3.041874408721924	3.6641716957092285	2.375730514526367	136.20730590820312	365.73504638671875	272.5592956542969	L260	FALSE	FALSE	untreated	TRUE	TRUE	TRUE
BC01	59278.3203125	12	82.26810455322266	50.81449508666992	4.984530448913574	3.3127334117889404	7.785863876342773	4.726736068725586	7.205379962921143	5.529258728027344	2.6979129314422607	1.2461949586868286	0.6522164940834045	1.1892268657684326	0.8971943259239197	0	0.538063645362854	113.27498626708984	189.83526611328125	563.2418212890625	L260	FALSE	FALSE	untreated	TRUE	TRUE	TRUE
BC01	59635.75390625	15	123.24483489990234	268.03656005859375	1.0615407228469849	154.28384399414062	12.178011894226074	5.090715408325195	143.12606811523438	10.692086219787598	23.36141014099121	1.543957233428955	4.8574700355529785	0.6120579838752747	0.7619295120239258	0.23554831743240356	0	252.04478454589844	524.8883056640625	725.2578125	L260	FALSE	FALSE	untreated	TRUE	TRUE	TRUE
BC01	59739.21875	15	49.6202507019043	200.69180297851562	0	2.9781951904296875	3.9449782371520996	2.000025749206543	130.8043212890625	7.821574687957764	6.201209545135498	1.031612515449524	0	54.099281311035156	7.227324962615967	0	0	134.55081176757812	283.92767333984375	1034.078369140625	L260	FALSE	FALSE	untreated	TRUE	TRUE	TRUE
BC01	59861.5234375	13	29.83072280883789	216.49871826171875	2.032428503036499	44.753395080566406	2.519054651260376	1.442163109779358	19.834850311279297	12.510766983032227	22.029592514038086	5.472105026245117	3.254936933517456	0	1.9954116344451904	0	0	152.0277099609375	264.64208984375	1053.659423828125	L260	FALSE	FALSE	untreated	TRUE	TRUE	TRUE
BC01	59957.82421875	15	110.30217742919922	95.93922424316406	0.30572786927223206	25.48655128479004	2.667585611343384	0.6271785497665405	71.220947265625	7.537395477294922	2.2743582725524902	3.6439576148986816	0.6402662396430969	13.783769607543945	0.12162504345178604	1.2734122276306152	0	227.7718963623047	406.9231262207031	677.65826416015625	L260	FALSE	FALSE	untreated	TRUE	TRUE	TRUE
BC01	60030.91015625	15	136.0401611328125	200.7755126953125	7.923351287841797	57.217689514160156	35.11112976074219	5.615352153778076	213.65774536132812	27.493213653564453	11.54903507232666	27.606046676635742	3.601968288421631	81.83341979980469	1.9935998916625977	1.920960783958435	0.751006543636322	210.44076538085938	400.7885437011719	493.2795715332031	L260	FALSE	FALSE	untreated	TRUE	TRUE	TRUE
BC01	60408.25390625	17	121.47953033447266	30.747316360473633	0.9831724166870117	58.97102355957031	15.779738426208496	1.6414750814437866	71.18196868896484	93.40697479248047	31.154455184936523	5.7164788246154785	1.7210118770599365	128.35879516601562	3.373931884765625	228.9307861328125	0.7991684079170227	120.44981384277344	292.3062744140625	295.19061279296875	L260	FALSE	FALSE	untreated	TRUE	TRUE	TRUE
BC01	60424.5703125	15	86.300262451171875	104.34052276611328	2.154660224914551	83.01142883300781	21.46959686279297	4.1156697273254395	194.6483612060547	53.37602233886719	42.11370849609375	18.437206268310547	25.260419845581055	96.338836669921875	2.2282230854034424	3.7806150913238525	1.5267295837402344	201.98275756835938	285.8650207519531	446.7763977050781	L260	FALSE	FALSE	untreated	TRUE	TRUE	TRUE
BC01	60463.4375	13	82.30708312988281	61.897926330566406	3.586526393890381	35.027984619140625	8.341779708862305	12.862959861755371	55.843231201171875	4.685538291931152	10.875652313232422	9.48279857635498	0	47.11802673339844	1.6866095066070557	1.5161890983581543	3.216534376144409	152.59117126464844	300.08258056640625	643.017578125	L260	FALSE	FALSE	untreated	TRUE	TRUE	TRUE
BC01	60514.24609375	14	126.52762603759766	134.63925170898438	6.089011192321777	67.82441711425781	24.11258888244629	1.7035716772079468	213.9481658935547	38.88377380371094	3.6905479431152344	13.104084014892578	13.500015258789062	204.0317840576172	5.919976711273193	34.309356689453125	0.08113009482622147	157.89247131347656	253.23617553710938	325.0823669433594	L260	FALSE	FALSE	untreated	TRUE	TRUE	TRUE
BC01	60568.64453125	15	98.70667266845703	71.9262924194336	3.0584769248962402	13.50577449798584	11.5253324508667	5.895157337188721	39.02035140991211	7.10060453414917	2.6831321716308594	6.293276309967041	2.7568063735961914	4.456444263458252	0.37360236048698425	2.4864022731781006	0	147.1649932861328	332.4076232910156	881.3984375	L260	FALSE	FALSE	untreated	TRUE	TRUE	TRUE
BC01	60586.6015625	14	77.83573150634766	308.68792724609375	0.9335170388221741	996.40399169921875	5.426259517669678	3.0388927459716797	28.83344268798828	7.471014499664307	2.614539861679077	24.362472534179688	0.24889597296714783	0.2957972586154938	0	0	0.5503793358802795	78.6869888305664	190.0072021484375	749.5697021484375	L260	FALSE	FALSE	untreated	TRUE	TRUE	TRUE
BC01	60672.31640625	15	95.80690002441406	588.88916015625	7.241438865661621	5.8217854499816895	13.38128662109375	1.672682523727417	158.31927490234375	15.486708641052246	0.10705844312906265	4.130673408508301	0	10.177434921264648	4.286836624145508	4.242553234100342	1.3511971235275269	220.15736389160156	398.0789794921875	1106.390380859375	L260	FALSE	FALSE	untreated	TRUE	TRUE	TRUE
BC01	60725.79296875	13	117.00892639160156	97.5969009399414	5.390089511871338	98.5741958618164	6.775997161865234	3.275749444961548	144.8093719482422	40.34770202636719	12.983222007751465	7.344837665557861	2.704047203063965	170.53021240234375	5.89572811126709	109.91609191894531	3.766429901123047	137.76522827148438	225.26565551757812	259.18438720703125	L260	FALSE	FALSE	untreated	TRUE	TRUE	TRUE
BC01	60866.04296875	18	97.57720184326172	723.34832763671875	2.114901542663574	7.133603572845459	14.938759803771973	2.3603179454803467	222.347900390625	1.9218188524246216	3.4314887523651123	4.395759582519531	0.7194416522979736	5.936417102813721	0	0.15651077032089233	0.020639605820178986	302.381591796875	610.799560546875	1633.4317626953125	L260	FALSE	FALSE	untreated	TRUE	FALSE	TRUE
BC01	60899.98828125	15	61.88325881958008	264.4051818847656	0.3586133122444153	22.031475067138672	12.806485176086426	5.687896251678467	228.76205444335938	8.061342239379883	2.582918643951416	3.156338691711426	4.156847953796387	39.00273895263672	3.566087484359741	0.790686309337616	0	114.48407745361328	224.79244995117188	568.2974853515625	L260	FALSE	FALSE	untreated	TRUE	TRUE	TRUE
BC01	61058.56640625	14	95.208221435546875	252.9219512939453	3.340742349624634	5.630074977874756	9.79139232635498	8.578268051147461	103.1871109008789	17.3438720703125	4.119655609130859	3.007646322250366	0.6440269947052002	12.379541397094727	1.2627980709075928	0.26059690117836	0	170.2530975341797	352.38934326171875	833.513427734375	L260	FALSE	FALSE	untreated	TRUE	TRUE	TRUE
BC01	61109.11328125	15	234.11627197265625	440.3546447753906	1.3683030605316162	51.59664535522461	27.604141235351562	8.843599319458008	231.08282470703125	11.952614784240723	11.563966751098633	0	3.695406198501587	56.96686553955078	17.78912353515625	24.18575096130371	1.6594231128692627	414.5440673828125	827.069091796875	1487.9342041015625	L260	FALSE	FALSE	untreated	TRUE	TRUE	TRUE
BC01	61459.50390625	16	20.035682678222656	46.61526107788086	0.4161995053291321	6.159002304077148	6.360983848571777	1.4523981809616089	34.43052673339844	1.3259531259536743	2.418858766555786	1.5505026578903198	0	2.6789863109588623	9.102727890014648	11.161639213562012	0	78.02483367919922	193.88511657714844	238.0883331298828	L260	FALSE	FALSE	untreated	TRUE	TRUE	TRUE
BC01	61514.85546875	15	126.93354797363281	46.765625	2.0256967544555664	94.4810562133789	168.38233947753906	8.055964469909668	26.51340675354004	123.06076049804688	15.86426067352295	26.2103271484375	0	157.12741088867188	168.65940856933594	0	0	262.14898681640625	546.62274169921875	543.13543701171875	L260	FALSE	FALSE	untreated	TRUE	TRUE	TRUE
BC01	61517.19921875	15	58.58469009399414	30.233497619628906	1.352013349533081	166.7873077392578	6.154828071594238	7.2963056564331055	79.36791229248047	130.52139282226562	24.4267578125	11.824110984802246	0.2221447080373764	124.79431915283203	0.7454440593719482	3.7973406314849854	0	107.61478424072266	211.1683349609375	262.6734619140625	L260	FALSE	FALSE	untreated	TRUE	TRUE	TRUE
BC01	61697.74609375	15	63.133338928222656	58.1319694519043	4.910244464874268	10.713866233825684	1.3370943069458008	0	36.33050537109375	7.455097675323486	3.7073862552642822	2.684934139251709	0	23.65253257751465	0.9088349342346191	1.2553175687789917	0	118.3931884765625	186.55624389648438	451.0234375	L260	FALSE	FALSE	untreated	TRUE	TRUE	TRUE
BC01	61941.84765625	16	103.70174407958984	29.76399803161621	0.8353712558746338	53.666263580322266	4.741453647613525	5.975919723510742	2.0915348529815674	63.38496017456055	9.368441581726074	1.6345508098602295	0	6.369317531585693	0.33256039023399353	0.3733760416507721	0	231.3646240234375	468.5105285644531	421.7340087890625	L260	FALSE	FALSE	untreated	TRUE	TRUE	TRUE
BC01	62116.06640625	15	130.92880249023438	225.43869018554688	4.617619037628174	37.415245056152344	30.185047149658203	7.874898910522461	321.27935791015625	20.18163299560547	5.850260257720947	50.79041290283203	9.304596900939941	134.0695037841797	10.301163673400879	29.728797912597656	0	156.8719482421875	388.4313049316406	384.15435791015625	L260	FALSE	FALSE	untreated	TRUE	TRUE	TRUE
BC01	62246.875	15	100.68233489990234	39.74553298950195	1.2706761360168457	16.00751304626465	1.857875108718872	14.27697467803955	23.719791412353516	8.201580047607422	4.098040580749512	7.631842613220215	0.6870976686477661	7.95457649230957	4.271822452545166	4.4968485832214355	2.7049171924591064	193.87831115722656	319.9872131347656	954.99945068359375	L260	FALSE	FALSE	untreated	TRUE	TRUE	TRUE
BC01	62431.76953125	13	84.383575439453125	39.588623046875	2.6105258464813232	3.765594482421875	14.200441360473633	9.141180038452148	41.240333557128906	18.79741859436035	6.683566093444824	5.970579624176025	0	70.31708526611328	0.6013749241828918	9.971074104309082	2.10038685798645	200.4986572265625	345.78057861328125	391.2026062011719	L260	FALSE	FALSE	untreated	TRUE	TRUE	TRUE
BC01	62477.9296875	14	98.76001739501953	86.1140365600586	2.67417573928833	30.864013671875	6.9143476486206055	7.209695816040039	66.25426483154297	3.1713955402374268	0.4822317957878113	10.132054328918457	8.705633163452148	63.51834487915039	0.39502081274986267	1.2396372556686401	0	124.67041015625	281.7346496582031	372.2217102050781	L260	FALSE	FALSE	untreated	TRUE	TRUE	TRUE
BC01	62609.0234375	14	101.56005859375	305.4721374511719	1.1249229907989502	17.021198272705078	26.51767349243164	10.447627067565918	154.33529663085938	12.136646270751953	3.8334946632385254	18.914432525634766	2.1496033668518066	135.87542724609375	2.757427453994751	68.9438247680664	1.5331460237503052	226.39373779296875	377.6705017089844	383.0624694824219	L260	FALSE	FALSE	untreated	TRUE	TRUE	TRUE
BC01	62738.46484375	13	125.81497955322266	91.95442199707031	0.9409621357917786	19.121864318847656	12.377402305603027	8.11393928527832	68.91133880615234	25.421586990356445	8.590563774108887	7.578793525695801	2.988178014755249	97.82617950439453	0.865284264087677	1.0058151483535767	1.1152557134628296	158.75592041015625	303.8160400390625	250.90211486816406	L260	FALSE	FALSE	untreated	TRUE	TRUE	TRUE
BC01	62800.40234375	14	114.79035186767578	42.869476318359375	3.14443302154541	16.836811065673828	3.930161476135254	2.951822519302368	1.7812504768371582	14.829549789428711	4.388551235198975	2.271684169769287	0.5881900191307068	2.5104966163635254	0	0.6545403599739075	1.173523187637329	190.6185760498047	311.7875671386719	395.6420593261719	L260	FALSE	FALSE	untreated	TRUE	TRUE	TRUE
BC01	62806.00390625	13	94.738037109375	33.41676712036133	4.667715549468994	51.14900588989258	5.165649890899658	11.069032669067383	99.63965606689453	167.2516326904297	22.216262817382812	4.624587059020996	4.383583068847656	88.82777404785156	1.7003319263458252	288.6360778808594	3.1024563312530518	73.17330169677734	169.13204956054688	182.2482147216797	L260	FALSE	FALSE	untreated	TRUE	TRUE	TRUE
BC01	62849.20703125	15	144.87306213378906	104.775146484375	4.091970920562744	30.563796997070312	3.133315324783325	4.1966938972473145	54.69308090209961	11.982686042785645	3.8371496200561523	4.791816711425781	0.29190248250961304	35.34501266479492	0	2.853773593902588	2.4369869232177734	280.1977233886719	526.07525634765625	436.8424072265625	L260	FALSE	FALSE	untreated	TRUE	TRUE	TRUE
BC01	62883.41015625	13	106.2311782836914	55.6385383605957	5.400653839111328	37.217594146728516	0.21943271160125732	2.2328646183013916	12.91718578338623	3.7695930004119873	7.472756385803223	0	0.8943957686424255	23.667213439941406	0	0.8163185715675354	0	120.18806457519531	216.17007446289062	437.8892517089844	L260	FALSE	FALSE	untreated	TRUE	TRUE	TRUE
BC01	62989.91015625	14	98.55379486083984	25.775238037109375	0.4291204810142517	355.6064453125	10.469064712524414	0.10479409247636795	12.451371192932129	32.093502044677734	1.3138229846954346	3.5820651054382324	1.1535840034484863	44.893287658691406	0.3789530098438263	49.736083984375	0	108.35670471191406	166.8328857421875	183.6179962158203	L260	FALSE	FALSE	untreated	TRUE	TRUE	TRUE
BC01	63083.85546875	16	140.69459533691406	96.39881896972656	2.8065977096557617	12.808440208435059	1.763870358467102	2.995490312576294	71.37635803222656	24.894102096557617	11.701138496398926	2.7420742511749268	1.8303699493408203	41.31751251220703	0.3243483006954193	1.8300423622131348	2.18112850189209	192.57081604003906	434.50384521484375	498.5610656738281	L260	FALSE	FALSE	untreated	TRUE	TRUE	TRUE
BC01	63127.3046875	16	185.3784637451172	122.83685302734375	5.084730625152588	162.4136199951172	38.761146545410156	5.40905237197876	224.65054321289062	240.0197296142578	27.662256240844727	8.578763961791992	7.211687088012695	222.8810272216797	1.5024572610855103	1.2419158220291138	0	294.1806945800781	481.2735290527344	608.75958251953125	L260	FALSE	FALSE	untreated	TRUE	TRUE	TRUE
BC01	63210.0390625	13	115.03173065185547	268.1090087890625	15.436065673828125	31.119600296020508	22.509540557861328	7.2222981452941895	76.95490264892578	14.192392349243164	9.18337631225586	0	0.6892646551132202	67.98979949951172	1.970741868019104	5.423720836639404	0	238.86679077148438	453.7348937988281	985.08587646484375	L260	FALSE	FALSE	untreated	TRUE	TRUE	TRUE
BC01	63291.04296875	16	91.71574401855469	491.7301330566406	2.321026086807251	47.6586799621582	11.400632858276367	2.829098701477051	29.031272888183594	11.236898422241211	3.390376091003418	1.8621870279312134	0	0.23885710537433624	0	0	0	267.0487976074219	454.046875	1324.1888427734375	L260	FALSE	FALSE	untreated	TRUE	TRUE	TRUE
BC01	63452.17578125	14	87.76832580566406	44.32961654663086	2.4457919597625732	11.735761642456055	0	3.5611612796783447	12.640045166015625	6.479326248168945	5.529401779174805	6.942275047302246	0.49493277072906494	11.188089370727539	0.6675785183906555	0	0.2996040880680084	136.5420379638672	338.82598876953125	827.18499755859375	L260	FALSE	FALSE	untreated	TRUE	TRUE	TRUE
BC01	63462.99609375	13	166.0672149658203	57.46759796142578	1.2031185626983643	35.934661865234375	3.5680577754974365	11.907204627990723	6.043503761291504	14.28182601928711	10.658848762512207	8.431513786315918	0.5093188285827637	21.07454490661621	0	0	1.0299330949783325	160.58792114257812	337.9474182128906	451.7715759277344	L260	FALSE	FALSE	untreated	TRUE	TRUE	TRUE
BC01	63688.1640625	14	88.230682373046875	55.143531799316406	1.5703096389770508	171.1011505126953	7.798307418823242	9.690852165222168	57.98126983642578	21.766841888427734	2.0914716720581055	10.881834030151367	0.4020225703716278	51.225955963134766	1.1306109428405762	6.562143325805664	0.6243242621421814	136.74583435058594	241.96441650390625	314.1888427734375	L260	FALSE	FALSE	untreated	TRUE	TRUE	TRUE
BC01	63763.95703125	15	84.4896240234375	491.8241271972656	1.1420849561691284	8.35179328918457	6.111032962799072	4.3321614265441895	43.33154296875	18.219396591186523	2.6695549488067627	32.360233306884766	4.267763137817383	6.805845737457275	2.2450082302093506	3.4977707862854004	6.672140598297119	158.44656372070312	319.6444091796875	739.29705810546875	L260	FALSE	FALSE	untreated	TRUE	TRUE	TRUE
BC01	63898.90625	13	108.80914306640625	37.58381652832031	4.039861679077148	49.22140884399414	24.698638916015625	6.4110307693481445	101.29319763183594	121.95556640625	17.921655654907227	0.9319116473197937	3.1485469341278076	60.77609634399414	0.4780755341053009	11.955975532531738	0	129.0929718017578	249.1909637451172	305.0475769042969	L260	FALSE	FALSE	untreated	TRUE	TRUE	TRUE
BC01	63929.11328125	15	32.512699127197266	524.07220458984375	5.691389083862305	103.39791870117188	0	4.23110294342041	2.3708455562591553	17.213516235351562	21.654726028442383	13.657567977905273	1.4742408990859985	7.0760016441345215	0	0.07534367591142654	0.8567319512367249	136.27008056640625	226.82107543945312	1780.2608642578125	L260	FALSE	FALSE	untreated	TRUE	TRUE	TRUE
BC01	64035.94921875	14	152.83673095703125	751.36285400390625	0.9245160222053528	24.761497497558594	77.45284271240234	5.109813690185547	376.9573059082031	40.41899871826172	2.185467004776001	2.644493818283081	0	14.658226013183594	58.14167785644531	239.8194580078125	2.0813281536102295	318.09375	560.058349609375	1102.8587646484375	L260	FALSE	FALSE	untreated	TRUE	TRUE	TRUE
BC01	64116.92578125	17	88.586273193359375	28.504690170288086	1.9660003185272217	171.75540161132812	37.30442428588867	5.411434173583984	284.5859680175781	28.472227096557617	12.280577659606934	11.328110694885254	0	122.94577026367188	0.9616734385490417	68.72547149658203	1.2522517442703247	199.1856689453125	345.1678771972656	557.148681640625	L260	FALSE	FALSE	untreated	TRUE	TRUE	TRUE
BC01	64179.97265625	15	86.00765228271484	72.29283905029297	0.8224973082542419	13.852689743041992	0.639912486076355	2.710832118988037	73.74261474609375	8.093542098999023	7.02815055847168	5.995163917541504	0	35.573909759521484	3.289414405822754	0	0	123.89064025878906	202.8553009033203	459.6786193847656	L260	FALSE	FALSE	untreated	TRUE	TRUE	TRUE
BC01	64229.79296875	14	122.60991668701172	210.89761352539062	0	22.61139678955078	18.639888763427734	6.994204521179199	90.16436004638672	14.82571792602539	0	2.7023777961730957	0.41879886388778687	93.067596435546875	11.447914123535156	4.833487510681152	0	171.07240295410156	280.91949462890625	681.49267578125	L260	FALSE	FALSE	untreated	TRUE	TRUE	TRUE
BC01	64308.17578125	14	251.332763671875	95.59187316894531	10.06869888305664	29.363262176513672	8.677714347839355	15.839543342590332	21.150362014770508	13.339552879333496	2.3061134815216064	0.3872489631175995	0.20113037526607513	8.845516204833984	0	0	0.7275722622871399	335.1661071777344	559.93682861328125	616.07318115234375	L260	FALSE	FALSE	untreated	TRUE	TRUE	TRUE
BC01	64415.36328125	15	68.32462310791016	21.073392868041992	3.1479873657226562	102.01251983642578	13.896164894104004	0.0943843275308609	107.26351928710938	88.8537368774414	17.11284828186035	7.804935932159424	0	59.53012466430664	0	51.239437103271484	0	85.89451599121094	188.883056640625	171.91433715820312	L260	FALSE	FALSE	untreated	TRUE	TRUE	TRUE
BC01	64446.45703125	15	112.8536605834961	57.06128692626953	3.643653631210327	23.41619110107422	2.646170139312744	8.3314847946167	16.94244384765625	12.237112998962402	0	1.213668704032898	1.9566707611083984	10.758883476257324	5.915864944458008	0	0	222.60870361328125	423.4563293457031	576.241943359375	L260	FALSE	FALSE	untreated	TRUE	TRUE	TRUE
BC01	64481.37890625	14	60.83674621582031	114.4789810180664	1.2155197858810425	24.057762145996094	7.059864044189453	1.641517996788025	86.77544403076172	5.901974678039551	6.929398059844971	0.63100433349609375	0.33450430631637573	196.1733856201172	2.1579532623291016	4.13967752456665	0.9805566072463989	196.9596710205078	297.4020080566406	524.70989990234375	L260	FALSE	FALSE	untreated	TRUE	TRUE	TRUE
BC01	64489.24609375	14	175.71603393554688	103.64186096191406	7.361843109130859	35.57866287231445	7.1931281089782715	11.092679977416992	32.15818786621094	26.209829330444336	41.41067123413086	9.284377098083496	0.027971966192126274	75.4280014038086	0.5607998371124268	0.45244598388671875	5.441695213317871	166.7983856201172	302.71282958984375	295.2872009277344	L260	FALSE	FALSE	untreated	TRUE	TRUE	TRUE
BC01	64759.93359375	13	41.18353271484375	55.665618896484375	0.05964064970612526	11.102691650390625	12.97602367401123	0.633499026298523	37.20866394042969	1.99411141872406	1.6496371030807495	10.060379028320312	1.4537755250930786	29.883758544921875	0.020547887310385704	0.48207372426986694	3.5626583099365234	109.6881332397461	235.81658935546875	194.59722900390625	L260	FALSE	FALSE	untreated	TRUE	TRUE	TRUE
BC01	64859.0625	14	84.72913360595703	203.28256225585938	2.1607449054718018	84.697052001953125	25.631895065307617	4.661980152130127	262.8611755371094	46.53260803222656	36.98055648803711	5.590914726257324	2.0348896980285645	520.45428466796875	2.6012063026428223	1.306647777557373	0.27466097474098206	200.8019561767578	287.28875732421875	231.55345153808594	L260	FALSE	FALSE	untreated	TRUE	TRUE	TRUE
BC01	65078.3203125	15	138.49127197265625	147.6122589111328	16.6229305267334	33.42191696166992	10.921822547912598	7.643542766571045	112.499267578125	13.636170387268066	17.84851837158203	6.835083484649658	1.5186272859573364	83.11988067626953	0.37427058815956116	8.432790756225586	0.5114942193031311	218.26588439941406	463.55865478515625	1329.49951171875	L260	FALSE	FALSE	untreated	TRUE	TRUE	TRUE
BC01	65113.87890625	22	196.89813232421875	73.98907470703125	11.361406326293945	97.82831573486328	17.744218826293945	11.593183517456055	94.89520263671875	142.1815185546875	41.5926513671875	24.747329711914062	1.3480125665664673	127.69639587402344	2.867013692855835	3.4753689765930176	0	310.871826171875	617.65374755859375	720.08966064453125	L260	FALSE	FALSE	untreated	TRUE	FALSE	TRUE
BC01	65190	14	57.442535400390625	169.6886444091797	0.7533237934112549	147.54954528808594	6.03499698638916	3.5261576175689697	67.80553436279297	9.38304328918457	0.360840767621994	2.1005547046661377	0.7117834091186523	1.3141906261444092	61.08793640136719	45.42726135253906	0.43995359539985657	93.754852294921875	208.54684448242188	335.022216796875	L260	FALSE	FALSE	untreated	TRUE	TRUE	TRUE
BC01	65207.96875	13	129.14071655273438	62.4532585144043	5.984105110168457	75.9604721069336	19.835647583007812	17.331260681152344	27.85295295715332	126.98986053466797	54.27323532104492	27.669288635253906	9.483692169189453	105.62842559814453	12.016623497009277	0.7009972929954529	4.769632816314697	295.3884582519531	481.79840087890625	613.49005126953125	L260	FALSE	FALSE	untreated	TRUE	TRUE	TRUE
BC01	65221.00390625	14	74.94189453125	41.7314567565918	3.432713508605957	7.337481498718262	1.1676170825958252	2.4627037048339844	11.988306045532227	10.570201873779297	11.503594398498535	7.5523786544799805	0	1.103696346282959	0	4.577846527099609	0	152.92274475097656	289.20306396484375	371.42852783203125	L260	FALSE	FALSE	untreated	TRUE	TRUE	TRUE
BC01	65258.83984375	14	133.4466552734375	229.9259490966797	6.732035160064697	9.914433479309082	10.396177291870117	0.8679036498069763	115.15841674804688	10.132787704467773	1.140032172203064	3.59489107131958	0	28.01338768005371	1.9575438499450684	6.454600811004639	0	255.1164093017578	416.0311584472656	657.349609375	L260	FALSE	FALSE	untreated	TRUE	TRUE	TRUE
BC01	65300.22265625	14	88.8935317993164	190.81427001953125	3.822852849960327	28.382549285888672	2.255401134490967	1.088281273841858	121.22784423828125	6.664843559265137	13.526952743530273	3.689685821533203	1.7813482284545898	27.102386474609375	0.03641428425908089	4.87108850479126	0.26510390639305115	140.95143127441406	256.45477294921875	780.5306396484375	L260	FALSE	FALSE	untreated	TRUE	TRUE	TRUE
BC01	66070.1796875	16	254.23081970214844	121.0384521484375	4.91640043258667	44.805763244628906	9.86877155303955	12.99520492553711	41.8769416809082	32.741355895996094	20.733783721923828	11.93560791015625	3.7628238201141357	48.97037887573242	1.5185519456863403	0.42444083094596863	1.8230912685394287	265.06573486328125	541.12060546875	686.8885498046875	L260	FALSE	FALSE	untreated	TRUE	TRUE	TRUE
BC01	66250.859375	14	106.65103912353516	134.4457550048828	3.345310926437378	24.671356201171875	5.288778781890869	4.651106834411621	64.96917724609375	14.44853687286377	10.652928352355957	8.683830261230469	0.23144233226776123	10.660477638244629	5.2383294105529785	0	0	152.09536743164062	270.0606384277344	779.91888427734375	L260	FALSE	FALSE	untreated	TRUE	TRUE	TRUE
BC01	66514.15625	13	119.94767761230469	116.4356918334961	2.329240560531616	30.814722061157227	22.126510620117188	4.488553047180176	57.764564514160156	6.969073295593262	3.7293503284454346	7.4975905418396	0	15.986830711364746	8.0912628173828125	2.9318084716796875	0.7914282083511353	260.9712219238281	465.10540771484375	840.22906494140625	L260	FALSE	FALSE	untreated	TRUE	TRUE	TRUE
BC01	66791.9921875	16	95.25859069824219	50.92726135253906	7.920346260070801	11.793046951293945	1.9189741611480713	4.749015808105469	43.57133102416992	4.081883907318115	1.384556531906128	5.198153972625732	0	38.6513786315918	0	2.8754937648773193	0.15949417650699615	160.4867706298828	339.7926330566406	301.499755859375	L260	FALSE	FALSE	untreated	TRUE	TRUE	TRUE
BC01	67246.859375	15	86.9463882446289	52.127315521240234	2.3661704063415527	11.972681045532227	4.501175403594971	4.8320512771606445	30.296030044555664	11.81558609008789	6.166714191436768	7.522280216217041	0	40.87376022338867	0	5.749897003173828	1.386456847190857	158.08079528808594	302.1272888183594	445.05303955078125	L260	FALSE	FALSE	untreated	TRUE	TRUE	TRUE
BC01	67951.3515625	14	94.95599365234375	136.0331573486328	4.880857944488525	27.074268341064453	11.746556282043457	5.3690996170043945	113.19194030761719	8.573282241821289	9.768442153930664	2.2165942192077637	5.35391902923584	87.416717529296875	12.70477294921875	7.405625343322754	2.1105830669403076	192.78549194335938	291.2610778808594	337.5362548828125	L260	FALSE	FALSE	untreated	TRUE	TRUE	TRUE
BC01	67955.0234375	13	122.8226089477539	112.93419647216797	1.5408005714416504	71.640960693359375	9.203754425048828	5.754682540893555	53.79904556274414	29.993846893310547	18.062606811523438	8.300114631652832	1.3785878419876099	215.3938751220703	0.0740787610411644	0	0	208.12962341308594	336.5768127441406	288.6726989746094	L260	FALSE	FALSE	untreated	TRUE	TRUE	TRUE
BC01	68150.765625	14	124.68598937988281	151.07571411132812	1.696596622467041	42.312320709228516	7.076841831207275	3.0572736263275146	68.02701568603516	6.665202617645264	4.6702351570129395	1.9271116256713867	0.17780211567878723	5.577533721923828	0	0.35466617345809937	0.778186559677124	118.25545501708984	248.6408233642578	501.138916015625	L260	FALSE	FALSE	untreated	TRUE	TRUE	TRUE
BC01	68178.5703125	14	170.16876220703125	90.37458038330078	6.945004463195801	58.93241882324219	12.377937316894531	3.3560755252838135	50.10870361328125	26.236976623535156	2.1188766956329346	15.037528991699219	3.3315677642822266	31.916988372802734	1.707287311553955	1.1233104467391968	4.233108997344971	204.1675567626953	387.27239990234375	745.76171875	L260	FALSE	FALSE	untreated	TRUE	TRUE	TRUE
BC01	68337.5390625	14	85.8267593383789	234.20516967773438	5.7094035148620605	28.649444580078125	1.5670288801193237	5.8650102615356445	142.8095245361328	10.55358600616455	1.5653308629989624	4.992095947265625	9.12753677368164	22.672700881958008	5.388010025024414	0	0	125.97052001953125	254.4945526123047	911.30889892578125	L260	FALSE	FALSE	untreated	TRUE	TRUE	TRUE
BC01	68637.046875	12	99.890960693359375	57.69969177246094	4.689520835876465	37.453407287597656	3.163851261138916	4.175477981567383	8.839077949523926	16.33615493774414	2.9429056644439697	5.925298690795898	1.8206591606140137	7.502418041229248	8.39518928527832	3.444525718688965	0	181.58502197265625	257.36724853515625	329.4486083984375	L260	FALSE	FALSE	untreated	TRUE	TRUE	TRUE
BC01	68720.8203125	15	86.300445556640625	29.293550491333008	3.260369062423706	53.22243118286133	99.11846923828125	4.799230098724365	286.57275390625	19.806230545043945	3.4579195976257324	40.535858154296875	1.6345726251602173	243.9338836669922	22.814117431640625	421.281982421875	38.8300666809082	225.05894470214844	489.89508056640625	365.4244689941406	L260	FALSE	FALSE	untreated	TRUE	TRUE	TRUE
BC01	69019.5703125	15	108.34367370605469	185.6256103515625	1.3917605876922607	27.714984893798828	4.903138637542725	7.233815670013428	42.59552764892578	8.165595054626465	3.983159065246582	1.1978715658187866	0	5.56556510925293	0	0.5746868848800659	0.9173611998558044	161.93565368652344	269.4989013671875	1045.9716796875	L260	FALSE	FALSE	untreated	TRUE	TRUE	TRUE
BC01	69021.0546875	14	114.254150390625	208.70025634765625	2.2568581104278564	14.676212310791016	3.7862963676452637	2.8951056003570557	86.44023895263672	13.420267105102539	0.5300025343894958	2.784775733947754	0.6863142848014832	28.09153938293457	1.6274735927581787	0.5000074505805969	0	171.12384033203125	319.8721618652344	650.81683349609375	L260	FALSE	FALSE	untreated	TRUE	TRUE	TRUE
BC01	69210.78125	13	209.45921325683594	70.47383117675781	12.436846733093262	57.890106201171875	2.289313554763794	16.835866928100586	17.764135360717773	19.63009262084961	14.939129829406738	2.3276689052581787	1.3229072093963623	0	0	0	0.341765820980072	252.07958984375	536.30712890625	321.3977966308594	L260	FALSE	FALSE	untreated	TRUE	TRUE	TRUE
BC01	69368.4140625	15	122.53150939941406	99.98808288574219	2.004744529724121	29.126760482788086	0.4213922321796417	2.10617995262146	88.23118591308594	23.182010650634766	19.881505966186523	6.999301910400391	1.4177955389022827	58.32414627075195	3.46478271484375	0.6528224945068359	0	263.760498046875	489.2781677246094	617.43817138671875	L260	FALSE	FALSE	untreated	TRUE	TRUE	TRUE
BC01	69552.890625	15	132.6102752685547	247.291748046875	4.2842817306518555	19.557905197143555	7.468646049499512	1.2792021036148071	40.13261795043945	16.69228744506836	2.1201579570770264	0.1293773055076599	1.5679875612258911	5.230424880981445	0.7200494408607483	1.5565478801727295	0.5958575010299683	366.1904296875	560.39093017578125	1822.7342529296875	L260	FALSE	FALSE	untreated	TRUE	TRUE	TRUE
BC01	69691.859375	17	246.65707397460938	191.87570190429688	0.8770772218704224	193.1864471435547	21.899253845214844	6.291534900665283	134.53273010253906	99.72369384765625	39.967918395996094	18.802526473999023	1.6319758892059326	94.84481048583984	3.6676201820373535	10.803840637207031	0.7024746537208557	320.6629333496094	557.9420166015625	582.65447998046875	L260	FALSE	FALSE	untreated	TRUE	TRUE	TRUE
BC01	69788.5703125	16	83.415191650390625	31.159467697143555	2.020763397216797	14.914280891418457	3.283804416656494	1.165753960609436	3.3383877277374268	4.681670665740967	2.1403331756591797	1.6917250156402588	2.6786580085754395	4.28255558013916	0.710163950920105	3.3711163997650146	0.1076393723487854	181.3019256591797	315.8341979980469	309.0438232421875	L260	FALSE	FALSE	untreated	TRUE	TRUE	TRUE
BC01	69816.546875	14	50.04365539550781	111.47261810302734	1.0777792930603027	25.1881160736084	5.085583686828613	0.997174859046936	115.7081527709961	16.917715072631836	2.2923102378845215	8.73378849029541	4.330174446105957	79.40802001953125	0.9180457592010498	9.515087127685547	0.7482877373695374	150.51487731933594	220.14602661132812	215.03245544433594	L260	FALSE	FALSE	untreated	TRUE	TRUE	TRUE
BC01	69836.2265625	14	207.40065002441406	63.00918197631836	6.074835777282715	114.23506164550781	19.129526138305664	9.805094718933105	105.72127532958984	21.455768585205078	29.213294982910156	20.819610595703125	0	12.4177885055542	7.854432106018066	21.153736114501953	0.14485745131969452	228.6775360107422	496.3674011230469	316.96685791015625	L260	FALSE	FALSE	untreated	TRUE	TRUE	TRUE
BC01	69937.515625	13	58.62716293334961	75.4594497680664	6.946016311645508	17.362319946289062	16.599029541015625	0.5602753162384033	97.005279541015625	14.035287857055664	9.972012519836426	11.275239944458008	1.2546604871749878	188.6688995361328	6.334266185760498	0	0	116.82582092285156	218.59751892089844	401.6720275878906	L260	FALSE	FALSE	untreated	TRUE	TRUE	TRUE
BC01	69951.4453125	13	103.53489685058594	17.590219497680664	0.5707583427429199	376.73858642578125	17.19332504272461	2.771172046661377	18.926639556884766	38.15589141845703	5.742611885070801	9.757822036743164	1.4303476810455322	23.32685661315918	0	25.095746994018555	0.168782040476799	246.81149291992188	403.8233947753906	363.6776428222656	L260	FALSE	FALSE	untreated	TRUE	TRUE	TRUE
BC01	70033.4375	14	147.20855712890625	53.062129974365234	7.027763366699219	40.94814682006836	7.430369853973389	3.811142683029175	12.605823516845703	15.76899528503418	5.104182243347168	2.6197900772094727	0.12868648767471313	22.10426902770996	0	0.27067291736602783	0.8962978720664978	167.73880004882812	423.51007080078125	464.8326721191406	L260	FALSE	FALSE	untreated	TRUE	TRUE	TRUE
BC01	70309.703125	15	65.95243072509766	33.90121841430664	5.008693218231201	106.0285415649414	4.010898590087891	5.807069301605225	113.37123107910156	69.3894271850586	7.6367597579956055	4.812399864196777	0	121.1518783569336	1.6879655122756958	66.16504669189453	2.0328824520111084	85.87522888183594	149.4054718017578	198.06626892089844	L260	FALSE	FALSE	untreated	TRUE	TRUE	TRUE
BC01	70465.1953125	14	78.96887969970703	167.69461059570312	3.013418436050415	11.10075569152832	8.604610443115234	1.5539387464523315	57.73813247680664	11.872306823730469	3.9578628540039062	0.3702264726161957	0.5799493789672852	26.42203140258789	0	1.321818232536316	0	150.60543823242188	349.5673828125	877.331298828125	L260	FALSE	FALSE	untreated	TRUE	TRUE	TRUE
BC01	70480.3359375	18	23.151037216186523	332.20684814453125	1.333251714706421	5.731016635894775	8.197102546691895	0.15184219181537628	12.36022663116455	13.68220043182373	12.740971565246582	4.751622676849365	0.9747956395149231	0.7688029408454895	2.806610107421875	1.9776500463485718	3.163102388381958	114.24523162841797	213.04733276367188	1185.1436767578125	L260	FALSE	FALSE	untreated	TRUE	FALSE	TRUE
BC01	70737.671875	15	131.97781372070312	501.6861877441406	0	26.7477970123291	29.472803115844727	0.010355168022215366	279.2207946777344	11.856558799743652	2.7049412727355957	1.9855843782424927	0	3.5102200508117676	3.3642170429229736	20.57067108154297	0.9240921139717102	281.5421142578125	538.9967041015625	938.49957275390625	L260	FALSE	FALSE	untreated	TRUE	TRUE	TRUE
BC01	70945.5078125	14	92.85790252685547	31.28852653503418	4.214110374450684	60.108978271484375	23.68512535095215	6.6711273193359375	38.38084411621094	35.80998992919922	13.70853328704834	43.608158111572266	0.2657150626182556	36.61681365966797	1.247255563735962	2.9907596111297607	0.08181650936603546	171.4776611328125	252.63282775878906	450.6278991699219	L260	FALSE	FALSE	untreated	TRUE	TRUE	TRUE
BC01	70993.8125	15	67.207366943359375	49.83300018310547	3.440739154815674	35.84762191772461	0.9078216552734375	1.1725364923477173	22.73229217529297	7.883544921875	0.5496658086776733	2.773369312286377	0.6135335564613342	31.28734016418457	0.3866945505142212	0	1.2707284688949585	158.906982421875	261.5313720703125	562.7608642578125	L260	FALSE	FALSE	untreated	TRUE	TRUE	TRUE
BC01	71073.125	16	111.7171401977539	70.031005859375	2.4525253772735596	40.945045471191406	3.3902926445007324	6.2168145179748535	42.203758239746094	6.317576885223389	15.376992225646973	3.923535108566284	1.0796449184417725	11.692839622497559	2.112161159515381	0	0	248.96701049804688	438.7501220703125	552.287841796875	L260	FALSE	FALSE	untreated	TRUE	TRUE	TRUE
BC01	71086.0703125	14	50.698238372802734	35.53020477294922	1.476815104484558	26.382583618164062	1.287142038345337	3.415679693222046	24.35340690612793	3.337536334991455	6.668874740600586	0.44283774495124817	1.4263842105865479	57.317073822021484	0	3.8349602222442627	0.7800024747848511	102.8744125366211	241.72384643554688	334.40740966796875	L260	FALSE	FALSE	untreated	TRUE	TRUE	TRUE
BC01	71146.3046875	14	99.2736587524414	292.6170959472656	2.8418142795562744	14.551960945129395	18.99827766418457	12.372176170349121	183.81918334960938	16.264421463012695	10.492623329162598	5.0432329177856445	0	54.80238723754883	6.654399871826172	37.014854431152344	0	194.7018280029297	367.1943359375	538.60675048828125	L260	FALSE	FALSE	untreated	TRUE	TRUE	TRUE
BC01	71246.5	14	79.65861511230469	56.99095153808594	2.4336843490600586	49.24312210083008	2.557194232940674	5.0440568923950195	31.553966522216797	37.875431060791016	6.651989459991455	16.085731506347656	0.7389915585517883	69.95960235595703	0.263314425945282	0	0	162.6919708251953	265.405029296875	246.6385040283203	L260	FALSE	FALSE	untreated	TRUE	TRUE	TRUE
BC01	71289.9765625	15	56.97161102294922	209.81240844726562	1.5205382108688354	18.240211486816406	8.32363224029541	0	128.67193603515625	18.111265182495117	6.726038932800293	3.0269391536712646	0.6187541484832764	108.0152359008789	3.8373372554779053	37.167694091796875	0	181.39781188964844	317.61456298828125	800.1153564453125	L260	FALSE	FALSE	untreated	TRUE	TRUE	TRUE
BC01	71375.8984375	16	82.10120391845703	48.15529251098633	3.4108474254608154	53.99778366088867	0	0.5955754518508911	25.54897689819336	9.28818416595459	1.8592324256896973	3.6924188137054443	0.6523290276527405	3.0685079097747803	1.3922677040100098	3.1009762287139893	0.45227113366127014	107.31271362304688	217.5311737060547	311.23516845703125	L260	FALSE	FALSE	untreated	TRUE	TRUE	TRUE
BC01	71419.5703125	16	100.72151184082031	75.69857025146484	2.526616096496582	41.19294357299805	11.672813415527344	10.076329231262207	59.92495346069336	3.43263578414917	16.989309310913086	4.422830581665039	0.7403648495674133	7.189587593078613	4.190947532653809	3.175859212875366	2.1290063858032227	216.33575439453125	361.6876525878906	813.1318359375	L260	FALSE	FALSE	untreated	TRUE	TRUE	TRUE
BC01	71500.1796875	13	117.15644836425781	53.49502182006836	1.0141650438308716	37.42087173461914	8.8528470993042	11.350408554077148	9.89444637298584	12.236163139343262	4.040190696716309	2.50630259513855	0	1.7667291164398193	0.39384952187538147	25.41769790649414	0	182.962158203125	355.3211975097656	467.03515625	L260	FALSE	FALSE	untreated	TRUE	TRUE	TRUE
BC01	71500.390625	14	87.783355712890625	21.895305633544922	3.4607315063476562	68.191925048828125	7.187731742858887	0.7944287657737732	91.23810577392578	131.6059112548828	27.679784774780273	21.858612060546875	7.028529644012451	72.2303237915039	0	18.182214736938477	0.28564453125	101.10993194580078	178.98338317871094	236.7880096435547	L260	FALSE	FALSE	untreated	TRUE	TRUE	TRUE
BC01	71504.203125	14	86.78459167480469	23.32571792602539	3.8319308757781982	60.02289962768555	9.061670303344727	0.37960800528526306	49.87841796875	42.87078857421875	6.620420455932617	5.352109909057617	0	45.118865966796875	0	74.908294677734375	0.05372070148587227	97.061798095703125	267.4015197753906	255.4723663330078	L260	FALSE	FALSE	untreated	TRUE	TRUE	TRUE
BC01	71537.59375	16	125.35604858398438	102.84600830078125	5.464778900146484	97.38143157958984	8.653547286987305	10.830657005310059	156.04042053222656	95.20594787597656	66.847991943359375	32.014652252197266	21.399572372436523	193.07798767089844	3.8198280334472656	0	0	177.8434295654297	312.6125793457031	330.16143798828125	L260	FALSE	FALSE	untreated	TRUE	TRUE	TRUE
BC01	71540.8359375	17	90.24617767333984	45.01280212402344	1.6598775386810303	29.830949783325195	3.8204636573791504	5.260043144226074	13.219047546386719	17.05303192138672	16.499544143676758	3.2109463214874268	0.8640410304069519	24.060531616210938	2.806018829345703	0.045691877603530884	0	119.72711944580078	192.57369995117188	258.8114929199219	L260	FALSE	FALSE	untreated	TRUE	TRUE	TRUE
BC01	71582.0703125	14	191.89047241210938	40.03506088256836	3.35017466545105	57.21438217163086	25.371944427490234	9.483818054199219	100.71308898925781	90.74696350097656	26.097206115722656	6.65878963470459	0.6175650358200073	33.14457702636719	1.4501514434814453	1.0028539896011353	0.8991184830665588	188.3514862060547	414.1609191894531	403.04461669921875	L260	FALSE	FALSE	untreated	TRUE	TRUE	TRUE
BC01	71743.3984375	16	66.1265869140625	122.7702407836914	4.163787841796875	9.126338958740234	5.236286640167236	3.001478910446167	46.236549377441406	7.362787246704102	1.902712345123291	0.511735737323761	0	62.579185485839844	0	2.242849349975586	0	239.33717346191406	367.9233093261719	924.19769287109375	L260	FALSE	FALSE	untreated	TRUE	TRUE	TRUE
BC01	72160.015625	16	103.23419189453125	28.61781120300293	0	50.987369537353516	3.2701127529144287	23.31017303466797	53.86966323852539	56.6931266784668	10.590544700622559	22.30862045288086	2.3209939002990723	235.11920166015625	2.211810827255249	23.88983726501465	3.460615634918213	101.564453125	253.59007263183594	267.7098693847656	L260	FALSE	FALSE	untreated	TRUE	TRUE	TRUE
BC01	72769.078125	14	119.84153747558594	79.52690887451172	5.842138290405273	18.676353454589844	3.4822375774383545	1.3093688488006592	59.70923614501953	13.605168342590332	3.5566039085388184	1.3703078031539917	0	33.3944206237793	0	0	0	176.54307556152344	385.9185485839844	404.47454833984375	L260	FALSE	FALSE	untreated	TRUE	TRUE	TRUE
BC01	72778.8515625	15	108.01886749267578	104.43193054199219	7.886715888977051	11.080215454101562	15.887085914611816	0.012422504834830761	37.009132385253906	5.455923557281494	8.671317100524902	4.3866753578186035	0.43460196256637573	93.0981216430664	0.9689017534255981	0.27879056334495544	4.23153829574585	174.7215118408203	338.02691650390625	598.81195068359375	L260	FALSE	FALSE	untreated	TRUE	TRUE	TRUE
BC01	72819.0859375	13	103.22297668457031	38.929744720458984	0.8646588921546936	10.070950508117676	3.969409465789795	3.1949996948242188	9.765296936035156	16.81303596496582	14.455952644348145	1.4539357423782349	0	0.20255695283412933	0	1.7097052335739136	1.0479204654693604	180.99073791503906	358.0194091796875	408.8982849121094	L260	FALSE	FALSE	untreated	TRUE	TRUE	TRUE
BC01	72945.25	15	148.85690307617188	21.39043426513672	3.235147476196289	198.61331176757812	10.201273918151855	1.4715452194213867	85.05828094482422	111.1362533569336	9.852051734924316	3.014430522918701	0.6938859820365906	57.2667236328125	0	3.9168970584869385	0	122.34296417236328	273.1093444824219	255.37265014648438	L260	FALSE	FALSE	untreated	TRUE	TRUE	TRUE
BC01	73187.9453125	14	107.98546600341797	33.01087951660156	9.23564624786377	29.923540115356445	2.665374994277954	3.3107218742370605	7.033938884735107	5.79160213470459	10.6210298538208	2.3899872303009033	0	1.7844867706298828	0	1.045553207397461	0	143.98727416992188	248.27464294433594	242.92776489257812	L260	FALSE	FALSE	untreated	TRUE	TRUE	TRUE
BC01	73417.8125	16	118.11222076416016	95.59139251708984	6.332008361816406	16.131351470947266	6.319751739501953	0.001416306709870696	37.44119644165039	16.70695686340332	12.369518280029297	8.598379135131836	0.5034944415092468	122.47322845458984	5.107944488525391	0.32792192697525024	0.7919074296951294	138.74818420410156	263.61102294921875	343.5154724121094	L260	FALSE	FALSE	untreated	TRUE	TRUE	TRUE
BC01	73507.2421875	16	50.632469177246094	512.07586669921875	1.5046344995498657	4.18496036529541	6.699355602264404	2.4342918395996094	2.4544200897216797	6.998190879821777	1.5514165163040161	1.2117408514022827	2.5472147464752197	1.844689130783081	1.9505605697631836	0.7724824547767639	1.8197165727615356	339.864501953125	576.31610107421875	2105.17236328125	L260	FALSE	FALSE	untreated	TRUE	TRUE	TRUE
BC01	73518.984375	16	72.45734405517578	89.33625793457031	6.833516597747803	11.5427885055542	11.099124908447266	7.7191972732543945	59.091514587402344	1.4754853248596191	12.738198280334473	4.2061767578125	0	74.43502044677734	4.31185245513916	3.6915183067321777	2.1081511974334717	125.18983459472656	294.4037170410156	564.69097900390625	L260	FALSE	FALSE	untreated	TRUE	TRUE	TRUE
BC01	73538.7890625	14	20.226253509521484	104.0203628540039	0	37.90568542480469	0.12439803034067154	0	0	11.78691291809082	58.589500427246094	2.337280750274658	0	0	0.044882550835609436	1.602227807044983	0	80.35343933105469	116.5067367553711	562.50787353515625	L260	FALSE	FALSE	untreated	TRUE	TRUE	TRUE
BC01	73616.546875	15	128.42169189453125	23.515138626098633	2.3341715335845947	86.70086669921875	13.366068840026855	13.006698608398438	26.66164779663086	51.04977035522461	19.080455780029297	0.9926769733428955	1.0089808702468872	23.251602172851562	0	0.03084886260330677	0	227.63546752929688	381.1313781738281	386.8467102050781	L260	FALSE	FALSE	untreated	TRUE	TRUE	TRUE
BC01	73744.59375	14	127.00306701660156	93.13761901855469	1.202155351638794	34.054405212402344	6.334887981414795	9.00447940826416	39.86899948120117	15.904719352722168	4.905022144317627	5.461577892303467	5.34201717376709	79.779937744140625	1.9647146463394165	1.2540085315704346	3.355480432510376	200.03077697753906	323.8323059082031	355.5680236816406	L260	FALSE	FALSE	untreated	TRUE	TRUE	TRUE
BC01	73754.4140625	14	96.314849853515625	28.012685775756836	4.438238143920898	152.02188110351562	12.826295852661133	7.3650946617126465	106.12863159179688	54.124996185302734	0.47227489948272705	2.488374710083008	0.3022189140319824	89.95166015625	1.4892722368240356	92.62724304199219	0.4290671944618225	93.19793701171875	191.27903747558594	200.36727905273438	L260	FALSE	FALSE	untreated	TRUE	TRUE	TRUE
BC01	73760.9375	14	74.4250259399414	13.418322563171387	0	79.97863006591797	82.11283111572266	14.416428565979004	24.8568172454834	78.64446258544922	8.950831413269043	1.256415605545044	0	55.232154846191406	41.90266418457031	3.708665609359741	0.9878537058830261	198.78456115722656	391.5425109863281	529.43341064453125	L260	FALSE	FALSE	untreated	TRUE	TRUE	TRUE
BC01	73911.09375	14	94.329498291015625	137.77957153320312	3.1062278747558594	35.305686950683594	7.145886421203613	1.4248868227005005	102.26844787597656	21.08893585205078	15.020689010620117	0	2.3645644187927246	229.7863311767578	8.135815620422363	5.209753513336182	2.1229100227355957	116.58084106445312	271.0009765625	293.2591857910156	L260	FALSE	FALSE	untreated	TRUE	TRUE	TRUE
BC01	73918.453125	16	110.5000991821289	542.37298583984375	6.474573135375977	20.14472770690918	15.516582489013672	3.4549314975738525	292.9792785644531	13.820412635803223	7.502443790435791	13.663533210754395	0	27.277502059936523	23.549894332885742	130.45278930664062	1.4505746364593506	270.4199523925781	448.4817810058594	743.447998046875	L260	FALSE	FALSE	untreated	TRUE	TRUE	TRUE
BC01	73955.4453125	15	82.54631805419922	46.96887969970703	3.4165217876434326	37.79740524291992	8.644776344299316	0.0841837227344513	37.486934661865234	84.118682861328125	7.348870277404785	2.120492696762085	0	30.3156681060791	0.3274575471878052	2.9141273498535156	0	116.34920501708984	201.44326782226562	277.596923828125	L260	FALSE	FALSE	untreated	TRUE	TRUE	TRUE
BC01	74145.078125	15	96.11446380615234	24.141836166381836	0.09035848081111908	77.6749038696289	5.591866970062256	3.1919007301330566	8.024663925170898	14.098770141601562	2.9239933490753174	0	0	12.976949691772461	0	1.1419249773025513	0	113.48603820800781	344.1214599609375	278.0793151855469	L260	FALSE	FALSE	untreated	TRUE	TRUE	TRUE
BC01	74471.9296875	14	304.5554504394531	87.24028015136719	11.435304641723633	432.9456787109375	73.40035247802734	11.713004112243652	130.33697509765625	259.8936767578125	42.058441162109375	22.325532913208008	6.769901275634766	71.009918212890625	14.269511222839355	1.409917950630188	0.1605719029903412	375.2178039550781	763.6519775390625	756.17034912109375	L260	FALSE	FALSE	untreated	TRUE	TRUE	TRUE
BC01	74603.2578125	16	126.50919342041016	220.1758270263672	4.5661234855651855	69.79602813720703	11.792952537536621	5.165952682495117	71.37140655517578	12.71678352355957	69.40869140625	0.3115778863430023	0.5145421624183655	6.298736572265625	0	0	0	239.6216583251953	566.0616455078125	1333.85888671875	L260	FALSE	FALSE	untreated	TRUE	TRUE	TRUE
BC01	74652.5234375	15	119.37759399414062	131.5869140625	1.860297441482544	23.236330032348633	10.192044258117676	4.434117794036865	81.39611053466797	11.318469047546387	2.8187973499298096	7.325231075286865	0.15400491654872894	18.82579231262207	0.7566280364990234	5.375306129455566	0.821854293346405	190.21148681640625	303.6192626953125	709.378173828125	L260	FALSE	FALSE	untreated	TRUE	TRUE	TRUE
BC01	75222.3046875	14	132.0205078125	56.35697937011719	5.203472137451172	56.67056655883789	2.070791482925415	3.893254041671753	16.769668579101562	22.316104888916016	46.58995056152344	4.2046709060668945	0.19413180649280548	2.0998241901397705	0.47759103775024414	2.7504987716674805	0	178.8572235107422	329.71795654296875	433.0223693847656	L260	FALSE	FALSE	untreated	TRUE	TRUE	TRUE
BC01	75461.8359375	15	196.56907653808594	58.63901138305664	3.902933359146118	99.82621002197266	13.3252592086792	2.611340284347534	112.05128479003906	183.72256469726562	57.1739501953125	20.826988220214844	0.4713663160800934	115.48638916015625	1.9530953168869019	0	0.03818479925394058	224.9172821044922	442.2553405761719	541.7999267578125	L260	FALSE	FALSE	untreated	TRUE	TRUE	TRUE
BC01	75520.7265625	14	76.197784423828125	45.73628234863281	5.684117794036865	30.108169555664062	2.131582260131836	0.8202835321426392	19.912548065185547	1.1642025709152222	0.7757324576377869	2.8676300048828125	0.77040696144104	0	2.1384875774383545	3.4260146617889404	0.6047901511192322	143.80393981933594	307.51409912109375	453.2750549316406	L260	FALSE	FALSE	untreated	TRUE	TRUE	TRUE
BC01	75578.6484375	16	132.30577087402344	39.74663543701172	1.7860835790634155	113.13497924804688	25.761371612548828	13.097232818603516	96.7464828491211	127.82880401611328	71.82183074951172	32.489906311035156	6.4217023849487305	93.45030975341797	0	1.6358582973480225	1.6242300271987915	190.49563598632812	357.0081787109375	622.681640625	L260	FALSE	FALSE	untreated	TRUE	TRUE	TRUE
BC01	75771.484375	17	93.95573425292969	25.47444725036621	1.3632795810699463	9.95527172088623	3.498394012451172	0.6552031636238098	8.30639362335205	7.702588081359863	3.690805673599243	2.652414560317993	0	0	0	0	0	49.100460052490234	128.99977111816406	5071.47998046875	L260	FALSE	FALSE	untreated	TRUE	FALSE	FALSE
BC01	75917.6953125	15	242.22808837890625	108.18219757080078	14.04252815246582	196.3800811767578	20.870649337768555	18.838924407958984	31.418004989624023	136.0504913330078	118.39180755615234	33.73977279663086	8.982287406921387	30.069841384887695	7.9570231437683105	2.1202549934387207	3.1897504329681396	287.7423400878906	675.4097900390625	686.1160888671875	L260	FALSE	FALSE	untreated	TRUE	TRUE	TRUE
BC01	75939.1796875	14	206.7056427001953	120.6805419921875	8.198001861572266	31.97408676147461	14.119311332702637	6.73987340927124	44.706478118896484	9.32290267944336	11.606698989868164	4.758162498474121	1.5165905952453613	4.681694030761719	0.21123607456684113	0	0.7876076102256775	336.3992614746094	572.45587158203125	675.311767578125	L260	FALSE	FALSE	untreated	TRUE	TRUE	TRUE
BC01	76021.265625	14	224.6289825439453	72.32026672363281	10.817692756652832	22.91808319091797	8.999922752380371	3.898653030395508	16.541629791259766	27.816213607788086	3.322814702987671	0.5743955969810486	0	11.775064468383789	1.1638834476470947	0.8442673087120056	0.07327980548143387	312.04925537109375	577.8958740234375	560.3736572265625	L260	FALSE	FALSE	untreated	TRUE	TRUE	TRUE
BC01	76486.8125	14	77.51318359375	32.214759826660156	0	41.60021209716797	4.928311347961426	5.657639503479004	93.30604553222656	34.26720428466797	10.242822647094727	26.784378051757812	42.04116439819336	123.49563598632812	0.3843751549720764	0	0	129.24656677246094	173.46469116210938	311.39642333984375	L260	FALSE	FALSE	untreated	TRUE	TRUE	TRUE
BC01	76592.4765625	16	167.26669311523438	114.86621856689453	5.664524078369141	74.75709533691406	21.114633560180664	8.283802032470703	62.9410400390625	25.72389030456543	3.9068288803100586	4.123591899871826	1.508362889289856	12.77568244934082	0.17487283051013947	0.2125885933637619	0	240.3979949951172	457.2215881347656	527.48919677734375	L260	FALSE	FALSE	untreated	TRUE	TRUE	TRUE
BC01	76604.75	13	89.8082504272461	146.7041015625	2.3674635887145996	37.35277557373047	10.302308082580566	4.317853927612305	52.58846664428711	23.233383178710938	4.386191368103027	5.0170769691467285	0	9.510335922241211	3.9308297634124756	8.144281387329102	0	182.18795776367188	297.2090148925781	704.48504638671875	L260	FALSE	FALSE	untreated	TRUE	TRUE	TRUE
BC01	76608.109375	14	106.12313842773438	103.72760009765625	2.1788604259490967	27.1802978515625	0.7656421065330505	6.348912239074707	98.56932830810547	11.93342399597168	14.242356300354004	4.281097412109375	1.215599775314331	23.038114547729492	0	4.9054484367370605	0.6675452589988708	164.82244873046875	353.86328125	323.1341857910156	L260	FALSE	FALSE	untreated	TRUE	TRUE	TRUE
BC01	76799.78125	15	162.53021240234375	88.82476043701172	3.735020637512207	147.35678100585938	7.226211071014404	19.85840606689453	81.58063507080078	24.267593383789062	54.68878936767578	8.883418083190918	3.550269842147827	71.71695709228516	0.4538169801235199	3.683098077774048	1.4779506921768188	227.72518920898438	360.6084899902344	278.34967041015625	L260	FALSE	FALSE	untreated	TRUE	TRUE	TRUE
BC01	76866.234375	14	60.270263671875	13.968029975891113	3.6194655895233154	54.194271087646484	1.6076749563217163	0.15651953220367432	2.1407909393310547	45.58671951293945	6.462164878845215	31.606830596923828	3.7588305473327637	3.9565396308898926	2.139346122741699	0	0.17699034512043	135.0699005126953	313.4156188964844	760.9989013671875	L260	FALSE	FALSE	untreated	TRUE	TRUE	TRUE
BC01	76875.53125	13	197.9256591796875	183.70176696777344	0.990660548210144	190.06057739257812	20.833223342895508	22.424461364746094	102.37820434570312	21.466413497924805	27.78629493713379	9.679040908813477	5.71077299118042	224.17977905273438	5.965553283691406	1.041841745376587	0	241.26271057128906	420.0560607910156	502.2920227050781	L260	FALSE	FALSE	untreated	TRUE	TRUE	TRUE
BC01	76942.1328125	13	117.79661560058594	91.86729431152344	1.911695957183838	45.136688232421875	4.331013202667236	1.360765814781189	59.30033874511719	8.250290870666504	3.7118613719940186	8.547300338745117	0.6188015937805176	25.527786254882812	0	2.3453452587127686	0	237.4639892578125	429.1578674316406	895.59619140625	L260	FALSE	FALSE	untreated	TRUE	TRUE	TRUE
BC01	77305.46875	14	136.40650939941406	63.988094329833984	0.8233080506324768	23.56316566467285	6.640346527099609	7.204886436462402	14.273533821105957	5.770613193511963	12.437039375305176	2.321938991546631	0	11.764765739440918	0.23320956528186798	0.7833586931228638	1.3167922496795654	174.3634033203125	297.57611083984375	396.9881896972656	L260	FALSE	FALSE	untreated	TRUE	TRUE	TRUE
BC01	77499.6328125	13	210.7635040283203	170.9619903564453	5.839279651641846	90.624298095703125	17.40540885925293	8.5881195068359375	46.04151916503906	41.776241302490234	33.53407287597656	0.6280444264411926	2.381300687789917	19.659337997436523	0.07470617443323135	0.4618198573589325	0.31292903423309326	303.5267028808594	468.4183349609375	512.42755126953125	L260	FALSE	FALSE	untreated	TRUE	TRUE	TRUE
BC01	77636.859375	14	231.03689575195312	163.56956481933594	1.6158909797668457	122.64202880859375	9.621359825134277	3.6323418617248535	190.64540100097656	39.37614822387695	31.825420379638672	22.208038330078125	2.9392874240875244	104.41239166259766	0.5016528367996216	0.17061926424503326	0.6313244104385376	281.0870361328125	487.3277282714844	587.16015625	L260	FALSE	FALSE	untreated	TRUE	TRUE	TRUE
BC01	77713.6953125	14	84.70088958740234	28.584375381469727	3.174327850341797	138.3421630859375	4.398931980133057	1.650623083114624	34.40346908569336	54.30655288696289	2.8209924697875977	16.493976593017578	4.320796966552734	67.64798736572266	2.907208204269409	2.320089340209961	2.488715171813965	84.63105773925781	140.05038452148438	183.0604705810547	L260	FALSE	FALSE	untreated	TRUE	TRUE	TRUE
BC01	77767.734375	14	115.05606842041016	97.93141174316406	0.35856303572654724	38.5379524230957	4.6343865394592285	4.265415191650391	69.22595977783203	17.057022094726562	6.831300735473633	12.538692474365234	1.858763337135315	18.020204544067383	4.051215648651123	0.39594075083732605	0	220.5078582763672	489.5205383300781	670.4835205078125	L260	FALSE	FALSE	untreated	TRUE	TRUE	TRUE
BC01	77808.1484375	14	133.9675750732422	637.7548828125	2.4493422508239746	17.458417892456055	28.750085830688477	10.0279541015625	228.47279357910156	22.05335807800293	3.77018141746521	8.412542343139648	0.9443925023078918	70.12089538574219	13.817733764648438	29.16920280456543	0	219.57330322265625	440.1336364746094	765.657958984375	L260	FALSE	FALSE	untreated	TRUE	TRUE	TRUE
BC01	77867.34375	13	76.8703384399414	614.53167724609375	1.12261962890625	29.486656188964844	4.372705936431885	13.291777610778809	28.788610458374023	25.44390296936035	4.567066669464111	37.845458984375	0.8376405239105225	1.9689116477966309	1.0213392972946167	1.0490065813064575	0	315.6802062988281	496.9024658203125	836.53302001953125	L260	FALSE	FALSE	untreated	TRUE	TRUE	TRUE
BC01	77954.1171875	16	210.11404418945312	112.22325134277344	2.0404419898986816	47.04606246948242	8.066732406616211	14.167174339294434	48.486026763916016	10.931375503540039	7.550347805023193	10.530426025390625	0	31.80155372619629	0.164149209856987	0	1.1918195486068726	328.61810302734375	649.98345947265625	871.31011962890625	L260	FALSE	FALSE	untreated	TRUE	TRUE	TRUE
BC01	78129.859375	14	89.1951904296875	299.7328186035156	0.328107088804245	78.1097412109375	17.73301887512207	1.051357388496399	97.18568420410156	24.158788681030273	6.778968334197998	3.0178780555725098	0	1.779630422592163	1.5898175239562988	0	0.8109123706817627	253.41848754882812	448.8141174316406	1053.7230224609375	L260	FALSE	FALSE	untreated	TRUE	TRUE	TRUE
BC01	78305.4140625	14	86.576385498046875	66.8620376586914	5.850680351257324	26.498497009277344	5.17240047454834	4.926511287689209	7.6582255363464355	4.908852577209473	3.2970917224884033	2.868248224258423	0	13.333168029785156	0	0	0	241.61268615722656	323.5558166503906	779.693359375	L260	FALSE	FALSE	untreated	TRUE	TRUE	TRUE
BC01	78382.6796875	15	184.429443359375	91.70283508300781	7.745524883270264	37.09284973144531	14.653966903686523	10.477950096130371	24.84695053100586	22.03582763671875	14.282779693603516	4.756369590759277	0.20394301414489746	9.981866836547852	0.10367684811353683	0.7419813871383667	0	247.22369384765625	459.1087341308594	491.0275573730469	L260	FALSE	FALSE	untreated	TRUE	TRUE	TRUE
BC01	78528.7734375	14	140.70132446289062	164.8862762451172	3.1538288593292236	9.033366203308105	37.12499237060547	5.667335510253906	121.8812026977539	13.451885223388672	1.530587911605835	0	2.078580141067505	78.10896301269531	65.87520599365234	51.32493591308594	0.5870858430862427	281.37005615234375	475.770263671875	831.074462890625	L260	FALSE	FALSE	untreated	TRUE	TRUE	TRUE
BC01	78555.5703125	14	94.67198944091797	30.727306365966797	1.915526032447815	11.908662796020508	14.32096004486084	3.7594449520111084	37.60105514526367	7.108500003814697	12.186671257019043	1.7137389183044434	0.9990934133529663	36.124977111816406	0.22762130200862885	5.462064743041992	0.4402320384979248	153.8347930908203	291.3685607910156	331.73974609375	L260	FALSE	FALSE	untreated	TRUE	TRUE	TRUE
BC01	78566.9921875	15	140.78323364257812	1129.8248291015625	1.4480000734329224	20.88943099975586	78.98453521728516	0.001198736485093832	406.9907531738281	21.697954177856445	1.9526071548461914	8.267431259155273	0.33795425295829773	42.292720794677734	138.14414978027344	535.473876953125	0.3159031867980957	236.5138702392578	487.62701416015625	972.16790771484375	L260	FALSE	FALSE	untreated	TRUE	TRUE	TRUE
BC01	78690.484375	14	76.49849700927734	86.21284484863281	1.3417071104049683	36.60017395019531	0	3.9099061489105225	14.768573760986328	7.699063777923584	15.673267364501953	3.2663583755493164	4.036548137664795	6.096103668212891	0.5202293992042542	0	2.4864513874053955	170.34786987304688	262.5386657714844	724.01361083984375	L260	FALSE	FALSE	untreated	TRUE	TRUE	TRUE
BC01	78998.6484375	14	17.15005874633789	8.53988265991211	0	24.410823822021484	2.239206314086914	4.845315456390381	1.3883163928985596	4.428438186645508	9.04616641998291	25.49675941467285	8.09130859375	6.9152655601501465	0.41431665420532227	0	6.832533359527588	161.92247009277344	241.98226928710938	1031.753662109375	L260	FALSE	FALSE	untreated	TRUE	TRUE	TRUE
BC01	79048.8671875	14	85.48994445800781	44.538063049316406	3.585873603820801	10.853947639465332	9.512711524963379	6.921030521392822	30.11581802368164	2.516204357147217	4.315762042999268	6.746026515960693	0.7906155586242676	7.943897247314453	1.9745537042617798	0	2.491617202758789	178.02545166015625	280.40264892578125	890.71136474609375	L260	FALSE	FALSE	untreated	TRUE	TRUE	TRUE
BC01	79058.5	14	237.2351531982422	93.941619873046875	4.557605743408203	174.2892608642578	15.079042434692383	0.18265987932682037	121.30546569824219	126.71175384521484	67.1004867553711	2.075958490371704	4.161098957061768	130.62103271484375	2.886425495147705	46.53306198120117	0.2397824376821518	294.2215881347656	583.94171142578125	583.09783935546875	L260	FALSE	FALSE	untreated	TRUE	TRUE	TRUE
BC01	79120.796875	14	408.4469909667969	192.4095458984375	3.3330726623535156	33.78129196166992	14.89843463897705	9.654082298278809	48.22456741333008	49.25401306152344	32.6237907409668	8.50638198852539	0	9.54981803894043	0	0	0	530.92913818359375	875.71209716796875	731.76708984375	L260	FALSE	FALSE	untreated	TRUE	TRUE	TRUE
BC01	79507.90625	14	87.99915313720703	83.68951416015625	2.0357065200805664	69.64940643310547	20.7784366607666	6.092512130737305	109.96505737304688	38.33477783203125	2.618090867996216	0.14889322221279144	2.4448468685150146	243.74855041503906	1.7671926021575928	0.9040685892105103	0	155.904052734375	285.1365966796875	204.75563049316406	L260	FALSE	FALSE	untreated	TRUE	TRUE	TRUE
BC01	79631.328125	13	94.28083038330078	46.47825241088867	5.958978652954102	73.24760437011719	4.605833530426025	3.274117946624756	73.21952819824219	119.88922882080078	27.683168411254883	0.8294360637664795	2.0796453952789307	84.31114196777344	0	210.0755615234375	0.7855687141418457	107.7711410522461	221.1210174560547	281.3197021484375	L260	FALSE	FALSE	untreated	TRUE	TRUE	TRUE
BC01	79829.3984375	14	68.06522369384766	18.563539505004883	1.4524924755096436	305.5108337402344	2.5270142555236816	6.658867359161377	66.10294342041016	33.33090591430664	10.479180335998535	3.893533706665039	0	82.51606750488281	4.10045862197876	149.9969940185547	0.47690340876579285	109.03726959228516	242.29220581054688	238.9003143310547	L260	FALSE	FALSE	untreated	TRUE	TRUE	TRUE
BC01	79866.625	16	149.1311492919922	159.107666015625	0.780224621295929	36.33000564575195	12.85340690612793	6.51571798324585	183.07568359375	7.176077842712402	1.4952061176300049	4.891575813293457	0.7595341205596924	132.90377807617188	8.8180694580078125	14.938873291015625	0	186.4361572265625	404.80035400390625	531.4263916015625	L260	FALSE	FALSE	untreated	TRUE	TRUE	TRUE
BC01	79980.2734375	16	81.58897399902344	26.02267837524414	0	37.621395111083984	6.818142414093018	1.9216022491455078	31.922828674316406	67.67173767089844	14.279820442199707	4.92100715637207	5.6755595207214355	41.20697784423828	0	2.9149773120880127	0	106.43277740478516	161.36981201171875	237.50628662109375	L260	FALSE	FALSE	untreated	TRUE	TRUE	TRUE
BC01	80022.9140625	15	94.71245574951172	72.78327178955078	3.6784236431121826	34.91817855834961	5.036898612976074	6.420339107513428	33.24541473388672	23.020036697387695	9.230960845947266	4.831150531768799	3.0699548721313477	30.627323150634766	1.4133195877075195	2.8457181453704834	0.40926939249038696	237.16659545898438	397.6098937988281	467.4888000488281	L260	FALSE	FALSE	untreated	TRUE	TRUE	TRUE
BC01	80158.7265625	14	54.26905822753906	418.3409729003906	4.300102710723877	42.09895706176758	3.063821792602539	5.309025764465332	8.582968711853027	36.74905014038086	16.417343139648438	2.8405532836914062	0	1.9542677402496338	5.102276802062988	0	0	72.96146392822266	201.74095153808594	1183.3154296875	L260	FALSE	FALSE	untreated	TRUE	TRUE	TRUE
BC01	80226.703125	14	126.98438262939453	373.98577880859375	5.645925521850586	50.99369812011719	13.061933517456055	2.686155080795288	234.44287109375	26.481903076171875	7.113847255706787	3.6605868339538574	0.24805952608585358	46.79877471923828	2.115232467651367	27.65631675720215	0	330.5097961425781	615.74176025390625	1196.4501953125	L260	FALSE	FALSE	untreated	TRUE	TRUE	TRUE
BC01	80285.859375	13	117.58634185791016	106.20490264892578	1.9192830324172974	37.16649627685547	4.741061210632324	2.6602213382720947	56.282615661621094	13.11119270324707	15.442709922790527	5.956862449645996	0	31.105567932128906	1.84771728515625	0.7123166918754578	0	164.78367614746094	311.9931640625	680.50299072265625	L260	FALSE	FALSE	untreated	TRUE	TRUE	TRUE
BC01	80353.140625	18	84.9366455078125	136.8943634033203	2.5257744789123535	91.965850830078125	4.195833206176758	1.2414281368255615	50.99795150756836	9.276677131652832	3.6348931789398193	7.931210041046143	0.9960620999336243	6.737549781799316	2.4212279319763184	0	1.18068528175354	65.39595031738281	146.20970153808594	199.20089721679688	L260	FALSE	FALSE	untreated	TRUE	FALSE	TRUE
BC01	80421.6640625	14	112.89112091064453	121.48973846435547	1.5946613550186157	6.1010847091674805	1.9335384368896484	4.133957386016846	134.82156372070312	12.071547508239746	1.9707012176513672	7.5181756019592285	0.33497974276542664	30.215394973754883	2.4460227489471436	6.690723896026611	1.2720569372177124	146.36276245117188	273.50384521484375	629.37921142578125	L260	FALSE	FALSE	untreated	TRUE	TRUE	TRUE
BC01	80452.3671875	15	50.97098922729492	404.22955322265625	3.566103458404541	30.934606552124023	3.984025239944458	1.808314561843872	9.42184066772461	16.148067474365234	10.926712036132812	12.617618560791016	0	2.393548011779785	0.5008045434951782	0	1.1653861999511719	279.4931640625	367.5514831542969	871.48211669921875	L260	FALSE	FALSE	untreated	TRUE	TRUE	TRUE
BC01	80550.875	13	81.94873809814453	24.979272842407227	0.644399881362915	49.71037292480469	11.725603103637695	2.5624096393585205	66.17539978027344	36.574546813964844	27.731821060180664	0.2299870401620865	0.5627739429473877	100.13821411132812	1.108901858329773	8.042268753051758	0	109.97239685058594	248.86524963378906	348.94873046875	L260	FALSE	FALSE	untreated	TRUE	TRUE	TRUE
BC01	80774.84375	16	85.37785339355469	37.65695571899414	1.5315864086151123	43.40798568725586	110.82887268066406	3.9179530143737793	186.7127685546875	33.8907470703125	16.394254684448242	42.09185791015625	0.4781862497329712	321.5248107910156	7.017165184020996	714.85235595703125	37.128387451171875	214.04966735839844	432.3742980957031	355.47149658203125	L260	FALSE	FALSE	untreated	TRUE	TRUE	TRUE
BC01	80887.953125	15	90.57530975341797	49.10028076171875	1.1740902662277222	8.4119291305542	12.90353012084961	1.5624172687530518	9.397334098815918	15.279821395874023	0.3773803412914276	0.7625881433486938	0	3.3491501808166504	1.076932430267334	0.0410294383764267	0	155.71766662597656	288.072509765625	705.7191162109375	L260	FALSE	FALSE	untreated	TRUE	TRUE	TRUE
BC01	80974.0078125	13	116.66248321533203	29.89082908630371	0.3580571413040161	154.79623413085938	9.956159591674805	3.726243257522583	91.135467529296875	62.12454605102539	3.9648489952087402	5.765558242797852	1.8533092737197876	46.030982971191406	0	81.13761901855469	0	92.16849517822266	221.3396453857422	311.6994323730469	L260	FALSE	FALSE	untreated	TRUE	TRUE	TRUE
BC01	81414.90625	17	74.1059341430664	210.6372833251953	0.7068708539009094	21.626127243041992	2.5264410972595215	6.197822570800781	181.93600463867188	12.257195472717285	5.35782527923584	10.16993236541748	1.1387531757354736	91.6121597290039	3.957777976989746	5.703990459442139	1.4391016960144043	120.30152130126953	225.78164672851562	1024.4237060546875	L260	FALSE	FALSE	untreated	TRUE	TRUE	TRUE
BC01	81644.6484375	15	184.1982879638672	59.27499771118164	5.803489685058594	138.82965087890625	33.8321418762207	11.540468215942383	71.03803253173828	171.07867431640625	52.60400390625	37.44630813598633	15.840280532836914	135.90113830566406	1.7032276391983032	0	0.4358619451522827	259.7848205566406	383.4349670410156	650.07232666015625	L260	FALSE	FALSE	untreated	TRUE	TRUE	TRUE
BC01	81785.71875	15	120.72203826904297	57.37556457519531	3.5865044593811035	24.148208618164062	4.039748668670654	3.198307752609253	23.808156967163086	15.552850723266602	8.429903984069824	5.236105918884277	4.124067306518555	20.669593811035156	0	1.7363569736480713	1.9063795804977417	211.13150024414062	370.9689636230469	486.4756774902344	L260	FALSE	FALSE	untreated	TRUE	TRUE	TRUE
BC01	81948.421875	14	121.75370788574219	31.634912490844727	0.31014809012413025	46.88895034790039	16.830764770507812	3.4536898136138916	86.12984466552734	91.858489990234375	64.41596984863281	8.70964241027832	0.5071974992752075	122.87055206298828	0.7369794845581055	0.4558456540107727	0	233.64501953125	359.5896301269531	458.65887451171875	L260	FALSE	FALSE	untreated	TRUE	TRUE	TRUE
BC01	82122.984375	14	144.11184692382812	39.199684143066406	4.859474182128906	67.47223663330078	18.383298873901367	11.564355850219727	195.13876342773438	156.59495544433594	22.458332061767578	15.703420639038086	0.5663039088249207	152.09825134277344	10.233070373535156	264.02008056640625	2.6263837814331055	169.9466552734375	315.8697204589844	299.9656066894531	L260	FALSE	FALSE	untreated	TRUE	TRUE	TRUE
BC01	82178.734375	14	152.08590698242188	39.93845748901367	2.4830267429351807	65.104095458984375	111.64642333984375	5.440019607543945	335.9933166503906	26.91537094116211	5.768965244293213	52.215110778808594	4.597586631774902	368.62127685546875	2.6404190063476562	738.890380859375	1.1777805089950562	211.20457458496094	446.1332092285156	581.92822265625	L260	FALSE	FALSE	untreated	TRUE	TRUE	TRUE
BC01	82187.890625	14	165.03099060058594	125.43973541259766	6.019718647003174	37.65132141113281	20.74566650390625	8.24574089050293	82.38368225097656	43.92902755737305	5.084456443786621	8.0164642333984375	2.161083698272705	119.44837188720703	3.1672492027282715	1.4455708265304565	0.29366040229797363	202.48724365234375	379.3237609863281	359.0950012207031	L260	FALSE	FALSE	untreated	TRUE	TRUE	TRUE
BC01	82220.765625	16	60.66109848022461	177.62380981445312	3.215296983718872	26.548091888427734	4.433295249938965	1.6297355890274048	71.87860107421875	18.080074310302734	3.9677047729492188	8.077796936035156	0.18930016458034515	5.966957092285156	1.1912670135498047	3.2783541679382324	0	199.34068298339844	317.0606994628906	948.01220703125	L260	FALSE	FALSE	untreated	TRUE	TRUE	TRUE
BC01	82325.1015625	14	83.25251770019531	143.82037353515625	2.670257329940796	7.86262321472168	3.1185829639434814	6.454034805297852	81.31481170654297	13.503400802612305	10.043843269348145	15.551422119140625	0	15.01456069946289	0.8993587493896484	0.6637893915176392	2.4738988876342773	134.44491577148438	282.67694091796875	878.70245361328125	L260	FALSE	FALSE	untreated	TRUE	TRUE	TRUE
BC01	82425.1328125	16	81.855255126953125	352.08843994140625	0.2481992244720459	21.690235137939453	59.302040100097656	1.5278135538101196	141.0303497314453	9.976186752319336	1.0296341180801392	1.544277548789978	6.656097888946533	5.373612403869629	12.53764820098877	48.84305191040039	0	201.29820251464844	450.33331298828125	1216.100341796875	L260	FALSE	FALSE	untreated	TRUE	TRUE	TRUE
BC01	82503.203125	16	137.3539581298828	266.77825927734375	3.7523458003997803	19.50007438659668	7.414272308349609	1.206889033317566	207.93255615234375	9.510649681091309	1.0072263479232788	3.7939114570617676	0	27.1259765625	5.198554515838623	8.373631477355957	0.6641622185707092	165.86280822753906	368.5439453125	673.429931640625	L260	FALSE	FALSE	untreated	TRUE	TRUE	TRUE
BC01	82634.1015625	15	148.9772186279297	126.40209197998047	4.114595890045166	60.350135803222656	8.6962251663208	5.009232997894287	73.47892761230469	28.52828025817871	31.1500186920166	8.150710105895996	3.545574188232422	134.8118133544922	1.3540472984313965	1.2168320417404175	0	216.73049926757812	415.38885498046875	519.71697998046875	L260	FALSE	FALSE	untreated	TRUE	TRUE	TRUE
BC01	82959.7265625	14	123.83963012695312	59.35528564453125	0.8525186777114868	27.122844696044922	2.507982015609741	11.34646224975586	19.720367431640625	8.978623390197754	8.423768043518066	4.664045333862305	1.3917988538742065	24.772031784057617	0	2.4550039768218994	0.4058891236782074	204.90484619140625	333.712646484375	777.87725830078125	L260	FALSE	FALSE	untreated	TRUE	TRUE	TRUE
BC01	83025.1796875	14	109.28742218017578	22.701841354370117	2.734717845916748	93.1942367553711	19.252506256103516	4.48775577545166	58.882835388183594	50.029632568359375	1.5825785398483276	0.6330858469009399	0	19.62891387939453	0.30738207697868347	129.05804443359375	0.008866029791533947	153.6503448486328	298.59295654296875	377.8130798339844	L260	FALSE	FALSE	untreated	TRUE	TRUE	TRUE
BC01	83176.5625	15	79.8182373046875	31.321121215820312	0.6896018385887146	33.17182159423828	10.18173599243164	0.9305194020271301	12.890779495239258	60.87220001220703	18.226160049438477	2.805072784423828	0	0.7727088928222656	0	0	0	157.19265747070312	283.4773254394531	235.87640380859375	L260	FALSE	FALSE	untreated	TRUE	TRUE	TRUE
BC01	83180.6015625	15	84.04212951660156	443.0152282714844	1.7464863061904907	10.859871864318848	2.0774261951446533	1.0910836458206177	110.95143127441406	9.977341651916504	1.2575961351394653	17.515283584594727	0.6338444948196411	11.922441482543945	2.6635665893554688	0.599523663520813	0	176.38833618164062	281.18511962890625	463.2464904785156	L260	FALSE	FALSE	untreated	TRUE	TRUE	TRUE
BC01	83668.109375	14	72.26422119140625	20.18243980407715	3.1037988662719727	30.5540714263916	44.34902572631836	3.7316253185272217	78.68504333496094	70.1069107055664	16.00767707824707	29.05382537841797	5.897162914276123	349.7582702636719	2.060793876647949	685.0718994140625	15.728652000427246	173.8903350830078	301.970947265625	309.5160827636719	L260	FALSE	FALSE	untreated	TRUE	TRUE	TRUE
BC01	84270.140625	15	163.8699188232422	351.83197021484375	0.9633948802947998	100.54497528076172	8.856484413146973	7.441896915435791	196.22605895996094	9.716312408447266	2.7332420349121094	12.927327156066895	0	58.756080627441406	20.95013427734375	9.815049171447754	0.6221392154693604	176.04763793945312	366.5975341796875	1397.6336669921875	L260	FALSE	FALSE	untreated	TRUE	TRUE	TRUE
BC01	84323.765625	14	159.86874389648438	150.57875061035156	4.843591690063477	34.17830276489258	2.601330041885376	6.893678665161133	107.52242279052734	18.21705436706543	16.55714988708496	5.992294788360596	1.420704960823059	21.502674102783203	2.821868419647217	6.152994155883789	0	300.25958251953125	502.05023193359375	829.794677734375	L260	FALSE	FALSE	untreated	TRUE	TRUE	TRUE
BC01	84406.0546875	14	156.3018341064453	84.41343688964844	6.452981948852539	34.84392547607422	9.282733917236328	14.311025619506836	36.29121398925781	17.46205711364746	10.890432357788086	2.212754011154175	0.4090760350227356	87.468780517578125	1.8753207921981812	0	0	165.7633514404297	288.7581787109375	280.4154357910156	L260	FALSE	FALSE	untreated	TRUE	TRUE	TRUE
BC01	84434.28125	15	88.2059326171875	207.47894287109375	0.25485551357269287	25.319005966186523	11.983290672302246	0.6168561577796936	104.07769012451172	8.021671295166016	28.73291778564453	2.185325860977173	1.8499486446380615	17.636247634887695	0	0.40156713128089905	1.6733373403549194	180.96810913085938	294.30426025390625	812.246826171875	L260	FALSE	FALSE	untreated	TRUE	TRUE	TRUE
BC01	84449.859375	14	156.2145538330078	108.7611312866211	5.517640590667725	55.6124382019043	3.4592528343200684	6.662906646728516	23.583044052124023	21.38259506225586	37.216331481933594	5.780161380767822	1.0019776821136475	1.610924243927002	0.4913812279701233	2.5363199710845947	0	220.09426879882812	424.176025390625	863.09552001953125	L260	FALSE	FALSE	untreated	TRUE	TRUE	TRUE
BC01	84505.09375	13	98.91973876953125	57.53377914428711	1.8890873193740845	21.52816390991211	6.876753330230713	5.8253703117370605	17.03937339782715	21.533241271972656	10.048123359680176	4.853072643280029	1.7098664045333862	18.788326263427734	0	2.9366447925567627	0.651470959186554	141.4687957763672	186.4790496826172	189.1438751220703	L260	FALSE	FALSE	untreated	TRUE	TRUE	TRUE
BC01	84628.4765625	13	63.83552551269531	64.79008483886719	3.957690954208374	4.256650447845459	4.036571502685547	4.007063388824463	10.439242362976074	2.525555372238159	4.9479169845581055	0.6965861320495605	0.6444410085678101	19.24997901916504	1.4599617719650269	4.009555339813232	0.09361043572425842	154.39552307128906	301.67315673828125	301.849365234375	L260	FALSE	FALSE	untreated	TRUE	TRUE	TRUE
BC01	84647.7578125	16	124.39398956298828	236.83749389648438	4.56671667098999	20.936304092407227	8.52656364440918	5.784940719604492	383.65350341796875	19.380752563476562	18.47785758972168	8.82383918762207	0.755765974521637	176.2104949951172	3.7173986434936523	12.599536895751953	1.3621381521224976	245.51773071289062	418.98907470703125	609.61688232421875	L260	FALSE	FALSE	untreated	TRUE	TRUE	TRUE
BC01	84702.734375	14	172.5861358642578	153.5682830810547	4.860648155212402	44.39605712890625	42.538631439208984	1.1352512836456299	251.918701171875	31.217914581298828	2.402970790863037	18.140600204467773	7.708723545074463	122.17507934570312	3.4812088012695312	0.24764567613601685	0.8789219856262207	253.895263671875	550.95733642578125	521.74322509765625	L260	FALSE	FALSE	untreated	TRUE	TRUE	TRUE
BC01	84896.4453125	15	282.0235900878906	106.3860092163086	1.7422412633895874	536.31793212890625	27.729148864746094	10.920624732971191	136.1041259765625	176.74131774902344	19.13434410095215	12.580455780029297	1.0765904188156128	248.7036590576172	0.9624549150466919	2.9322636127471924	0	292.3945007324219	553.46087646484375	528.9193115234375	L260	FALSE	FALSE	untreated	TRUE	TRUE	TRUE
BC01	84905.15625	16	49.73684310913086	190.70706176757812	1.7457371950149536	314.6541748046875	7.26760721206665	1.311653733253479	2.1605257987976074	4.862667083740234	0	7.108972549438477	0	10.126138687133789	0	0	0	76.55543518066406	139.03518676757812	210.56704711914062	L260	FALSE	FALSE	untreated	TRUE	TRUE	TRUE
BC01	84945.4453125	13	64.3077392578125	117.65449523925781	6.13538932800293	19.590585708618164	7.013822078704834	2.2762703895568848	48.95383071899414	14.33965015411377	4.39009428024292	8.035289764404297	0	1.3324590921401978	3.235987424850464	0	0	195.24632263183594	347.1319885253906	867.6077880859375	L260	FALSE	FALSE	untreated	TRUE	TRUE	TRUE
BC01	84996.96875	14	118.39341735839844	68.1941909790039	6.618202209472656	42.381343841552734	6.788189888000488	6.5858001708984375	66.79010772705078	8.36937141418457	9.413322448730469	8.26865291595459	0.021134354174137115	148.25372314453125	4.637664318084717	0	0	138.27996826171875	259.22479248046875	492.5788269042969	L260	FALSE	FALSE	untreated	TRUE	TRUE	TRUE
BC01	85241.6171875	16	133.1715545654297	507.82232666015625	0	15.820989608764648	7.241689682006836	1.0499889850616455	245.7929229736328	21.29424476623535	6.1529741287231445	5.466304779052734	0	13.449385643005371	0.9448297619819641	26.625246047973633	0.9814798831939697	394.6907043457031	714.6259765625	1325.1231689453125	L260	FALSE	FALSE	untreated	TRUE	TRUE	TRUE
BC01	85262.046875	16	69.438201904296875	358.5758361816406	2.8159894943237305	19.517044067382812	1.2552438974380493	3.7539048194885254	218.47982788085938	18.638790130615234	8.54609203338623	5.911924839019775	0.3548329174518585	69.29827117919922	5.285823822021484	11.954346656799316	0	192.64784240722656	285.2760009765625	660.02105712890625	L260	FALSE	FALSE	untreated	TRUE	TRUE	TRUE
BC01	85301.7421875	13	129.33599853515625	63.387821197509766	2.375551700592041	12.844087600708008	5.747824668884277	15.095510482788086	28.504030227661133	10.871853828430176	1.088871717453003	13.153180122375488	3.1217668056488037	17.13883399963379	1.4880563020706177	0.303252637386322	0.09408222883939743	255.7481231689453	405.1607360839844	1122.494384765625	L260	FALSE	FALSE	untreated	TRUE	TRUE	TRUE
BC01	85805.21875	14	138.31906127929688	90.70512390136719	0.14387713372707367	34.48074722290039	7.043971538543701	9.133764266967773	89.71734619140625	5.494703769683838	12.256743431091309	8.6161651611328125	2.1045851707458496	64.70325469970703	0.1613360494375229	4.321516990661621	0	188.69659423828125	389.6383056640625	764.8436279296875	L260	FALSE	FALSE	untreated	TRUE	TRUE	TRUE
BC01	85821.234375	13	94.2489242553711	127.62754821777344	0.4605323374271393	23.007102966308594	1.781018614768982	14.135991096496582	46.3752555847168	16.426176071166992	10.28658390045166	6.298954486846924	0	120.42127990722656	0	7.085465908050537	0.010951175354421139	124.6042251586914	272.23101806640625	313.2475891113281	L260	FALSE	FALSE	untreated	TRUE	TRUE	TRUE
BC01	85909.3125	14	127.25521087646484	106.08555603027344	4.745500087738037	31.211702346801758	5.792798042297363	10.531240463256836	75.50176239013672	34.82270050048828	7.070286273956299	0.6743519306182861	2.7451584339141846	30.22296714782715	1.2689664363861084	0	0	145.2119140625	322.1600341796875	1344.8721923828125	L260	FALSE	FALSE	untreated	TRUE	TRUE	TRUE
BC01	86362.875	13	181.50758361816406	69.16365051269531	6.292332649230957	43.12700271606445	1.7959860563278198	2.0388524532318115	16.362260818481445	21.549636840820312	31.804561614990234	0	0	0.2520241439342499	1.0308005809783936	1.791914939880371	0	290.87109375	620.8447265625	669.692138671875	L260	FALSE	FALSE	untreated	TRUE	TRUE	TRUE
BC01	86473.359375	13	141.64805603027344	182.6714324951172	4.25914192199707	35.81293869018555	5.5582451820373535	1.084017276763916	71.66859436035156	6.7938385009765625	19.842374801635742	0.429288774728775	0	9.801016807556152	1.5271862745285034	0.5058234930038452	0.6387870907783508	257.7763671875	508.3313293457031	1601.3868408203125	L260	FALSE	FALSE	untreated	TRUE	TRUE	TRUE
BC01	86544.0859375	15	177.1813201904297	64.612762451171875	6.655430316925049	22.348094940185547	8.912738800048828	3.7758021354675293	31.004764556884766	19.8226261138916	26.69175148010254	11.647039413452148	0	14.36614990234375	6.680588245391846	0	0.29684269428253174	314.89312744140625	474.5979919433594	577.54193115234375	L260	FALSE	FALSE	untreated	TRUE	TRUE	TRUE
BC01	86618.3984375	13	93.040069580078125	207.91123962402344	4.92261266708374	27.115264892578125	34.43699264526367	3.4056739807128906	85.39527130126953	6.54783821105957	10.173385620117188	16.594158172607422	0	87.84027099609375	36.81438064575195	44.521484375	0.17535941302776337	192.77012634277344	426.976806640625	823.1273193359375	L260	FALSE	FALSE	untreated	TRUE	TRUE	TRUE
BC01	86695.9765625	13	178.24734497070312	69.506134033203125	1.3444108963012695	125.33869934082031	6.0026044845581055	13.882977485656738	35.41051483154297	13.875203132629395	16.21918487548828	3.2730648517608643	2.609133005142212	6.439134120941162	15.074190139770508	2.5235114097595215	0.5486642122268677	215.8892822265625	384.80181884765625	583.2823486328125	L260	FALSE	FALSE	untreated	TRUE	TRUE	TRUE
BC01	86787.4765625	14	114.70360565185547	31.896251678466797	6.6255669593811035	31.157676696777344	6.251935005187988	9.040349960327148	1.7912815809249878	7.5974016189575195	10.880271911621094	3.281100273132324	0	0.8880131840705872	2.0115787982940674	0.0714675635099411	1.892134189605713	185.52206420898438	378.29852294921875	955.576904296875	L260	FALSE	FALSE	untreated	TRUE	TRUE	TRUE
BC01	86825.84375	13	54.24036407470703	118.51009368896484	4.692444324493408	21.25186538696289	3.104182004928589	0.2076796144247055	94.91546630859375	7.280413627624512	0	3.7199833393096924	1.3398473262786865	12.268091201782227	1.0627626180648804	3.2596442699432373	0	117.27188873291016	207.17333984375	274.8386535644531	L260	FALSE	FALSE	untreated	TRUE	TRUE	TRUE
BC01	86839.4375	14	95.78267669677734	224.0717315673828	2.143148422241211	18.952800750732422	0.8090596795082092	1.7261183261871338	148.84205627441406	21.60700798034668	0.11704269051551819	6.400854110717773	1.2139036655426025	4.4286274909973145	0	1.0720531940460205	1.1207247972488403	146.12612915039062	313.2220458984375	504.5015563964844	L260	FALSE	FALSE	untreated	TRUE	TRUE	TRUE
BC01	86849.6484375	14	88.10469818115234	56.55592727661133	2.1608195304870605	14.961854934692383	8.14500617980957	4.941493988037109	10.238045692443848	0.41456833481788635	2.9279096126556396	14.622576713562012	2.843508005142212	7.922989845275879	0	0	0	183.52200317382812	295.7379455566406	514.82037353515625	L260	FALSE	FALSE	untreated	TRUE	TRUE	TRUE
BC01	86850.46875	13	200.95542907714844	151.0892791748047	1.0650219917297363	110.17670440673828	33.98003387451172	6.658003807067871	96.80018615722656	35.441532135009766	54.14594650268555	5.930606842041016	2.5218851566314697	264.5094909667969	1.4181160926818848	1.2182039022445679	0	344.139404296875	478.5118713378906	457.87957763671875	L260	FALSE	FALSE	untreated	TRUE	TRUE	TRUE
BC01	86923.7734375	14	277.8783264160156	64.88069152832031	7.586030006408691	22.112049102783203	7.474043846130371	2.33975887298584	7.591982841491699	12.045974731445312	3.9694480895996094	0	0.6188657879829407	0	0	0	0.22034822404384613	271.3590087890625	514.19793701171875	595.63067626953125	L260	FALSE	FALSE	untreated	TRUE	TRUE	TRUE
BC01	86984.984375	14	118.17847442626953	30.855180740356445	1.498415231704712	30.747316360473633	13.883870124816895	2.4185502529144287	55.875946044921875	91.87230682373047	33.82188034057617	2.1195478439331055	0.7506952285766602	25.467235565185547	0	0.0434226393699646	1.7399075031280518	215.66070556640625	453.89599609375	446.99090576171875	L260	FALSE	FALSE	untreated	TRUE	TRUE	TRUE
BC01	87101.625	13	107.04251861572266	167.47279357910156	2.505012035369873	47.39613342285156	12.91943359375	8.984745979309082	75.6882095336914	28.11931037902832	9.634700775146484	6.649742603302002	2.4492506980895996	35.0286865234375	7.91798210144043	1.5011519193649292	2.3469409942626953	161.04812622070312	327.0119323730469	554.82830810546875	L260	FALSE	FALSE	untreated	TRUE	TRUE	TRUE
BC01	87162.8515625	14	116.15322875976562	64.1175308227539	1.114526629447937	84.76457214355469	17.928728103637695	4.194815635681152	117.39287567138672	112.0305404663086	51.008243560791016	34.079185485839844	2.016253709793091	38.14010238647461	2.6914641857147217	0	0	202.6129913330078	317.7961730957031	259.87054443359375	L260	FALSE	FALSE	untreated	TRUE	TRUE	TRUE
BC01	87727.75	14	53.743377685546875	33.43592834472656	1.989214539527893	10.88464069366455	3.384172201156616	3.4290683269500732	3.823106527328491	7.7576069831848145	2.7973763942718506	6.428491115570068	1.1399236917495728	0.7774313688278198	0.2406216263771057	0	0	112.53868103027344	202.88755798339844	410.4083557128906	L260	FALSE	FALSE	untreated	TRUE	TRUE	TRUE
BC01	87730.9765625	14	66.88926696777344	26.966941833496094	2.5650312900543213	16.407882690429688	4.8979926109313965	2.3316843509674072	11.479043960571289	13.698060989379883	1.8899816274642944	3.471776008605957	0.24619218707084656	0	1.9696717262268066	0.7090436816215515	0	127.03502655029297	251.71595764160156	301.8764343261719	L260	FALSE	FALSE	untreated	TRUE	TRUE	TRUE
BC01	87746.40625	15	91.39690399169922	497.4297790527344	1.0404407978057861	29.128637313842773	13.019949913024902	4.687277793884277	184.9681854248047	17.129087448120117	1.2435842752456665	8.764604568481445	0.2569124102592468	25.26515007019043	6.623582363128662	1.4998003244400024	0.7680281400680542	168.5321044921875	442.9123229980469	1023.4639282226562	L260	FALSE	FALSE	untreated	TRUE	TRUE	TRUE
BC01	87765.859375	14	113.40381622314453	100.18043518066406	2.1510603427886963	70.221832275390625	8.889384269714355	6.104610443115234	52.82282638549805	8.179474830627441	34.73542022705078	0	0.44215506315231323	59.45353698730469	0.2071671485900879	1.604335069656372	0.2695249021053314	182.75442504882812	275.1679992675781	243.10386657714844	L260	FALSE	FALSE	untreated	TRUE	TRUE	TRUE
BC01	87791.6015625	14	79.15653991699219	186.23626708984375	1.7153282165527344	94.21532440185547	12.479289054870605	3.22292423248291	164.9325408935547	30.719825744628906	30.53095054626465	5.426146507263184	0	208.58592224121094	0	3.6631107330322266	0.4178338646888733	115.5538558959961	313.8088073730469	241.63180541992188	L260	FALSE	FALSE	untreated	TRUE	TRUE	TRUE
BC01	87915.40625	14	140.19114685058594	531.87506103515625	1.3538310527801514	15.58780288696289	28.338661193847656	8.464893341064453	381.6864318847656	21.53163719177246	6.292293548583984	5.964319705963135	0.9742969274520874	60.28398132324219	20.577617645263672	92.8648910522461	1.743660569190979	266.7104797363281	472.1309509277344	784.6158447265625	L260	FALSE	FALSE	untreated	TRUE	TRUE	TRUE
BC01	87975.859375	15	60.3929328918457	34.558250427246094	3.761817693710327	17.393707275390625	7.276981830596924	1.9398479461669922	16.985416412353516	18.427555084228516	1.9319452047348022	3.8487470149993896	0.3755727708339691	8.282130241394043	2.814483404159546	0.9791134595870972	0	106.71033477783203	292.1094665527344	352.4409484863281	L260	FALSE	FALSE	untreated	TRUE	TRUE	TRUE
BC01	88245.140625	16	105.14877319335938	36.923805236816406	0.5109182000160217	27.940134048461914	0.9981849193572998	2.477632761001587	90.658599853515625	114.33861541748047	12.951062202453613	4.641022682189941	5.077457904815674	117.6845474243164	2.657723903656006	11.924735069274902	0	130.32022094726562	253.57485961914062	280.0976257324219	L260	FALSE	FALSE	untreated	TRUE	TRUE	TRUE
BC01	88332.6171875	15	136.631591796875	97.72875213623047	0.4034471809864044	67.99483489990234	16.45700454711914	6.670965671539307	120.2171859741211	120.83766174316406	111.94259643554688	12.369609832763672	4.4793829917907715	144.646484375	2.6128365993499756	0.4370590150356293	2.400331497192383	149.4005126953125	231.87918090820312	373.8627014160156	L260	FALSE	FALSE	untreated	TRUE	TRUE	TRUE
BC01	88426.46875	17	77.96916198730469	22.903804779052734	0.18178796768188477	30.69748306274414	28.04403305053711	4.213675498962402	38.67637634277344	46.62663269042969	4.685570240020752	30.06424331665039	6.471431255340576	164.41505432128906	10.509264945983887	705.855712890625	2.8248443603515625	180.52122497558594	287.2619323730469	405.18414306640625	L260	FALSE	FALSE	untreated	TRUE	TRUE	TRUE
BC01	88456.734375	13	128.74456787109375	62.88771057128906	4.558023929595947	32.01165008544922	2.4707183837890625	6.628026485443115	21.15398597717285	6.057136058807373	22.083953857421875	8.745979309082031	3.610403537750244	2.3281242847442627	0	3.2682559490203857	3.576120138168335	281.4186096191406	491.888916015625	1072.72802734375	L260	FALSE	FALSE	untreated	TRUE	TRUE	TRUE
BC01	88657.40625	14	79.47718048095703	40.7672233581543	1.8631935119628906	31.782705307006836	4.352201461791992	2.5047779083251953	29.075458526611328	28.746381759643555	20.560178756713867	0	2.6515114307403564	103.16891479492188	7.816775321960449	1.3571010828018188	0.6844465732574463	120.67403411865234	231.6808319091797	260.8897399902344	L260	FALSE	FALSE	untreated	TRUE	TRUE	TRUE
BC01	88687.359375	15	203.75987243652344	176.89353942871094	8.141880989074707	37.51008605957031	27.196847915649414	8.972285270690918	63.50425338745117	15.665169715881348	1.0636080503463745	0.9475921392440796	0.1523701697587967	40.32926559448242	4.968123435974121	6.267539978027344	0.9183926582336426	311.6484375	658.631591796875	1138.506103515625	L260	FALSE	FALSE	untreated	TRUE	TRUE	TRUE
BC01	88812.171875	14	147.2470703125	748.947021484375	1.4429686069488525	9.235013961791992	33.44477462768555	6.486018657684326	340.6927490234375	13.674506187438965	1.4655640125274658	3.2284631729125977	1.1530545949935913	100.82393646240234	12.527023315429688	54.959320068359375	0	445.98516845703125	801.57427978515625	1107.23046875	L260	FALSE	FALSE	untreated	TRUE	TRUE	TRUE
BC01	88838.046875	15	182.08029174804688	96.08570861816406	12.606512069702148	75.74864196777344	4.505329608917236	10.480416297912598	30.013906478881836	34.148231506347656	13.781135559082031	8.625127792358398	0.48563700914382935	35.53177261352539	0.11975672096014023	0	1.5330997705459595	178.10470581054688	345.6021728515625	340.61077880859375	L260	FALSE	FALSE	untreated	TRUE	TRUE	TRUE
BC01	88928.28125	13	139.7859344482422	133.48094177246094	2.954695463180542	44.94660949707031	13.970623970031738	13.05168342590332	46.87649154663086	11.958285331726074	0.33304762840270996	4.455508708953857	1.0812908411026	5.785519123077393	0.5748313069343567	0.8332560062408447	0	275.8748474121094	596.85345458984375	1364.7288818359375	L260	FALSE	FALSE	untreated	TRUE	TRUE	TRUE
BC01	88980.2109375	15	142.45346069335938	291.75396728515625	2.4712350368499756	51.369998931884766	12.082361221313477	4.014405250549316	104.21479034423828	52.095149993896484	34.55491256713867	4.602532386779785	1.4277983903884888	252.9040069580078	3.9078900814056396	0.9711660742759705	0	153.0884552001953	259.16400146484375	278.34197998046875	L260	FALSE	FALSE	untreated	TRUE	TRUE	TRUE
BC01	89511.40625	14	204.79409790039062	83.684173583984375	4.091590881347656	61.39772415161133	10.685699462890625	11.616270065307617	36.25957489013672	47.218536376953125	15.59106731414795	8.224363327026367	3.4547488689422607	21.06010627746582	0.02304363064467907	4.053345680236816	0.053608767688274384	222.9167022705078	403.9029846191406	423.0500183105469	L260	FALSE	FALSE	untreated	TRUE	TRUE	TRUE
BC01	89699.9453125	15	140.94085693359375	457.63458251953125	2.178532123565674	26.729013442993164	27.799999237060547	3.2219464778900146	220.423095703125	7.346837997436523	6.88461446762085	1.6544045209884644	4.17913293838501	101.13392639160156	4.455135345458984	8.385366439819336	1.62571382522583	276.98773193359375	514.52435302734375	888.6158447265625	L260	FALSE	FALSE	untreated	TRUE	TRUE	TRUE
BC01	89768.203125	16	88.78255462646484	24.396028518676758	2.8876891136169434	47.39043426513672	0.15985187888145447	2.2503113746643066	44.19160461425781	57.04726791381836	22.805599212646484	9.483597755432129	0	54.98534393310547	0.5534026026725769	22.30672264099121	0.22318269312381744	75.67970275878906	191.56423950195312	316.4373779296875	L260	FALSE	FALSE	untreated	TRUE	TRUE	TRUE
BC01	89812.4765625	14	148.5229034423828	58.98501968383789	4.780253887176514	125.92555236816406	18.01152992248535	10.784857749938965	76.87123107910156	180.07778930664062	117.18250274658203	44.1102409362793	8.4534149169921875	185.8223419189453	2.103804349899292	0.7721179723739624	5.408796310424805	199.86119079589844	358.3530578613281	400.9233703613281	L260	FALSE	FALSE	untreated	TRUE	TRUE	TRUE
BC01	89851.625	15	79.80506896972656	37.95857238769531	2.9195404052734375	60.40268325805664	14.860909461975098	7.665670871734619	62.47008514404297	136.55953979492188	62.54340744018555	14.819087028503418	5.331282138824463	88.53041076660156	0	31.102338790893555	0.739034116268158	95.96869659423828	194.1329345703125	260.7964782714844	L260	FALSE	FALSE	untreated	TRUE	TRUE	TRUE
BC01	89918.8671875	12	236.0108642578125	307.556396484375	7.988719463348389	256.5003356933594	63.35275650024414	11.453132629394531	436.9389343261719	235.9564666748047	56.52062225341797	46.709869384765625	1.7419257164001465	511.9000244140625	4.1220173835754395	9.464642524719238	0.8587689995765686	378.59918212890625	641.10821533203125	556.1368408203125	L260	FALSE	FALSE	untreated	TRUE	TRUE	TRUE
BC01	89932.421875	14	102.19125366210938	202.89251708984375	0	31.82322120666504	14.762992858886719	0.6629331707954407	77.02671813964844	15.503605842590332	1.6212379932403564	2.984806776046753	0	13.77070426940918	0.19538453221321106	0.18060557544231415	0	147.5167236328125	308.9294128417969	703.9208984375	L260	FALSE	FALSE	untreated	TRUE	TRUE	TRUE
BC01	90005.5859375	16	73.2532958984375	25.36443328857422	3.1237781047821045	9.364378929138184	0.7608323693275452	3.138213872909546	11.205205917358398	7.906470775604248	2.829385757446289	2.46216082572937	1.6513499021530151	5.636291027069092	0	0	2.5518364906311035	104.11819458007812	258.1553955078125	579.22149658203125	L260	FALSE	FALSE	untreated	TRUE	TRUE	TRUE
BC01	90180.921875	15	136.1001739501953	197.42332458496094	7.022597789764404	16.918811798095703	13.939545631408691	3.4912960529327393	100.674560546875	8.160239219665527	4.219110488891602	3.5011444091796875	2.104250192642212	75.00536346435547	4.466748237609863	6.181190013885498	0.8080140948295593	173.648193359375	350.5578918457031	569.12200927734375	L260	FALSE	FALSE	untreated	TRUE	TRUE	TRUE
BC01	90333.4140625	13	190.9878692626953	374.7178039550781	3.0297558307647705	16.737201690673828	7.760806083679199	4.088253498077393	148.22216796875	13.189430236816406	0.16992175579071045	7.899896144866943	1.0399329662322998	7.095438003540039	0.03368372470140457	0	0	312.57269287109375	578.63397216796875	1602.570068359375	L260	FALSE	FALSE	untreated	TRUE	TRUE	TRUE
BC01	90870.1953125	14	129.66151428222656	28.478628158569336	3.4497547149658203	94.42866516113281	4.293952941894531	3.0548171997070312	97.39922332763672	145.22860717773438	44.24332046508789	34.2225456237793	8.038508415222168	66.13094329833984	0.047343023121356964	66.71527099609375	0	114.07212829589844	297.4815368652344	361.9931945800781	L260	FALSE	FALSE	untreated	TRUE	TRUE	TRUE
BC01	91116.5625	15	97.54804992675781	66.232269287109375	4.9774017333984375	35.592506408691406	4.826584815979004	4.743187427520752	75.40684509277344	11.953916549682617	1.646251916885376	9.693509101867676	0	28.109758377075195	3.618021011352539	10.050321578979492	1.3936022520065308	186.34857177734375	399.8176574707031	733.884521484375	L260	FALSE	FALSE	untreated	TRUE	TRUE	TRUE
BC01	91145.84375	14	147.96694946289062	39.44446563720703	4.505268096923828	23.77088737487793	0	1.418931007385254	10.754467010498047	0.8427267074584961	1.7035458087921143	0	1.4692715406417847	25.41731071472168	1.4980531930923462	0	1.8200745582580566	274.5955810546875	561.8197021484375	495.629638671875	L260	FALSE	FALSE	untreated	TRUE	TRUE	TRUE
BC01	91219.7109375	15	73.15232849121094	124.53058624267578	2.382314920425415	17.86827850341797	17.107271194458008	6.585080146789551	60.78398513793945	8.80066204071045	2.020174264907837	0	1.474098563194275	16.857501983642578	3.513183832168579	7.317140579223633	2.5095276832580566	114.22587585449219	240.22109985351562	721.818603515625	L260	FALSE	FALSE	untreated	TRUE	TRUE	TRUE
BC01	91281.8125	16	140.92759704589844	227.16139221191406	5.624912261962891	26.9471378326416	12.422319412231445	0.7286335229873657	232.34776306152344	21.348249435424805	10.41083812713623	5.775101661682129	3.2852396965026855	48.47491455078125	10.023144721984863	21.501541137695312	0.8432765603065491	207.66314697265625	366.12579345703125	691.20159912109375	L260	FALSE	FALSE	untreated	TRUE	TRUE	TRUE
BC01	91338.265625	15	164.50332641601562	59.770111083984375	8.300538063049316	76.92413330078125	27.89044189453125	6.084049701690674	235.89048767089844	35.3128662109375	0.19162429869174957	67.34680938720703	0	256.20294189453125	19.69260597229004	392.5292053222656	13.822721481323242	308.1777648925781	508.968994140625	764.4765625	L260	FALSE	FALSE	untreated	TRUE	TRUE	TRUE
BC01	91347.0859375	15	104.13531494140625	109.09061431884766	2.931593179702759	11.040140151977539	13.24062728881836	6.545690059661865	21.057302474975586	7.16251802444458	5.351341247558594	5.435310363769531	0	37.272029876708984	10.743107795715332	0.4261725842952728	2.240309000015259	351.4199523925781	504.6221923828125	1119.9278564453125	L260	FALSE	FALSE	untreated	TRUE	TRUE	TRUE
BC01	91351.859375	15	134.41476440429688	434.7274169921875	138.22708129882812	531.2825927734375	3.8004562854766846	0	0	1.9339940547943115	0.6118220090866089	1.2718212604522705	0	2.115553140640259	0	0	0	6.216752052307129	24.65522003173828	20.017839431762695	L260	FALSE	FALSE	untreated	TRUE	FALSE	FALSE
BC01	91506.3671875	14	93.08103942871094	56.668521881103516	0.6359266638755798	25.069438934326172	5.6975836753845215	6.4863362312316895	41.80244445800781	14.94370174407959	10.472925186157227	8.71502685546875	5.640557289123535	23.654109954833984	2.0191690921783447	3.055605411529541	0.40134602785110474	131.17623901367188	212.38064575195312	296.2130126953125	L260	FALSE	FALSE	untreated	TRUE	TRUE	TRUE
BC01	91536.390625	15	76.21306610107422	457.1853332519531	2.249858856201172	16.387786865234375	31.554107666015625	1.3111194372177124	302.4080505371094	8.784777641296387	0	0.3769162595272064	2.025838613510132	65.7491455078125	4.223140716552734	47.195533752441406	0	123.1155014038086	328.95880126953125	771.77679443359375	L260	FALSE	FALSE	untreated	TRUE	TRUE	TRUE
BC01	91572.75	17	75.66937255859375	33.426490783691406	4.631345272064209	81.21485900878906	17.90027618408203	12.182863235473633	170.25628662109375	90.95307922363281	13.732234001159668	10.64844799041748	1.411549687385559	175.47210693359375	9.965051651000977	3.236973285675049	0	206.80438232421875	338.527587890625	388.3423767089844	L260	FALSE	FALSE	untreated	TRUE	TRUE	TRUE
BC01	91661.875	15	108.43599700927734	22.20563507080078	1.957664966583252	14.347046852111816	4.595506191253662	3.6831088066101074	14.886059761047363	41.85062026977539	21.660049438476562	1.0933912992477417	2.8613524436950684	41.10393142700195	0.0852460265159607	4.589011192321777	0	158.31610107421875	245.71957397460938	328.77532958984375	L260	FALSE	FALSE	untreated	TRUE	TRUE	TRUE
BC01	91692.1484375	13	74.63209533691406	226.0748291015625	1.5574405193328857	18.10653305053711	7.174656391143799	5.630756378173828	198.1193084716797	27.545894622802734	7.204340934753418	4.2064008712768555	0	74.24187469482422	7.837143898010254	9.454243659973145	1.4031786918640137	236.17459106445312	405.8422546386719	683.1907958984375	L260	FALSE	FALSE	untreated	TRUE	TRUE	TRUE
BC01	91753.5390625	16	111.68134307861328	130.13519287109375	2.0017123222351074	118.6759262084961	20.457124710083008	9.76233196258545	74.00535583496094	70.9881591796875	30.114294052124023	13.09464168548584	2.5977084636688232	13.829127311706543	0.007390705402940512	0.8189606666564941	2.7228147983551025	229.41290283203125	391.644775390625	445.80938720703125	L260	FALSE	FALSE	untreated	TRUE	TRUE	TRUE
BC01	91862.90625	15	79.746734619140625	117.25977325439453	1.755196213722229	29.60356330871582	5.094799518585205	5.354495525360107	100.96649932861328	22.99974822998047	7.832627773284912	3.718532085418701	0.1649596095085144	292.5916748046875	1.1718746423721313	0	0.8954005241394043	164.77842712402344	289.3641357421875	366.6859436035156	L260	FALSE	FALSE	untreated	TRUE	TRUE	TRUE
BC01	91924.8828125	13	72.78588104248047	49.36093521118164	0	16.645376205444336	8.508484840393066	2.4721524715423584	11.054659843444824	8.823983192443848	11.94063663482666	7.930469512939453	3.4863998889923096	33.8213005065918	1.8408063650131226	0	0.6936780214309692	151.54833984375	248.66867065429688	399.07147216796875	L260	FALSE	FALSE	untreated	TRUE	TRUE	TRUE
BC01	91976.5625	13	184.8596954345703	56.6849365234375	8.363076210021973	24.622339248657227	0.11362363398075104	5.662265777587891	25.695825576782227	49.394874572753906	7.854436874389648	3.6114537715911865	1.6580721139907837	6.188920497894287	0.197481170296669	0	0	143.40354919433594	256.7574157714844	310.68988037109375	L260	FALSE	FALSE	untreated	TRUE	TRUE	TRUE
BC01	91979.0625	14	140.90078735351562	75.83116149902344	1.288608431816101	19.564035415649414	3.315549373626709	18.102577209472656	23.63953399658203	25.23635482788086	8.486272811889648	10.715861320495605	0	10.744316101074219	2.2972776889801025	0	0	281.6708068847656	537.958984375	405.3164978027344	L260	FALSE	FALSE	untreated	TRUE	TRUE	TRUE
BC01	92168.9296875	15	118.20515441894531	32.73880386352539	0.7679781913757324	14.301220893859863	100.0998764038086	6.175808906555176	63.2182502746582	3.3718812465667725	0.6965564489364624	10.602625846862793	0	74.54175567626953	1.1310824155807495	206.8722381591797	9.936185836791992	317.7044372558594	575.82220458984375	576.727294921875	L260	FALSE	FALSE	untreated	TRUE	TRUE	TRUE
BC01	92195.9921875	15	125.98616790771484	552.5762939453125	3.9430031776428223	31.258451461791992	16.280162811279297	1.199605941772461	112.73271942138672	19.151443481445312	4.822638988494873	1.4273431301116943	0	8.469925880432129	0	0	1.1521611213684082	223.22723388671875	461.1582336425781	1147.210693359375	L260	FALSE	FALSE	untreated	TRUE	TRUE	TRUE
BC01	92537.515625	15	76.7174072265625	12.97350788116455	2.5331532955169678	22.691173553466797	3.6110644340515137	1.0855268239974976	75.35932159423828	48.31827926635742	20.7862606048584	5.837873458862305	2.7175374031066895	65.16059112548828	1.2994778156280518	0	0	109.63113403320312	227.00885009765625	215.12318420410156	L260	FALSE	FALSE	untreated	TRUE	TRUE	TRUE
BC01	92995.5234375	13	80.122802734375	355.38836669921875	4.862023830413818	19.042274475097656	9.660134315490723	4.062894821166992	231.90811157226562	40.96779251098633	3.894788980484009	16.1007137298584	1.6006851196289062	325.4486389160156	6.745442867279053	12.949057579040527	0	187.36636352539062	337.6674499511719	714.0975341796875	L260	FALSE	FALSE	untreated	TRUE	TRUE	TRUE
BC01	92996.734375	17	103.0296859741211	55.30534362792969	2.5614638328552246	100.80806732177734	19.52754783630371	8.613969802856445	110.88589477539062	75.83802032470703	11.1798095703125	3.288728713989258	4.722969055175781	104.80970001220703	0.616963803768158	276.2571716308594	0.9716128706932068	105.4328842163086	215.9591522216797	227.43528747558594	L260	FALSE	FALSE	untreated	TRUE	TRUE	TRUE
BC01	93266.421875	16	190.20790100097656	87.657562255859375	1.1219401359558105	15.91753101348877	0.8465250730514526	3.1501400470733643	19.001630783081055	11.982656478881836	12.26729679107666	1.302181601524353	1.4501748085021973	4.311600208282471	0	0.23395901918411255	0	209.38555908203125	369.4504699707031	485.1851501464844	L260	FALSE	FALSE	untreated	TRUE	TRUE	TRUE
BC01	93345.8984375	14	125.03955841064453	36.39863204956055	5.916021347045898	20.7054500579834	4.570226669311523	0	13.184840202331543	5.7415690422058105	14.719223976135254	0.0821896642446518	0.52475905418396	0	0	2.5874671936035156	1.8642668724060059	149.80592346191406	297.9225769042969	426.5086364746094	L260	FALSE	FALSE	untreated	TRUE	TRUE	TRUE
BC01	93356.8984375	14	61.87602996826172	80.29479217529297	2.5444064140319824	4.944761276245117	16.20244026184082	0.5821499228477478	54.71170425415039	5.258187294006348	1.1786733865737915	3.323784351348877	0	35.47964096069336	1.1543339490890503	1.996119499206543	0.09130789339542389	163.82347106933594	301.86962890625	675.38665771484375	L260	FALSE	FALSE	untreated	TRUE	TRUE	TRUE
BC01	93436.1328125	16	142.79103088378906	64.93505859375	2.114729881286621	114.07772064208984	23.803674697875977	1.8783620595932007	239.90150451660156	149.17381286621094	29.655223846435547	36.8131217956543	1.5818182229995728	130.5636749267578	1.115429401397705	555.7447509765625	2.6705963611602783	169.509033203125	332.21014404296875	371.17498779296875	L260	FALSE	FALSE	untreated	TRUE	TRUE	TRUE
BC01	93495.2734375	13	117.0181884765625	62.63471603393555	8.344903945922852	5.392340660095215	7.883058547973633	3.6160292625427246	13.944437026977539	0.3356519043445587	1.1185492277145386	1.7015551328659058	0.3253713548183441	0.5686824321746826	0	0	0	200.23321533203125	452.79730224609375	782.425048828125	L260	FALSE	FALSE	untreated	TRUE	TRUE	TRUE
BC01	93635.453125	14	122.06202697753906	59.4747200012207	5.723493576049805	73.7548828125	6.211162090301514	1.5518378019332886	25.86664390563965	12.745660781860352	16.6431941986084	4.445286750793457	2.371283769607544	20.3377628326416	0	0	0.13289515674114227	155.33950805664062	324.021484375	421.6302490234375	L260	FALSE	FALSE	untreated	TRUE	TRUE	TRUE
BC01	93779.1171875	15	69.0998764038086	77.87090301513672	0.3944583535194397	66.8545150756836	16.75277328491211	4.737576961517334	75.66431427001953	20.198381423950195	26.37372589111328	0.01674669235944748	8.366690635681152	24.705636978149414	4.852398872375488	5.491140842437744	0	175.840576171875	267.9684753417969	693.21112060546875	L260	FALSE	FALSE	untreated	TRUE	TRUE	TRUE
BC01	93782.4453125	15	109.20864868164062	49.46487808227539	3.672926664352417	15.435030937194824	1.5431177616119385	3.0126826763153076	17.631513595581055	13.04891300201416	2.915548086166382	2.8356339931488037	0.026371654123067856	1.4408886432647705	2.952542781829834	0.09115803241729736	0.1787017434835434	132.24691772460938	247.02822875976562	367.4391784667969	L260	FALSE	FALSE	untreated	TRUE	TRUE	TRUE
BC01	93816.8984375	14	110.80941009521484	21.272117614746094	6.767040252685547	68.27021026611328	13.132457733154297	2.7115039825439453	99.1705551147461	144.43939208984375	17.51055908203125	14.87591552734375	0.3717701733112335	109.24705505371094	1.3448104858398438	0.9978936910629272	0.637444794178009	167.02328491210938	327.07196044921875	386.1670227050781	L260	FALSE	FALSE	untreated	TRUE	TRUE	TRUE
BC01	93846.1875	17	129.7021942138672	97.37482452392578	6.460862636566162	15.902351379394531	2.016780376434326	6.464653015136719	38.12009811401367	6.348590850830078	14.701885223388672	2.513113498687744	0	49.830692291259766	1.373447060585022	4.759261608123779	1.6543471813201904	146.90306091308594	240.5941162109375	649.69281005859375	L260	FALSE	FALSE	untreated	TRUE	TRUE	TRUE
BC01	93871.796875	14	95.090728759765625	139.18089294433594	3.255208730697632	6.958467960357666	12.211161613464355	0.091279536485672	89.73612213134766	4.54614782333374	3.463594675064087	10.397181510925293	0.27263548970222473	16.99259376525879	0.56864994764328	1.1470999717712402	0.29306280612945557	188.04763793945312	327.6835021972656	1000.6861572265625	L260	FALSE	FALSE	untreated	TRUE	TRUE	TRUE
BC01	93948.6484375	14	141.46649169921875	83.73719024658203	0.8806080222129822	27.825891494750977	12.122793197631836	3.6793715953826904	50.854515075683594	9.414925575256348	10.715934753417969	6.8698015213012695	0.8519326448440552	41.054115295410156	0	1.4216647148132324	0	177.3114776611328	388.66583251953125	379.4678039550781	L260	FALSE	FALSE	untreated	TRUE	TRUE	TRUE
BC01	94063.3203125	15	254.16371154785156	121.63229370117188	7.807608127593994	39.15635299682617	3.230788230895996	6.732921123504639	23.22307014465332	9.410783767700195	13.39911937713623	2.990996837615967	0.4159192442893982	14.20133113861084	1.9780100584030151	0.6544349193572998	4.6989641189575195	266.2513122558594	515.93292236328125	722.0592041015625	L260	FALSE	FALSE	untreated	TRUE	TRUE	TRUE
BC01	94073.0625	14	86.64225006103516	119.24284362792969	0	11.259137153625488	4.941932201385498	2.301645278930664	73.17054748535156	8.38156795501709	1.0503233671188354	5.24594783782959	0.05347461253404617	86.39061737060547	0.8181797862052917	0	0.09398787468671799	165.42869567871094	280.6164245605469	526.19281005859375	L260	FALSE	FALSE	untreated	TRUE	TRUE	TRUE
BC01	94197.125	15	173.43313598632812	431.219482421875	5.579006671905518	44.18861770629883	3.0753002166748047	16.4401798248291	61.540245056152344	9.990276336669922	10.851506233215332	3.456510305404663	0	7.1266608238220215	0	0	0	223.34857177734375	458.3513488769531	1339.0330810546875	L260	FALSE	FALSE	untreated	TRUE	TRUE	TRUE
BC01	94304.8203125	12	3.356440544128418	202.68637084960938	0.06063544377684593	1.5380643606185913	21.51875877380371	1.2365877628326416	72.47570037841797	4.294047832489014	0.06647995114326477	2.075329303741455	0	34.96913528442383	0	40.61176300048828	0	66.95849609375	108.75344848632812	302.1913146972656	L260	FALSE	FALSE	untreated	TRUE	TRUE	TRUE
BC01	94350.9140625	15	133.21070861816406	51.29262161254883	6.139503002166748	14.464058876037598	6.391403675079346	6.611606121063232	18.670005798339844	12.8715238571167	3.1902546882629395	5.993342399597168	0	32.867897033691406	0.8086395263671875	3.3679442405700684	1.5132232904434204	238.95301818847656	431.18017578125	402.6899719238281	L260	FALSE	FALSE	untreated	TRUE	TRUE	TRUE
BC01	94562.1875	14	146.974365234375	139.18563842773438	1.8847733736038208	37.84504318237305	6.507439136505127	2.507397174835205	38.68069076538086	42.710811614990234	31.1379451751709	3.403398275375366	0.2022608369588852	44.80493927001953	0.6375377178192139	0	0	160.81997680664062	395.65557861328125	345.19073486328125	L260	FALSE	FALSE	untreated	TRUE	TRUE	TRUE
BC01	94564.7109375	14	152.33670043945312	102.75779724121094	2.828416585922241	37.6963996887207	6.528395175933838	7.2850565910339355	95.08155059814453	90.07317352294922	22.947185516357422	11.75994873046875	0	184.86050415039062	1.3732335567474365	0.8022572994232178	0.9430980086326599	153.8581085205078	311.87725830078125	413.1488952636719	L260	FALSE	FALSE	untreated	TRUE	TRUE	TRUE
BC01	94849.0859375	13	126.71137237548828	193.0369415283203	5.113332271575928	49.57260513305664	3.2545645236968994	3.069014072418213	33.53068923950195	13.334535598754883	6.139032363891602	3.5418734550476074	0.57915198802948	0.05803994834423065	0	0.3190688490867615	0	144.2312469482422	355.7484130859375	1546.5302734375	L260	FALSE	FALSE	untreated	TRUE	TRUE	TRUE
BC01	95084.6328125	15	140.18980407714844	380.88800048828125	4.919031143188477	14.450913429260254	17.278968811035156	0.12973318994045258	155.4585723876953	12.613982200622559	4.3927202224731445	17.14137077331543	0	13.814386367797852	1.6494805812835693	12.996458053588867	0.8481351137161255	297.61773681640625	521.1214599609375	1075.925048828125	L260	FALSE	FALSE	untreated	TRUE	TRUE	TRUE
BC01	95150.625	14	96.35717010498047	186.94500732421875	2.0442144870758057	22.881568908691406	43.3613166809082	7.251741409301758	105.50959014892578	15.445799827575684	5.7179341316223145	0.7114993333816528	0.7917190194129944	6.4828057289123535	2.920370101928711	30.7719783782959	0	188.7686309814453	369.0666198730469	673.01605224609375	L260	FALSE	FALSE	untreated	TRUE	TRUE	TRUE
BC01	95482.109375	16	83.238922119140625	31.82111167907715	1.4845561981201172	29.702272415161133	1.1901875734329224	2.9586479663848877	40.940162658691406	14.71474552154541	14.95854663848877	2.1105756759643555	0	27.62590217590332	2.300497531890869	0.41655537486076355	0.9116931557655334	127.6452865600586	243.96365356445312	443.3087463378906	L260	FALSE	FALSE	untreated	TRUE	TRUE	TRUE
BC01	95498.921875	15	100.86832427978516	43.04486846923828	6.441920757293701	57.326812744140625	58.987117767333984	6.670029163360596	114.10224914550781	44.93614959716797	13.319418907165527	40.88056945800781	0.06134219467639923	206.35157775878906	15.984302520751953	480.46185302734375	40.61068344116211	231.07823181152344	469.44940185546875	462.59881591796875	L260	FALSE	FALSE	untreated	TRUE	TRUE	TRUE
BC01	95543.8828125	14	227.76817321777344	240.1836700439453	4.027820110321045	20.173381805419922	61.85000991821289	11.566685676574707	147.21800231933594	34.49659729003906	13.521671295166016	12.761382102966309	0.6174868941307068	69.84046173095703	147.279296875	20.764421463012695	1.033112645149231	382.3036193847656	722.6883544921875	1491.2132568359375	L260	FALSE	FALSE	untreated	TRUE	TRUE	TRUE
BC01	95549.359375	13	80.964752197265625	63.89692306518555	1.3111505508422852	8.29134750366211	6.994029998779297	8.426972389221191	46.42074203491211	10.959457397460938	5.520868301391602	0.2693261206150055	0	22.870819091796875	0.9216942191123962	0.3999500870704651	0	185.7083282470703	281.4762878417969	343.0413818359375	L260	FALSE	FALSE	untreated	TRUE	TRUE	TRUE
BC01	96108.9609375	15	82.4469985961914	699.28533935546875	0.4138653576374054	102.66116333007812	2.4712624549865723	2.19138765335083	5.765316009521484	50.49436950683594	110.8534927368164	6.745968341827393	0	0.7253633141517639	2.529548168182373	0.43613114953041077	0	239.53041076660156	512.31182861328125	1592.86279296875	L260	FALSE	FALSE	untreated	TRUE	TRUE	TRUE
BC01	96311.484375	15	110.4636001586914	74.3317642211914	1.3378486633300781	57.264617919921875	8.788885116577148	2.7751681804656982	162.22447204589844	28.889719009399414	9.327425003051758	7.824742317199707	5.339631080627441	126.40575408935547	2.122518301010132	0.5982831120491028	0.939095139503479	142.49551391601562	257.39727783203125	300.85247802734375	L260	FALSE	FALSE	untreated	TRUE	TRUE	TRUE
BC01	96312.203125	13	79.50821685791016	15.90358829498291	3.9874837398529053	219.26644897460938	23.37224006652832	7.86911153793335	53.42714309692383	99.90335845947266	36.35121154785156	17.401935577392578	1.3438591957092285	64.17267608642578	10.947864532470703	138.15869140625	0	99.42778015136719	176.94146728515625	210.56475830078125	L260	FALSE	FALSE	untreated	TRUE	TRUE	TRUE
BC01	96358.4921875	14	120.873291015625	112.1123275756836	4.6429219245910645	59.29644012451172	3.6398537158966064	15.788124084472656	64.80308532714844	18.91204071044922	1.361549973487854	10.733977317810059	1.5874388217926025	12.009330749511719	0	3.200221300125122	0	188.54367065429688	426.655029296875	743.57574462890625	L260	FALSE	FALSE	untreated	TRUE	TRUE	TRUE
BC01	96359.4296875	16	74.94495391845703	14.587224960327148	1.6204190254211426	13.28498649597168	1.6074658632278442	0.7804160714149475	12.147867202758789	11.081323623657227	12.328591346740723	1.687175989151001	0	5.047357559204102	2.1684792041778564	0.9952220320701599	0	153.76089477539062	287.9648742675781	314.0066223144531	L260	FALSE	FALSE	untreated	TRUE	TRUE	TRUE
BC01	96589.703125	16	96.71907043457031	129.69973754882812	6.178133010864258	26.199670791625977	14.705775260925293	3.3486554622650146	100.68399810791016	9.787176132202148	8.165251731872559	6.711819648742676	0	46.88511657714844	0.3042607605457306	10.074396133422852	0	164.4766387939453	296.0263671875	801.6871337890625	L260	FALSE	FALSE	untreated	TRUE	TRUE	TRUE
BC01	96733.046875	15	100.96682739257812	84.782135009765625	12.849215507507324	28.444076538085938	1.989234447479248	5.348982810974121	41.840335845947266	21.11002540588379	0.24988321959972382	6.592679500579834	1.354051947593689	55.6724853515625	0	4.693922519683838	0.6040806174278259	177.19810485839844	328.3908996582031	591.799072265625	L260	FALSE	FALSE	untreated	TRUE	TRUE	TRUE
BC01	96784.390625	13	95.9398193359375	61.48097610473633	7.829070568084717	70.9640884399414	0.8866595029830933	4.674188613891602	55.730037689208984	6.187920570373535	8.651139259338379	9.26239013671875	0.09578797966241837	4.620472431182861	0.41623789072036743	3.4509706497192383	0	167.26712036132812	293.52587890625	681.70599365234375	L260	FALSE	FALSE	untreated	TRUE	TRUE	TRUE
BC01	96944.6640625	14	98.768829345703125	94.34378814697266	6.699281692504883	16.729387283325195	5.103819370269775	8.54594898223877	56.31903839111328	6.25264835357666	9.558449745178223	6.829648971557617	0	14.24009895324707	3.4100537300109863	0.6235407590866089	0	335.2830810546875	473.8945617675781	868.03106689453125	L260	FALSE	FALSE	untreated	TRUE	TRUE	TRUE
BC01	97345.7421875	15	143.1074676513672	103.82791137695312	1.959104061126709	28.164194107055664	10.594684600830078	6.016297817230225	51.11928939819336	8.492716789245605	7.905886173248291	4.402382850646973	0	24.34974479675293	1.28951895236969	20.330116271972656	0.14308036863803864	177.2826385498047	353.8041076660156	704.2703857421875	L260	FALSE	FALSE	untreated	TRUE	TRUE	TRUE
BC01	97385.4296875	15	45.24341583251953	188.5429229736328	0	55.51472091674805	3.7873570919036865	1.226881980895996	10.658282279968262	13.638017654418945	13.302560806274414	23.609840393066406	13.729437828063965	1.0948857069015503	0	1.0078688859939575	0.5873892903327942	132.31204223632812	233.03854370117188	1198.9039306640625	L260	FALSE	FALSE	untreated	TRUE	TRUE	TRUE
BC01	97869.0234375	14	109.4353256225586	58.2185173034668	8.130770683288574	23.854089736938477	5.252824783325195	1.0116747617721558	24.55552101135254	18.586593627929688	1.1507445573806763	3.3079724311828613	2.457214832305908	10.774279594421387	0.8082868456840515	0	1.0597976446151733	262.2513427734375	472.4881286621094	680.03985595703125	L260	FALSE	FALSE	untreated	TRUE	TRUE	TRUE
BC01	97951.890625	15	59.41282272338867	150.47755432128906	2.2773563861846924	19.187108993530273	1.5710995197296143	2.426410675048828	37.39722442626953	19.588563919067383	3.5145347118377686	0.693564236164093	3.624516010284424	0.7773719429969788	2.1092476844787598	0	0.4664730429649353	135.34140014648438	286.5660095214844	1278.79345703125	L260	FALSE	FALSE	untreated	TRUE	TRUE	TRUE
BC01	98096.1875	15	119.1507568359375	149.60928344726562	3.114539623260498	10.360345840454102	20.608009338378906	6.316697597503662	67.32564544677734	14.841538429260254	15.147826194763184	6.287211894989014	5.428488254547119	180.89361572265625	1.3572641611099243	49.61107635498047	1.0222058296203613	222.01182556152344	351.3213195800781	430.4156799316406	L260	FALSE	FALSE	untreated	TRUE	TRUE	TRUE
BC01	98270.7421875	13	144.0968017578125	139.57583618164062	2.1011974811553955	138.4503631591797	10.058501243591309	11.490767478942871	128.81173706054688	62.783512115478516	25.686256408691406	1.377556562423706	10.727941513061523	40.34799575805664	1.3080064058303833	0.1380922943353653	0	211.53746032714844	384.5932922363281	257.80987548828125	L260	FALSE	FALSE	untreated	TRUE	TRUE	TRUE
BC01	98387.203125	13	121.75390625	66.2496337890625	13.229926109313965	30.854785919189453	12.351259231567383	1.5555415153503418	11.899735450744629	16.501516342163086	49.03457260131836	0	4.334787368774414	5.426642894744873	5.8610382080078125	1.5710402727127075	0	138.46156311035156	349.8528137207031	442.5352783203125	L260	FALSE	FALSE	untreated	TRUE	TRUE	TRUE
BC01	98393.3828125	14	147.26742553710938	41.73494338989258	7.272277355194092	39.97562789916992	96.12467956542969	6.342627048492432	170.76609802246094	13.315816879272461	5.522890090942383	80.94068908691406	1.1086021661758423	252.92831420898438	0.9430811405181885	702.46014404296875	4.306090354919434	247.7626495361328	389.3251037597656	562.43499755859375	L260	FALSE	FALSE	untreated	TRUE	TRUE	TRUE
BC01	98458.7890625	14	115.77181243896484	142.1112060546875	5.950252056121826	73.23363494873047	21.624195098876953	2.9590208530426025	198.65521240234375	26.91034698486328	11.094213485717773	2.519768238067627	0	263.1849060058594	5.417191505432129	38.57254409790039	0	137.33651733398438	295.7985534667969	589.53912353515625	L260	FALSE	FALSE	untreated	TRUE	TRUE	TRUE
BC01	98586.328125	13	117.66764831542969	111.79029846191406	10.181221008300781	19.974332809448242	12.70804500579834	1.8201665878295898	63.337242126464844	4.841897964477539	6.824522972106934	0.2781122624874115	0.8584036231040955	61.3567008972168	3.904693603515625	0.41270241141319275	0.3980148136615753	207.28982543945312	464.0947265625	1092.75341796875	L260	FALSE	FALSE	untreated	TRUE	TRUE	TRUE
BC01	98699.8203125	16	105.95794677734375	600.0087890625	2.7553603649139404	23.612407684326172	16.444358825683594	4.899354457855225	318.80548095703125	32.92063522338867	14.50207805633545	34.80238342285156	0.36033815145492554	27.707719802856445	1.6003694534301758	3.578967571258545	2.622894287109375	402.9128723144531	834.5633544921875	2399.697998046875	L260	FALSE	FALSE	untreated	TRUE	TRUE	TRUE
BC01	98705.3125	15	73.98657989501953	195.02569580078125	0.23801372945308685	19.693042755126953	4.8234734535217285	1.041858196258545	23.008384704589844	17.756816864013672	21.393585205078125	4.28808069229126	4.325488090515137	0	1.0921714305877686	1.8196887969970703	1.06557297706604	92.328369140625	185.09877014160156	585.3739013671875	L260	FALSE	FALSE	untreated	TRUE	TRUE	TRUE
BC01	98810.9921875	13	97.10943603515625	23.83475685119629	2.0985381603240967	54.33958053588867	20.88249969482422	3.309623956680298	133.04811096191406	157.33067321777344	4.261754989624023	6.901045799255371	0.41789916157722473	70.48374938964844	0	99.30254364013672	2.4978199005126953	101.03874969482422	200.81790161132812	418.7740783691406	L260	FALSE	FALSE	untreated	TRUE	TRUE	TRUE
BC01	98910.0234375	15	113.56897735595703	88.6248779296875	15.379345893859863	17.526338577270508	4.224834442138672	3.9912874698638916	30.969985961914062	6.864759922027588	5.457332611083984	1.196266770362854	0	1.3959507942199707	0	1.6062638759613037	0	310.82110595703125	526.0087890625	930.95526123046875	L260	FALSE	FALSE	untreated	TRUE	TRUE	TRUE
BC01	99163.2265625	14	175.50282287597656	90.31990814208984	5.173317909240723	18.48859977722168	14.778353691101074	9.510066032409668	30.420602798461914	4.4402289390563965	0.6520460247993469	0	2.0670113563537598	9.8474884033203125	0.8268559575080872	1.3585803508758545	1.2793716192245483	305.0608825683594	564.555908203125	1084.197509765625	L260	FALSE	FALSE	untreated	TRUE	TRUE	TRUE
BC01	99348.9453125	15	92.01917266845703	29.85889434814453	1.1094764471054077	14.031299591064453	2.6693496704101562	7.297353267669678	14.022010803222656	10.72285270690918	5.467438697814941	0.6962862610816956	2.0261178016662598	7.293617248535156	1.5827414989471436	0	0	147.7707977294922	288.571533203125	376.2514953613281	L260	FALSE	FALSE	untreated	TRUE	TRUE	TRUE
BC01	99373.1875	14	61.96210861206055	415.0409240722656	4.416048049926758	59.69710159301758	5.355434417724609	1.0940053462982178	32.89360427856445	15.90590763092041	37.48270034790039	13.62924575805664	0	1.5946630239486694	0.6463558673858643	0	0	194.40283203125	411.1476135253906	1665.3511962890625	L260	FALSE	FALSE	untreated	TRUE	TRUE	TRUE
BC01	99418.671875	13	77.13860321044922	162.3433074951172	1.04123854637146	12.147749900817871	15.5535888671875	9.790165901184082	75.78533935546875	17.465173721313477	11.627779006958008	7.395620346069336	1.4048693180084229	9.896052360534668	4.250868797302246	1.2406114339828491	0	120.47530364990234	272.1177978515625	948.73858642578125	L260	FALSE	FALSE	untreated	TRUE	TRUE	TRUE
BC01	99583.8671875	13	131.0025634765625	36.853919982910156	0.7908795475959778	9.935529708862305	6.4175004959106445	2.0177061557769775	17.94875717163086	4.030359268188477	4.729653358459473	6.63632345199585	0.45317208766937256	2.1689541339874268	0.4123016893863678	0.9482526183128357	0	225.69003295898438	380.151123046875	472.4483337402344	L260	FALSE	FALSE	untreated	TRUE	TRUE	TRUE
BC01	99658.5	14	181.72607421875	58.81402587890625	0.504931628704071	126.23199462890625	21.21114158630371	19.763538360595703	42.50304412841797	64.29448699951172	76.39707946777344	33.13652801513672	0.06614498794078827	52.95380401611328	2.1098623275756836	7.367473602294922	0	242.6609344482422	470.3388671875	561.23126220703125	L260	FALSE	FALSE	untreated	TRUE	TRUE	TRUE
BC01	100055.2109375	13	9.156973838806152	21.940860748291016	0.36294791102409363	8.330541610717773	3.0737996101379395	0.2241572141647339	0.5010102987289429	2.218653917312622	7.26852560043335	2.2176265716552734	103.53194427490234	0	0	0	0	107.70750427246094	168.30430603027344	1143.7923583984375	L260	FALSE	FALSE	untreated	TRUE	TRUE	TRUE
BC01	100242.8125	14	97.82395935058594	354.9559326171875	5.430261135101318	22.89174461364746	10.55919361114502	1.6446243524551392	197.0941925048828	5.408430576324463	4.069639682769775	12.32235050201416	0.23055841028690338	20.887542724609375	0.8100343942642212	14.076004981994629	0.10619399696588516	247.82687377929688	481.5934143066406	803.08172607421875	L260	FALSE	FALSE	untreated	TRUE	TRUE	TRUE
BC01	100265.71875	14	113.04479217529297	127.05220794677734	7.06473970413208	18.939313888549805	2.5479931831359863	11.597323417663574	57.85334396362305	16.27031707763672	10.854533195495605	0.7327439188957214	0	31.341386795043945	2.8024277687072754	0.3403443396091461	0	228.8716278076172	393.3523254394531	650.40960693359375	L260	FALSE	FALSE	untreated	TRUE	TRUE	TRUE
BC01	100524.2421875	15	144.97738647460938	52.441837310791016	3.6529898643493652	109.12245178222656	19.38813018798828	15.861343383789062	128.8543701171875	182.55621337890625	73.6223373413086	5.304059028625488	10.55750560760498	248.9363555908203	1.5511826276779175	3.1913254261016846	0	211.7505645751953	451.27789306640625	462.15576171875	L260	FALSE	FALSE	untreated	TRUE	TRUE	TRUE
BC01	100568.7890625	13	82.8309326171875	31.826847076416016	1.412697672843933	56.461952209472656	0	5.265401363372803	8.73277473449707	7.442368030548096	7.440254211425781	3.552760124206543	0.07696917653083801	0.9026135802268982	0.5656371712684631	0	0	146.23724365234375	292.0444030761719	508.7523193359375	L260	FALSE	FALSE	untreated	TRUE	TRUE	TRUE
BC01	100702.4765625	15	154.87522888183594	91.13475036621094	1.9165736436843872	13.661783218383789	6.075962543487549	5.365501880645752	18.453481674194336	3.217252492904663	5.363277912139893	3.3449811935424805	0.1920965611934662	3.172635793685913	0.5233779549598694	0	1.3535840511322021	383.4289245605469	622.7041015625	1195.444580078125	L260	FALSE	FALSE	untreated	TRUE	TRUE	TRUE
BC01	100767.5546875	15	80.94744873046875	28.73278045654297	1.9132442474365234	133.50709533691406	25.594614028930664	9.735176086425781	182.93093872070312	155.4759521484375	64.7750015258789	46.87980270385742	10.46319580078125	232.34817504882812	0.8787708282470703	3.365666389465332	0.7763514518737793	192.09951782226562	337.27618408203125	364.3381652832031	L260	FALSE	FALSE	untreated	TRUE	TRUE	TRUE
BC01	100871.4609375	14	96.90955352783203	29.866235733032227	5.254593372344971	49.782108306884766	32.64364242553711	1.5358954668045044	136.81619262695312	89.370269775390625	30.357677459716797	18.35794448852539	3.2825140953063965	111.96417999267578	9.07916259765625	344.7269592285156	3.915177583694458	134.9979248046875	240.87606811523438	320.6854248046875	L260	FALSE	FALSE	untreated	TRUE	TRUE	TRUE
BC01	100950.40625	13	157.33717346191406	96.9808349609375	2.3704280853271484	42.53242111206055	3.3604443073272705	0	83.4541015625	22.024539947509766	2.905381441116333	2.241152286529541	0.6283258199691772	38.24778366088867	0.906007707118988	0	0	141.56459045410156	293.9145202636719	342.83038330078125	L260	FALSE	FALSE	untreated	TRUE	TRUE	TRUE
BC01	101015.53125	13	215.8444366455078	93.9968032836914	10.094003677368164	28.482675552368164	3.5493385791778564	9.747267723083496	50.86305618286133	20.296276092529297	17.014842987060547	9.803914070129395	0.06379788368940353	23.6502685546875	0.3112722337245941	0.066908098757267	0.5937128067016602	191.75875854492188	433.334716796875	464.9295654296875	L260	FALSE	FALSE	untreated	TRUE	TRUE	TRUE
BC01	101113.0625	16	109.90733337402344	182.79519653320312	1.1120880842208862	77.25860595703125	8.903128623962402	4.606995582580566	121.80070495605469	41.76087951660156	24.889734268188477	16.774524688720703	8.426959037780762	126.18629455566406	1.0090678930282593	34.421485900878906	0	113.2658920288086	198.54788208007812	323.8766784667969	L260	FALSE	FALSE	untreated	TRUE	TRUE	TRUE
BC01	101113.578125	14	213.68959045410156	99.14698791503906	9.76950454711914	14.481040954589844	8.640205383300781	12.46027660369873	46.304527282714844	4.791731834411621	1.5531949996948242	5.870085716247559	0	14.357186317443848	0	0	0	247.09469604492188	484.3619689941406	459.3731384277344	L260	FALSE	FALSE	untreated	TRUE	TRUE	TRUE
BC01	101140.640625	16	169.91104125976562	193.98228454589844	4.506387710571289	29.027881622314453	6.808072090148926	9.207216262817383	165.67019653320312	4.7465643882751465	3.7374205589294434	0	0.4786745011806488	93.15937805175781	14.703313827514648	27.554838180541992	1.6578001976013184	312.9799499511719	478.0361022949219	809.2259521484375	L260	FALSE	FALSE	untreated	TRUE	TRUE	TRUE
BC01	101142.734375	14	226.30465698242188	74.6583023071289	1.7569375038146973	19.157583236694336	11.446050643920898	16.72301483154297	30.505659103393555	18.104162216186523	16.51498031616211	1.4485408067703247	1.167379379272461	4.518091201782227	1.1071447134017944	1.3668651580810547	2.3877575397491455	268.3470153808594	519.4893798828125	720.0811767578125	L260	FALSE	FALSE	untreated	TRUE	TRUE	TRUE
BC01	101160.453125	14	146.0922393798828	80.94013977050781	5.151450157165527	116.86569213867188	11.256462097167969	4.507150650024414	90.15569305419922	77.42710876464844	44.15222930908203	23.99247932434082	0	174.57826232910156	0	0.6897034645080566	1.1923954486846924	173.6016387939453	314.50189208984375	361.4834899902344	L260	FALSE	FALSE	untreated	TRUE	TRUE	TRUE
BC01	101252.3984375	12	316.1351623535156	173.6053466796875	1.094840407371521	188.3610076904297	787.90643310546875	6.201321125030518	142.2461395263672	65.84717559814453	51.283203125	16.283458709716797	1.7032257318496704	16.423114776611328	164.5512237548828	0	0	567.59356689453125	1091.956787109375	1644.8267822265625	L260	FALSE	FALSE	untreated	TRUE	TRUE	TRUE
BC01	101321	14	91.59387969970703	78.948699951171875	2.3239598274230957	10.784887313842773	24.398971557617188	2.8419606685638428	44.78872299194336	25.24329376220703	1.5049904584884644	1.7884663343429565	2.274195671081543	94.7477798461914	13.206542015075684	4.04331111907959	0	241.8826141357422	390.97467041015625	702.56597900390625	L260	FALSE	FALSE	untreated	TRUE	TRUE	TRUE
BC01	101425.640625	14	47.80949783325195	66.730316162109375	2.237858533859253	45.011470794677734	6.419083118438721	2.0961649417877197	31.461009979248047	16.794836044311523	4.487639904022217	6.491055965423584	3.376624822616577	107.2170639038086	0	1.0860553979873657	0.5745947957038879	143.60357666015625	206.42140197753906	294.1152038574219	L260	FALSE	FALSE	untreated	TRUE	TRUE	TRUE
BC01	101454.9453125	16	152.29273986816406	305.1405334472656	2.689256429672241	42.1201171875	5.645000457763672	5.562173366546631	99.07176208496094	28.090452194213867	22.90978240966797	5.173598289489746	11.594193458557129	6.6563334465026855	1.565137505531311	0.6195816397666931	0	264.4848937988281	542.18072509765625	1378.877197265625	L260	FALSE	FALSE	untreated	TRUE	TRUE	TRUE
BC01	101464.1015625	15	173.56427001953125	47.46794128417969	1.258862853050232	141.580078125	25.955425262451172	10.1271333694458	65.8359603881836	152.45704650878906	25.209468841552734	25.54043960571289	18.622833251953125	151.18983459472656	0.47567135095596313	0.5899277925491333	2.4023633003234863	246.8302764892578	477.5326232910156	594.523681640625	L260	FALSE	FALSE	untreated	TRUE	TRUE	TRUE
BC01	101714.078125	15	57.88126754760742	232.26971435546875	3.368255853652954	20.251630783081055	5.022722244262695	0	36.35318374633789	2.5563721656799316	17.42220687866211	1.8887299299240112	0	2.06531023979187	2.276944398880005	0.26332658529281616	0	134.39016723632812	233.37606811523438	1135.4027099609375	L260	FALSE	FALSE	untreated	TRUE	TRUE	TRUE
BC01	101833.734375	16	135.74595642089844	177.1038360595703	3.34580659866333	38.6307487487793	6.513142108917236	2.8076789379119873	68.50514221191406	33.78753662109375	35.54961013793945	13.23522663116455	5.209377765655518	37.362648010253906	2.2678935527801514	0.5482161641120911	0.6835781931877136	209.4539031982422	284.9055480957031	322.9155578613281	L260	FALSE	FALSE	untreated	TRUE	TRUE	TRUE
BC01	102106.734375	16	126.8711929321289	39.194580078125	1.5922884941101074	37.35778045654297	8.156229019165039	1.3686604499816895	10.958909034729004	10.120494842529297	34.612186431884766	6.271591663360596	0.5285350680351257	0.7481918931007385	0.5587766766548157	0.6359221935272217	2.5333404541015625	238.82174682617188	394.83856201171875	433.5794982910156	L260	FALSE	FALSE	untreated	TRUE	TRUE	TRUE
BC01	102312.6953125	16	120.18460845947266	99.47789764404297	0.6522563099861145	39.51810073852539	7.818975448608398	12.480637550354004	94.87299346923828	19.307811737060547	37.155517578125	4.6534743309021	4.0258612632751465	94.10477447509766	4.197407245635986	3.4165663719177246	0.19389910995960236	135.9156036376953	310.83172607421875	404.1473083496094	L260	FALSE	FALSE	untreated	TRUE	TRUE	TRUE
BC01	102334.703125	14	119.8411865234375	52.81386947631836	1.5802611112594604	27.513578414916992	6.43588924407959	6.775938510894775	43.27293395996094	9.172082901000977	6.991077899932861	0.11946312338113785	0	17.11343765258789	3.5735883712768555	0	0	174.84278869628906	293.8288269042969	630.34002685546875	L260	FALSE	FALSE	untreated	TRUE	TRUE	TRUE
BC01	102342.4765625	13	143.88568115234375	339.46209716796875	8.73481273651123	41.7240104675293	14.782937049865723	2.5782644748687744	300.21533203125	14.643755912780762	5.3032965660095215	22.77621841430664	1.5256801843643188	233.87521362304688	1.2987141609191895	0	0	296.2643737792969	493.0210266113281	417.915283203125	L260	FALSE	FALSE	untreated	TRUE	TRUE	TRUE
BC01	102440.078125	14	115.54293060302734	157.6368408203125	3.6457443237304688	14.070674896240234	44.522037506103516	2.443279266357422	99.74639129638672	9.886329650878906	3.4179484844207764	4.1159491539001465	0	25.9035701751709	108.07260131835938	26.086505889892578	0.40871280431747437	307.74761962890625	475.9759826660156	717.1007080078125	L260	FALSE	FALSE	untreated	TRUE	TRUE	TRUE
BC01	102620.171875	15	123.75504302978516	122.05278015136719	0.6888434886932373	9.032970428466797	10.109406471252441	3.9466440677642822	44.39649963378906	10.696112632751465	11.064430236816406	2.5716867446899414	4.169712066650391	35.837284088134766	9.657289505004883	0.65046626329422	1.2367173433303833	234.7797088623047	353.2242736816406	687.661865234375	L260	FALSE	FALSE	untreated	TRUE	TRUE	TRUE
BC01	102638.296875	13	141.43150329589844	53.06270980834961	3.0326030254364014	21.98923110961914	4.701343536376953	11.495477676391602	33.68074417114258	7.629015922546387	0.7312410473823547	10.524559020996094	2.071427583694458	13.074101448059082	1.3286137580871582	1.225883960723877	2.717921733856201	169.54946899414062	346.05828857421875	250.43515014648438	L260	FALSE	FALSE	untreated	TRUE	TRUE	TRUE
BC01	103001.5859375	14	146.1887664794922	33.90082931518555	3.8255937099456787	97.49189758300781	11.556801795959473	5.565497398376465	33.781578063964844	2.6402173042297363	17.73442268371582	9.448922157287598	0.48883917927742004	20.693859100341797	3.2501683235168457	2.864183187484741	0	154.36376953125	356.2225036621094	433.9238586425781	L260	FALSE	FALSE	untreated	TRUE	TRUE	TRUE
BC01	103014.3515625	16	98.97624969482422	49.28091812133789	2.052860975265503	9.528886795043945	0.7913225889205933	6.772449016571045	35.59977722167969	16.385576248168945	22.64841079711914	1.6905690431594849	3.7590789794921875	9.345619201660156	0.2288711667060852	0	0.4900703430175781	203.9801483154297	373.90875244140625	472.2220458984375	L260	FALSE	FALSE	untreated	TRUE	TRUE	TRUE
BC01	103042.4765625	12	134.12310791015625	68.00078582763672	4.821606159210205	53.552825927734375	4.992636680603027	1.849784016609192	31.019760131835938	6.015239715576172	0.5742685794830322	5.364800453186035	0	40.505558013916016	0	0.3206595778465271	0	154.49072265625	214.4723358154297	288.0953063964844	L260	FALSE	FALSE	untreated	TRUE	TRUE	TRUE
BC01	103141.4453125	14	85.71514129638672	91.68927001953125	0.8509402275085449	16.332090377807617	3.140812635421753	3.1895549297332764	74.37004852294922	8.078661918640137	11.833366394042969	6.298923015594482	0.7516159415245056	43.487945556640625	0	13.298081398010254	7.912133693695068	210.21531677246094	353.6072998046875	373.53094482421875	L260	FALSE	FALSE	untreated	TRUE	TRUE	TRUE
BC01	103422.4609375	14	122.18367767333984	79.17720031738281	6.629386901855469	60.81977462768555	6.077983856201172	8.733633041381836	59.425148010253906	21.116994857788086	8.420867919921875	3.0216825008392334	0	5.32597541809082	3.2791786193847656	0.2926773428916931	0	269.6428527832031	365.06964111328125	918.30816650390625	L260	FALSE	FALSE	untreated	TRUE	TRUE	TRUE
BC01	103692.8359375	14	146.5970458984375	44.00304412841797	6.476411819458008	31.268096923828125	3.270638942718506	3.1121199131011963	22.09313201904297	13.203389167785645	12.409697532653809	0.10076335072517395	1.3478635549545288	1.1035571098327637	0.30629897117614746	0	2.2908613681793213	158.86175537109375	346.112548828125	1106.7689208984375	L260	FALSE	FALSE	untreated	TRUE	TRUE	TRUE
BC01	103739.7109375	14	140.74371337890625	92.88807678222656	3.9453229904174805	41.59141159057617	11.989952087402344	12.045849800109863	43.254608154296875	20.813297271728516	16.651832580566406	9.264213562011719	0	25.228395462036133	0	2.052940607070923	4.148946762084961	153.62864685058594	333.117919921875	281.7530517578125	L260	FALSE	FALSE	untreated	TRUE	TRUE	TRUE
BC01	104312.40625	14	69.03253173828125	25.982601165771484	0.4739574193954468	361.4527587890625	9.732637405395508	1.3305094242095947	23.643173217773438	75.58575439453125	5.394566535949707	5.887977600097656	1.7004131078720093	87.9903335571289	0.7040822505950928	74.10065460205078	0.20332081615924835	185.73764038085938	372.845458984375	428.2999267578125	L260	FALSE	FALSE	untreated	TRUE	TRUE	TRUE
BC01	104452.2421875	14	158.92906188964844	59.923282623291016	3.2647998332977295	29.956323623657227	4.092665672302246	6.131713390350342	17.498157501220703	11.877838134765625	2.2092723846435547	0	0	0.0875583291053772	0	0.44443318247795105	0	150.4224090576172	300.015625	409.6139221191406	L260	FALSE	FALSE	untreated	TRUE	TRUE	TRUE
BC01	104544.75	14	77.9603271484375	132.8767852783203	4.030280590057373	7.73173713684082	12.638574600219727	6.2836222648620605	34.83500671386719	3.793886423110962	2.8606786727905273	1.4781335592269897	0.07310274988412857	11.847790718078613	1.767063856124878	4.9817891120910645	0	141.85092163085938	342.2112731933594	721.01226806640625	L260	FALSE	FALSE	untreated	TRUE	TRUE	TRUE
BC01	104672.5	15	68.12210845947266	60.52997589111328	0	42.739158630371094	15.393969535827637	9.175323486328125	61.87040710449219	40.20780944824219	6.69431734085083	14.566770553588867	2.0552375316619873	167.39732360839844	0	0	0	93.2691650390625	227.54754638671875	186.682861328125	L260	FALSE	FALSE	untreated	TRUE	TRUE	TRUE
BC01	104680.875	14	147.87660217285156	109.8296890258789	6.238724708557129	95.55791473388672	2.9498326778411865	9.84996223449707	82.9361343383789	61.675968170166016	71.10710144042969	4.53799295425415	2.071552038192749	148.507568359375	0.27177366614341736	0	0.8683366179466248	157.60719299316406	292.08184814453125	482.68487548828125	L260	FALSE	FALSE	untreated	TRUE	TRUE	TRUE
BC01	104770.21875	14	87.95611572265625	57.16054916381836	1.4713020324707031	14.249207496643066	4.740581512451172	9.8934965133667	37.33900833129883	11.211305618286133	7.626955509185791	2.903712034225464	0.24194319546222687	77.64179229736328	2.558969736099243	3.270263671875	3.1542906761169434	101.07746887207031	257.25860595703125	279.418701171875	L260	FALSE	FALSE	untreated	TRUE	TRUE	TRUE
BC01	104807.8671875	17	91.307373046875	150.16954040527344	0	14.006760597229004	30.629545211791992	2.8386943340301514	65.131195068359375	14.30367374420166	9.663104057312012	3.0077311992645264	0.46691179275512695	22.859403610229492	17.935209274291992	24.085189819335938	1.6856998205184937	194.2342987060547	416.02520751953125	776.3062744140625	L260	FALSE	FALSE	untreated	TRUE	TRUE	TRUE
BC01	104961.25	13	72.2955322265625	38.374019622802734	0.41934457421302795	9.460363388061523	9.726375579833984	2.5637543201446533	46.194061279296875	8.167983055114746	2.2697691917419434	3.4742777347564697	0.3975974917411804	36.39853286743164	4.00230073928833	3.4707298278808594	1.385135531425476	159.67431640625	239.95944213867188	633.80426025390625	L260	FALSE	FALSE	untreated	TRUE	TRUE	TRUE
BC01	104975.140625	14	114.20264434814453	362.9539489746094	2.9300167560577393	29.628459930419922	31.069381713867188	2.7516515254974365	274.2423095703125	15.98766803741455	12.881132125854492	14.443710327148438	3.4723756313323975	439.9689025878906	9.063385963439941	1.4093207120895386	0	173.0005645751953	330.151123046875	738.1474609375	L260	FALSE	FALSE	untreated	TRUE	TRUE	TRUE
BC01	105005.1796875	14	115.81452178955078	192.91859436035156	0.37487804889678955	15.309925079345703	5.859327793121338	5.602970123291016	159.0806427001953	23.087373733520508	6.152564525604248	8.043035507202148	1.0751858949661255	22.448471069335938	5.199794292449951	6.746758460998535	0	141.1219024658203	370.1101379394531	759.859130859375	L260	FALSE	FALSE	untreated	TRUE	TRUE	TRUE
BC01	105047.6328125	15	86.8867416381836	216.9976043701172	2.304274082183838	18.640703201293945	11.10544204711914	5.234513282775879	194.26405334472656	21.114046096801758	5.081422805786133	9.963872909545898	7.83312463760376	61.11396408081055	0	1.9728727340698242	0	136.54925537109375	257.31549072265625	287.14337158203125	L260	FALSE	FALSE	untreated	TRUE	TRUE	TRUE
BC01	105061.6171875	14	89.87933349609375	32.19327926635742	9.142477035522461	78.8158187866211	30.823915481567383	6.953341484069824	136.91969299316406	51.35175323486328	1.276931643486023	26.554946899414062	0	107.34720611572266	7.940650939941406	76.04170989990234	6.034976959228516	154.4857177734375	260.891357421875	313.7176513671875	L260	FALSE	FALSE	untreated	TRUE	TRUE	TRUE
BC01	105166	13	121.26859283447266	78.92122650146484	0.8831662535667419	33.592857360839844	6.568570137023926	10.92159366607666	56.50644302368164	8.633137702941895	6.5845184326171875	4.507380485534668	0.4738655984401703	13.684280395507812	0.583713173866272	0	0	196.28897094726562	451.9798278808594	846.0574951171875	L260	FALSE	FALSE	untreated	TRUE	TRUE	TRUE
BC01	105204.0625	14	94.23820495605469	14.590431213378906	0.15552791953086853	271.2931213378906	6.079200267791748	6.881453037261963	67.924468994140625	25.98166275024414	5.868461608886719	26.838153839111328	0	115.67715454101562	3.9686996936798096	1.207855224609375	0.17934496700763702	107.60688781738281	133.945068359375	176.13375854492188	L260	FALSE	FALSE	untreated	TRUE	TRUE	TRUE
BC01	105228.6171875	14	102.32600402832031	40.62323760986328	0.3860836327075958	71.04952239990234	29.49972152709961	6.566407203674316	10.989387512207031	50.07583999633789	3.4411816596984863	5.152429580688477	1.796444296836853	74.7768325805664	0.059509869664907455	5.203280925750732	0.704578161239624	198.22012329101562	409.916015625	335.9130859375	L260	FALSE	FALSE	untreated	TRUE	TRUE	TRUE
BC01	105349.9453125	14	41.53768539428711	184.26922607421875	5.847718238830566	10.038290977478027	3.91068172454834	0	47.34062576293945	5.505295276641846	1.6465976238250732	0.8486220240592957	0	1.5835736989974976	0.9253756999969482	0	1.6790821552276611	148.04571533203125	210.47242736816406	563.82196044921875	L260	FALSE	FALSE	untreated	TRUE	TRUE	TRUE
BC01	105437.8671875	15	95.65558624267578	65.50045013427734	2.7875633239746094	23.747819900512695	1.372238278388977	6.654595851898193	31.19856071472168	15.117530822753906	6.429677486419678	9.441476821899414	1.5732789039611816	13.16845417022705	0	0.5556466579437256	2.1894590854644775	175.29896545410156	368.55169677734375	562.635498046875	L260	FALSE	FALSE	untreated	TRUE	TRUE	TRUE
BC01	105585.9609375	15	138.30905151367188	147.63385009765625	0	44.23628616333008	8.872193336486816	1.6193398237228394	78.50312805175781	24.273202896118164	69.62120056152344	3.1106719970703125	5.359375476837158	68.80884552001953	0.13984712958335876	0.944261372089386	0.09380745142698288	245.19740295410156	470.6439514160156	409.0379638671875	L260	FALSE	FALSE	untreated	TRUE	TRUE	TRUE
BC01	105595.40625	14	158.3732452392578	183.03887939453125	0.0011630270164459944	26.61018180847168	19.610044479370117	1.7122360467910767	131.9376678466797	5.5449748039245605	22.64968490600586	1.481454849243164	3.198042154312134	68.261566162109375	1.6099706888198853	4.54349422454834	0.9069768190383911	320.29168701171875	556.33984375	1680.2076416015625	L260	FALSE	FALSE	untreated	TRUE	TRUE	TRUE
BC01	105839.8203125	16	83.07804870605469	84.85731506347656	0.07112213969230652	3.782555341720581	0.6582527756690979	2.1867573261260986	40.6602897644043	11.595956802368164	6.561498641967773	11.768778800964355	3.4104719161987305	12.5855131149292	3.619814395904541	1.6136977672576904	2.141341209411621	212.05726623535156	370.3788757324219	749.58270263671875	L260	FALSE	FALSE	untreated	TRUE	TRUE	TRUE
BC01	105915.1328125	14	122.92050170898438	43.99711227416992	2.1721081733703613	40.752838134765625	16.079729080200195	0.7764976620674133	127.23650360107422	155.9202117919922	27.67123031616211	18.058971405029297	0.17508576810359955	170.64051818847656	0	14.27684497833252	0.0989701971411705	178.2929229736328	282.2710876464844	327.5818786621094	L260	FALSE	FALSE	untreated	TRUE	TRUE	TRUE
BC01	105963.890625	15	105.63505554199219	475.66748046875	2.3370001316070557	22.549528121948242	20.450292587280273	3.213624954223633	302.6800231933594	31.010995864868164	0.9758625030517578	4.402156829833984	2.031179189682007	40.3770637512207	13.489879608154297	7.4629998207092285	1.9976375102996826	351.8562316894531	596.609619140625	1232.163818359375	L260	FALSE	FALSE	untreated	TRUE	TRUE	TRUE
BC01	106017.828125	14	69.61041259765625	75.443023681640625	2.1895031929016113	10.685005187988281	4.527078151702881	8.973058700561523	80.19053649902344	17.59134864807129	1.4825257062911987	4.397284507751465	5.1803812980651855	38.04464340209961	1.1037287712097168	0.6408241391181946	0.8156859874725342	187.00950622558594	342.8761291503906	592.8406982421875	L260	FALSE	FALSE	untreated	TRUE	TRUE	TRUE
BC01	106090.21875	14	142.58685302734375	61.8040657043457	4.024918079376221	10.161718368530273	0.3995671272277832	6.266882419586182	4.326077938079834	13.127079010009766	4.012396335601807	1.7113065719604492	2.0257203578948975	0.781822144985199	0	0	0	156.6879119873047	303.9230651855469	318.7166748046875	L260	FALSE	FALSE	untreated	TRUE	TRUE	TRUE
BC01	106113.6484375	14	67.97789764404297	78.305419921875	3.5677647590637207	25.495649337768555	7.846948623657227	4.873197555541992	20.53811264038086	9.120477676391602	7.7021894454956055	2.9856860637664795	0.7585883140563965	8.2266387939453125	1.0653725862503052	3.671473264694214	0	187.03993225097656	344.792236328125	1037.6973876953125	L260	FALSE	FALSE	untreated	TRUE	TRUE	TRUE
BC01	106360.0390625	13	111.60723876953125	24.831573486328125	1.6880830526351929	280.11737060546875	9.321324348449707	8.81226921081543	5.8507585525512695	8.6716890335083	12.914117813110352	0	0	0.5470123291015625	0	0.4766486585140228	0	66.7111587524414	177.22283935546875	201.09274291992188	L260	FALSE	FALSE	untreated	TRUE	TRUE	TRUE
BC01	106506.8515625	16	45.36508560180664	6.920674800872803	2.3164491653442383	53.27659606933594	0.7363951206207275	1.4964622259140015	0.05011427402496338	2.3505070209503174	2.884654998779297	25.389047622680664	139.15139770507812	1.3089678287506104	0	0	0.42469149827957153	176.72621154785156	363.4742431640625	1531.619140625	L260	FALSE	FALSE	untreated	TRUE	TRUE	TRUE
BC01	106514.53125	15	113.84477233886719	100.59864044189453	4.194194793701172	26.77845001220703	9.967503547668457	0.2195231318473816	105.75468444824219	12.65733814239502	6.928128719329834	6.149419784545898	1.973737120628357	102.1669692993164	3.5191774368286133	16.50695037841797	0.09098774194717407	226.66741943359375	398.392333984375	984.2789306640625	L260	FALSE	FALSE	untreated	TRUE	TRUE	TRUE
BC01	106517.421875	13	111.28945922851562	79.39102935791016	0.8442238569259644	27.283872604370117	9.818702697753906	9.795510292053223	50.58577346801758	7.080554008483887	12.709823608398438	0.31928613781929016	0.6861281394958496	16.541088104248047	5.088232040405273	0.42843979597091675	0.015588345937430859	203.48849487304688	456.6012878417969	696.5242919921875	L260	FALSE	FALSE	untreated	TRUE	TRUE	TRUE
BC01	106635.5625	15	75.16058349609375	24.86212730407715	3.7425689697265625	22.405105590820312	1.2117780447006226	0.5578382611274719	6.589364528656006	13.792729377746582	2.6236419677734375	3.08369517326355	0	5.739161968231201	5.525394439697266	11.186453819274902	3.3535406589508057	125.78501892089844	232.939208984375	630.53448486328125	L260	FALSE	FALSE	untreated	TRUE	TRUE	TRUE
BC01	106855.328125	15	102.97512817382812	201.98117065429688	9.58223819732666	34.6876106262207	6.21285343170166	11.725825309753418	268.0892028808594	34.510189056396484	2.1834797859191895	8.334864616394043	0	35.899803161621094	2.2025980949401855	34.363651275634766	0	182.31521606445312	322.8597412109375	540.305419921875	L260	FALSE	FALSE	untreated	TRUE	TRUE	TRUE
BC01	107020.015625	16	50.5695686340332	103.72249603271484	4.633276462554932	35.03052520751953	8.497455596923828	1.6107300519943237	73.54108428955078	4.304773330688477	25.721813201904297	9.866122245788574	2.393700361251831	9.132887840270996	1.8308067321777344	0	0.37939509749412537	142.00433349609375	248.90101623535156	385.58612060546875	L260	FALSE	FALSE	untreated	TRUE	TRUE	TRUE
BC01	107124.6640625	15	138.2958526611328	40.47605514526367	6.373095989227295	82.75750732421875	16.68607521057129	1.8293894529342651	63.17645263671875	72.15144348144531	4.879541873931885	9.019659042358398	1.608533501625061	21.42546272277832	1.0678374767303467	23.0060977935791	0.45362895727157593	210.00787353515625	345.7185974121094	445.9870300292969	L260	FALSE	FALSE	untreated	TRUE	TRUE	TRUE
BC01	107247.09375	13	137.52667236328125	179.52203369140625	3.5472476482391357	10.361236572265625	1.1810307502746582	7.793984889984131	48.537757873535156	9.239636421203613	4.942956924438477	6.348715305328369	1.842854380607605	10.259641647338867	1.6744519472122192	1.1435859203338623	0.08421766757965088	251.8511962890625	389.4017333984375	750.56365966796875	L260	FALSE	FALSE	untreated	TRUE	TRUE	TRUE
BC01	107451.5390625	15	105.37847900390625	48.99483108520508	1.3200267553329468	45.04277038574219	8.183716773986816	1.7500264644622803	49.054744720458984	69.82730865478516	36.58082580566406	1.5982944965362549	1.8391374349594116	30.072338104248047	5.370876312255859	0	0	136.93807983398438	318.89227294921875	336.3375244140625	L260	FALSE	FALSE	untreated	TRUE	TRUE	TRUE
BC01	107458.515625	13	56.32653045654297	37.4715576171875	0.19172358512878418	5.247091770172119	10.087230682373047	2.0944859981536865	29.681833267211914	6.1631293296813965	5.483433723449707	2.6599209308624268	0.021035995334386826	7.891643047332764	3.078132152557373	0	0	182.78289794921875	354.3736572265625	901.802734375	L260	FALSE	FALSE	untreated	TRUE	TRUE	TRUE
BC01	107600.21875	14	160.5600128173828	140.5987548828125	0.9644694924354553	59.540035247802734	9.706141471862793	4.337692737579346	101.55110931396484	24.97540855407715	27.339574813842773	12.1691312789917	0.8378036618232727	33.66444396972656	7.047794818878174	1.08254873752594	0.5882947444915771	336.4366149902344	589.34564208984375	1505.2662353515625	L260	FALSE	FALSE	untreated	TRUE	TRUE	TRUE
BC01	107843.21875	13	143.1680908203125	47.01870346069336	11.243623733520508	28.830989837646484	11.079609870910645	6.05394983291626	10.580035209655762	11.535035133361816	21.0067081451416	1.11029851436615	0	3.7105894088745117	1.9206829071044922	0.907275378704071	0.23857645690441132	157.68923950195312	306.739013671875	255.03790283203125	L260	FALSE	FALSE	untreated	TRUE	TRUE	TRUE
BC01	108089.453125	14	114.9973373413086	94.1056137084961	13.134676933288574	18.259374618530273	7.825585842132568	18.573251724243164	44.4252815246582	9.847167015075684	0.81159210205078125	3.873018741607666	0.15942786633968353	4.64280366897583	0	0.8584988713264465	0	202.6400909423828	396.4766845703125	819.5203857421875	L260	FALSE	FALSE	untreated	TRUE	TRUE	TRUE
BC01	108140.46875	14	69.45104217529297	23.74443244934082	1.9588373899459839	278.761474609375	4.406279563903809	3.577740430831909	17.739646911621094	34.322776794433594	9.89881706237793	2.049137830734253	0.9939166307449341	56.52197265625	1.0628540515899658	0	1.7930675745010376	81.71617126464844	144.289306640625	223.284423828125	L260	FALSE	FALSE	untreated	TRUE	TRUE	TRUE
BC01	108425.8046875	22	162.58004760742188	96.90355682373047	10.268445014953613	292.5307922363281	4.623682975769043	1.4510900974273682	50.03209686279297	95.32891082763672	14.630184173583984	9.663857460021973	4.545767307281494	72.39483642578125	1.529841423034668	1.8041802644729614	0.9154911041259766	354.004638671875	703.154052734375	754.11602783203125	L260	FALSE	FALSE	untreated	TRUE	FALSE	TRUE
BC01	108458.7890625	16	146.7322998046875	45.278526306152344	4.063207149505615	85.2741928100586	14.416908264160156	2.2367653846740723	66.29256439208984	59.77756118774414	9.368182182312012	12.183061599731445	4.204377174377441	9.54128646850586	0	0	0	164.8898162841797	365.7313232421875	402.56341552734375	L260	FALSE	FALSE	untreated	TRUE	TRUE	TRUE
BC01	108638.828125	14	75.31376647949219	307.0113525390625	3.3847830295562744	15.64760971069336	11.238554000854492	1.4217694997787476	19.921724319458008	1.7121727466583252	0	0.38545486330986023	1.4769923686981201	0.07627914100885391	0.780845582485199	0	0	140.54469299316406	303.5950927734375	592.08782958984375	L260	FALSE	FALSE	untreated	TRUE	TRUE	TRUE
BC01	108803.0703125	14	95.87874603271484	28.492319107055664	8.78551197052002	10.64356517791748	0	0.22448761761188507	15.952018737792969	4.494271755218506	1.1322522163391113	3.7119455337524414	1.4739960432052612	0.7957172393798828	1.4005582332611084	0.1840411275625229	0.8591169714927673	207.50738525390625	419.6094970703125	945.469482421875	L260	FALSE	FALSE	untreated	TRUE	TRUE	TRUE
BC01	108900.7578125	15	109.88684844970703	528.22833251953125	1.4680707454681396	9.792777061462402	19.922821044921875	3.8582637310028076	246.93260192871094	23.36734390258789	7.5666093826293945	8.199346542358398	0.918775737285614	31.611583709716797	6.951648235321045	98.2866439819336	0	236.59580993652344	366.6519470214844	828.54345703125	L260	FALSE	FALSE	untreated	TRUE	TRUE	TRUE
BC01	108961.0390625	15	90.03712463378906	537.739501953125	1.6612207889556885	6.093171119689941	32.785560607910156	0.8788388967514038	223.65606689453125	8.265621185302734	2.4915971755981445	5.769980430603027	0.791013777256012	9.910024642944336	36.07550048828125	38.565555572509766	1.9322587251663208	184.3599853515625	397.405517578125	1247.186279296875	L260	FALSE	FALSE	untreated	TRUE	TRUE	TRUE
BC01	108966.25	16	65.23506927490234	219.7898712158203	3.200741767883301	18.641393661499023	4.955596923828125	5.748557090759277	66.4788589477539	8.453228950500488	5.313129425048828	3.1486666202545166	0	15.23405647277832	0.027689754962921143	0.5729231238365173	1.6853002309799194	74.9450454711914	195.28970336914062	685.938720703125	L260	FALSE	FALSE	untreated	TRUE	TRUE	TRUE
BC01	109034.1796875	15	126.02298736572266	29.965904235839844	0	31.200519561767578	14.26708984375	2.633194923400879	59.93190002441406	81.8421859741211	7.38932466506958	11.945528984069824	0.09314335882663727	41.57994842529297	1.3266295194625854	105.69595336914062	0	131.44845581054688	216.76499938964844	229.8606414794922	L260	FALSE	FALSE	untreated	TRUE	TRUE	TRUE
BC01	109056.2265625	15	144.01498413085938	148.35960388183594	3.3542914390563965	86.596282958984375	27.702415466308594	10.002163887023926	130.50880432128906	79.81471252441406	12.149301528930664	12.689668655395508	8.824766159057617	590.18450927734375	3.8542041778564453	0.43726080656051636	0	274.0633850097656	491.4336242675781	588.1246337890625	L260	FALSE	FALSE	untreated	TRUE	TRUE	TRUE
BC01	109220.9765625	14	105.0943832397461	545.72808837890625	1.8768807649612427	9.881619453430176	33.30342102050781	2.413942813873291	186.11322021484375	7.133289337158203	3.0683953762054443	7.394814491271973	0.14488790929317474	53.744346618652344	4.013743877410889	36.76600646972656	0	239.0985107421875	426.6543273925781	741.30157470703125	L260	FALSE	FALSE	untreated	TRUE	TRUE	TRUE
BC01	109291.9140625	13	81.87144470214844	112.13980102539062	0.9327119588851929	8.319552421569824	6.32397985458374	7.607123374938965	46.364051818847656	3.87729811668396	1.251713514328003	6.352301597595215	0.1727885752916336	11.394111633300781	3.7983458042144775	0.7375633120536804	0	179.0684356689453	370.47760009765625	430.40838623046875	L260	FALSE	FALSE	untreated	TRUE	TRUE	TRUE
BC01	109410.0546875	13	126.07695007324219	133.78855895996094	5.723211288452148	9.276966094970703	11.205577850341797	7.235469341278076	84.95729064941406	3.5888869762420654	6.984048366546631	3.8133325576782227	0.5317710041999817	58.64389419555664	1.3090193271636963	5.255077362060547	0.8303117752075195	201.21609497070312	376.6584777832031	306.1242980957031	L260	FALSE	FALSE	untreated	TRUE	TRUE	TRUE
BC01	109453.6875	14	203.66111755371094	682.79522705078125	1.9284324645996094	80.39388275146484	5.282022953033447	6.2378249168396	73.2137680053711	33.06795120239258	146.19200134277344	10.969466209411621	11.29638671875	1.0707701444625854	1.0892961025238037	1.113215684890747	0.8648253083229065	355.6864013671875	598.5302734375	1243.72021484375	L260	FALSE	FALSE	untreated	TRUE	TRUE	TRUE
BC01	109667.2890625	15	77.667388916015625	187.35939025878906	0.8858367204666138	29.57529067993164	7.547206401824951	1.0766533613204956	40.1214714050293	6.202804088592529	8.285575866699219	13.467920303344727	1.1902018785476685	158.97967529296875	0.4067750871181488	1.387070655822754	0	157.1834259033203	290.30279541015625	835.74395751953125	L260	FALSE	FALSE	untreated	TRUE	TRUE	TRUE
BC01	109682.9921875	15	57.03192138671875	20.628259658813477	1.0963324308395386	238.04226684570312	7.9035773277282715	3.888676166534424	58.44530487060547	97.47261810302734	3.4953067302703857	6.092143535614014	0	107.3621826171875	3.621060371398926	276.8246154785156	17.784521102905273	96.79224395751953	201.13906860351562	276.8218994140625	L260	FALSE	FALSE	untreated	TRUE	TRUE	TRUE
BC01	109695.25	15	207.71636962890625	70.32306671142578	13.207836151123047	61.29130172729492	9.950095176696777	13.869537353515625	32.018550872802734	19.945999145507812	11.560460090637207	10.905440330505371	0	3.7897307872772217	1.2322264909744263	0.04585942253470421	0	467.54156494140625	715.2930908203125	879.809326171875	L260	FALSE	FALSE	untreated	TRUE	TRUE	TRUE
BC01	109881.0703125	15	179.5792236328125	99.508026123046875	5.843011856079102	41.79378128051758	6.798133850097656	7.775663375854492	38.436702728271484	24.080333709716797	7.007444381713867	3.9374356269836426	0	20.758777618408203	1.293140172958374	3.2518067359924316	1.648783564567566	246.95208740234375	434.0513000488281	798.21063232421875	L260	FALSE	FALSE	untreated	TRUE	TRUE	TRUE
BC01	110114.8046875	16	113.7458724975586	39.333560943603516	4.550636291503906	38.37171173095703	7.0865888595581055	17.9179630279541	30.919078826904297	16.84347915649414	9.286687850952148	0.6901611685752869	0.8690683841705322	11.869400024414062	1.8829320669174194	2.411452531814575	0.3153553903102875	177.3190460205078	306.9393615722656	458.0585021972656	L260	FALSE	FALSE	untreated	TRUE	TRUE	TRUE
BC01	110220.8984375	14	123.97055053710938	38.19348907470703	0.9223071336746216	80.38568878173828	19.153682708740234	5.674178600311279	62.12446594238281	63.658260345458984	50.528289794921875	16.669052124023438	6.893853664398193	6.0998454093933105	4.035686492919922	0	1.6025447845458984	149.1869659423828	291.8401184082031	258.03753662109375	L260	FALSE	FALSE	untreated	TRUE	TRUE	TRUE
BC01	110301.078125	15	75.50421905517578	66.06175231933594	1.2460185289382935	1.471421718597412	1.7595723867416382	4.323143005371094	6.498111724853516	7.275694847106934	4.689876079559326	1.131869912147522	0	0	1.3594727516174316	0	0	174.00401306152344	371.17236328125	305.8126220703125	L260	FALSE	FALSE	untreated	TRUE	TRUE	TRUE
BC01	110423.046875	14	83.79436492919922	56.9472770690918	7.000792980194092	12.828776359558105	4.701956748962402	4.616740703582764	11.279894828796387	4.67311429977417	1.45525062084198	0.1714749038219452	0	1.6784169673919678	0	0	0	344.86456298828125	546.74005126953125	1315.283203125	L260	FALSE	FALSE	untreated	TRUE	TRUE	TRUE
BC01	110483.7890625	13	140.6127166748047	357.4851989746094	0.9369369745254517	17.454952239990234	6.245329856872559	5.197516918182373	229.21299743652344	4.892365455627441	0.6907769441604614	1.9603854417800903	1.448224425315857	17.679607391357422	10.069451332092285	4.956645965576172	0	334.45892333984375	604.04461669921875	767.6182861328125	L260	FALSE	FALSE	untreated	TRUE	TRUE	TRUE
BC01	110747.2890625	14	65.5723876953125	75.2490005493164	6.568361282348633	53.20695114135742	11.596782684326172	2.503929853439331	66.481201171875	8.037016868591309	9.895475387573242	2.271700143814087	1.2892478704452515	36.18366622924805	5.68523645401001	1.9306780099868774	0	112.38946533203125	265.9486999511719	488.7021484375	L260	FALSE	FALSE	untreated	TRUE	TRUE	TRUE
BC01	110920.4921875	14	274.5748291015625	143.81967163085938	8.02808666229248	35.82656478881836	4.750811576843262	5.714413642883301	36.85892868041992	4.9855804443359375	11.297313690185547	0	0	8.471284866333008	0	1.0466115474700928	0.28943145275115967	491.0091857910156	851.21514892578125	880.3665771484375	L260	FALSE	FALSE	untreated	TRUE	TRUE	TRUE
BC01	111053.4765625	14	125.53822326660156	131.611572265625	3.801730155944824	15.131399154663086	6.798727989196777	2.647355556488037	18.317188262939453	17.47085189819336	4.3092360496521	3.595806360244751	0	1.316332459449768	4.367093086242676	4.508912563323975	2.292271137237549	279.53741455078125	452.254150390625	792.10986328125	L260	FALSE	FALSE	untreated	TRUE	TRUE	TRUE
BC01	111274.453125	16	176.80914306640625	66.159149169921875	5.643651962280273	35.19279479980469	8.41619873046875	1.1260943412780762	39.20136642456055	21.087366104125977	13.28790283203125	3.317218065261841	1.8349692821502686	42.39461135864258	0.8188394904136658	0.8071901202201843	1.795070767402649	213.45486450195312	371.6595458984375	345.7946472167969	L260	FALSE	FALSE	untreated	TRUE	TRUE	TRUE
BC01	111316.109375	15	97.98101043701172	36.39973831176758	0	16.196002960205078	0.17271912097930908	0.6820617914199829	7.80748987197876	8.083028793334961	4.633834362030029	5.47388219833374	3.463078260421753	0	2.5771915912628174	2.5480728149414062	1.228903889656067	158.90878295898438	286.2533874511719	484.51605224609375	L260	FALSE	FALSE	untreated	TRUE	TRUE	TRUE
BC01	111347.984375	13	126.41354370117188	55.01839828491211	4.1104817390441895	14.742684364318848	2.0701804161071777	4.684546947479248	23.129629135131836	25.685426712036133	8.080428123474121	5.554961204528809	0.5008265972137451	2.0235369205474854	9.095507621765137	1.7956585884094238	0	170.94940185546875	301.2958068847656	414.6806640625	L260	FALSE	FALSE	untreated	TRUE	TRUE	TRUE
BC01	111350.8984375	14	95.80558013916016	57.0399055480957	0.9799349308013916	6.462986469268799	6.78181266784668	4.740779876708984	20.87497901916504	3.358508825302124	6.876855850219727	10.064818382263184	0	2.3461244106292725	3.3410916328430176	0	0	163.9426727294922	272.12615966796875	434.68035888671875	L260	FALSE	FALSE	untreated	TRUE	TRUE	TRUE
BC01	111494.0078125	15	85.79078674316406	52.587867736816406	7.455636024475098	26.307836532592773	4.138411521911621	0.12145870923995972	33.04206085205078	16.631616592407227	7.525651454925537	2.0216689109802246	0	29.510616302490234	1.4079842567443848	0	0	142.09091186523438	351.207275390625	547.84326171875	L260	FALSE	FALSE	untreated	TRUE	TRUE	TRUE
BC01	111595.78125	15	89.04328155517578	27.5911808013916	2.0910909175872803	17.66683006286621	4.2992939949035645	0.7189239263534546	5.191470146179199	13.89543342590332	4.188727855682373	13.499138832092285	2.190258026123047	0.5917477011680603	0.9168155789375305	0.38106030225753784	1.5882441997528076	120.63272857666016	268.266845703125	314.2207336425781	L260	FALSE	FALSE	untreated	TRUE	TRUE	TRUE
BC01	111808.3203125	13	135.43360900878906	97.95275115966797	2.036194324493408	18.64975357055664	6.213006973266602	0	66.07105255126953	14.954904556274414	0.9912723898887634	7.047018527984619	0.818520724773407	34.86603927612305	2.501593828201294	6.454654216766357	0	231.60244750976562	436.0711669921875	772.69482421875	L260	FALSE	FALSE	untreated	TRUE	TRUE	TRUE
BC01	111844.453125	13	171.0709686279297	271.4983825683594	2.4625933170318604	17.875123977661133	43.267005920410156	0.46141496300697327	202.04812622070312	12.48889446258545	1.667619228363037	2.096935272216797	2.0474536418914795	245.40394592285156	1.777880072593689	57.46681213378906	2.498314380645752	360.9566345214844	592.85858154296875	565.0469970703125	L260	FALSE	FALSE	untreated	TRUE	TRUE	TRUE
BC01	111963.828125	14	124.16952514648438	114.40542602539062	1.1960010528564453	38.36343002319336	20.25670623779297	9.521283149719238	88.53449249267578	29.313796997070312	26.439422607421875	10.71044921875	2.941014051437378	63.915531158447266	3.5832502841949463	0.894403874874115	3.1185903549194336	269.58502197265625	505.7505798339844	688.26806640625	L260	FALSE	FALSE	untreated	TRUE	TRUE	TRUE
BC01	112214.3203125	14	19.62339973449707	37.60753631591797	0.7374409437179565	4.521293640136719	0.3904433846473694	1.9245463609695435	1.1264667510986328	8.122954368591309	1.6315757036209106	2.5499110221862793	1.388373851776123	6.791689395904541	0.194982647895813	0.579247772693634	0	96.99768829345703	189.60801696777344	475.2084045410156	L260	FALSE	FALSE	untreated	TRUE	TRUE	TRUE
BC01	112450.46875	14	143.76759338378906	111.29368591308594	5.4261674880981445	38.349796295166016	11.390924453735352	5.619637966156006	70.68927001953125	20.304367065429688	10.311920166015625	25.570886611938477	1.5487126111984253	224.85391235351562	7.074634552001953	0.04669339582324028	3.5087499618530273	160.61886596679688	322.1040954589844	353.6105041503906	L260	FALSE	FALSE	untreated	TRUE	TRUE	TRUE
BC01	112555.1015625	15	73.53253936767578	211.07470703125	1.1597081422805786	37.55828094482422	2.5193090438842773	2.934816598892212	54.438682556152344	16.965312957763672	5.521411418914795	5.16178560256958	0	4.045454978942871	1.2320582866668701	0	5.570260047912598	197.87120056152344	361.1184997558594	1261.7314453125	L260	FALSE	FALSE	untreated	TRUE	TRUE	TRUE
BC01	112729.1640625	14	93.31729888916016	35.67995071411133	6.041293144226074	23.380714416503906	1.4448597431182861	7.848780632019043	4.579586505889893	16.31431770324707	5.360695838928223	5.2621355056762695	2.673081159591675	1.8802741765975952	0.35104435682296753	0.9251892566680908	0	114.3156509399414	260.4428405761719	235.65866088867188	L260	FALSE	FALSE	untreated	TRUE	TRUE	TRUE
BC01	113002.890625	12	74.739837646484375	82.85060119628906	2.075082540512085	15.73496150970459	2.4963510036468506	2.446232795715332	31.59526252746582	4.144418239593506	2.1235337257385254	0	0.35800376534461975	4.1110734939575195	0.713349461555481	0.7353902459144592	0.6934765577316284	188.70809936523438	298.41741943359375	233.79360961914062	L260	FALSE	FALSE	untreated	TRUE	TRUE	TRUE
BC01	113018.8515625	16	156.94949340820312	50.45096206665039	9.383733749389648	21.071880340576172	0.7963000535964966	11.147198677062988	14.814620971679688	13.89456558227539	28.88471794128418	2.2025811672210693	0	7.702341556549072	0	2.363410711288452	0	196.53012084960938	296.1131286621094	224.180419921875	L260	FALSE	FALSE	untreated	TRUE	TRUE	TRUE
BC01	113144.7265625	15	98.770233154296875	127.4340591430664	0.9223833084106445	57.28350830078125	9.471477508544922	1.1272281408309937	120.52814483642578	67.2542953491211	11.475336074829102	2.6963980197906494	2.962719440460205	324.8239440917969	12.048697471618652	1.9556567668914795	0	205.1311492919922	379.218505859375	430.8406677246094	L260	FALSE	FALSE	untreated	TRUE	TRUE	TRUE
BC01	113182.6796875	13	135.0079345703125	1021.521240234375	3.9854907989501953	23.3900089263916	61.13651657104492	7.465734958648682	383.1091003417969	32.99175262451172	3.7682530879974365	4.959648132324219	2.1511526107788086	13.363350868225098	77.70997619628906	342.1007080078125	3.1027026176452637	353.09228515625	750.1260986328125	1335.8016357421875	L260	FALSE	FALSE	untreated	TRUE	TRUE	TRUE
BC01	113240.53125	14	77.5625	279.8527526855469	3.8313164710998535	15.114250183105469	7.828683376312256	0.42063072323799133	38.3890495300293	8.411450386047363	2.4861321449279785	3.5720179080963135	0.4026654362678528	9.774463653564453	0.24731683731079102	0	0	103.943359375	274.5420227050781	1029.340576171875	L260	FALSE	FALSE	untreated	TRUE	TRUE	TRUE
BC01	113435.921875	14	73.16827392578125	21.427968978881836	2.9107565879821777	75.26165008544922	11.575425148010254	0.7218263149261475	182.14315795898438	116.63457489013672	9.852667808532715	15.690621376037598	2.690047264099121	130.73231506347656	2.039123058319092	283.31658935546875	0.9880358576774597	106.57113647460938	241.381103515625	326.12054443359375	L260	FALSE	FALSE	untreated	TRUE	TRUE	TRUE
BC01	113609.3515625	14	97.273773193359375	111.32073211669922	5.628033638000488	25.818180084228516	1.0724128484725952	1.6321125030517578	36.57990646362305	7.634055137634277	4.391413688659668	4.609995365142822	0	19.738502502441406	0	0.7361947894096375	0.6130108833312988	169.4691619873047	293.90576171875	733.4224853515625	L260	FALSE	FALSE	untreated	TRUE	TRUE	TRUE
BC01	113631.1484375	16	127.32936096191406	138.31536865234375	6.276024341583252	11.900975227355957	17.857666015625	2.489349126815796	61.8438606262207	4.0073466300964355	3.9318196773529053	1.3048337697982788	0.14795300364494324	10.292193412780762	2.216676712036133	3.7346351146698	0	192.50584411621094	453.9624938964844	794.93377685546875	L260	FALSE	FALSE	untreated	TRUE	TRUE	TRUE
BC01	113797.4453125	14	84.81175231933594	35.12251281738281	3.577756404876709	177.05335998535156	21.990571975708008	3.7217354774475098	101.0290298461914	66.2787094116211	9.158256530761719	2.601167678833008	1.85244619846344	180.1916961669922	5.82828426361084	115.54267883300781	0	128.98342895507812	258.96502685546875	243.29779052734375	L260	FALSE	FALSE	untreated	TRUE	TRUE	TRUE
BC01	113834.515625	15	222.15089416503906	110.41670989990234	11.04024887084961	68.46283721923828	2.4362258911132812	24.292226791381836	19.513914108276367	53.47372055053711	98.21112060546875	5.955433368682861	0	7.764562606811523	1.724341630935669	6.36441707611084	5.122013568878174	325.8099670410156	579.24371337890625	604.449951171875	L260	FALSE	FALSE	untreated	TRUE	TRUE	TRUE
BC01	113971.3671875	15	72.22582244873047	521.3865966796875	1.0710692405700684	18.10358428955078	10.369278907775879	5.120365619659424	244.90457153320312	16.66775131225586	7.955995559692383	2.608307123184204	1.8151803016662598	61.82011795043945	1.8067131042480469	1.3530182838439941	1.4460514783859253	206.27589416503906	338.8196105957031	1072.0675048828125	L260	FALSE	FALSE	untreated	TRUE	TRUE	TRUE
BC01	114144.6640625	15	96.25508880615234	132.7067108154297	0.9736407995223999	33.644813537597656	23.037492752075195	4.427411079406738	53.44289779663086	21.3055419921875	1.5363045930862427	0.9477853178977966	1.134163737297058	151.20542907714844	5.4129462242126465	30.06798553466797	1.4878300428390503	181.61196899414062	346.2820129394531	366.048095703125	L260	FALSE	FALSE	untreated	TRUE	TRUE	TRUE
BC01	114223.828125	14	68.759033203125	52.960872650146484	7.46024751663208	29.44123077392578	3.831580877304077	8.594779968261719	8.386944770812988	7.224524974822998	8.251380920410156	6.474017143249512	5.8823418617248535	0	0	1.8137644529342651	0	228.8616943359375	346.61846923828125	354.3267517089844	L260	FALSE	FALSE	untreated	TRUE	TRUE	TRUE
BC01	114334.546875	15	58.51673889160156	540.98760986328125	4.020439147949219	404.0535583496094	0	0.26527267694473267	1.9386478662490845	42.217254638671875	48.870025634765625	19.25701332092285	3.3320560455322266	7.5706305503845215	0	0	0.5436467528343201	102.96636199951172	205.40199279785156	836.399169921875	L260	FALSE	FALSE	untreated	TRUE	TRUE	TRUE
BC01	114555.0390625	15	110.34440612792969	301.6429748535156	0.49190855026245117	14.120606422424316	2.770643949508667	3.268371820449829	70.108642578125	10.137608528137207	12.58742904663086	6.081892967224121	1.9199888706207275	6.832796096801758	6.273049354553223	0.4398472309112549	0	314.6701965332031	657.76666259765625	1549.335693359375	L260	FALSE	FALSE	untreated	TRUE	TRUE	TRUE
BC01	114598.734375	15	98.50716400146484	214.77076721191406	1.1907402276992798	143.93496704101562	42.7135009765625	10.681772232055664	133.1163787841797	67.75928497314453	1.1569924354553223	31.659942626953125	0.4627538025379181	105.02723693847656	1.8383409976959229	146.5813446044922	13.564335823059082	246.9508819580078	399.2466125488281	430.2766418457031	L260	FALSE	FALSE	untreated	TRUE	TRUE	TRUE
BC01	114613.8046875	14	87.55078125	62.074737548828125	2.8729684352874756	135.21429443359375	18.002588272094727	5.929895401000977	75.68904113769531	53.34238815307617	9.86047649383545	8.323859214782715	1.8280293941497803	67.43610382080078	4.244485378265381	4.151206970214844	0.7972264885902405	128.4444580078125	314.03143310546875	352.7064208984375	L260	FALSE	FALSE	untreated	TRUE	TRUE	TRUE
BC01	114659.3984375	15	96.674835205078125	141.435546875	0.68819427490234375	13.345507621765137	4.6121673583984375	3.9209647178649902	56.8919677734375	11.409337997436523	18.923725128173828	2.417450428009033	2.3369972705841064	1.596786618232727	0	0	0	178.53244018554688	345.585205078125	900.65618896484375	L260	FALSE	FALSE	untreated	TRUE	TRUE	TRUE
BC01	114688.734375	15	85.5294418334961	54.56879425048828	3.9379689693450928	16.771133422851562	3.5417211055755615	4.446237564086914	59.90618896484375	17.681745529174805	10.248821258544922	5.492476463317871	0	28.968225479125977	0.36254632472991943	0.4761122763156891	0	168.84925842285156	308.17755126953125	274.1181335449219	L260	FALSE	FALSE	untreated	TRUE	TRUE	TRUE
BC01	114797.25	14	126.86665344238281	49.39628219604492	4.798770904541016	7.255445957183838	3.70326828956604	0.27928224205970764	24.592002868652344	22.153392791748047	34.455711364746094	0.576736330986023	0.3361190855503082	7.147532939910889	0.09718678891658783	0	0	281.1824951171875	480.8109436035156	642.86260986328125	L260	FALSE	FALSE	untreated	TRUE	TRUE	TRUE
BC01	114828.4140625	14	110.6626968383789	629.5096435546875	3.392981767654419	15.1948881149292	15.213781356811523	1.2508445978164673	262.2532958984375	11.929993629455566	1.2136112451553345	7.733182907104492	0	26.321447372436523	1.5631237030029297	158.02235412597656	0.5472637414932251	185.29888916015625	372.49072265625	350.9010009765625	L260	FALSE	FALSE	untreated	TRUE	TRUE	TRUE
BC01	114907.6015625	15	107.30290222167969	46.786888122558594	3.3024001121520996	20.400371551513672	4.699348449707031	4.450417995452881	12.857682228088379	6.248842716217041	3.6003122329711914	0	1.2091151475906372	12.199865341186523	0.4315544366836548	0.7771394848823547	0.7077919244766235	221.1617889404297	423.3183898925781	731.3603515625	L260	FALSE	FALSE	untreated	TRUE	TRUE	TRUE
BC01	114929.234375	15	74.928802490234375	29.79262351989746	2.595672845840454	11.145355224609375	2.5050079822540283	3.442246198654175	14.856552124023438	14.344619750976562	8.649665832519531	6.529932022094727	0	1.7224479913711548	2.0955257415771484	4.224405765533447	0	162.46055603027344	310.2674560546875	318.6170349121094	L260	FALSE	FALSE	untreated	TRUE	TRUE	TRUE
BC01	114960.8046875	16	77.9792709350586	252.25645446777344	5.97469425201416	50.099246978759766	12.891623497009277	4.682061672210693	260.81072998046875	8.213459014892578	6.674736022949219	3.534074068069458	1.212302803993225	55.454776763916016	1.2965691089630127	24.94893455505371	0	157.64271545410156	232.50621032714844	542.244384765625	L260	FALSE	FALSE	untreated	TRUE	TRUE	TRUE
BC01	115088.7734375	15	98.36267852783203	129.87408447265625	4.374258995056152	61.50829315185547	21.203262329101562	3.4455602169036865	79.89595794677734	81.7716064453125	17.719266891479492	3.089370012283325	0.9468658566474915	106.32933807373047	0.4350239932537079	0.45308154821395874	0.23575766384601593	97.717071533203125	245.4222869873047	343.3066711425781	L260	FALSE	FALSE	untreated	TRUE	TRUE	TRUE
BC01	115202.2421875	14	108.90946960449219	73.9341049194336	6.519185543060303	32.233097076416016	23.726520538330078	3.2473080158233643	109.12411499023438	17.001726150512695	6.816912651062012	7.466808795928955	5.022804260253906	40.048343658447266	0.48064368963241577	0.1737983077764511	0	137.73046875	281.2563171386719	387.9687805175781	L260	FALSE	FALSE	untreated	TRUE	TRUE	TRUE
BC01	115255.2734375	14	86.4750747680664	30.23050308227539	2.381546974182129	59.33149719238281	33.88383483886719	0	71.058502197265625	43.321449279785156	10.266469955444336	0.2772364020347595	0	70.688262939453125	0.9155521392822266	124.98605346679688	0	139.63787841796875	234.94607543945312	267.33831787109375	L260	FALSE	FALSE	untreated	TRUE	TRUE	TRUE
BC01	115301.15625	15	84.1382064819336	36.28599166870117	2.532938241958618	22.23757553100586	0.328580379486084	2.8632006645202637	12.237168312072754	7.599308967590332	9.602931022644043	1.7229658365249634	0.10994058102369308	13.523585319519043	10.196405410766602	0	2.275233507156372	182.9901885986328	300.8131408691406	443.8682861328125	L260	FALSE	FALSE	untreated	TRUE	TRUE	TRUE
BC01	115418.609375	13	216.76657104492188	194.52279663085938	3.5203804969787598	94.42784118652344	43.82103729248047	9.301294326782227	80.77935791015625	45.47786331176758	32.307586669921875	19.539846420288086	3.917027473449707	37.93903732299805	0.6301554441452026	0.5387558937072754	0	269.2455749511719	493.9328918457031	437.56085205078125	L260	FALSE	FALSE	untreated	TRUE	TRUE	TRUE
BC01	115504.5703125	15	131.25917053222656	36.421791076660156	5.88307523727417	140.7922821044922	14.233920097351074	6.651629447937012	100.3844985961914	40.174556732177734	3.1190803050994873	6.3217387199401855	1.0327285528182983	161.346923828125	0.748785138130188	4.144400596618652	0	139.8318634033203	275.68096923828125	148.75660705566406	L260	FALSE	FALSE	untreated	TRUE	TRUE	TRUE
BC01	115520.375	14	63.62393569946289	471.8261413574219	3.529520273208618	8.638813018798828	1.1639244556427002	2.9028351306915283	86.82945251464844	5.5905656814575195	4.280865669250488	6.509496212005615	0	1.4024615287780762	0.01859261654317379	4.312691688537598	0	167.12161254882812	281.4136047363281	846.0733642578125	L260	FALSE	FALSE	untreated	TRUE	TRUE	TRUE
BC01	115595.2890625	14	131.80589294433594	33.94290542602539	2.2945289611816406	18.702247619628906	2.7886364459991455	4.47135591506958	13.834108352661133	20.100439071655273	18.619312286376953	3.385857582092285	0	2.0932068824768066	1.7228167057037354	0.8787512183189392	0	144.31141662597656	294.0408935546875	336.0968933105469	L260	FALSE	FALSE	untreated	TRUE	TRUE	TRUE
BC01	115652.171875	14	91.83258056640625	82.58809661865234	0.975300669670105	18.99679183959961	14.249410629272461	3.439485549926758	87.28775787353516	8.013590812683105	4.317930698394775	2.789926528930664	0.6983059048652649	50.250701904296875	0.48919183015823364	0.08783002197742462	0	145.47938537597656	258.5281066894531	421.6663818359375	L260	FALSE	FALSE	untreated	TRUE	TRUE	TRUE
BC01	115880.15625	14	133.3807830810547	206.59353637695312	5.979947566986084	28.65932846069336	16.44387435913086	7.7176737785339355	72.43029022216797	17.88458824157715	1.0154625177383423	5.646038055419922	6.03278923034668	210.86692810058594	0.726719319820404	19.20195770263672	0.5886538624763489	291.3093566894531	461.67010498046875	581.81787109375	L260	FALSE	FALSE	untreated	TRUE	TRUE	TRUE
BC01	115907.7578125	14	78.7518539428711	48.09698486328125	2.560667037963867	10.434581756591797	0	6.325497627258301	32.48059844970703	12.247323036193848	2.3032360076904297	7.25713586807251	1.2278780937194824	3.7512824535369873	0.525830864906311	1.2782342433929443	0	182.3601837158203	343.272216796875	600.0657958984375	L260	FALSE	FALSE	untreated	TRUE	TRUE	TRUE
BC01	115988.1796875	15	105.86412048339844	56.262203216552734	3.4592783451080322	18.25621223449707	7.826874732971191	11.484976768493652	6.2088518142700195	3.307800531387329	9.763387680053711	3.053480625152588	1.1878526210784912	4.862122535705566	0.16543889045715332	0.6364843249320984	0	152.45162963867188	289.32470703125	387.8414001464844	L260	FALSE	FALSE	untreated	TRUE	TRUE	TRUE
BC01	116031.3125	16	84.28643798828125	21.256792068481445	5.280298233032227	44.38850402832031	3.6550979614257812	9.204488754272461	66.27711486816406	106.00694274902344	29.58977699279785	14.656082153320312	0	87.34868621826172	0.47572311758995056	6.8365397453308105	0	106.6512222290039	203.21661376953125	366.9759216308594	L260	FALSE	FALSE	untreated	TRUE	TRUE	TRUE
BC01	116119.140625	13	111.92261505126953	34.403411865234375	5.150691509246826	148.21441650390625	19.09742546081543	8.482730865478516	42.90916442871094	69.23812103271484	7.759678840637207	14.4068021774292	1.551417350769043	54.70806884765625	1.3139185905456543	0	0.10405303537845612	195.72865295410156	356.09259033203125	324.81134033203125	L260	FALSE	FALSE	untreated	TRUE	TRUE	TRUE
BC01	116329.7109375	14	77.2547378540039	58.6905517578125	0.528245210647583	15.591822624206543	8.285463333129883	4.535284519195557	57.711143493652344	13.811357498168945	0.35901007056236267	0.15968239307403564	0	89.24950408935547	0.392054945230484	2.0607385635375977	0.4052942395210266	134.04525756835938	286.06121826171875	339.8794250488281	L260	FALSE	FALSE	untreated	TRUE	TRUE	TRUE
BC01	116668.4921875	14	99.19486999511719	153.78912353515625	0.25515109300613403	23.824386596679688	2.83236026763916	3.1740667819976807	59.71109390258789	9.303109169006348	0.6666851043701172	3.0813965797424316	0	8.157139778137207	0	3.015953779220581	0.5302416682243347	144.99630737304688	290.81610107421875	920.68292236328125	L260	FALSE	FALSE	untreated	TRUE	TRUE	TRUE
BC01	116821.625	13	83.02937316894531	28.1223087310791	0.5364909768104553	12.628531455993652	0.36650994420051575	2.9483883380889893	6.256110191345215	1.8867402076721191	4.53842830657959	2.186082124710083	2.2686004638671875	2.4423117637634277	0.4703385829925537	0	0	158.58453369140625	290.2786865234375	302.3856201171875	L260	FALSE	FALSE	untreated	TRUE	TRUE	TRUE
BC01	116840.546875	15	188.82652282714844	31.00593376159668	8.8416166305542	67.79734802246094	6.475956439971924	3.175312042236328	42.10196304321289	83.20215606689453	4.527554035186768	7.349831581115723	0.12099109590053558	56.96210479736328	0.6636983156204224	0	0.5214950442314148	176.01194763183594	319.3974304199219	377.15289306640625	L260	FALSE	FALSE	untreated	TRUE	TRUE	TRUE
BC01	116905.375	15	409.8084716796875	215.3799591064453	3.8524551391601562	72.8021240234375	22.5697021484375	29.031631469726562	97.476226806640625	30.20078468322754	27.262971878051758	12.817930221557617	3.89875864982605	99.02995300292969	0.388009637594223	1.266126036643982	0	95.20899963378906	181.57839965820312	239.5432891845703	L260	FALSE	FALSE	untreated	TRUE	TRUE	TRUE
BC01	117041.1171875	13	107.12171936035156	249.08924865722656	0.03143090754747391	22.925106048583984	16.47214698791504	4.9259819984436035	89.0266342163086	17.319507598876953	0.583925724029541	1.9744184017181396	0	46.24842834472656	0	0.5549972653388977	0	148.57598876953125	333.2013244628906	547.72894287109375	L260	FALSE	FALSE	untreated	TRUE	TRUE	TRUE
BC01	117283.0625	15	129.90249633789062	52.660091400146484	5.241755962371826	26.080400466918945	0.341036856174469	6.253565311431885	21.330078125	10.971542358398438	19.428808212280273	4.040862560272217	0	18.986013412475586	0	0	0	151.22470092773438	250.96888732910156	376.6796875	L260	FALSE	FALSE	untreated	TRUE	TRUE	TRUE
BC01	117608.6875	13	222.3727569580078	86.31462097167969	10.275684356689453	42.56501388549805	7.690890312194824	5.495126247406006	13.369131088256836	17.98322105407715	14.127981185913086	1.451757550239563	0	3.8200786113739014	0.5645465850830078	0.06137337163090706	0.20817403495311737	310.7213134765625	527.6627197265625	674.959228515625	L260	FALSE	FALSE	untreated	TRUE	TRUE	TRUE
BC01	117909.2421875	16	116.34272766113281	34.79085922241211	2.7505855560302734	101.44844818115234	26.117908477783203	2.819399118423462	89.0255126953125	155.714599609375	21.280132293701172	9.820903778076172	0.9342321753501892	148.04818725585938	6.502699851989746	4.554806709289551	0.916314959526062	141.94775390625	277.5716247558594	255.56224060058594	L260	FALSE	FALSE	untreated	TRUE	TRUE	TRUE
BC01	118214.203125	13	213.26942443847656	133.0843505859375	6.090546131134033	257.6794128417969	9.838863372802734	5.290776252746582	33.345924377441406	39.79184341430664	14.095267295837402	2.412905693054199	1.4636707305908203	13.553699493408203	0.08270789682865143	0	0	271.52667236328125	600.1041259765625	470.3733215332031	L260	FALSE	FALSE	untreated	TRUE	TRUE	TRUE
BC01	118251.1484375	15	105.48865509033203	89.317779541015625	3.088813304901123	13.538737297058105	5.4107866287231445	2.8612802028656006	52.61774444580078	9.833943367004395	7.114104747772217	5.853011131286621	2.087369680404663	3.7647933959960938	1.4746633768081665	4.473474025726318	1.7564480304718018	183.58152770996094	328.3717041015625	492.4889221191406	L260	FALSE	FALSE	untreated	TRUE	TRUE	TRUE
BC01	118269.671875	16	144.6562042236328	142.1148681640625	6.717438697814941	112.75306701660156	31.915607452392578	13.132462501525879	159.73646545410156	85.48858642578125	111.14218139648438	90.24102020263672	52.45672607421875	289.19586181640625	6.062760829925537	37.00369644165039	0.12295707315206528	237.77023315429688	445.76806640625	438.758544921875	L260	FALSE	FALSE	untreated	TRUE	TRUE	TRUE
BC01	118289.8203125	15	402.7572937011719	194.5144805908203	17.019214630126953	154.36221313476562	16.42644691467285	32.754520416259766	96.95466613769531	130.49435424804688	96.98516082763672	11.890848159790039	3.761996269226074	24.289512634277344	1.1314491033554077	0.5688202977180481	0	236.17616271972656	488.2108154296875	414.3487854003906	L260	FALSE	FALSE	untreated	TRUE	TRUE	TRUE
BC01	118393.0078125	12	42.11759567260742	76.79490661621094	1.150344729423523	5.303800582885742	3.033226728439331	3.1290369033813477	16.535558700561523	3.874126434326172	0.6531900763511658	0	0	2.6039981842041016	0.4160838723182678	6.831711292266846	1.1523858308792114	92.04619598388672	193.51913452148438	811.78875732421875	L260	FALSE	FALSE	untreated	TRUE	TRUE	TRUE
BC01	118424.8203125	15	123.86662292480469	150.20314025878906	3.1115753650665283	17.83982276916504	17.485252380371094	5.221161365509033	82.860626220703125	7.729635715484619	3.07780122756958	4.413541793823242	2.0026564598083496	118.38969421386719	1.1973739862442017	3.1356923580169678	4.592513084411621	178.40342712402344	359.1930236816406	286.9073486328125	L260	FALSE	FALSE	untreated	TRUE	TRUE	TRUE
BC01	118657.5	15	90.04457092285156	153.5505828857422	0.3766213655471802	17.69437026977539	5.6876678466796875	3.458261489868164	183.35592651367188	9.07026195526123	3.1279051303863525	0.1335691511631012	1.2550034523010254	165.7811279296875	2.4416041374206543	5.029526710510254	0.7472339868545532	132.66607666015625	243.14793395996094	428.4451599121094	L260	FALSE	FALSE	untreated	TRUE	TRUE	TRUE
BC01	118733.3046875	15	64.204742431640625	32.8185920715332	0.36630162596702576	29.518165588378906	1.3539549112319946	2.6527795791625977	6.67933464050293	7.16330623626709	14.121206283569336	3.6052603721618652	3.208435297012329	3.8592896461486816	0.8516457676887512	3.2816922664642334	1.0714141130447388	193.2108612060547	306.3755798339844	350.7230224609375	L260	FALSE	FALSE	untreated	TRUE	TRUE	TRUE
BC01	119038.109375	16	92.63578796386719	46.55519104003906	3.474221706390381	42.713294982910156	19.71087646484375	2.7994439601898193	79.02447509765625	6.539597511291504	14.929218292236328	15.322493553161621	0	56.26849365234375	0.20537276566028595	3.162870168685913	2.5017292499542236	126.26287841796875	256.55780029296875	258.8249816894531	L260	FALSE	FALSE	untreated	TRUE	TRUE	TRUE
BC01	119242.6171875	13	123.31697082519531	192.3302001953125	5.505561351776123	31.654449462890625	14.40679931640625	0	115.3550796508789	4.084814548492432	2.1578571796417236	1.82566237449646	1.4556007385253906	96.6358413696289	0	1.2126818895339966	0.49579060077667236	198.10873413085938	359.28326416015625	494.5846252441406	L260	FALSE	FALSE	untreated	TRUE	TRUE	TRUE
BC01	119260.6796875	14	173.89552307128906	78.49164581298828	1.0228720903396606	81.68769836425781	26.699068069458008	6.619290828704834	59.116050720214844	119.97150421142578	52.4392204284668	2.356527805328369	1.8691598176956177	2.54339599609375	1.6912516355514526	0	0.42291057109832764	250.8441925048828	481.5694274902344	450.70794677734375	L260	FALSE	FALSE	untreated	TRUE	TRUE	TRUE
BC01	119364.6640625	16	87.16820526123047	80.5534896850586	6.918149948120117	155.25180053710938	7.259129047393799	1.9029098749160767	190.1748046875	93.17698669433594	1.6224939823150635	7.5794219970703125	0	172.658203125	0.8271741271018982	85.2667465209961	2.5434556007385254	97.653533935546875	232.59776306152344	226.93797302246094	L260	FALSE	FALSE	untreated	TRUE	TRUE	TRUE
BC01	119397.5234375	16	86.38506317138672	38.80788040161133	4.207980155944824	33.63948059082031	47.407169342041016	6.549839019775391	107.08583068847656	49.518489837646484	17.770984649658203	62.0537109375	2.601287603378296	334.2545166015625	0.6497600674629211	784.1591796875	0.04300205036997795	182.0869598388672	328.5207824707031	377.9928894042969	L260	FALSE	FALSE	untreated	TRUE	TRUE	TRUE
BC01	119491.625	15	22.82453727722168	96.10407257080078	1.8644765615463257	1.2981055974960327	3.7317306995391846	0	34.762840270996094	1.2926026582717896	0	5.967184543609619	0.7260106205940247	9.807792663574219	2.5523993968963623	6.75332498550415	0	30.535287857055664	93.8919677734375	572.36627197265625	L260	FALSE	FALSE	untreated	TRUE	FALSE	FALSE
BC01	119681.578125	15	70.808349609375	63.7755126953125	2.6704225540161133	6.001666069030762	5.29733943939209	3.9959986209869385	45.77006530761719	4.974557399749756	4.710960388183594	9.036352157592773	3.549006700515747	23.51849365234375	1.3077476024627686	0	1.500244140625	121.89874267578125	241.48837280273438	465.2144470214844	L260	FALSE	FALSE	untreated	TRUE	TRUE	TRUE
BC01	119884.046875	14	121.5450210571289	47.161441802978516	0.34192344546318054	90.50238800048828	19.840721130371094	11.331135749816895	71.54961395263672	119.04344940185547	45.77014923095703	8.168107986450195	2.5680088996887207	73.6190414428711	5.483145713806152	2.6515562534332275	0.8768123388290405	244.04440307617188	373.77081298828125	548.0767822265625	L260	FALSE	FALSE	untreated	TRUE	TRUE	TRUE
BC01	119962.3671875	16	74.03093719482422	37.06658172607422	0.9174086451530457	4.862243175506592	14.29685115814209	2.4594483375549316	31.558124542236328	11.60727596282959	3.8875858783721924	3.3779869079589844	1.666263461112976	10.639483451843262	3.7741312980651855	2.0056393146514893	0	193.4164276123047	340.798828125	770.60870361328125	L260	FALSE	FALSE	untreated	TRUE	TRUE	TRUE
BC01	120178.3828125	12	161.99234008789062	84.54277801513672	3.7659389972686768	32.54380416870117	3.584094524383545	3.939892530441284	26.74639320373535	16.883275985717773	11.53049087524414	9.32919692993164	2.2361340522766113	67.12791442871094	2.6292502880096436	2.6061699390411377	1.2294384241104126	325.9892883300781	482.60015869140625	872.30291748046875	L260	FALSE	FALSE	untreated	TRUE	TRUE	TRUE
BC01	120232.515625	15	126.46852111816406	63.41915512084961	0.4410773813724518	31.17705535888672	108.3341293334961	2.036522388458252	316.4827575683594	27.786706924438477	13.629202842712402	38.54536437988281	1.226832628250122	444.0192565917969	1.0407475233078003	567.99029541015625	13.92318344116211	320.96417236328125	660.2890625	429.65460205078125	L260	FALSE	FALSE	untreated	TRUE	TRUE	TRUE
BC01	120310.640625	15	243.57798767089844	154.72988891601562	5.349107265472412	60.11249923706055	3.3468916416168213	10.764976501464844	94.49098205566406	37.86531066894531	36.2199821472168	6.894113063812256	0	86.47986602783203	0.7527676224708557	0	0	214.85731506347656	372.58544921875	387.2601318359375	L260	FALSE	FALSE	untreated	TRUE	TRUE	TRUE
BC01	120327.640625	14	120.22034454345703	258.2359924316406	2.5780086517333984	68.998504638671875	1.9759570360183716	6.963817596435547	59.861083984375	23.47986602783203	49.71223449707031	7.8328375816345215	0	0	3.0494184494018555	0	1.1127655506134033	234.5980224609375	432.58416748046875	1868.81591796875	L260	FALSE	FALSE	untreated	TRUE	TRUE	TRUE
BC01	120335.4140625	16	93.94727325439453	17.38441276550293	7.538737773895264	96.1141586303711	13.185189247131348	7.0407023429870605	71.4503402709961	31.478925704956055	13.265495300292969	31.03821563720703	2.173598051071167	107.03237915039062	2.566115617752075	10.603874206542969	0	92.59944152832031	185.880859375	216.87942504882812	L260	FALSE	FALSE	untreated	TRUE	TRUE	TRUE
BC01	120351.6953125	16	245.47598266601562	91.31754302978516	2.138709306716919	97.21476745605469	8.585928916931152	14.92673397064209	100.31000518798828	113.09320068359375	80.015106201171875	7.867863178253174	5.057774543762207	80.2209243774414	0.8405069708824158	0.652533769607544	0.07921656966209412	240.77578735351562	522.4078369140625	379.58978271484375	L260	FALSE	FALSE	untreated	TRUE	TRUE	TRUE
BC01	120430.546875	14	276.5113830566406	150.7883758544922	1.6140844821929932	74.261566162109375	20.555376052856445	8.753769874572754	189.57322692871094	96.8652114868164	139.6468505859375	12.164791107177734	0	25.033836364746094	0.4586564004421234	0	0.27900218963623047	249.9264373779297	484.7534484863281	576.53631591796875	L260	FALSE	FALSE	untreated	TRUE	TRUE	TRUE
BC01	120450.078125	14	112.16002655029297	109.08525848388672	2.2565414905548096	24.76582145690918	23.370357513427734	4.521876335144043	57.52041244506836	14.851089477539062	5.127134323120117	1.0983366966247559	2.3795595169067383	18.222455978393555	1.1137982606887817	0.5545472502708435	0.3642081320285797	225.8221893310547	431.95233154296875	802.74176025390625	L260	FALSE	FALSE	untreated	TRUE	TRUE	TRUE
BC01	120508.3203125	16	115.67501831054688	42.23109817504883	7.939085006713867	32.42691421508789	2.137294292449951	4.652359962463379	27.44144058227539	28.20619773864746	2.103591203689575	5.687275409698486	1.6385948657989502	7.476471424102783	1.268524408340454	1.2421363592147827	2.114140510559082	244.08200073242188	332.112548828125	412.5346374511719	L260	FALSE	FALSE	untreated	TRUE	TRUE	TRUE
BC01	120623.3359375	16	115.90656280517578	301.2666320800781	1.9530003070831299	12.974576950073242	40.51203918457031	2.014650821685791	209.3896942138672	10.889383316040039	0.26976221799850464	9.622296333312988	0.08449961245059967	47.22787857055664	6.2548699378967285	15.386713981628418	0	208.25941467285156	421.6302490234375	1144.8275146484375	L260	FALSE	FALSE	untreated	TRUE	TRUE	TRUE
BC01	120708.4609375	15	73.79109191894531	46.127010345458984	0.2762420177459717	62.36466598510742	5.5398268699646	3.794177532196045	67.88311767578125	53.66196060180664	23.233861923217773	18.487075805664062	6.300137996673584	79.82408142089844	1.3616862297058105	40.22993850708008	4.5645976066589355	106.16155242919922	183.50384521484375	220.60398864746094	L260	FALSE	FALSE	untreated	TRUE	TRUE	TRUE
BC01	120821.4453125	14	72.881256103515625	75.49867248535156	1.5874338150024414	14.490697860717773	2.4724292755126953	8.599706649780273	63.23881912231445	7.7968902587890625	10.741850852966309	4.130982398986816	0	27.97628402709961	0	0.27363187074661255	0	110.97714233398438	267.4492492675781	564.38934326171875	L260	FALSE	FALSE	untreated	TRUE	TRUE	TRUE
BC01	121001.5625	14	93.16228485107422	186.5487060546875	2.715681791305542	7.1436967849731445	3.9887890815734863	3.2339601516723633	96.03324127197266	10.954720497131348	11.051675796508789	2.137540578842163	0	111.49742126464844	5.918025493621826	10.2968168258667	0	195.025146484375	313.7927551269531	573.69921875	L260	FALSE	FALSE	untreated	TRUE	TRUE	TRUE
BC01	121075.6640625	16	97.71834564208984	71.600189208984375	1.1135525703430176	21.47749137878418	9.68877124786377	0.313116192817688	121.49119567871094	44.052310943603516	33.031471252441406	6.719976425170898	6.556434631347656	234.2557373046875	3.3317365646362305	0.5929651856422424	3.0979228019714355	126.59512329101562	225.65948486328125	314.6444396972656	L260	FALSE	FALSE	untreated	TRUE	TRUE	TRUE
BC01	121094.1171875	13	180.3538818359375	73.50055694580078	7.9778733253479	54.89591598510742	8.725561141967773	9.794108390808105	44.48816680908203	89.20984649658203	59.69796371459961	12.158380508422852	0.4300943911075592	10.671298027038574	1.2419548034667969	0	0	177.58749389648438	408.9866943359375	324.8985595703125	L260	FALSE	FALSE	untreated	TRUE	TRUE	TRUE
BC01	121109.1796875	16	93.43604278564453	195.73214721679688	1.748619556427002	12.469481468200684	35.81345748901367	0.21410581469535828	50.742191314697266	6.731776237487793	0.3859919309616089	2.580157995223999	0	12.493340492248535	5.205967903137207	18.664005279541016	0.5632020235061646	242.14279174804688	426.76202392578125	1038.594482421875	L260	FALSE	FALSE	untreated	TRUE	TRUE	TRUE
BC01	121170.921875	15	73.46551513671875	21.965532302856445	2.201225996017456	18.17760467529297	2.811753034591675	4.194544315338135	11.009724617004395	3.9742202758789062	3.6953537464141846	3.5202856063842773	0	7.030928611755371	1.313834547996521	0	0.4806440472602844	165.04945373535156	293.777587890625	345.7216491699219	L260	FALSE	FALSE	untreated	TRUE	TRUE	TRUE
BC01	121233.8125	14	73.503692626953125	76.08729553222656	2.376340627670288	128.0631866455078	9.530601501464844	7.539855003356934	41.49232864379883	27.972543716430664	17.773399353027344	7.235501289367676	10.647050857543945	6.656792640686035	0.7237192392349243	0.8487391471862793	0.3424072265625	218.4952850341797	470.7159118652344	574.379150390625	L260	FALSE	FALSE	untreated	TRUE	TRUE	TRUE
BC01	121274.15625	15	127.01422119140625	300.55902099609375	6.706450462341309	40.803062438964844	3.7248692512512207	4.77512788772583	171.53211975097656	14.870511054992676	117.2374496459961	2.9206786155700684	0	25.48880958557129	2.609806537628174	0.8012117743492126	0	449.7655029296875	804.19378662109375	1717.258544921875	L260	FALSE	FALSE	untreated	TRUE	TRUE	TRUE
BC01	121342.421875	14	114.5522232055664	23.993986129760742	3.4687705039978027	49.27919006347656	12.088254928588867	8.736059188842773	104.07495880126953	66.13065338134766	17.888273239135742	32.064849853515625	4.051540851593018	281.21160888671875	7.628670692443848	558.90948486328125	6.357626914978027	198.94857788085938	438.03887939453125	462.9647521972656	L260	FALSE	FALSE	untreated	TRUE	TRUE	TRUE
BC01	121841.015625	13	78.9166259765625	235.47984313964844	1.5098295211791992	19.78380012512207	5.829677581787109	1.4817742109298706	282.4303283691406	2.1770873069763184	5.632380962371826	3.575124502182007	3.370555877685547	34.185401916503906	0.49000608921051025	26.25251579284668	0	133.9298858642578	247.29217529296875	424.7134704589844	L260	FALSE	FALSE	untreated	TRUE	TRUE	TRUE
BC01	121930.9375	14	21.068340301513672	198.75743103027344	0.05264986678957939	1.2535815238952637	29.203296661376953	0	85.98766326904297	1.2978971004486084	2.597644567489624	0	0	32.731502532958984	66.47303009033203	97.94925689697266	1.0067598819732666	72.95549774169922	96.8514175415039	333.7955017089844	L260	FALSE	FALSE	untreated	TRUE	TRUE	TRUE
BC01	122147.125	16	162.07337951660156	248.4550323486328	6.296894550323486	95.77591705322266	17.3547306060791	6.0814924240112305	180.426025390625	128.5658416748047	45.044517517089844	16.8316650390625	2.757380247116089	171.24929809570312	4.034966468811035	0	0	238.3085174560547	448.82806396484375	577.21954345703125	L260	FALSE	FALSE	untreated	TRUE	TRUE	TRUE
BC01	122181.734375	13	141.90682983398438	59.94478988647461	1.3747440576553345	110.35185241699219	23.506845474243164	5.065018177032471	47.66291046142578	51.53181076049805	21.90019416809082	3.056900978088379	3.1655192375183105	48.17353057861328	0.7256702780723572	0.441303014755249	0	227.4481201171875	324.59136962890625	370.434814453125	L260	FALSE	FALSE	untreated	TRUE	TRUE	TRUE
BC01	122373.3203125	14	133.33584594726562	72.20499420166016	8.038504600524902	12.842924118041992	9.89022159576416	9.075389862060547	23.929607391357422	15.52048397064209	7.181763648986816	3.2166740894317627	0.9910818338394165	16.868804931640625	2.439124584197998	0.4572119116783142	0	181.47059631347656	339.0356140136719	471.3342590332031	L260	FALSE	FALSE	untreated	TRUE	TRUE	TRUE
BC01	122476.0703125	15	62.678157806396484	198.05905151367188	0.9135581254959106	445.13153076171875	6.724029541015625	1.0753728151321411	2.831491708755493	10.407840728759766	0	1.9986752271652222	0.9201592803001404	1.8047735691070557	3.4432599544525146	1.580559253692627	0.22569209337234497	74.884429931640625	175.60768127441406	207.7224578857422	L260	FALSE	FALSE	untreated	TRUE	TRUE	TRUE
BC01	122699.9453125	14	134.81007385253906	56.687015533447266	3.1162655353546143	13.924196243286133	8.53091812133789	4.545517444610596	5.603290557861328	6.461760997772217	8.9982452392578125	0.6419916749000549	3.4124932289123535	34.31315612792969	1.1686805486679077	1.4847577810287476	0	192.76473999023438	346.6966857910156	659.77667236328125	L260	FALSE	FALSE	untreated	TRUE	TRUE	TRUE
BC01	122733.8828125	15	53.207000732421875	376.6590881347656	0.6415921449661255	148.4752197265625	2.267429828643799	1.8463566303253174	0	20.05858039855957	8.850347518920898	0.14895781874656677	5.228096961975098	0.33620768785476685	0.42340555787086487	1.1767033338546753	0	84.90227508544922	207.06893920898438	992.9195556640625	L260	FALSE	FALSE	untreated	TRUE	TRUE	TRUE
BC01	122819.7421875	16	71.98704528808594	7.744728088378906	0.87181556224823	182.7823486328125	18.928035736083984	2.157219648361206	57.142250061035156	17.27984619140625	1.5577950477600098	10.671311378479004	1.3742480278015137	73.04935455322266	0	57.51882553100586	8.23598575592041	75.40943908691406	152.5836181640625	218.59530639648438	L260	FALSE	FALSE	untreated	TRUE	TRUE	TRUE
BC01	122989.3515625	16	125.77743530273438	35.96562576293945	0	27.91361427307129	5.699450969696045	3.313655138015747	28.11794662475586	15.472201347351074	21.368175506591797	0.384493350982666	0.37628012895584106	4.213246822357178	1.028355598449707	0	0	228.76121520996094	377.09490966796875	442.4854736328125	L260	FALSE	FALSE	untreated	TRUE	TRUE	TRUE
BC01	123026.890625	13	68.86473083496094	530.86529541015625	0.2462172657251358	6.012155055999756	7.116398334503174	1.5816878080368042	118.22647094726562	22.775035858154297	4.291999816894531	13.971077919006348	0	3.8220503330230713	0.7694286108016968	19.1794376373291	0	135.30039978027344	309.8998107910156	1419.0025634765625	L260	FALSE	FALSE	untreated	TRUE	TRUE	TRUE
BC01	123055.171875	14	137.07992553710938	199.0120391845703	3.9004342555999756	18.455402374267578	38.457523345947266	7.997036457061768	53.18551254272461	6.105522632598877	11.459418296813965	1.548943281173706	0	19.598888397216797	94.45182037353516	17.113731384277344	0	273.300048828125	482.22967529296875	895.98565673828125	L260	FALSE	FALSE	untreated	TRUE	TRUE	TRUE
BC01	123084.28125	15	111.4141616821289	40.569725036621094	3.078073024749756	40.68326187133789	71.74861145019531	7.065029144287109	99.11836242675781	43.629859924316406	15.639808654785156	56.495357513427734	4.454284191131592	256.0816650390625	0.7979141473770142	560.53912353515625	4.76345682144165	231.67347717285156	443.2484436035156	564.6925048828125	L260	FALSE	FALSE	untreated	TRUE	TRUE	TRUE
BC01	123230.46875	16	81.60518646240234	241.91860961914062	0.039515361189842224	21.288969039916992	3.405987024307251	5.996997356414795	180.53451538085938	22.329669952392578	1.2814041376113892	3.2816295623779297	1.11838698387146	34.88943862915039	8.451470375061035	1.0561968088150024	0	68.9538345336914	156.21377563476562	406.54901123046875	L260	FALSE	FALSE	untreated	TRUE	TRUE	TRUE
BC01	123433.6171875	15	68.64957427978516	115.80134582519531	4.205142498016357	7.907684326171875	15.79162883758545	4.250823974609375	10.5238676071167	6.280527591705322	1.1799077987670898	0.2937512695789337	0	19.408924102783203	2.929483652114868	2.3343493938446045	6.153925895690918	245.92703247070312	397.54351806640625	808.70782470703125	L260	FALSE	FALSE	untreated	TRUE	TRUE	TRUE
BC01	123792.5625	13	65.127685546875	357.03717041015625	3.5866756439208984	34.380088806152344	9.04780387878418	5.87045431137085	184.2334747314453	24.321672439575195	1.1692217588424683	5.604086399078369	2.36275577545166	44.19081497192383	3.995906114578247	14.132660865783691	1.5877104997634888	242.39450073242188	388.2951354980469	954.23126220703125	L260	FALSE	FALSE	untreated	TRUE	TRUE	TRUE
BC01	124073.1796875	15	139.3312530517578	512.291748046875	2.2768712043762207	10.345621109008789	2.083437919616699	1.016099214553833	126.97506713867188	26.217021942138672	7.631977558135986	5.959874629974365	0.71224045753479	9.629145622253418	0.4579521417617798	0	0	199.72512817382812	405.3351135253906	1691.5887451171875	L260	FALSE	FALSE	untreated	TRUE	TRUE	TRUE
BC01	124160.1953125	14	143.1868438720703	56.61324691772461	4.483349800109863	22.611007690429688	6.084071636199951	6.479455947875977	29.896337509155273	7.981431007385254	0	0.16093632578849792	1.186964988708496	18.868206024169922	0	0.531193196773529	0	161.8346710205078	300.7068786621094	330.17230224609375	L260	FALSE	FALSE	untreated	TRUE	TRUE	TRUE
BC01	124237.515625	15	133.13084411621094	76.63042449951172	2.7472965717315674	14.246870040893555	12.120739936828613	1.242082953453064	43.59061813354492	7.972233772277832	6.620887279510498	0.36944153904914856	0	1.592162013053894	1.6221445798873901	1.4822200536727905	0	276.40557861328125	559.29742431640625	683.37890625	L260	FALSE	FALSE	untreated	TRUE	TRUE	TRUE
BC01	124350.859375	14	77.66570281982422	56.91557312011719	0.055877164006233215	32.5784797668457	15.928057670593262	1.5150858163833618	19.298797607421875	7.657565116882324	5.926770210266113	3.3553051948547363	1.09408438205719	11.698721885681152	0	7.237915515899658	0	168.50265502929688	372.3921813964844	885.26947021484375	L260	FALSE	FALSE	untreated	TRUE	TRUE	TRUE
BC01	124469.8828125	15	71.18833923339844	112.6220703125	3.1456217765808105	15.795820236206055	7.068345546722412	2.879830837249756	27.3115234375	3.860604763031006	1.431177020072937	8.038495063781738	0	0.4032459557056427	3.227140188217163	0.4106278121471405	1.5672340393066406	167.6647491455078	293.5699768066406	829.4925537109375	L260	FALSE	FALSE	untreated	TRUE	TRUE	TRUE
BC01	124579.7890625	14	135.69659423828125	762.6279296875	6.541355609893799	38.13294219970703	40.70292282104492	11.081419944763184	603.629150390625	37.25578689575195	12.433419227600098	3.5698745250701904	1.0251470804214478	193.7186279296875	4.993408203125	174.7128448486328	0	355.48651123046875	597.95611572265625	971.67242431640625	L260	FALSE	FALSE	untreated	TRUE	TRUE	TRUE
BC01	124694.4140625	15	132.267822265625	55.798072814941406	0.5076284408569336	213.91644287109375	3.379251003265381	6.725107192993164	16.888200759887695	18.01251792907715	2.492731809616089	0.7072173953056335	1.2528678178787231	7.219498634338379	2.75191068649292	1.0984071493148804	0	154.44979858398438	297.18890380859375	343.6829528808594	L260	FALSE	FALSE	untreated	TRUE	TRUE	TRUE
BC01	124727.3828125	15	150.86880493164062	74.79347229003906	0	37.388084411621094	5.283365249633789	2.8242058753967285	55.63972473144531	23.552268981933594	9.347258567810059	5.717446804046631	3.123856782913208	6.333038806915283	1.7271946668624878	0.6128262877464294	0	224.88037109375	434.2359619140625	580.4742431640625	L260	FALSE	FALSE	untreated	TRUE	TRUE	TRUE
BC01	124785	15	97.70674896240234	26.453548431396484	5.261444091796875	109.69817352294922	0	2.754835605621338	4.491354465484619	4.75891637802124	54.578086853027344	20.982309341430664	12.453398704528809	1.9221899509429932	2.437389850616455	0	0.6863042116165161	162.6649627685547	374.62518310546875	1422.1763916015625	L260	FALSE	FALSE	untreated	TRUE	TRUE	TRUE
BC01	124798.4921875	14	233.44419860839844	101.81492614746094	7.166186332702637	102.9309310913086	12.941451072692871	10.621767044067383	56.79103469848633	75.77490234375	31.796897888183594	5.62968635559082	1.7886110544204712	84.3203125	1.217468500137329	1.249891996383667	0	230.2049560546875	386.9123840332031	416.35955810546875	L260	FALSE	FALSE	untreated	TRUE	TRUE	TRUE
BC01	125090.6875	14	92.75016784667969	77.7908706665039	0.6300696730613708	18.175867080688477	0	0	37.56281280517578	5.744805335998535	14.123784065246582	2.635960340499878	0	40.996376037597656	1.7071446180343628	0	0	158.5755157470703	286.7904357910156	470.4791259765625	L260	FALSE	FALSE	untreated	TRUE	TRUE	TRUE
BC01	125092.5390625	14	89.06649017333984	156.21209716796875	0	10.388365745544434	4.674306392669678	2.4152979850769043	45.474430084228516	1.3570345640182495	2.8169193267822266	0.6744337677955627	0.4234841465950012	20.828031539916992	0.6605901122093201	0	0	243.9396209716797	390.1062927246094	1053.2371826171875	L260	FALSE	FALSE	untreated	TRUE	TRUE	TRUE
BC01	125113.3984375	14	66.9868392944336	65.9847183227539	1.7357250452041626	27.71816062927246	12.974185943603516	4.1447014808654785	47.322235107421875	27.492218017578125	4.550523281097412	14.263256072998047	4.555170059204102	12.670783996582031	2.580186128616333	2.440030813217163	0	118.6996078491211	237.9754180908203	171.0119171142578	L260	FALSE	FALSE	untreated	TRUE	TRUE	TRUE
BC01	125267.890625	16	99.271392822265625	304.7892761230469	0.09013742953538895	57.76145935058594	6.538702964782715	0	169.20001220703125	28.63076400756836	33.661529541015625	7.792463779449463	1.0828629732131958	4.608508110046387	0.15922902524471283	0	8.211888313293457	236.6015167236328	388.71343994140625	1239.5162353515625	L260	FALSE	FALSE	untreated	TRUE	TRUE	TRUE
BC01	125302.734375	15	76.7228012084961	187.98941040039062	0.3491690754890442	8.047718048095703	31.004894256591797	1.720381259918213	152.6255645751953	9.125028610229492	3.245353937149048	4.2697601318359375	0.26946499943733215	87.12055206298828	22.65329933166504	32.70445251464844	0	155.97335815429688	361.6563720703125	834.13006591796875	L260	FALSE	FALSE	untreated	TRUE	TRUE	TRUE
BC01	125342.515625	13	93.9628677368164	27.239809036254883	3.4439823627471924	80.9891357421875	12.588648796081543	1.4232118129730225	149.39324951171875	117.03380584716797	79.41565704345703	33.65768051147461	2.1729891300201416	161.7549285888672	0.5978251695632935	248.13470458984375	0	140.6651153564453	272.92645263671875	149.31619262695312	L260	FALSE	FALSE	untreated	TRUE	TRUE	TRUE
BC01	125433.90625	14	91.52879333496094	524.619873046875	0.5794321894645691	10.082620620727539	20.286222457885742	4.251990795135498	315.0624084472656	27.31787109375	8.4905853271484375	2.604807138442993	1.346013069152832	279.251220703125	49.11191940307617	125.96468353271484	0.12415292859077454	174.59225463867188	390.0088806152344	652.745361328125	L260	FALSE	FALSE	untreated	TRUE	TRUE	TRUE
BC01	125593.359375	15	70.09233856201172	92.61951446533203	0.42082449793815613	24.79356575012207	2.484816551208496	7.610693454742432	32.766231536865234	21.328723907470703	0	3.497537136077881	0.910700261592865	10.56098747253418	1.1293649673461914	0.7049850821495056	0	100.88395690917969	254.2054443359375	710.4822998046875	L260	FALSE	FALSE	untreated	TRUE	TRUE	TRUE
BC01	125609.78125	16	139.87435913085938	336.37652587890625	0.45192310214042664	23.451818466186523	54.067771911621094	2.958742618560791	232.33328247070312	28.30840492248535	7.851517200469971	5.249810695648193	0	162.0210723876953	31.522666931152344	27.226619720458984	1.0150822401046753	352.7388000488281	707.2021484375	1170.167236328125	L260	FALSE	FALSE	untreated	TRUE	TRUE	TRUE
BC01	125676.5234375	15	119.93395233154297	88.82670593261719	5.256083011627197	33.24802780151367	11.930974006652832	4.333029270172119	102.47396850585938	20.738407135009766	0	10.063608169555664	3.321362018585205	307.9398193359375	2.506805419921875	1.033471941947937	1.003556251525879	147.01646423339844	226.33258056640625	311.5633544921875	L260	FALSE	FALSE	untreated	TRUE	TRUE	TRUE
BC01	125720.0390625	13	189.88441467285156	75.63301086425781	1.0019367933273315	54.260005950927734	5.149065971374512	1.5674476623535156	38.688961029052734	16.426252365112305	6.4894280433654785	2.0507638454437256	1.4856380224227905	20.2670841217041	0	0	2.0993080139160156	229.93417358398438	387.172119140625	610.70794677734375	L260	FALSE	FALSE	untreated	TRUE	TRUE	TRUE
BC01	126069.8046875	14	154.05526733398438	72.12433624267578	4.357131004333496	57.25076675415039	5.768396377563477	12.328293800354004	28.15828514099121	21.83119773864746	19.271854400634766	5.49969482421875	0.2813948392868042	22.177902221679688	0	1.4152439832687378	1.3935918807983398	246.89759826660156	454.0692138671875	562.51556396484375	L260	FALSE	FALSE	untreated	TRUE	TRUE	TRUE
BC01	126196.6953125	14	155.78610229492188	175.647705078125	3.4154293537139893	18.71105194091797	16.12818717956543	2.811605215072632	134.42491149902344	6.852919578552246	16.1552734375	16.986221313476562	0.8246824741363525	10.332252502441406	0.17822737991809845	0.670646071434021	0	160.80239868164062	354.1890563964844	750.2685546875	L260	FALSE	FALSE	untreated	TRUE	TRUE	TRUE
BC01	126306.6171875	16	71.81543731689453	417.19573974609375	0.6729022860527039	13.185208320617676	1.39505136013031	2.2323248386383057	9.918450355529785	18.123186111450195	2.7129218578338623	26.10543441772461	2.3966474533081055	5.3590474128723145	0	0.5865836143493652	3.6435563564300537	187.52175903320312	350.9007873535156	851.31658935546875	L260	FALSE	FALSE	untreated	TRUE	TRUE	TRUE
BC01	126338.03125	15	142.64859008789062	74.31622314453125	2.3796870708465576	54.38456344604492	13.54828929901123	5.403463363647461	12.444329261779785	16.227813720703125	11.841455459594727	2.376636028289795	0.4471859633922577	16.755096435546875	0	0	0	182.51121520996094	352.9245910644531	460.09429931640625	L260	FALSE	FALSE	untreated	TRUE	TRUE	TRUE
BC01	126352.734375	14	117.7775650024414	207.12608337402344	8.493255615234375	75.84124755859375	2.9760019779205322	8.018990516662598	23.049924850463867	10.974797248840332	18.19305419921875	8.9396209716796875	0.28824466466903687	3.136739492416382	0	2.408317804336548	0.86063152551651	202.6688232421875	332.9822998046875	1254.8131103515625	L260	FALSE	FALSE	untreated	TRUE	TRUE	TRUE
BC01	126564.9453125	14	261.58123779296875	106.41815185546875	7.966402530670166	116.58536529541016	11.128683090209961	0.13406698405742645	56.24648666381836	40.39497756958008	23.417892456054688	1.5685276985168457	0.63503265380859375	34.67891311645508	0.13984620571136475	0.3693699538707733	0	322.75262451171875	575.637451171875	587.80902099609375	L260	FALSE	FALSE	untreated	TRUE	TRUE	TRUE
BC01	126690.15625	15	61.24605178833008	164.40414428710938	0.17934930324554443	191.59263610839844	6.199951171875	3.612004518508911	17.359663009643555	2.0535778999328613	7.575493335723877	2.1743478775024414	0	19.112346649169922	2.4598567485809326	0	1.6254956722259521	116.81553649902344	188.65652465820312	272.3625183105469	L260	FALSE	FALSE	untreated	TRUE	TRUE	TRUE
BC01	126867.3671875	15	106.09526824951172	161.50048828125	2.3546628952026367	16.516326904296875	21.880443572998047	2.458976984024048	111.88520812988281	16.818450927734375	10.554174423217773	2.7488529682159424	1.097989797592163	106.42425537109375	24.223058700561523	12.627132415771484	1.063657522201538	244.18505859375	414.97540283203125	863.9334716796875	L260	FALSE	FALSE	untreated	TRUE	TRUE	TRUE
BC01	126962.8125	13	93.79045104980469	85.8658676147461	0.0277246180921793	10.372333526611328	5.736485958099365	3.4274163246154785	42.43397903442383	6.919319152832031	2.6329212188720703	6.455946445465088	1.9071508646011353	158.71548461914062	0.458635151386261	0.7467526793479919	0.1439093053340912	111.5984115600586	205.369140625	525.692138671875	L260	FALSE	FALSE	untreated	TRUE	TRUE	TRUE
BC01	127117.421875	14	166.58726501464844	68.633270263671875	3.189603567123413	38.11040496826172	5.973875045776367	3.158055543899536	22.4031982421875	24.877771377563477	47.05312728881836	1.3824303150177002	0.03541252389550209	4.193285942077637	0	0	0	229.5398406982422	410.61126708984375	411.1368103027344	L260	FALSE	FALSE	untreated	TRUE	TRUE	TRUE
BC01	127528.0078125	14	184.60755920410156	143.68142700195312	6.7055134773254395	23.600793838500977	6.7065815925598145	10.93846321105957	80.5868911743164	19.749805450439453	8.284003257751465	3.698411464691162	0.7291063666343689	75.08539581298828	2.181905508041382	1.5525072813034058	0.6744025945663452	432.3803405761719	769.00225830078125	1197.9298095703125	L260	FALSE	FALSE	untreated	TRUE	TRUE	TRUE
BC01	127747.65625	16	62.9622802734375	99.89466857910156	2.2012057304382324	26.148584365844727	6.97149133682251	1.6642616987228394	105.1011962890625	6.39961051940918	8.855204582214355	2.0290749073028564	0	89.3555908203125	0	0	1.7698622941970825	157.60523986816406	269.8084411621094	189.2122039794922	L260	FALSE	FALSE	untreated	TRUE	TRUE	TRUE
BC01	127813.5703125	14	88.85091400146484	131.65036010742188	0.13114163279533386	22.85717010498047	16.848220825195312	6.314713954925537	116.25508117675781	15.716902732849121	0.6067118644714355	15.380646705627441	2.2013187408447266	96.98624420166016	7.004179954528809	3.854686975479126	0	191.7024383544922	342.0811767578125	451.3604431152344	L260	FALSE	FALSE	untreated	TRUE	TRUE	TRUE
BC01	127870.4296875	14	65.53804016113281	30.234172821044922	2.0333197116851807	4.942699432373047	1.2646565437316895	2.180528402328491	25.950836181640625	8.354870796203613	1.8987337350845337	1.7252663373947144	0.9435936808586121	0.31162768602371216	1.343936562538147	0	0	99.00516510009766	260.2550354003906	569.16375732421875	L260	FALSE	FALSE	untreated	TRUE	TRUE	TRUE
BC01	127960.6015625	14	98.05323028564453	309.5420227050781	5.3433027267456055	13.750761032104492	11.263333320617676	10.367379188537598	139.72955322265625	2.828859567642212	1.378040075302124	1.1620142459869385	2.5949103832244873	144.09561157226562	0.9598991870880127	13.745392799377441	0.2553744316101074	151.9633026123047	360.9217529296875	783.263427734375	L260	FALSE	FALSE	untreated	TRUE	TRUE	TRUE
BC01	128020.0390625	14	145.92306518554688	573.95953369140625	0	9.428601264953613	16.49673843383789	2.750042200088501	346.5733642578125	19.104026794433594	2.568793296813965	8.05428409576416	1.1165809631347656	54.86070251464844	49.19141387939453	14.980539321899414	1.7079994678497314	321.019775390625	609.26171875	1943.3131103515625	L260	FALSE	FALSE	untreated	TRUE	TRUE	TRUE
BC01	128098.2265625	14	162.23207092285156	207.02679443359375	13.147621154785156	39.05732727050781	16.011436462402344	1.0676921606063843	60.18275451660156	9.027339935302734	3.4857797622680664	1.1401976346969604	0.8281886577606201	3.474966049194336	0.04674448445439339	1.5924222469329834	0	209.5088653564453	445.66412353515625	1075.9215087890625	L260	FALSE	FALSE	untreated	TRUE	TRUE	TRUE
[truncated: 80,061 more rows]
