# Supplementary material for: Cell type-dependent differential activation of ERK by oncogenic KRAS in colon cancer and intestinal epithelium
Source: Nat Commun. 2019 Jul 2;10:2919. doi: 10.1038/s41467-019-10954-y (PMC6606648; doi:10.1038/s41467-019-10954-y)
Supplement: Supplementary file 7 — Source Data Figure 6 [file 41467_2019_10954_MOESM7_ESM.csv]

bc	Time	Event_length	Ce140Di	cCasp3	Axin2	CD24	pMEK1/2	pAkt	p-p38	EphB2	CD44	IκBα	Ki-67	p4e-BP1	pERK1/2	pS6	Krt20	DNA (191Ir)	DNA (193Ir)	Dead cells (195Pt)	line	GSK3bi	MEKi	p38i	treatment	beadsOut	singlets	lowPt
BC05	662.9169921875	14	13.900534629821777	207.74539184570312	9.940329551696777	8.347952842712402	27.992664337158203	5.916721820831299	196.3975067138672	29.42466926574707	4.388250350952148	10.998871803283691	0	118.07904815673828	1.7152796983718872	1.1923924684524536	0	402.2273864746094	747.4561767578125	430.60589599609375	L260	FALSE	FALSE	FALSE	untreated	TRUE	TRUE	TRUE
BC05	3093.554931640625	14	15.166607856750488	382.4971008300781	51.97183609008789	14.339542388916016	28.200416564941406	2.005549907684326	220.3912353515625	26.88988494873047	0	10.634598731994629	0	18.097013473510742	6.148564338684082	1.4864354133605957	5.713315486907959	336.08544921875	679.2076416015625	386.476318359375	L260	FALSE	FALSE	FALSE	untreated	TRUE	TRUE	TRUE
BC05	3451.029052734375	15	18.23387908935547	872.67364501953125	52.14946746826172	24.047788619995117	87.5968246459961	3.475961685180664	526.47576904296875	19.35207176208496	0.6423373222351074	15.038931846618652	1.4401192665100098	40.45026397705078	157.44361877441406	79.36395263671875	1.4436554908752441	607.04730224609375	1147.8184814453125	451.4757385253906	L260	FALSE	FALSE	FALSE	untreated	TRUE	TRUE	TRUE
BC05	3458.568115234375	14	5.432399272918701	8.427393913269043	25.359750747680664	37.616451263427734	109.00054168701172	4.806768417358398	107.41512298583984	40.03327941894531	2.1766836643218994	7.992316246032715	0.759512722492218	296.73028564453125	11.75771427154541	275.20703125	13.96241569519043	591.21710205078125	1088.29150390625	413.38458251953125	L260	FALSE	FALSE	FALSE	untreated	TRUE	TRUE	TRUE
BC05	3727.7470703125	18	7.449756145477295	2.9655351638793945	4.67048454284668	4.537503242492676	0.8320195078849792	0	0	0	0	0	1.9278019666671753	0	0	0.3855942487716675	80.02815246582031	181.2668914794922	307.1212463378906	4872.125	L260	FALSE	FALSE	FALSE	untreated	TRUE	FALSE	FALSE
BC05	5292.9560546875	13	5.483392238616943	230.3873748779297	25.911996841430664	65.62812042236328	97.4881591796875	0.25331756472587585	150.96185302734375	35.85663986206055	8.954758644104004	22.128021240234375	1.9625439643859863	300.1777038574219	9.348397254943848	322.51446533203125	2.983473777770996	545.84161376953125	887.23681640625	341.74853515625	L260	FALSE	FALSE	FALSE	untreated	TRUE	TRUE	TRUE
BC05	7144.59619140625	15	5.7221598625183105	14.857150077819824	27.588762283325195	48.05024337768555	59.59788131713867	5.272730350494385	57.95953369140625	38.13969039916992	9.925201416015625	9.942468643188477	3.617004156112671	99.2403793334961	8.35626220703125	284.4377746582031	6.788271427154541	493.7679443359375	947.14013671875	360.5902404785156	L260	FALSE	FALSE	FALSE	untreated	TRUE	TRUE	TRUE
BC05	7146.73193359375	13	6.017294406890869	102.52653503417969	4.0601582527160645	11.916059494018555	13.978914260864258	1.4481734037399292	66.9272689819336	4.98573637008667	5.671463966369629	0	0	77.57286071777344	4.932852268218994	5.290135860443115	1.4958158731460571	514.314697265625	938.18310546875	396.06573486328125	L260	FALSE	FALSE	FALSE	untreated	TRUE	TRUE	TRUE
BC05	7473.828125	13	16.427223205566406	20.30927085876465	3.368870496749878	13.483291625976562	4.006199836730957	0	6.791311264038086	10.66165542602539	4.8170061111450195	1.2179187536239624	0	0	0.11285912990570068	0	0	251.20921325683594	426.9233703613281	112.28874969482422	L260	FALSE	FALSE	FALSE	untreated	TRUE	TRUE	TRUE
BC05	7565.259765625	13	5.341575622558594	155.1853485107422	15.14725399017334	68.1037368774414	19.051244735717773	4.864463806152344	106.13230895996094	27.457740783691406	68.85301208496094	1.7044597864151	1.9520331621170044	31.65060043334961	4.7316813468933105	0	0.7262741923332214	435.34967041015625	812.63427734375	416.55841064453125	L260	FALSE	FALSE	FALSE	untreated	TRUE	TRUE	TRUE
BC05	8165.43017578125	15	6.773751735687256	383.7201232910156	17.97723388671875	2.5511977672576904	1.7139796018600464	0	35.3416748046875	13.104801177978516	7.322519302368164	3.0710337162017822	0	1.4980370998382568	0	0	0	410.81396484375	708.95361328125	1355.953125	L260	FALSE	FALSE	FALSE	untreated	TRUE	TRUE	TRUE
BC05	8420.326171875	15	12.236512184143066	311.9088439941406	20.361238479614258	2.1527817249298096	11.23294448852539	2.5668275356292725	284.4874572753906	16.677223205566406	4.219196796417236	6.939337253570557	0	39.91947555541992	4.03101921081543	13.084486961364746	0	255.0431671142578	555.4239501953125	169.4602813720703	L260	FALSE	FALSE	FALSE	untreated	TRUE	TRUE	TRUE
BC05	8574.9091796875	13	37.833221435546875	209.9943084716797	21.589689254760742	29.36076545715332	11.640466690063477	6.5742998123168945	131.96212768554688	32.80336380004883	46.23749923706055	1.4037531614303589	0.8283133506774902	14.136190414428711	0	4.786911487579346	3.3961355686187744	318.8553771972656	526.71722412109375	204.70616149902344	L260	FALSE	FALSE	FALSE	untreated	TRUE	TRUE	TRUE
BC05	9321.8095703125	26	2513.53173828125	403.6883544921875	8.159062385559082	21.71678924560547	2161.786376953125	5.260533332824707	102.03120422363281	26.049718856811523	2.4406425952911377	0	2.3735949993133545	55.93025207519531	7.114236354827881	2676.231201171875	45.24149703979492	225.28213500976562	487.7287902832031	405.0693054199219	L260	FALSE	FALSE	FALSE	untreated	FALSE	FALSE	TRUE
BC05	10931.7578125	13	15.88624095916748	87.18543243408203	7.927987575531006	9.036810874938965	10.864152908325195	0.038224805146455765	61.10273742675781	9.200685501098633	4.097009658813477	3.871575355529785	1.0341829061508179	30.617799758911133	2.4195590019226074	0.7175215482711792	0.6601631045341492	288.1759033203125	513.70159912109375	317.82147216796875	L260	FALSE	FALSE	FALSE	untreated	TRUE	TRUE	TRUE
BC05	11251.640625	13	6.882106304168701	56.971839904785156	5.644947528839111	40.63714599609375	5.4465813636779785	1.2444026470184326	97.42308044433594	44.67729568481445	42.49728775024414	1.9198025465011597	1.2871826887130737	43.560184478759766	0	0.38079187273979187	0	503.5881042480469	964.0562744140625	365.78839111328125	L260	FALSE	FALSE	FALSE	untreated	TRUE	TRUE	TRUE
BC05	11325.220703125	14	9.812121391296387	111.77053833007812	1.9566107988357544	7.553596019744873	23.385086059570312	7.68295955657959	33.01445770263672	7.827631950378418	0	0	0	38.95634078979492	5.602734088897705	0	3.431865930557251	402.8863830566406	742.00323486328125	525.07464599609375	L260	FALSE	FALSE	FALSE	untreated	TRUE	TRUE	TRUE
BC05	11446.09375	14	8.478723526000977	76.02301788330078	15.611870765686035	35.68170928955078	13.475386619567871	0.11239811778068542	46.15045928955078	17.418542861938477	56.84333038330078	6.909005165100098	5.887430667877197	73.0629653930664	2.3249757289886475	1.0674083232879639	2.094620943069458	392.67889404296875	677.0177001953125	350.7627258300781	L260	FALSE	FALSE	FALSE	untreated	TRUE	TRUE	TRUE
BC05	12769.818359375	14	12.922906875610352	7.401614189147949	12.160445213317871	21.86669921875	54.35276412963867	9.895928382873535	98.46246337890625	27.8276424407959	8.00916862487793	24.350553512573242	0.85633784532547	60.863800048828125	4.430663585662842	11.951491355895996	1.4854774475097656	503.92041015625	1009.6157836914062	449.15899658203125	L260	FALSE	FALSE	FALSE	untreated	TRUE	TRUE	TRUE
BC05	12981.015625	14	8.392586708068848	216.0366668701172	2.736419439315796	9.918234825134277	5.647459030151367	0	41.95797348022461	3.908600091934204	23.005531311035156	1.1028804779052734	0	2.0106041431427	3.0346832275390625	0	0	303.5383605957031	507.33306884765625	1168.3677978515625	L260	FALSE	FALSE	FALSE	untreated	TRUE	TRUE	TRUE
BC05	14346.1328125	15	4.6075921058654785	338.20648193359375	21.21815299987793	36.584346771240234	28.772520065307617	0	244.75628662109375	62.83467483520508	5.388801574707031	7.039319038391113	2.290353298187256	75.656585693359375	2.687814235687256	82.77262115478516	0.223566472530365	332.9052429199219	700.02301025390625	430.7517395019531	L260	FALSE	FALSE	FALSE	untreated	TRUE	TRUE	TRUE
BC05	14386.9013671875	13	17.3415470123291	127.56867218017578	7.4989824295043945	19.212459564208984	24.93828773498535	0	68.60758209228516	9.417696952819824	12.312931060791016	13.427346229553223	0	19.56061553955078	2.737900495529175	2.257823944091797	0.48281851410865784	423.9360656738281	703.816650390625	418.1575622558594	L260	FALSE	FALSE	FALSE	untreated	TRUE	TRUE	TRUE
BC05	14479.5439453125	14	9.212174415588379	30.97435760498047	6.7597222328186035	27.904294967651367	4.679460048675537	0	20.834428787231445	10.786537170410156	83.2342300415039	2.57197904586792	0	19.385944366455078	1.0896542072296143	0	2.497039556503296	314.21087646484375	549.60357666015625	307.4687805175781	L260	FALSE	FALSE	FALSE	untreated	TRUE	TRUE	TRUE
BC05	15226.0029296875	16	7.72532844543457	30.046667098999023	3.4719858169555664	11.40416431427002	6.17776346206665	0.7986815571784973	15.901392936706543	5.398268222808838	36.1826286315918	0.7008690237998962	0	0	0	0.023573804646730423	1.100476622581482	218.22068786621094	451.36932373046875	144.55540466308594	L260	FALSE	FALSE	FALSE	untreated	TRUE	FALSE	TRUE
BC05	15535.6376953125	13	19.83578872680664	22.16731071472168	0	1.7393149137496948	3.019559860229492	0	3.287830352783203	2.1685125827789307	1.9652979373931885	0	0	12.913774490356445	0.5164721608161926	0.6189069747924805	0.8374858498573303	229.35311889648438	506.23468017578125	258.5125732421875	L260	FALSE	FALSE	FALSE	untreated	TRUE	TRUE	TRUE
BC05	15636.3408203125	14	14.646919250488281	103.93569946289062	5.734518051147461	11.751075744628906	8.445576667785645	0.3375815749168396	25.32088851928711	12.927376747131348	24.590993881225586	3.1389048099517822	0	14.556571960449219	3.0093727111816406	0	0.6706361770629883	525.31195068359375	963.45037841796875	404.3586120605469	L260	FALSE	FALSE	FALSE	untreated	TRUE	TRUE	TRUE
BC05	16567.513671875	10	0.4327225089073181	0	0	0	0	0	0	0	0	0	0	0	0	0	0	53.253074645996094	135.83348083496094	12.07609748840332	L260	FALSE	FALSE	FALSE	untreated	TRUE	FALSE	FALSE
BC05	17023.568359375	12	35.202144622802734	541.52099609375	37.79660415649414	3.6062521934509277	13.628873825073242	0	92.72867584228516	3.556004762649536	0	1.1854947805404663	2.0570828914642334	4.763123512268066	0	0.2494034618139267	0.12143056094646454	347.384765625	565.8494873046875	378.4512634277344	L260	FALSE	FALSE	FALSE	untreated	TRUE	TRUE	TRUE
BC05	17329.388671875	12	19.498701095581055	112.07643127441406	7.712154388427734	40.349647521972656	1.1861052513122559	1.4110795259475708	137.39991760253906	18.938814163208008	26.066892623901367	5.00234842300415	0	116.8147964477539	0	2.2837839126586914	1.9948160648345947	296.2528381347656	571.03472900390625	280.83642578125	L260	FALSE	FALSE	FALSE	untreated	TRUE	TRUE	TRUE
BC05	17878.216796875	14	14.494185447692871	24.020936965942383	22.746747970581055	16.752954483032227	64.653289794921875	5.575653076171875	160.20626831054688	37.97686767578125	3.0813300609588623	7.207701683044434	0.8453726172447205	109.12337493896484	5.084354877471924	24.676977157592773	2.0400798320770264	276.1640625	557.53521728515625	288.2158203125	L260	FALSE	FALSE	FALSE	untreated	TRUE	TRUE	TRUE
BC05	18658.150390625	13	11.06490421295166	25.30054473876953	3.2238609790802	12.671399116516113	1.6136980056762695	0	21.88520050048828	17.149396896362305	44.73665237426758	0	0	7.931772708892822	0	0.7749558687210083	0	242.2360076904297	485.86395263671875	264.6101989746094	L260	FALSE	FALSE	FALSE	untreated	TRUE	TRUE	TRUE
BC05	20070.638671875	14	12.814658164978027	225.77731323242188	13.869077682495117	3.220567226409912	17.5175838470459	0.5594520568847656	212.0248565673828	19.11801528930664	15.461406707763672	2.3661584854125977	0.6165379881858826	21.074201583862305	16.31377601623535	9.789395332336426	2.625270128250122	259.3372802734375	585.992919921875	431.27001953125	L260	FALSE	FALSE	FALSE	untreated	TRUE	TRUE	TRUE
BC05	21329.400390625	15	13.382744789123535	26.8575382232666	8.288156509399414	28.286170959472656	20.44196891784668	3.178989887237549	45.760616302490234	10.128364562988281	64.712310791015625	5.351527690887451	0.725273072719574	43.248348236083984	0.5621199607849121	0	0	240.7395477294922	440.0713195800781	312.9560546875	L260	FALSE	FALSE	FALSE	untreated	TRUE	TRUE	TRUE
BC05	22410.103515625	13	24.37203025817871	15.886247634887695	17.289804458618164	14.394665718078613	46.51918029785156	2.6990137100219727	21.03203773498535	46.267208099365234	21.099058151245117	12.250822067260742	1.0723501443862915	135.65219116210938	1.222331166267395	477.7861022949219	4.781238555908203	278.13458251953125	538.62530517578125	161.79586791992188	L260	FALSE	FALSE	FALSE	untreated	TRUE	TRUE	TRUE
BC05	22618.828125	12	20.70249366760254	91.6448745727539	6.2152814865112305	39.00593566894531	0	0.0713704526424408	103.49858093261719	20.897388458251953	34.21235275268555	3.6734063625335693	0	12.806028366088867	0	0.6416964530944824	0.7820813059806824	457.5086669921875	881.43365478515625	497.3619384765625	L260	FALSE	FALSE	FALSE	untreated	TRUE	TRUE	TRUE
BC05	22971.509765625	13	22.979764938354492	171.86102294921875	14.064788818359375	11.745399475097656	21.332836151123047	3.184952974319458	278.7759094238281	13.562650680541992	0.11264549195766449	0.7391099333763123	0.9334888458251953	53.016109466552734	10.478814125061035	10.798201560974121	0	472.9466552734375	615.27386474609375	362.9825744628906	L260	FALSE	FALSE	FALSE	untreated	TRUE	TRUE	TRUE
BC05	23199.673828125	13	0	67.5770034790039	11.615151405334473	49.7770881652832	2.494908332824707	1.4167907238006592	115.29193878173828	25.927444458007812	4.331404209136963	1.2911707162857056	2.1994569301605225	84.6159439086914	0	1.5739363431930542	0	474.0712890625	837.814697265625	506.20745849609375	L260	FALSE	FALSE	FALSE	untreated	TRUE	TRUE	TRUE
BC05	23260.572265625	12	13.738107681274414	61.97845458984375	8.582855224609375	44.48209762573242	4.785558700561523	0	49.40675735473633	14.264419555664062	31.324588775634766	0	2.84377121925354	28.66792106628418	0.16045880317687988	0	0.3026920557022095	259.7423400878906	555.82537841796875	445.0216369628906	L260	FALSE	FALSE	FALSE	untreated	TRUE	TRUE	TRUE
BC05	23318.099609375	13	4.503714084625244	18.817569732666016	8.765175819396973	42.39509582519531	11.52192497253418	0	14.719999313354492	16.994699478149414	30.61996841430664	4.536180019378662	3.235766649246216	47.472049713134766	1.0499927997589111	0.03892052546143532	0.36203885078430176	194.37123107910156	457.09637451171875	234.19113159179688	L260	FALSE	FALSE	FALSE	untreated	TRUE	TRUE	TRUE
BC05	24295.794921875	13	7.72170352935791	152.48345947265625	6.149434566497803	20.89274787902832	24.46898078918457	0.02611084096133709	124.91241455078125	5.699713706970215	6.992680072784424	5.882645130157471	0.4007786512374878	61.733551025390625	9.40125846862793	2.4114694595336914	1.0275839567184448	453.09539794921875	675.5469970703125	355.2265930175781	L260	FALSE	FALSE	FALSE	untreated	TRUE	TRUE	TRUE
BC05	24452.12109375	15	26.268814086914062	58.40155792236328	2.0727038383483887	13.780563354492188	1.7276242971420288	0	41.018310546875	12.588506698608398	8.587054252624512	0.038572002202272415	2.7150754928588867	8.04591178894043	1.528220534324646	0.5203533172607422	1.2725496292114258	355.0191345214844	672.75384521484375	209.98092651367188	L260	FALSE	FALSE	FALSE	untreated	TRUE	TRUE	TRUE
BC05	24518.2421875	24	2596.7548828125	385.7119445800781	2.861886501312256	85.94258117675781	2088.951171875	2.617046356201172	35.35689926147461	81.87397003173828	84.59918975830078	2.5250582695007324	8.894728660583496	2.6080613136291504	0	2410.896240234375	32.8882942199707	221.22946166992188	465.8221435546875	379.7140808105469	L260	FALSE	FALSE	FALSE	untreated	FALSE	FALSE	TRUE
BC05	24881.66796875	15	33.61690902709961	4.282181739807129	20.801063537597656	30.09300422668457	43.243560791015625	0	66.21558380126953	44.00806427001953	2.89538311958313	6.135324954986572	0	117.96206665039062	9.044900894165039	43.71489715576172	3.089186191558838	348.7919006347656	604.91619873046875	333.2245788574219	L260	FALSE	FALSE	FALSE	untreated	TRUE	TRUE	TRUE
BC05	26270.638671875	12	15.82845401763916	53.11659240722656	5.711519718170166	5.932257175445557	8.009367942810059	1.8601300716400146	94.41423034667969	16.982812881469727	11.551499366760254	1.7229578495025635	0.32199230790138245	67.121246337890625	4.395397186279297	1.694934606552124	0	399.3000793457031	632.93682861328125	218.46292114257812	L260	FALSE	FALSE	FALSE	untreated	TRUE	TRUE	TRUE
BC05	26679.896484375	14	16.3299617767334	43.65216064453125	9.337332725524902	25.7087345123291	3.367759943008423	0	47.74515914916992	18.522077560424805	30.461692810058594	0	2.0505690574645996	12.670374870300293	0	4.316523551940918	0	432.675048828125	644.09869384765625	336.5050048828125	L260	FALSE	FALSE	FALSE	untreated	TRUE	TRUE	TRUE
BC05	27045.990234375	13	15.41838550567627	2.082839012145996	17.42962074279785	18.527517318725586	32.081600189208984	3.753810405731201	48.14934158325195	82.9788589477539	1.3875606060028076	3.803326368331909	0.950910210609436	69.30961608886719	1.1931663751602173	338.8364562988281	2.0855047702789307	456.88201904296875	875.4837646484375	437.0810241699219	L260	FALSE	FALSE	FALSE	untreated	TRUE	TRUE	TRUE
BC05	27907.005859375	21	2574.629638671875	476.1205139160156	4.192915916442871	5.978637218475342	1984.3206787109375	4.427943229675293	120.9692611694336	10.19897174835205	1.6932936906814575	0.02554292231798172	0	40.475311279296875	1.9973368644714355	2603.02294921875	40.98337936401367	270.64447021484375	590.71136474609375	491.52935791015625	L260	FALSE	FALSE	FALSE	untreated	FALSE	FALSE	TRUE
BC05	29245.142578125	12	8.326026916503906	42.07061767578125	3.5710813999176025	12.093925476074219	7.189809799194336	0.4639724791049957	7.262274742126465	6.920619487762451	27.61931800842285	0.6133623719215393	0	1.1155626773834229	1.890881061553955	0	0	341.03533935546875	558.7652587890625	32.71102523803711	L260	FALSE	FALSE	FALSE	untreated	TRUE	TRUE	TRUE
BC05	29347.552734375	12	0.645427942276001	129.50294494628906	0.1111345961689949	2.994537115097046	13.906927108764648	0	58.72343063354492	6.350072860717773	4.226459503173828	0	0.23791877925395966	32.91605758666992	60.73863983154297	15.072916030883789	0	181.44187927246094	288.0849304199219	369.69573974609375	L260	FALSE	FALSE	FALSE	untreated	TRUE	TRUE	TRUE
BC05	29639.986328125	13	14.473880767822266	46.0211296081543	0	15.081242561340332	5.581324100494385	3.599820137023926	25.592548370361328	12.56209945678711	7.573871612548828	3.0479588508605957	0.22688281536102295	66.33302307128906	4.773182392120361	3.075016975402832	2.3903427124023438	314.43487548828125	514.64691162109375	347.8367004394531	L260	FALSE	FALSE	FALSE	untreated	TRUE	TRUE	TRUE
BC05	31453.021484375	13	0	266.9965515136719	11.309537887573242	15.667434692382812	18.909523010253906	0	176.33995056152344	33.211753845214844	6.3328351974487305	20.225454330444336	0.5628724098205566	148.4567108154297	32.23009490966797	50.78152847290039	0.696581244468689	315.88525390625	434.9306945800781	377.11431884765625	L260	FALSE	FALSE	FALSE	untreated	TRUE	TRUE	TRUE
BC05	31535.755859375	13	9.275796890258789	62.23016357421875	3.478041172027588	19.92668342590332	4.6798553466796875	0	25.033042907714844	8.498573303222656	17.83738136291504	0	0	20.91278839111328	3.424410581588745	2.042003870010376	0.05121630057692528	351.03466796875	716.373046875	372.5469665527344	L260	FALSE	FALSE	FALSE	untreated	TRUE	TRUE	TRUE
BC05	31556.939453125	14	18.158611297607422	758.39776611328125	53.110252380371094	14.550995826721191	13.755648612976074	10.426529884338379	373.0806884765625	35.99937057495117	1.8155065774917603	8.4594879150390625	0	17.304128646850586	2.1457982063293457	7.638288497924805	0.11173953115940094	367.61492919921875	605.69158935546875	272.1446533203125	L260	FALSE	FALSE	FALSE	untreated	TRUE	TRUE	TRUE
BC05	31989.478515625	13	11.777546882629395	40.82145309448242	25.254196166992188	327.3512268066406	17.01021957397461	1.8463165760040283	54.38088607788086	38.51872253417969	15.108177185058594	0	0	80.3843994140625	0.7955372929573059	56.33882141113281	4.004028797149658	186.59024047851562	377.5384521484375	156.4665069580078	L260	FALSE	FALSE	FALSE	untreated	TRUE	TRUE	TRUE
BC05	32836.30078125	13	1.1238057613372803	9.050704002380371	0	26.95751953125	12.779251098632812	3.915595531463623	26.151832580566406	2.6187098026275635	18.579204559326172	0	1.9960306882858276	1.4982242584228516	0	0	0.9714525938034058	251.2429962158203	442.5970764160156	185.30752563476562	L260	FALSE	FALSE	FALSE	untreated	TRUE	TRUE	TRUE
BC05	33843.60546875	13	27.2731876373291	484.7935791015625	14.560559272766113	9.41572093963623	59.8061637878418	0.9390611052513123	130.24392700195312	46.011444091796875	2.1490116119384766	6.038487434387207	0.9844041466712952	218.2458953857422	6.94347620010376	2.327256202697754	2.0467188358306885	617.19970703125	1190.111083984375	618.389892578125	L260	FALSE	FALSE	FALSE	untreated	TRUE	TRUE	TRUE
BC05	33939.66015625	13	12.692619323730469	22.202484130859375	0.4609556794166565	7.487244606018066	34.18532943725586	0	34.31026840209961	5.36007833480835	1.4843990802764893	0.7656508684158325	0	68.69849395751953	2.973627805709839	2.8528695106506348	0.4937630295753479	525.1680908203125	1003.7813110351562	558.16204833984375	L260	FALSE	FALSE	FALSE	untreated	TRUE	TRUE	TRUE
BC05	34376.3671875	14	6.779659271240234	27.475854873657227	2.846118927001953	4.906857013702393	5.474589824676514	2.0036864280700684	28.291311264038086	12.070489883422852	48.095428466796875	0	5.25506591796875	35.84392547607422	0.22160722315311432	0.714618980884552	0	241.46189880371094	491.0486145019531	241.7041778564453	L260	FALSE	FALSE	FALSE	untreated	TRUE	TRUE	TRUE
BC05	34893.34765625	13	6.487308502197266	273.4282531738281	17.960750579833984	13.066404342651367	31.714277267456055	1.0790575742721558	260.24188232421875	6.47691535949707	7.426624298095703	4.906170845031738	6.005972862243652	513.376953125	8.564168930053711	27.874752044677734	0	424.4422912597656	695.64453125	496.38067626953125	L260	FALSE	FALSE	FALSE	untreated	TRUE	TRUE	TRUE
BC05	35699.69921875	13	14.497602462768555	8.638893127441406	8.422517776489258	408.7987976074219	19.813661575317383	9.2002716064453125	155.95550537109375	77.42806243896484	71.60767364501953	0.9032332897186279	1.108046531677246	18.00812339782715	1.7977855205535889	1.3772395849227905	0.5729990601539612	241.59690856933594	523.90692138671875	243.83126831054688	L260	FALSE	FALSE	FALSE	untreated	TRUE	TRUE	TRUE
BC05	36188.83984375	17	11.62153148651123	2.2220611572265625	5.648575782775879	1.4870086908340454	3.4411137104034424	2.0287411212921143	1.340926170349121	1.0414791107177734	1.82474946975708	0	1.23036527633667	0	1.1994295120239258	0.9780029654502869	16.412288665771484	134.71697998046875	331.0265808105469	4161.72314453125	L260	FALSE	FALSE	FALSE	untreated	TRUE	FALSE	FALSE
BC05	36267.4609375	20	9.207235336303711	37.18461608886719	4.270049571990967	5.210658550262451	5.9685516357421875	1.3915374279022217	11.553444862365723	7.151071071624756	3.395307779312134	0	1.5650947093963623	2.914078950881958	0.7418617606163025	0	0	390.0933837890625	757.47784423828125	9971.78125	L260	FALSE	FALSE	FALSE	untreated	TRUE	FALSE	FALSE
BC05	37074.4140625	13	5.229578495025635	8.037237167358398	5.483315467834473	24.56117820739746	29.1428279876709	5.015084743499756	14.426907539367676	28.105085372924805	2.4054605960845947	27.280166625976562	1.191335916519165	398.8284606933594	9.524418830871582	10.198722839355469	6.265991687774658	424.2254943847656	775.7171630859375	482.9377136230469	L260	FALSE	FALSE	FALSE	untreated	TRUE	TRUE	TRUE
BC05	37929.30859375	16	4.9429121017456055	370.21112060546875	20.608034133911133	13.179632186889648	26.687355041503906	1.8586169481277466	216.16114807128906	29.17643928527832	5.973767280578613	10.420822143554688	1.8706356287002563	17.1129150390625	33.41173553466797	18.249513626098633	0	460.58056640625	779.72467041015625	551.59759521484375	L260	FALSE	FALSE	FALSE	untreated	TRUE	FALSE	TRUE
BC05	38075.1171875	14	1.9161982536315918	580.188720703125	19.65816879272461	12.508439064025879	32.20636749267578	0.5628019571304321	278.2628173828125	21.338335037231445	6.99847412109375	1.6509157419204712	0	76.86871337890625	1.5785695314407349	26.05790138244629	2.3685860633850098	605.4466552734375	1239.571533203125	770.4410400390625	L260	FALSE	FALSE	FALSE	untreated	TRUE	TRUE	TRUE
BC05	38401.76953125	12	17.086088180541992	206.04266357421875	8.602057456970215	19.551481246948242	55.433998107910156	2.8318092823028564	317.440673828125	25.37948989868164	1.612855076789856	2.1492831707000732	3.171417474746704	136.3521728515625	7.855424404144287	24.319726943969727	2.176436424255371	564.43359375	900.9793701171875	475.8329162597656	L260	FALSE	FALSE	FALSE	untreated	TRUE	TRUE	TRUE
BC05	38449.23046875	12	26.659494400024414	76.18095397949219	8.300084114074707	5.677606582641602	1.6845561265945435	0.1284080147743225	52.454463958740234	0	4.009711742401123	0	0	38.46588897705078	4.876898288726807	1.6759814023971558	0	353.7235412597656	629.4150390625	229.16854858398438	L260	FALSE	FALSE	FALSE	untreated	TRUE	TRUE	TRUE
BC05	38483.2421875	14	15.519309043884277	379.68145751953125	31.55642318725586	12.671884536743164	23.58900260925293	0.03990180790424347	269.4942932128906	27.47158432006836	0.03897842764854431	5.040387153625488	1.7331327199935913	73.57042694091797	20.283010482788086	15.649690628051758	0	530.66900634765625	972.32965087890625	611.07733154296875	L260	FALSE	FALSE	FALSE	untreated	TRUE	TRUE	TRUE
BC05	38592.58984375	13	15.786664962768555	10.31874942779541	14.79680061340332	50.862483978271484	16.02437973022461	8.068195343017578	69.04560852050781	100.14717864990234	14.160137176513672	51.10325622558594	6.985424041748047	287.6092224121094	2.663489580154419	237.0948486328125	3.8940372467041016	299.5555725097656	520.44952392578125	237.8328399658203	L260	FALSE	FALSE	FALSE	untreated	TRUE	TRUE	TRUE
BC05	39021.23828125	13	2.409517288208008	150.4651336669922	8.8212251663208	20.30699348449707	1.9045599699020386	0.7108330130577087	3.544532537460327	13.326054573059082	256.780517578125	9.0529632568359375	2.3271420001983643	1.482158899307251	1.1643726825714111	0	0.3538911044597626	232.25949096679688	369.4200744628906	663.75103759765625	L260	FALSE	FALSE	FALSE	untreated	TRUE	TRUE	TRUE
BC05	39502.37109375	14	6.6505961418151855	286.03533935546875	27.2752628326416	14.960182189941406	16.09412956237793	0	305.4801940917969	14.880690574645996	5.610484600067139	5.74514102935791	0.8904216289520264	163.384765625	0	6.4293317794799805	1.0166934728622437	464.0363464355469	698.416748046875	407.05426025390625	L260	FALSE	FALSE	FALSE	untreated	TRUE	TRUE	TRUE
BC05	40201.57421875	15	3.1135551929473877	418.50469970703125	29.8935604095459	22.95294189453125	20.42292594909668	4.642983436584473	169.8603973388672	7.988849639892578	5.944963455200195	10.066651344299316	0	43.343658447265625	4.57932186126709	2.508971929550171	0.9300537705421448	449.1072692871094	805.66485595703125	435.66217041015625	L260	FALSE	FALSE	FALSE	untreated	TRUE	TRUE	TRUE
BC05	40351.22265625	12	2.740528106689453	38.99296951293945	0.8191587924957275	12.002532005310059	5.574998378753662	0	47.93714141845703	18.284238815307617	15.90928840637207	0	0	92.71630096435547	1.2243618965148926	0.9904298186302185	0.7613847851753235	290.72869873046875	506.8612060546875	283.08209228515625	L260	FALSE	FALSE	FALSE	untreated	TRUE	TRUE	TRUE
BC05	40611.171875	11	0	24.51338768005371	2.3714182376861572	0	0	0	11.506128311157227	2.821592092514038	2.296372652053833	0	0	1.379518747329712	5.686800956726074	4.413654804229736	0	125.0751724243164	252.63987731933594	640.5506591796875	L260	FALSE	FALSE	FALSE	untreated	TRUE	FALSE	TRUE
BC05	41438.2421875	17	7.224333763122559	4.333523273468018	8.736102104187012	24.045618057250977	8.588183403015137	1.4092590808868408	0	8.513365745544434	12.910933494567871	3.0910017490386963	3.705118179321289	1.475195050239563	0	0.686258852481842	250.2436065673828	300.578857421875	626.72735595703125	8338.658203125	L260	FALSE	FALSE	FALSE	untreated	TRUE	FALSE	FALSE
BC05	41559.08984375	15	28.971210479736328	18.135692596435547	16.18019676208496	46.54955291748047	92.084503173828125	1.6710333824157715	187.92222595214844	38.693450927734375	14.851192474365234	43.22590255737305	1.8710899353027344	140.6635284423828	101.162109375	194.2589111328125	67.75902557373047	549.857666015625	828.685302734375	575.22650146484375	L260	FALSE	FALSE	FALSE	untreated	TRUE	TRUE	TRUE
BC05	41585.53515625	14	8.91619873046875	18.884000778198242	28.584060668945312	52.11750030517578	95.60492706298828	4.994208812713623	217.3258514404297	17.30333137512207	4.908015251159668	7.809244632720947	0	109.5426254272461	7.875386714935303	88.86273956298828	4.462814807891846	789.24139404296875	1362.5230712890625	541.70526123046875	L260	FALSE	FALSE	FALSE	untreated	TRUE	TRUE	TRUE
BC05	41602.0703125	15	21.941303253173828	248.41551208496094	32.83437728881836	15.795307159423828	58.333377838134766	4.274230480194092	235.8516082763672	15.506585121154785	0	10.23896598815918	0	176.32998657226562	7.451197624206543	195.0980682373047	5.280235290527344	368.7333068847656	807.61297607421875	378.98785400390625	L260	FALSE	FALSE	FALSE	untreated	TRUE	TRUE	TRUE
BC05	42381.37890625	13	1.548340082168579	159.827392578125	12.768468856811523	13.673792839050293	50.05051803588867	0	108.57671356201172	14.152780532836914	6.179838180541992	11.822888374328613	2.140544891357422	81.988983154296875	9.905354499816895	12.805073738098145	0	132.86460876464844	281.8670349121094	131.4601287841797	L260	FALSE	FALSE	FALSE	untreated	TRUE	TRUE	TRUE
BC05	42917.99609375	14	12.037894248962402	74.08778381347656	16.488798141479492	60.293087005615234	9.232500076293945	2.395984172821045	58.619537353515625	33.907283782958984	80.42342376708984	0.19175972044467926	0.31308919191360474	38.21405792236328	0.9133838415145874	0.285229355096817	1.7697994709014893	392.46759033203125	795.448486328125	468.8877258300781	L260	FALSE	FALSE	FALSE	untreated	TRUE	TRUE	TRUE
BC05	43809.34765625	12	8.232356071472168	43.15752029418945	3.785468578338623	24.722610473632812	7.3550004959106445	1.031614899635315	24.69648551940918	6.88106632232666	33.69818115234375	0.8513588905334473	0.511447548866272	19.02776336669922	4.412815570831299	0	1.5979150533676147	228.18626403808594	461.04547119140625	300.1553955078125	L260	FALSE	FALSE	FALSE	untreated	TRUE	TRUE	TRUE
BC05	44555.06640625	12	16.862613677978516	27.216476440429688	4.0765509605407715	35.86701202392578	5.661113262176514	0	40.09907150268555	28.11052894592285	92.98072052001953	1.752790093421936	0	30.415178298950195	8.620530128479004	5.470278263092041	0	418.8331604003906	735.42889404296875	229.02664184570312	L260	FALSE	FALSE	FALSE	untreated	TRUE	TRUE	TRUE
BC05	44725.9375	13	17.374935150146484	231.62210083007812	6.646144390106201	8.144861221313477	4.007175445556641	0.3859042525291443	22.14649772644043	5.1148223876953125	48.2579345703125	0.0595548078417778	1.0008567571640015	22.83233642578125	0	1.079111933708191	0	409.005126953125	705.965576171875	242.77520751953125	L260	FALSE	FALSE	FALSE	untreated	TRUE	TRUE	TRUE
BC05	45944.9609375	13	27.61977195739746	45.79213333129883	4.94898796081543	1.1129517555236816	13.566120147705078	0.7382910251617432	36.2864990234375	17.43504524230957	49.218204498291016	0	0.6077247858047485	8.960338592529297	1.585209608078003	0	0	651.00738525390625	1066.943603515625	357.187744140625	L260	FALSE	FALSE	FALSE	untreated	TRUE	TRUE	TRUE
BC05	46350.1953125	14	19.12632942199707	53.04505157470703	0.5896655321121216	8.95312213897705	4.918713092803955	0.6973586082458496	11.388957977294922	5.216769218444824	34.26388931274414	4.512792110443115	0	2.324120283126831	2.2205660343170166	2.9139206409454346	0	486.6673889160156	974.8994140625	485.4658203125	L260	FALSE	FALSE	FALSE	untreated	TRUE	TRUE	TRUE
BC05	49772.2265625	13	26.950572967529297	15.276724815368652	15.938518524169922	31.716541290283203	12.627462387084961	3.250568151473999	111.1590347290039	98.7001724243164	149.86524963378906	13.027344703674316	0	5.1895599365234375	0	0	0	303.1101989746094	566.60357666015625	433.1619567871094	L260	FALSE	FALSE	FALSE	untreated	TRUE	TRUE	TRUE
BC05	50058.59375	14	9.1724090576171875	338.0554504394531	20.98390769958496	27.809682846069336	17.389245986938477	0	72.8843994140625	7.7203240394592285	0.5895626544952393	0.046983182430267334	0	4.64599609375	10.444141387939453	1.12370765209198	1.2979438304901123	474.70062255859375	913.1239013671875	1201.1494140625	L260	FALSE	FALSE	FALSE	untreated	TRUE	TRUE	TRUE
BC05	50276.51171875	15	14.479869842529297	17.62738800048828	20.961782455444336	22.74070930480957	97.79161834716797	4.994452476501465	211.0224609375	17.814558029174805	7.6406450271606445	38.738121032714844	2.8743674755096436	66.30208587646484	23.92917251586914	113.18247985839844	7.366586685180664	487.8322448730469	854.29541015625	368.680908203125	L260	FALSE	FALSE	FALSE	untreated	TRUE	TRUE	TRUE
BC05	50344.15234375	15	7.288080215454102	147.5872802734375	7.959482192993164	88.04952239990234	26.259321212768555	0.7369039058685303	140.69552612304688	55.65491485595703	153.04481506347656	9.315553665161133	1.01669442653656	36.94380569458008	0.4760556221008301	1.6654359102249146	1.7358100414276123	434.64459228515625	662.84161376953125	553.098876953125	L260	FALSE	FALSE	FALSE	untreated	TRUE	TRUE	TRUE
BC05	50739.44140625	13	16.59389305114746	113.04557037353516	0.04275881126523018	12.06599235534668	9.677769660949707	1.7144347429275513	24.28822135925293	2.279421091079712	0	0.5843536257743835	0.25751975178718567	26.857717514038086	2.071654796600342	2.14827299118042	0	604.07666015625	1163.3670654296875	581.4976806640625	L260	FALSE	FALSE	FALSE	untreated	TRUE	TRUE	TRUE
BC05	51298.19140625	14	11.7188081741333	358.4072265625	24.95918083190918	9.674574851989746	27.120878219604492	2.3931844234466553	295.24090576171875	42.42462921142578	3.0377607345581055	0.9055458307266235	1.0213557481765747	128.26332092285156	17.427547454833984	22.812564849853516	3.209449529647827	567.43438720703125	1083.48779296875	349.745361328125	L260	FALSE	FALSE	FALSE	untreated	TRUE	TRUE	TRUE
BC05	51450.08984375	14	10.682353019714355	363.0783996582031	25.145357131958008	1.3987466096878052	31.355703353881836	4.97150182723999	279.65924072265625	31.460317611694336	0	6.966219902038574	0	233.26841735839844	4.437477111816406	13.296929359436035	0	512.6990966796875	947.56744384765625	247.96531677246094	L260	FALSE	FALSE	FALSE	untreated	TRUE	TRUE	TRUE
BC05	51880.71484375	14	26.748796463012695	76.78135681152344	2.074122905731201	9.245802879333496	13.506548881530762	0.0347663052380085	28.51048469543457	2.9613845348358154	0.645028829574585	0	2.012779474258423	8.791647911071777	11.588300704956055	3.967682123184204	1.3475937843322754	983.90771484375	1690.9896240234375	502.4028015136719	L260	FALSE	FALSE	FALSE	untreated	TRUE	TRUE	TRUE
BC05	52347.87890625	15	12.845463752746582	13.492776870727539	5.234611511230469	25.063505172729492	9.002790451049805	0.5914707779884338	66.19905090332031	22.211790084838867	71.724365234375	6.986444473266602	0	7.367326736450195	3.0763401985168457	0	1.647375226020813	524.7303466796875	859.95501708984375	252.78456115722656	L260	FALSE	FALSE	FALSE	untreated	TRUE	TRUE	TRUE
BC05	52468.34765625	14	5.846951484680176	115.32794952392578	6.418214797973633	10.163211822509766	2.781346321105957	2.8609390258789062	14.151558876037598	10.874216079711914	2.210095167160034	7.452190399169922	0	0	0	0	0	92.32801818847656	187.3114013671875	303.5450134277344	L260	FALSE	FALSE	FALSE	untreated	TRUE	FALSE	TRUE
BC05	52852.03125	21	2.885309934616089	38.100826263427734	5.0099663734436035	13.680512428283691	0.8190315365791321	0	6.52272891998291	0.3726230561733246	0.14049459993839264	1.151370882987976	0	0	1.820652961730957	1.3448292016983032	0	307.255615234375	497.915283203125	4697.30810546875	L260	FALSE	FALSE	FALSE	untreated	TRUE	FALSE	FALSE
BC05	53420.92578125	14	21.934362411499023	56.75303649902344	3.216837167739868	46.41037368774414	1.212479591369629	0.559535026550293	49.4730224609375	30.840072631835938	36.39594650268555	1.6588573455810547	3.1770920753479004	116.00267028808594	0	0	0.1973143219947815	437.9311828613281	1049.0052490234375	326.4700622558594	L260	FALSE	FALSE	FALSE	untreated	TRUE	TRUE	TRUE
BC05	53737.91796875	15	32.243106842041016	67.38470458984375	10.09459114074707	25.544004440307617	4.671145915985107	1.9572272300720215	47.52385330200195	30.479698181152344	112.8662338256836	1.7793610095977783	1.7957433462142944	84.70304870605469	1.2270452976226807	10.989975929260254	4.385640621185303	223.17784118652344	452.0667724609375	240.96849060058594	L260	FALSE	FALSE	FALSE	untreated	TRUE	TRUE	TRUE
BC05	53961.00390625	14	16.215808868408203	116.53040313720703	1.352588176727295	23.521385192871094	11.325806617736816	0	124.64043426513672	33.888427734375	6.603064060211182	1.6515188217163086	1.1830334663391113	115.61530303955078	0.37133729457855225	0	0.38492265343666077	405.36749267578125	756.154296875	477.4892883300781	L260	FALSE	FALSE	FALSE	untreated	TRUE	TRUE	TRUE
BC05	54102.9296875	15	16.43745994567871	734.37091064453125	40.151004791259766	12.786397933959961	33.2796630859375	0.9241453409194946	251.3865509033203	30.315095901489258	2.0929312705993652	2.337874412536621	0.6187319755554199	56.483638763427734	2.4725725650787354	0.5721262097358704	0.3392849862575531	549.552490234375	985.85919189453125	674.68267822265625	L260	FALSE	FALSE	FALSE	untreated	TRUE	TRUE	TRUE
BC05	54229.69921875	13	18.341489791870117	17.220741271972656	1.3545862436294556	9.773481369018555	2.237654685974121	0	20.422012329101562	26.14484977722168	71.61317443847656	0.7461740374565125	0.33226096630096436	20.925310134887695	0	0	3.4733071327209473	377.1917419433594	733.95947265625	307.99420166015625	L260	FALSE	FALSE	FALSE	untreated	TRUE	TRUE	TRUE
BC05	54522.8515625	14	46.244140625	31.91471290588379	4.523646354675293	25.506742477416992	6.9851975440979	4.666037559509277	5.342343807220459	7.563338756561279	37.097808837890625	0	0	7.760628700256348	0	0	0	266.9355163574219	491.39947509765625	297.06939697265625	L260	FALSE	FALSE	FALSE	untreated	TRUE	TRUE	TRUE
BC05	54630.28515625	12	17.18330192565918	336.58740234375	11.33307933807373	18.734590530395508	4.766915798187256	2.036275863647461	89.33634948730469	15.743124008178711	1.3054757118225098	1.9246407747268677	0	39.004112243652344	3.2254481315612793	0.8339312076568604	0.5193148255348206	320.5332946777344	606.989013671875	589.95574951171875	L260	FALSE	FALSE	FALSE	untreated	TRUE	TRUE	TRUE
BC05	54720.79296875	13	6.582197189331055	6.5903544425964355	11.819632530212402	44.73688507080078	17.333309173583984	6.631278991699219	46.029537200927734	23.880098342895508	5.253556251525879	9.974574089050293	1.6745191812515259	123.0123291015625	0.4690103232860565	335.4126892089844	0.5026663541793823	372.888671875	684.65277099609375	267.3300476074219	L260	FALSE	FALSE	FALSE	untreated	TRUE	TRUE	TRUE
BC05	55039.6484375	16	13.469115257263184	37.645877838134766	10.388932228088379	3.7344398498535156	0.3072790503501892	0	0	1.5061570405960083	3.159810781478882	0	0	1.0868149995803833	0	0	0	502.1019592285156	901.5657958984375	1452.29541015625	L260	FALSE	FALSE	FALSE	untreated	TRUE	FALSE	TRUE
BC05	55633.56640625	13	5.341384410858154	291.36029052734375	19.549636840820312	31.038734436035156	76.4906997680664	1.0356347560882568	288.4464111328125	38.077423095703125	6.527459144592285	11.168197631835938	0	135.63150024414062	3.2163379192352295	0.5172712802886963	0.3547191023826599	534.19989013671875	970.32684326171875	411.23809814453125	L260	FALSE	FALSE	FALSE	untreated	TRUE	TRUE	TRUE
BC05	55746.328125	13	5.400186538696289	195.1399688720703	15.08162784576416	9.05258846282959	22.60423469543457	0.49593082070350647	167.62123107910156	14.927044868469238	0.5863087177276611	0.9954047203063965	0	118.13423919677734	4.607284069061279	21.50128173828125	0	402.57867431640625	608.484619140625	385.8430480957031	L260	FALSE	FALSE	FALSE	untreated	TRUE	TRUE	TRUE
BC05	56693.4375	13	23.470535278320312	593.1895751953125	29.382286071777344	10.242545127868652	26.585371017456055	2.4433624744415283	295.5465393066406	35.36241149902344	2.7169787883758545	7.398569107055664	0.4085763394832611	83.5661849975586	20.227718353271484	4.086984157562256	7.754918098449707	604.1788330078125	1204.6929931640625	714.3724365234375	L260	FALSE	FALSE	FALSE	untreated	TRUE	TRUE	TRUE
BC05	57059.42578125	13	27.159069061279297	39.797786712646484	2.156855821609497	29.474435806274414	6.7289018630981445	1784.8245849609375	12.559151649475098	27.253929138183594	78.83619689941406	0.5755259394645691	0	24.723163604736328	0.44829022884368896	0.07806415110826492	0	369.0987548828125	559.07867431640625	373.33807373046875	L260	FALSE	FALSE	FALSE	untreated	TRUE	TRUE	TRUE
BC05	57375.67578125	14	20.519962310791016	42.212154388427734	4.891709327697754	13.058187484741211	12.047516822814941	0.1489674299955368	39.120887756347656	16.76692771911621	73.6793212890625	1.057167410850525	0	32.034950256347656	0.6426892280578613	0	0	507.5965576171875	873.24627685546875	388.6402282714844	L260	FALSE	FALSE	FALSE	untreated	TRUE	TRUE	TRUE
BC05	57616.57421875	15	12.684723854064941	36.34984588623047	5.3036346435546875	28.01865577697754	1.0571479797363281	0	34.75394821166992	7.163877487182617	23.132728576660156	2.1420962810516357	1.0943357944488525	18.026174545288086	0	1.4145478010177612	5.517940998077393	267.66131591796875	611.6102294921875	366.13055419921875	L260	FALSE	FALSE	FALSE	untreated	TRUE	TRUE	TRUE
BC05	57988.46484375	14	2.777172088623047	31.282625198364258	11.830374717712402	44.74653244018555	100.58057403564453	7.001553535461426	188.87611389160156	20.054094314575195	5.172679424285889	13.6102933883667	0.4463551938533783	112.86094665527344	7.793956756591797	257.323974609375	30.56322479248047	444.3079528808594	837.6163330078125	336.55859375	L260	FALSE	FALSE	FALSE	untreated	TRUE	TRUE	TRUE
BC05	58322.80078125	14	9.513060569763184	78.545806884765625	8.175800323486328	9.582082748413086	25.206615447998047	0	164.84519958496094	14.990577697753906	20.18891716003418	0.14295393228530884	2.278988838195801	59.44136428833008	9.14074993133545	3.6985056400299072	1.4195423126220703	332.4914245605469	601.7060546875	232.30955505371094	L260	FALSE	FALSE	FALSE	untreated	TRUE	TRUE	TRUE
BC05	59064.79296875	14	53.57459259033203	65.65113830566406	8.89259147644043	10.026704788208008	9.443692207336426	4.881889343261719	35.9982795715332	13.868363380432129	27.43673324584961	2.2787179946899414	0	24.084484100341797	0.1849707067012787	0.016582967713475227	1.0985089540481567	473.0499267578125	817.0665283203125	319.5756530761719	L260	FALSE	FALSE	FALSE	untreated	TRUE	TRUE	TRUE
BC05	59689.63671875	15	2.7682063579559326	67.89247131347656	6.527894020080566	2.763923406600952	16.890823364257812	2.8054075241088867	50.10087585449219	17.34079933166504	0	0	0	99.50012969970703	5.703903675079346	4.97001314163208	1.847204566001892	334.5041809082031	526.39569091796875	583.82598876953125	L260	FALSE	FALSE	FALSE	untreated	TRUE	TRUE	TRUE
BC05	60469.34765625	14	2.5540213584899902	142.3077392578125	8.78698444366455	6.357442855834961	12.653983116149902	0.06282972544431686	55.40042495727539	8.63041877746582	4.193825721740723	0	0	15.186423301696777	0	4.747766971588135	0	388.0045166015625	630.91278076171875	372.1375732421875	L260	FALSE	FALSE	FALSE	untreated	TRUE	TRUE	TRUE
BC05	60532.78515625	13	31.15630340576172	19.667734146118164	13.849711418151855	77.28077697753906	35.615482330322266	0.8780866861343384	148.36085510253906	136.0493621826172	159.6053466796875	8.85008430480957	0.22235813736915588	20.114013671875	30.018569946289062	1.7931880950927734	0.8363404870033264	437.4076232910156	761.333251953125	325.2439270019531	L260	FALSE	FALSE	FALSE	untreated	TRUE	TRUE	TRUE
BC05	61164.30859375	15	11.446303367614746	273.90277099609375	15.20488166809082	5.447628021240234	47.20970916748047	4.48323917388916	193.59088134765625	20.841493606567383	0.365682452917099	1.9043645858764648	0.4223254323005676	67.32872009277344	67.44377136230469	30.5057315826416	0.211022287607193	304.68353271484375	478.39813232421875	628.220458984375	L260	FALSE	FALSE	FALSE	untreated	TRUE	TRUE	TRUE
BC05	61589.42578125	15	7.179271697998047	401.89263916015625	20.88739776611328	10.264892578125	11.832289695739746	0	339.5638732910156	22.98653221130371	0.6897406578063965	7.080636978149414	4.479572772979736	59.025821685791016	26.285663604736328	148.6608428955078	1.0208507776260376	400.7341003417969	746.9833984375	616.832763671875	L260	FALSE	FALSE	FALSE	untreated	TRUE	TRUE	TRUE
BC05	62035.9765625	14	1.1723614931106567	343.9853210449219	29.64744758605957	6.741885185241699	25.7943115234375	3.5639588832855225	245.06259155273438	18.25773048400879	0	1.2602527141571045	0.7955519556999207	68.96167755126953	24.042495727539062	59.598609924316406	1.4132415056228638	479.9125061035156	837.64166259765625	393.34661865234375	L260	FALSE	FALSE	FALSE	untreated	TRUE	TRUE	TRUE
BC05	62309.58203125	16	10.3224458694458	404.02911376953125	35.62362289428711	71.30182647705078	60.478851318359375	10.292760848999023	219.45394897460938	102.67072296142578	74.24579620361328	36.715084075927734	0	312.9346008300781	35.1995964050293	464.0183410644531	8.787470817565918	698.8726806640625	1306.4342041015625	701.09765625	L260	FALSE	FALSE	FALSE	untreated	TRUE	FALSE	TRUE
BC05	62639.453125	13	8.108550071716309	74.80718231201172	14.9725923538208	7.004146575927734	25.702743530273438	0	74.0916748046875	16.19344711303711	5.953258037567139	4.333077907562256	0	67.93167877197266	2.553452730178833	14.17177677154541	0	508.8443908691406	843.95465087890625	364.6531982421875	L260	FALSE	FALSE	FALSE	untreated	TRUE	TRUE	TRUE
BC05	63476.8359375	16	3.0498173236846924	105.42721557617188	24.30390739440918	0.327204167842865	1.97670316696167	3.5236165523529053	2.999882936477661	20.341140747070312	4.6959757804870605	2.4828195571899414	0	0	5.454159736633301	11.021702766418457	2.0099937915802	152.025390625	271.6088562011719	413.06646728515625	L260	FALSE	FALSE	FALSE	untreated	TRUE	FALSE	TRUE
BC05	64175.88671875	14	12.889174461364746	59.98774719238281	2.175997734069824	5.900610446929932	5.179622650146484	2.735727310180664	27.099573135375977	18.026756286621094	34.17300033569336	1.1259868144989014	0	29.97149658203125	0	0	1.0959765911102295	197.05088806152344	439.69989013671875	150.0708465576172	L260	FALSE	FALSE	FALSE	untreated	TRUE	TRUE	TRUE
BC05	64516.30078125	16	9.38249397277832	226.26487731933594	14.768755912780762	6.500436782836914	9.101912498474121	1.4380570650100708	249.49197387695312	22.282169342041016	3.711597204208374	9.293611526489258	0.36022913455963135	89.92071533203125	17.85502052307129	29.7552490234375	0	368.87103271484375	726.201171875	216.23983764648438	L260	FALSE	FALSE	FALSE	untreated	TRUE	FALSE	TRUE
BC05	64890.14453125	12	10.493738174438477	272.5267639160156	21.508319854736328	21.568729400634766	21.731998443603516	1.3617273569107056	150.61904907226562	19.86516571044922	0	3.14302659034729	0	63.829345703125	0	4.94420051574707	0	274.89678955078125	575.48724365234375	1201.893798828125	L260	FALSE	FALSE	FALSE	untreated	TRUE	TRUE	TRUE
BC05	65178.3984375	15	18.610361099243164	241.5229949951172	10.116822242736816	10.120054244995117	8.946203231811523	2.4934725761413574	111.26277160644531	1.6799626350402832	0.07382876425981522	2.3620798587799072	0	1.3903039693832397	3.050816297531128	10.576916694641113	0	378.689697265625	731.3470458984375	629.4464111328125	L260	FALSE	FALSE	FALSE	untreated	TRUE	TRUE	TRUE
BC05	65681.234375	16	8.853387832641602	9.78410530090332	0	8.621999740600586	2.8511574268341064	0.10334107279777527	0	5.860069751739502	14.664030075073242	0	1.12041437625885	0	0	0.6770692467689514	123.52448272705078	241.3834686279297	508.590087890625	7310.04541015625	L260	FALSE	FALSE	FALSE	untreated	TRUE	FALSE	FALSE
BC05	65749.2421875	14	13.829376220703125	14.443602561950684	1.067083477973938	6.028519153594971	6.238239765167236	2.2005484104156494	2.825697898864746	15.759008407592773	13.969242095947266	0	1.0047603845596313	3.5391130447387695	2.154306650161743	0	0	147.61898803710938	311.7220764160156	216.24737548828125	L260	FALSE	FALSE	FALSE	untreated	TRUE	TRUE	TRUE
BC05	66230.0390625	13	13.082984924316406	19.984630584716797	3.550287961959839	15.019246101379395	1.3608386516571045	0	16.473365783691406	2.319251298904419	75.2624282836914	0.7864506840705872	0	7.134239196777344	0	0	0.5413867235183716	263.526611328125	557.917236328125	303.55792236328125	L260	FALSE	FALSE	FALSE	untreated	TRUE	TRUE	TRUE
BC05	66402.3828125	13	8.2155179977417	84.49244689941406	3.119072914123535	2.3602192401885986	5.128609657287598	0	45.58274841308594	6.548513889312744	0	0	0	42.824867248535156	0.46286261081695557	7.0826544761657715	0.7874218821525574	393.6780090332031	739.37445068359375	598.26312255859375	L260	FALSE	FALSE	FALSE	untreated	TRUE	TRUE	TRUE
BC05	66512.3203125	16	10.329578399658203	749.83917236328125	45.0645751953125	7.312933444976807	88.967376708984375	0.7508895397186279	326.7035217285156	26.476665496826172	0	2.28174090385437	0.9784263968467712	28.453027725219727	158.7644500732422	156.9778594970703	4.227813720703125	463.30023193359375	782.0272216796875	1028.20703125	L260	FALSE	FALSE	FALSE	untreated	TRUE	FALSE	TRUE
BC05	66590.8203125	14	20.65680503845215	78.56635284423828	9.994880676269531	19.422237396240234	11.926873207092285	0	78.04154968261719	2.6483447551727295	34.6893424987793	2.6467947959899902	3.0966079235076904	29.828115463256836	0.6101166009902954	0.8981056809425354	5.981019973754883	499.9276428222656	932.25311279296875	562.00372314453125	L260	FALSE	FALSE	FALSE	untreated	TRUE	TRUE	TRUE
BC05	66680.234375	13	25.03215217590332	854.2177734375	31.760711669921875	16.800445556640625	54.432674407958984	0	298.4934997558594	41.322486877441406	0.9367161393165588	2.204695701599121	0.7051529884338379	38.34169006347656	30.18465232849121	27.755779266357422	0.03399968519806862	541.0106201171875	1132.4727783203125	1912.2900390625	L260	FALSE	FALSE	FALSE	untreated	TRUE	TRUE	TRUE
BC05	67547.8671875	12	5.280439376831055	20.38495635986328	3.384443521499634	4.015937328338623	4.571017742156982	3.006331205368042	99.40570068359375	11.890508651733398	54.00065231323242	5.569163799285889	0.47536519169807434	23.547780990600586	1.3034822940826416	1.3707432746887207	0	390.3843078613281	680.1959228515625	335.32635498046875	L260	FALSE	FALSE	FALSE	untreated	TRUE	TRUE	TRUE
BC05	67550.1328125	13	9.53458023071289	706.83148193359375	49.847164154052734	18.409399032592773	61.524532318115234	0.11082355678081512	176.69053649902344	16.38547706604004	5.823461532592773	10.786683082580566	1.1420499086380005	54.904911041259766	8.879507064819336	0	0.585911214351654	839.2694091796875	1712.2227783203125	718.04534912109375	L260	FALSE	FALSE	FALSE	untreated	TRUE	TRUE	TRUE
BC05	68702.0703125	14	12.56626033782959	161.66395568847656	34.01201629638672	3.225947856903076	3.918330192565918	8.025625228881836	26.296754837036133	4.462375640869141	1.990082859992981	0.5431644916534424	3.4042134284973145	0.7966517210006714	1.5272133350372314	12.022432327270508	4.862856388092041	207.22344970703125	350.9159851074219	435.917724609375	L260	FALSE	FALSE	FALSE	untreated	TRUE	TRUE	TRUE
BC05	69279.9375	14	12.305397987365723	131.09359741210938	6.47866153717041	4.731008529663086	9.9692964553833	1.0594570636749268	79.65675354003906	34.026405334472656	0	0	0	108.71955108642578	2.712214231491089	10.803041458129883	1.68242609500885	552.37060546875	1001.9652099609375	488.5396423339844	L260	FALSE	FALSE	FALSE	untreated	TRUE	TRUE	TRUE
BC05	70371.7421875	12	5.261679172515869	8.451937675476074	23.009801864624023	45.34624481201172	35.25471115112305	14.75232982635498	31.137868881225586	50.93159103393555	19.08795928955078	22.61382293701172	3.0089616775512695	233.23715209960938	1.1821537017822266	144.259521484375	8.58698844909668	413.3657531738281	638.40277099609375	394.5350646972656	L260	FALSE	FALSE	FALSE	untreated	TRUE	TRUE	TRUE
BC05	70524.453125	13	10.03256893157959	76.74696350097656	7.765126705169678	8.225433349609375	4.392197608947754	0	82.756072998046875	13.076047897338867	23.24959373474121	0	0	51.87027359008789	3.0230462551116943	0.9572178721427917	2.8674423694610596	396.8572082519531	696.280029296875	392.1522521972656	L260	FALSE	FALSE	FALSE	untreated	TRUE	TRUE	TRUE
BC05	70586.34375	12	8.052162170410156	126.76258087158203	14.665644645690918	62.7051887512207	6.602099895477295	1.5854684114456177	132.3115692138672	19.053104400634766	114.3888931274414	1.6744542121887207	0.9791828989982605	33.71299362182617	2.119126081466675	0.5014691948890686	0.8696041703224182	366.76971435546875	731.43939208984375	312.0440979003906	L260	FALSE	FALSE	FALSE	untreated	TRUE	TRUE	TRUE
BC05	71061.46875	13	8.100110054016113	225.11798095703125	16.877254486083984	45.184059143066406	108.8237075805664	0	320.3421936035156	21.75403594970703	1.9188460111618042	2.74287748336792	2.342241048812866	155.31967163085938	2.3356409072875977	244.1126251220703	2.6492671966552734	439.227783203125	917.72857666015625	380.078369140625	L260	FALSE	FALSE	FALSE	untreated	TRUE	TRUE	TRUE
BC05	71235.71875	11	3.1326775550842285	83.43461608886719	1.3782415390014648	7.410538673400879	12.398111343383789	0.8437188863754272	34.80301284790039	6.73541259765625	0.3448931872844696	0	1.591346025466919	25.656160354614258	1.1631393432617188	0.330188512802124	0	115.17176055908203	239.11874389648438	150.29722595214844	L260	FALSE	FALSE	FALSE	untreated	TRUE	FALSE	TRUE
BC05	72066.03125	14	2.6707406044006348	334.7067565917969	22.357994079589844	7.365979194641113	27.346099853515625	5.792972087860107	209.03990173339844	21.91363525390625	2.775397777557373	11.820679664611816	9.34949016571045	164.8311004638672	6.360564231872559	4.327799320220947	1.4755219221115112	336.0154113769531	627.0487060546875	366.4744567871094	L260	FALSE	FALSE	FALSE	untreated	TRUE	TRUE	TRUE
BC05	72365.3359375	13	16.422426223754883	379.88958740234375	15.746659278869629	15.054821968078613	35.62234115600586	1.8099889755249023	164.9502716064453	15.12051010131836	2.3304390907287598	19.670820236206055	0.574495792388916	73.52323150634766	3.628171920776367	0	0.32252031564712524	487.67431640625	839.45556640625	418.18377685546875	L260	FALSE	FALSE	FALSE	untreated	TRUE	TRUE	TRUE
BC05	72781.6640625	14	2.9976980686187744	58.129150390625	5.810593128204346	3.5182652473449707	2.503561019897461	0	23.880905151367188	4.375033855438232	52.68209457397461	0.9076236486434937	0.07233260571956635	8.699807167053223	0	0	1.391102910041809	305.0857238769531	597.21624755859375	782.457275390625	L260	FALSE	FALSE	FALSE	untreated	TRUE	TRUE	TRUE
BC05	73115.3515625	15	20.9323673248291	16.195524215698242	12.230122566223145	25.755216598510742	25.00294303894043	11.104399681091309	59.47087097167969	55.66786193847656	18.902362823486328	23.552099227905273	4.852846145629883	264.74365234375	11.386737823486328	146.8150634765625	5.221347332000732	318.0726013183594	624.4837646484375	273.6426696777344	L260	FALSE	FALSE	FALSE	untreated	TRUE	TRUE	TRUE
BC05	73321.859375	15	7.604384422302246	79.95235443115234	8.830538749694824	2.0128719806671143	1.5673171281814575	0.4626304805278778	61.64045333862305	12.72545051574707	0	0.9362291097640991	3.2727949619293213	32.63011169433594	1.628791332244873	6.01290225982666	3.680541515350342	299.2489013671875	456.1462707519531	299.9010314941406	L260	FALSE	FALSE	FALSE	untreated	TRUE	TRUE	TRUE
BC05	74538.734375	14	12.453763961791992	35.004783630371094	3.775369882583618	1.4054843187332153	8.403831481933594	4.837592601776123	9.465144157409668	0.44827765226364136	3.3340494632720947	0	0	5.045937538146973	0	0	0	310.7508544921875	534.58941650390625	278.6065368652344	L260	FALSE	FALSE	FALSE	untreated	TRUE	TRUE	TRUE
BC05	75558.5390625	11	9.471665382385254	9.365915298461914	17.883363723754883	66.88664245605469	12.301786422729492	7.757263660430908	111.20404052734375	108.37340545654297	157.384521484375	29.432300567626953	0	173.122314453125	0	60.04353332519531	1.9608795642852783	277.56121826171875	552.33734130859375	232.1017608642578	L260	FALSE	FALSE	FALSE	untreated	TRUE	FALSE	TRUE
BC05	76176.9296875	13	12.534125328063965	60.00985336303711	0.8447415232658386	27.855804443359375	6.3295578956604	2.0496938228607178	42.30170440673828	49.19074249267578	101.47480010986328	6.0872039794921875	3.1369645595550537	145.71263122558594	2.228135585784912	0.022274306043982506	0.3965054452419281	178.8667449951172	380.2870788574219	231.2606658935547	L260	FALSE	FALSE	FALSE	untreated	TRUE	TRUE	TRUE
BC05	76179.5703125	13	2.2199454307556152	119.32804107666016	1.0051558017730713	6.199701309204102	8.912281036376953	0	46.929298400878906	17.443418502807617	0	1.477237582206726	0	25.767433166503906	1.8250031471252441	7.493514060974121	1.754534363746643	387.3725891113281	682.809326171875	367.4799499511719	L260	FALSE	FALSE	FALSE	untreated	TRUE	TRUE	TRUE
BC05	76898.2578125	14	17.947725296020508	17.877233505249023	21.183422088623047	42.003623962402344	90.262298583984375	43.7951774597168	207.3395233154297	28.13912582397461	5.415600776672363	18.24603843688965	5.347628593444824	79.6462173461914	24.074617385864258	174.3091278076172	85.2384262084961	560.42266845703125	983.44403076171875	278.4639892578125	L260	FALSE	FALSE	FALSE	untreated	TRUE	TRUE	TRUE
BC05	77383.359375	13	11.296875953674316	46.0283203125	3.463251829147339	6.686572074890137	2.2238473892211914	0	39.836669921875	12.549455642700195	6.825786590576172	0	0	28.614551544189453	0	3.4027583599090576	0	274.0225524902344	522.82421875	289.9656066894531	L260	FALSE	FALSE	FALSE	untreated	TRUE	TRUE	TRUE
BC05	77475.09375	15	11.061528205871582	69.08544921875	11.348517417907715	47.02416229248047	13.263036727905273	3.255748748779297	45.02619552612305	12.314982414245605	46.392730712890625	0	2.8545265197753906	11.051226615905762	4.683619499206543	7.094430446624756	0	462.5602111816406	1001.1007080078125	367.8154296875	L260	FALSE	FALSE	FALSE	untreated	TRUE	TRUE	TRUE
BC05	77700.5703125	15	16.009057998657227	114.58213806152344	7.970369338989258	27.306180953979492	0	15.95942497253418	0	6.899609565734863	2.037153482437134	0	3.6869940757751465	4.380651473999023	1.167541265487671	1.6423118114471436	21.815486907958984	365.5985107421875	634.36285400390625	510.50604248046875	L260	FALSE	FALSE	FALSE	untreated	TRUE	TRUE	TRUE
BC05	77785.8046875	13	15.689778327941895	388.7697448730469	24.380645751953125	26.00778579711914	25.119829177856445	0	234.74957275390625	55.8041877746582	0.07907354086637497	3.263737440109253	0.6246522068977356	40.492530822753906	12.718844413757324	6.938309192657471	0.9278400540351868	328.3963623046875	754.3165283203125	199.94898986816406	L260	FALSE	FALSE	FALSE	untreated	TRUE	TRUE	TRUE
BC05	77871.578125	13	9.295492172241211	5.682573318481445	2.8650929927825928	14.909186363220215	37.8281364440918	1.7238256931304932	127.45051574707031	48.938873291015625	0.28020644187927246	2.046060562133789	2.367051362991333	321.2647705078125	5.222316265106201	262.5881042480469	14.998902320861816	388.29400634765625	714.6683349609375	331.7098693847656	L260	FALSE	FALSE	FALSE	untreated	TRUE	TRUE	TRUE
BC05	78003.4140625	12	22.62295150756836	28.768301010131836	1.8513270616531372	4.623840808868408	11.182168960571289	3.4288694858551025	30.827701568603516	3.8486270904541016	6.029989242553711	1.517911434173584	0	52.25594711303711	1.940596342086792	3.738128662109375	0	315.81732177734375	622.95904541015625	274.9188232421875	L260	FALSE	FALSE	FALSE	untreated	TRUE	TRUE	TRUE
BC05	78656.328125	13	4.190557956695557	523.09649658203125	15.177263259887695	12.987018585205078	15.847896575927734	1.104589581489563	262.0139465332031	46.333866119384766	3.1356890201568604	13.544795989990234	0	181.10108947753906	28.130756378173828	29.4216365814209	3.3934593200683594	591.407958984375	1157.3475341796875	470.911376953125	L260	FALSE	FALSE	FALSE	untreated	TRUE	TRUE	TRUE
BC05	78894.2734375	14	14.731592178344727	222.69766235351562	26.03928565979004	9.980432510375977	23.589235305786133	4.007009029388428	94.51172637939453	23.25311851501465	1.748410701751709	0	0	29.152751922607422	22.048816680908203	11.851332664489746	1.8717386722564697	520.94818115234375	856.45123291015625	874.40576171875	L260	FALSE	FALSE	FALSE	untreated	TRUE	TRUE	TRUE
BC05	79604.078125	13	7.03961181640625	8.421142578125	6.916187763214111	199.74742126464844	20.2144718170166	4.2687273025512695	35.59302520751953	28.264389038085938	82.66075897216797	5.381209373474121	0.9758199453353882	79.55615234375	0	1.0942838191986084	0	351.9402160644531	615.30548095703125	127.11841583251953	L260	FALSE	FALSE	FALSE	untreated	TRUE	TRUE	TRUE
BC05	79975.625	18	3.261370897293091	10.328373908996582	1.4413068294525146	1.928165316581726	4.30864953994751	10.939602851867676	0	3.812920331954956	1.7326741218566895	0	0	9.92267894744873	0	0	941.93243408203125	274.4211730957031	512.59893798828125	6957.49267578125	L260	FALSE	FALSE	FALSE	untreated	TRUE	FALSE	FALSE
BC05	80017.7109375	15	9.201105117797852	5.365273952484131	23.278268814086914	27.369712829589844	53.245574951171875	0	126.29994201660156	31.914688110351562	1.451769232749939	23.230728149414062	0	47.910770416259766	26.31794548034668	2.3029637336730957	17.18563461303711	579.8165283203125	915.84600830078125	617.95703125	L260	FALSE	FALSE	FALSE	untreated	TRUE	TRUE	TRUE
BC05	80054.4765625	13	18.025562286376953	54.55554962158203	1.4444671869277954	17.143177032470703	1.8359224796295166	1.7013556957244873	35.27984619140625	11.406318664550781	41.53677749633789	1.7382068634033203	0.08533237874507904	8.5585174560546875	4.359668731689453	0	0.552331268787384	601.50360107421875	902.4468994140625	308.74090576171875	L260	FALSE	FALSE	FALSE	untreated	TRUE	TRUE	TRUE
BC05	80770.5703125	15	35.47549819946289	511.7546691894531	9.747308731079102	4.716857433319092	39.290863037109375	0	170.6568603515625	6.084117412567139	0.4332997500896454	0	0	63.21710205078125	82.2623291015625	11.286763191223145	0	508.4139404296875	918.72869873046875	1465.105712890625	L260	FALSE	FALSE	FALSE	untreated	TRUE	TRUE	TRUE
BC05	81154.8203125	17	8.413087844848633	5.056661605834961	6.809945106506348	2.990309715270996	3.3705637454986572	0.8158992528915405	7.046625137329102	1.4006260633468628	32.23271942138672	0	10.940433502197266	0	1.8261587619781494	0.7020575404167175	38.27143478393555	172.65463256835938	373.8548278808594	5137.81591796875	L260	FALSE	FALSE	FALSE	untreated	TRUE	FALSE	FALSE
BC05	81623.2265625	12	8.509793281555176	21.14454460144043	5.726098537445068	14.04682731628418	33.9417724609375	1.442718267440796	23.2906494140625	5.2453131675720215	3.228412389755249	0.9895830154418945	0.3857155442237854	33.460304260253906	0.8684923052787781	16.944438934326172	1.1236467361450195	442.6238708496094	863.88702392578125	459.7286071777344	L260	FALSE	FALSE	FALSE	untreated	TRUE	TRUE	TRUE
BC05	81794.765625	13	26.00914764404297	756.4912109375	53.27971267700195	14.26388931274414	80.32071685791016	5.77340030670166	508.97698974609375	30.840608596801758	0.19873550534248352	17.44135284423828	0	29.977712631225586	107.28239440917969	151.8336181640625	3.412214756011963	499.6110534667969	961.76226806640625	381.88836669921875	L260	FALSE	FALSE	FALSE	untreated	TRUE	TRUE	TRUE
BC05	82006.6015625	13	1.0243947505950928	129.40835571289062	16.96737289428711	13.642695426940918	34.17316436767578	3.6481521129608154	86.49308013916016	18.310747146606445	3.219021797180176	0	0.26027125120162964	6.82300329208374	4.692633152008057	3.388347625732422	3.222442150115967	470.2925109863281	905.61328125	423.6951599121094	L260	FALSE	FALSE	FALSE	untreated	TRUE	TRUE	TRUE
BC05	82071.421875	13	2.8732717037200928	200.86459350585938	11.90337085723877	1.0120936632156372	13.015981674194336	0	73.87970733642578	7.589494705200195	0	2.904653310775757	0	6.741440296173096	23.746173858642578	13.078139305114746	0	162.68634033203125	248.55311584472656	99.05677032470703	L260	FALSE	FALSE	FALSE	untreated	TRUE	TRUE	TRUE
BC05	82271.09375	16	8.697670936584473	2.950993299484253	5.363596439361572	14.787200927734375	5.00726842880249	1.8773027658462524	1.5735787153244019	7.845733165740967	6.094815731048584	0	6.239594459533691	0	0.8588272333145142	0	247.7314910888672	227.83706665039062	467.0192565917969	7638.4072265625	L260	FALSE	FALSE	FALSE	untreated	TRUE	FALSE	FALSE
BC05	82534.3203125	13	2.769441604614258	130.02676391601562	9.824442863464355	5.880125522613525	22.630895614624023	1.7039281129837036	117.13140869140625	7.544973373413086	1.3164795637130737	0	0	40.560455322265625	4.645527362823486	17.6373233795166	0.8364807963371277	331.5494079589844	653.00189208984375	530.78924560546875	L260	FALSE	FALSE	FALSE	untreated	TRUE	TRUE	TRUE
BC05	82910.078125	16	11.050484657287598	376.83642578125	20.220535278320312	9.5413665771484375	5.984983921051025	0	58.83323669433594	5.793264865875244	0.8296365141868591	0.991087794303894	0.8658559918403625	4.85474967956543	0.8170996308326721	0	2.2876365184783936	450.0145263671875	709.0078125	1517.0047607421875	L260	FALSE	FALSE	FALSE	untreated	TRUE	FALSE	TRUE
BC05	82957.7734375	14	8.33438777923584	296.603515625	8.706528663635254	9.088553428649902	31.65370750427246	2.204749584197998	338.7569580078125	42.23504638671875	5.110753536224365	4.473690509796143	0.6500223278999329	117.10501861572266	4.05876350402832	10.807594299316406	0.7390035390853882	375.83685302734375	816.4307861328125	488.161865234375	L260	FALSE	FALSE	FALSE	untreated	TRUE	TRUE	TRUE
BC05	83401.640625	14	7.555541038513184	149.8805389404297	10.425893783569336	4.924317836761475	15.364584922790527	0	98.08445739746094	16.460512161254883	3.747570037841797	0	2.779536008834839	42.0286865234375	4.145740509033203	6.148039817810059	0	474.94818115234375	904.2791748046875	423.6600341796875	L260	FALSE	FALSE	FALSE	untreated	TRUE	TRUE	TRUE
BC05	83850.296875	17	16.976566314697266	173.69503784179688	15.828049659729004	3.836444854736328	11.137165069580078	0.5109869837760925	88.56462860107422	5.6269145011901855	0	1.4001115560531616	0	21.305932998657227	1.3421342372894287	4.0643391609191895	0	76.5789566040039	197.74932861328125	410.3878479003906	L260	FALSE	FALSE	FALSE	untreated	TRUE	FALSE	TRUE
BC05	83984.84375	14	18.361865997314453	82.93864440917969	8.822869300842285	52.48814010620117	9.679350852966309	0.2714398503303528	117.08914947509766	84.9108657836914	233.02157592773438	0.4631673991680145	1.039442539215088	133.55979919433594	0	3.136962652206421	0	452.2070617675781	824.42913818359375	598.84478759765625	L260	FALSE	FALSE	FALSE	untreated	TRUE	TRUE	TRUE
BC05	84376.2734375	13	11.913867950439453	45.21034622192383	7.642040729522705	27.63404083251953	9.677664756774902	2.0981733798980713	54.338138580322266	10.918582916259766	16.32259178161621	5.913729667663574	0.6119677424430847	35.505435943603516	2.1758711338043213	9.501380920410156	0.208279550075531	313.5321350097656	604.0699462890625	259.648193359375	L260	FALSE	FALSE	FALSE	untreated	TRUE	TRUE	TRUE
BC05	84410.6015625	13	2.840437889099121	25.536026000976562	5.5967936515808105	27.638914108276367	2.27795672416687	0.4759553074836731	55.025943756103516	18.66986656188965	14.403814315795898	0	0	29.885509490966797	0	3.3964805603027344	0	329.55511474609375	565.356201171875	332.4460144042969	L260	FALSE	FALSE	FALSE	untreated	TRUE	TRUE	TRUE
BC05	85033.3046875	14	5.735223293304443	156.91415405273438	14.233818054199219	8.946250915527344	7.775004863739014	0.6069387793540955	121.68704223632812	22.30060386657715	11.26711654663086	4.681169509887695	0	35.274051666259766	3.5499916076660156	20.327518463134766	0	370.2256774902344	702.89111328125	448.46893310546875	L260	FALSE	FALSE	FALSE	untreated	TRUE	TRUE	TRUE
BC05	85658.1640625	15	2.5563907623291016	58.289085388183594	8.261897087097168	6.078184604644775	1.9413563013076782	0	27.182722091674805	0.09154199063777924	2.2348320484161377	0	0.23455104231834412	0	0.7388026714324951	3.4778025150299072	0	71.52692413330078	118.21708679199219	302.09478759765625	L260	FALSE	FALSE	FALSE	untreated	TRUE	FALSE	TRUE
BC05	86938.984375	13	11.537483215332031	60.13884735107422	6.042167663574219	19.369342803955078	12.443540573120117	1.065717339515686	50.3612174987793	24.392038345336914	68.333282470703125	0	0	26.978736877441406	1.8454288244247437	0.11667992174625397	0	488.9669189453125	786.733154296875	533.3043212890625	L260	FALSE	FALSE	FALSE	untreated	TRUE	TRUE	TRUE
BC05	87807.421875	14	23.479780197143555	60.52467727661133	7.675206184387207	49.05493927001953	4.917728424072266	3.5725927352905273	62.71681594848633	79.413787841796875	243.85142517089844	8.318611145019531	2.0721938610076904	52.191139221191406	1.0955109596252441	0	0	405.82757568359375	790.832275390625	376.753662109375	L260	FALSE	FALSE	FALSE	untreated	TRUE	TRUE	TRUE
BC05	87818.21875	15	13.045004844665527	11.532782554626465	2.755565881729126	22.966617584228516	54.16599655151367	0.24040044844150543	53.5408935546875	49.17238998413086	21.18029022216797	30.59984588623047	1.2108949422836304	279.9002990722656	12.630809783935547	426.6322021484375	8.903843879699707	348.90667724609375	695.3865966796875	340.169677734375	L260	FALSE	FALSE	FALSE	untreated	TRUE	TRUE	TRUE
BC05	89103.3984375	14	13.739190101623535	11.909902572631836	6.026870250701904	3.1230955123901367	3.125551462173462	0.042787645012140274	16.261484146118164	1.6954269409179688	18.720806121826172	0	0	33.065093994140625	0	2.0193638801574707	0	326.9131774902344	583.6258544921875	258.0995788574219	L260	FALSE	FALSE	FALSE	untreated	TRUE	TRUE	TRUE
BC05	89261.5078125	18	13.524202346801758	102.16128540039062	11.254081726074219	4.258298873901367	3.800264835357666	2.0401031970977783	122.17762756347656	0.6244967579841614	9.198716163635254	3.2017147541046143	2.017425298690796	63.674861907958984	0.6263816952705383	5.609936237335205	0	274.33831787109375	508.3604736328125	312.6736755371094	L260	FALSE	FALSE	FALSE	untreated	TRUE	FALSE	TRUE
BC05	89765.859375	14	13.177206993103027	84.10936737060547	6.100579738616943	8.505387306213379	1.4583009481430054	0.057089805603027344	139.37466430664062	13.873592376708984	6.216789245605469	2.8273816108703613	0	55.691505432128906	0	0.5143376588821411	0	340.2503356933594	586.51898193359375	248.35035705566406	L260	FALSE	FALSE	FALSE	untreated	TRUE	TRUE	TRUE
BC05	91689.1953125	16	5.6244916915893555	7.323211669921875	2.772106170654297	7.2476396560668945	4.5380539894104	0.5671066045761108	0.5378103852272034	1.1653486490249634	5.813530921936035	0	0	0.41526272892951965	0	1.9815255403518677	169.00001525878906	344.0789489746094	574.94476318359375	7926.61279296875	L260	FALSE	FALSE	FALSE	untreated	TRUE	FALSE	FALSE
BC05	92865.453125	12	12.722500801086426	38.17457580566406	0	6.7101006507873535	7.450146198272705	0	15.6350679397583	10.28127384185791	0.19389264285564423	2.369701385498047	0.3851124942302704	20.388473510742188	0.6041809320449829	0	0	840.3111572265625	1340.306640625	542.14605712890625	L260	FALSE	FALSE	FALSE	untreated	TRUE	TRUE	TRUE
BC05	93033.8671875	15	3.5575406551361084	73.99324035644531	3.7102646827697754	4.923617839813232	18.441226959228516	1.1762858629226685	143.3396759033203	20.917699813842773	10.489036560058594	4.583986759185791	0	30.534454345703125	9.222859382629395	0	0.90590500831604	341.781494140625	629.86163330078125	327.2386779785156	L260	FALSE	FALSE	FALSE	untreated	TRUE	TRUE	TRUE
BC05	93041.4609375	15	8.96574592590332	175.07432556152344	11.601341247558594	5.652880668640137	13.78577709197998	2.7345144748687744	41.444820404052734	8.1110076904296875	0	1.29131281375885	1.6479369401931763	15.180485725402832	7.8300957679748535	0.6593454480171204	0	308.03704833984375	609.76263427734375	375.71026611328125	L260	FALSE	FALSE	FALSE	untreated	TRUE	TRUE	TRUE
BC05	93151.5	14	8.689697265625	6.116309642791748	13.469091415405273	34.013607025146484	50.660762786865234	1.6900745630264282	114.60852813720703	22.57549285888672	9.113452911376953	16.47783660888672	0.9397304058074951	68.93690490722656	2.0742757320404053	0	1.397236943244934	472.329345703125	802.2047119140625	435.0993957519531	L260	FALSE	FALSE	FALSE	untreated	TRUE	TRUE	TRUE
BC05	93401.3046875	12	8.00270938873291	29.448068618774414	4.751296520233154	4.911923408508301	2.2441582679748535	6.376541614532471	31.13310432434082	19.879474639892578	54.30385971069336	0.12238163501024246	0	11.183945655822754	0	0	0	262.2664489746094	553.28631591796875	289.45068359375	L260	FALSE	FALSE	FALSE	untreated	TRUE	TRUE	TRUE
BC05	93820.765625	14	10.692425727844238	29.131927490234375	2.657443046569824	17.026369094848633	2.7348215579986572	0.4298003613948822	22.988964080810547	7.566099643707275	7.797291278839111	1.3663091659545898	0	10.163241386413574	0	2.1947269439697266	0	339.19512939453125	578.277587890625	236.2900848388672	L260	FALSE	FALSE	FALSE	untreated	TRUE	TRUE	TRUE
BC05	93861.6171875	13	5.029602527618408	48.79530334472656	10.258268356323242	10.584707260131836	6.431081295013428	1.4693782329559326	53.59443283081055	3.4195363521575928	10.337611198425293	1.6774216890335083	0	8.14703369140625	0	0	0	254.61436462402344	525.3223876953125	336.1473083496094	L260	FALSE	FALSE	FALSE	untreated	TRUE	TRUE	TRUE
BC05	94944.1640625	13	9.20864200592041	152.92555236816406	9.931721687316895	15.104731559753418	12.560734748840332	0.4085463583469391	180.73350524902344	24.59760284423828	32.587642669677734	0	0	48.66328811645508	1.7407587766647339	10.793813705444336	0.8134670257568359	390.0196533203125	603.732421875	348.4099426269531	L260	FALSE	FALSE	FALSE	untreated	TRUE	TRUE	TRUE
BC05	95479.515625	16	3.7821357250213623	68.22846221923828	6.758764743804932	2.298872947692871	2.6328678131103516	0	24.838239669799805	10.296036720275879	0	6.150510311126709	0	3.03132700920105	2.9999797344207764	2.1129448413848877	0	96.92061614990234	158.27085876464844	242.62391662597656	L260	FALSE	FALSE	FALSE	untreated	TRUE	FALSE	TRUE
BC05	95581.5859375	15	30.792394638061523	9.867155075073242	16.91715431213379	288.3165283203125	26.145200729370117	9.10459041595459	130.3026885986328	106.32005310058594	820.03045654296875	11.6929292678833	0.3671420216560364	89.57300567626953	20.638593673706055	225.57797241210938	50.48507308959961	198.89651489257812	397.50933837890625	183.0810546875	L260	FALSE	FALSE	FALSE	untreated	TRUE	TRUE	TRUE
BC05	96562.6953125	15	7.836992263793945	151.912109375	6.6009907722473145	16.538360595703125	4.967955112457275	1.0842934846878052	110.65505981445312	8.640425682067871	10.205572128295898	1.8150317668914795	3.0283732414245605	47.926239013671875	3.0445356369018555	0	0.04022577032446861	446.7569274902344	701.79315185546875	605.7335205078125	L260	FALSE	FALSE	FALSE	untreated	TRUE	TRUE	TRUE
BC05	96689.296875	13	32.92372131347656	277.5334167480469	13.179020881652832	39.016780853271484	2.6670501232147217	0	3.8458313941955566	28.793752670288086	295.504150390625	12.602263450622559	0	2.5112462043762207	0	0	0	537.83746337890625	944.776123046875	1173.9609375	L260	FALSE	FALSE	FALSE	untreated	TRUE	TRUE	TRUE
BC05	96921.7578125	16	12.407633781433105	86.19476318359375	13.500259399414062	11.84737777709961	7.738329887390137	4.059444904327393	80.4718017578125	22.439821243286133	80.6316146850586	7.9793620109558105	0	33.48003005981445	2.590121269226074	0.2085716426372528	0	450.0979309082031	844.83380126953125	444.01611328125	L260	FALSE	FALSE	FALSE	untreated	TRUE	FALSE	TRUE
BC05	96928.5546875	15	14.754040718078613	307.3536376953125	19.157630920410156	31.985715866088867	92.49573516845703	0.8252800107002258	64.84602355957031	18.310270309448242	1.9876163005828857	1.7225594520568848	0	73.48253631591797	15.781876564025879	3.430589437484741	0.504205048084259	674.68536376953125	1309.18994140625	639.84857177734375	L260	FALSE	FALSE	FALSE	untreated	TRUE	TRUE	TRUE
BC05	97010.2109375	12	4.738065719604492	274.6488342285156	11.397723197937012	2.803713083267212	21.18580436706543	0	46.382781982421875	3.887380838394165	2.914047956466675	0.16677898168563843	0	10.568912506103516	45.99322509765625	36.03573226928711	6.169169902801514	146.38636779785156	286.6290588378906	484.6998596191406	L260	FALSE	FALSE	FALSE	untreated	TRUE	TRUE	TRUE
BC05	97013.65625	14	9.2978515625	58.7658805847168	20.863840103149414	29.783721923828125	15.851357460021973	3.2469642162323	67.1098403930664	49.05119323730469	57.60456848144531	5.81824254989624	8.835230827331543	92.02751159667969	1.2927747964859009	30.623920440673828	0	226.11068725585938	369.4476623535156	176.2400360107422	L260	FALSE	FALSE	FALSE	untreated	TRUE	TRUE	TRUE
BC05	97314.546875	15	14.471052169799805	94.60675811767578	5.3442230224609375	9.726530075073242	7.828760623931885	1.847562313079834	110.16250610351562	12.325288772583008	3.0496504306793213	0	2.5614185333251953	37.128135681152344	1.6682289838790894	12.148663520812988	4.032580852508545	415.43658447265625	691.91448974609375	346.97088623046875	L260	FALSE	FALSE	FALSE	untreated	TRUE	TRUE	TRUE
BC05	97839.4375	13	7.778302192687988	13.753230094909668	18.555843353271484	47.62702941894531	32.95207214355469	0	36.29838943481445	32.46198654174805	5.495861053466797	3.4547722339630127	0.5930705070495605	97.70992279052734	17.630252838134766	229.10182189941406	5.483766555786133	292.5197448730469	631.897705078125	239.87083435058594	L260	FALSE	FALSE	FALSE	untreated	TRUE	TRUE	TRUE
BC05	97895.9375	14	5.401998519897461	250.39218139648438	12.001898765563965	8.924856185913086	7.293354034423828	0	147.12185668945312	9.4542388916015625	2.1754837036132812	1.60419499874115	5.124865531921387	64.68753814697266	4.114950180053711	39.44800567626953	0	443.1132507324219	873.45452880859375	444.8175048828125	L260	FALSE	FALSE	FALSE	untreated	TRUE	TRUE	TRUE
BC05	98038.8671875	14	14.309667587280273	231.8900146484375	45.20322799682617	38.07407760620117	20.99094009399414	0	219.32920837402344	45.84080505371094	51.67523956298828	0	6.495596408843994	368.9057922363281	0	18.067148208618164	0	279.2986145019531	474.92291259765625	396.68939208984375	L260	FALSE	FALSE	FALSE	untreated	TRUE	TRUE	TRUE
BC05	98763.0625	15	9.190884590148926	1046.68603515625	28.766313552856445	10.904678344726562	55.0672492980957	0	413.6012268066406	29.827831268310547	0.9199764728546143	12.042770385742188	0.9668593406677246	16.749309539794922	15.400279998779297	58.682594299316406	0.9949631094932556	780.3438720703125	1364.4315185546875	1481.80810546875	L260	FALSE	FALSE	FALSE	untreated	TRUE	TRUE	TRUE
BC05	99126.640625	16	5.641842365264893	42.466487884521484	1.2981220483779907	18.95082664489746	4.605678081512451	1.3931344747543335	45.18280029296875	29.378829956054688	60.88703155517578	0.14211606979370117	3.3825395107269287	119.35572052001953	3.7887496948242188	1.4999616146087646	6.056802272796631	240.79714965820312	361.025390625	256.31451416015625	L260	FALSE	FALSE	FALSE	untreated	TRUE	FALSE	TRUE
BC05	100279.9609375	13	22.738977432250977	23.162172317504883	0.10997085273265839	19.920536041259766	1.2990583181381226	0	21.387836456298828	2.9003422260284424	3.9033446311950684	1.2688742876052856	2.3122293949127197	0.8937498927116394	0	0	0	416.4463195800781	795.93511962890625	319.63934326171875	L260	FALSE	FALSE	FALSE	untreated	TRUE	TRUE	TRUE
BC05	101379	13	3.1491618156433105	63.545921325683594	11.431526184082031	53.27901077270508	8.706725120544434	0.35076406598091125	52.534393310546875	30.915769577026367	64.38069915771484	0.21142856776714325	0	262.6343078613281	4.464533805847168	0.7120993733406067	0	300.3537292480469	627.747314453125	343.7783508300781	L260	FALSE	FALSE	FALSE	untreated	TRUE	TRUE	TRUE
BC05	101755.2890625	15	15.17037296295166	148.75999450683594	9.45999813079834	3.2293272018432617	5.813685417175293	0.3787829577922821	108.7542724609375	29.550254821777344	2.1192514896392822	2.51188588142395	0	72.1197509765625	7.0568766593933105	3.521406650543213	0.7848431468009949	412.4233093261719	797.1912841796875	165.3111572265625	L260	FALSE	FALSE	FALSE	untreated	TRUE	TRUE	TRUE
BC05	102265.625	12	5.533915042877197	44.39639663696289	5.581221580505371	1.3035424947738647	2.1474432945251465	0.7288956046104431	8.80655574798584	0.8666532039642334	2.367682456970215	0	0.7916146516799927	1.2179114818572998	0.8925418257713318	0	0	240.71963500976562	502.4453125	177.32913208007812	L260	FALSE	FALSE	FALSE	untreated	TRUE	TRUE	TRUE
BC05	102315.15625	13	9.188787460327148	50.935462951660156	5.609663486480713	14.371505737304688	9.53077220916748	0.07774439454078674	42.00439453125	14.09553337097168	4.859994888305664	0	0.7551025152206421	35.723270416259766	0	0	0	338.7670593261719	597.57940673828125	286.76763916015625	L260	FALSE	FALSE	FALSE	untreated	TRUE	TRUE	TRUE
BC05	102541.1953125	14	11.46229076385498	495.8631286621094	36.25853729248047	11.596609115600586	28.73138427734375	6.961819648742676	270.7340393066406	18.589616775512695	5.747473239898682	0.010571073740720749	2.6975128650665283	25.35877227783203	16.855396270751953	33.234554290771484	0	260.1923522949219	492.2642517089844	625.54766845703125	L260	FALSE	FALSE	FALSE	untreated	TRUE	TRUE	TRUE
BC05	102653.6484375	13	7.312524318695068	150.21371459960938	11.909862518310547	636.1968994140625	6.161365985870361	0.35536128282546997	0.031717970967292786	1.8745454549789429	0.22461460530757904	1.586905598640442	0	0	3.359503984451294	0	0	192.425537109375	323.35577392578125	589.2034912109375	L260	FALSE	FALSE	FALSE	untreated	TRUE	TRUE	TRUE
BC05	102901.3125	13	1.9839081764221191	562.51531982421875	33.66667175292969	17.35990333557129	61.877803802490234	1.8527971506118774	202.57749938964844	21.408876419067383	0.7784731984138489	0.07862110435962677	0	170.35838317871094	22.49168586730957	108.15282440185547	0	578.0968017578125	995.91680908203125	989.84698486328125	L260	FALSE	FALSE	FALSE	untreated	TRUE	TRUE	TRUE
BC05	102980.296875	12	6.908912181854248	19.90693473815918	0.4296379089355469	1.0761096477508545	12.28118896484375	0	8.375264167785645	1.7990500926971436	5.25426721572876	0	0	6.801786422729492	0.35952046513557434	0	0	365.0630187988281	640.21539306640625	239.2295379638672	L260	FALSE	FALSE	FALSE	untreated	TRUE	TRUE	TRUE
BC05	103409.3203125	12	12.584314346313477	145.05442810058594	5.067434787750244	8.818798065185547	15.137739181518555	1.2289537191390991	125.95942687988281	7.1352858543396	5.392793655395508	4.594894886016846	2.9436683654785156	47.63458251953125	16.52739143371582	22.92947006225586	0.127975732088089	379.2668151855469	700.1114501953125	394.4201965332031	L260	FALSE	FALSE	FALSE	untreated	TRUE	TRUE	TRUE
BC05	103890.8984375	13	8.970782279968262	26.227582931518555	35.820247650146484	15.37116813659668	92.16273498535156	2.479490280151367	93.12080383300781	24.201120376586914	7.10772180557251	8.049605369567871	1.7198517322540283	127.16162109375	12.623200416564941	257.4883728027344	23.705251693725586	597.57562255859375	1239.976318359375	489.5273742675781	L260	FALSE	FALSE	FALSE	untreated	TRUE	TRUE	TRUE
BC05	104120.8984375	17	12.53253173828125	527.33245849609375	31.31146240234375	21.31952667236328	93.68940734863281	4.726841449737549	197.9421844482422	30.098369598388672	5.960585117340088	29.61832046508789	7.88167875725776e-4	252.12896728515625	3.799882650375366	147.4640655517578	0.7459564805030823	740.028076171875	1223.2158203125	380.6249694824219	L260	FALSE	FALSE	FALSE	untreated	TRUE	FALSE	TRUE
BC05	104126.8203125	13	15.812700271606445	57.04739761352539	2.459589958190918	13.618563652038574	3.0297188758850098	2.7031967639923096	57.38972473144531	1.0810149908065796	19.97688865661621	0.9225701689720154	0	35.13689041137695	5.933717727661133	3.9784646034240723	0.1267765611410141	454.19677734375	872.4818115234375	495.3114929199219	L260	FALSE	FALSE	FALSE	untreated	TRUE	TRUE	TRUE
BC05	104470.875	13	4.396352767944336	94.604827880859375	19.077131271362305	7.654527187347412	12.974145889282227	0.025414353236556053	159.75486755371094	16.85593032836914	23.411182403564453	1.6264617443084717	2.505343437194824	17.05663299560547	6.801243305206299	0.05191677808761597	1.994784951210022	404.2223815917969	724.44793701171875	388.4186706542969	L260	FALSE	FALSE	FALSE	untreated	TRUE	TRUE	TRUE
BC05	105260.4453125	14	9.467460632324219	6.501137733459473	16.903703689575195	31.75172233581543	35.730079650878906	0.19879460334777832	75.47443389892578	61.68777847290039	21.43349266052246	4.829636573791504	3.430928945541382	178.3423309326172	0.5341017842292786	47.04289245605469	0	260.1723937988281	432.3644714355469	128.6894073486328	L260	FALSE	FALSE	FALSE	untreated	TRUE	TRUE	TRUE
BC05	105424.6484375	13	29.48223114013672	44.564579010009766	0.51483553647995	29.290685653686523	14.39851188659668	2.754685163497925	60.11660385131836	18.729103088378906	90.44715881347656	0	1.0828050374984741	48.7724609375	5.6938018798828125	0.6143742203712463	7.100785255432129	304.96722412109375	581.7681884765625	218.81509399414062	L260	FALSE	FALSE	FALSE	untreated	TRUE	TRUE	TRUE
BC05	105426.6796875	15	5.382857322692871	421.37066650390625	41.077056884765625	41.17805862426758	111.11992645263672	1.5179684162139893	305.2130126953125	24.490577697753906	2.9757776260375977	22.692148208618164	0	88.5389175415039	27.931034088134766	4.34744930267334	16.385303497314453	545.39324951171875	981.04571533203125	511.1744079589844	L260	FALSE	FALSE	FALSE	untreated	TRUE	TRUE	TRUE
BC05	105931.6640625	13	18.963199615478516	174.46604919433594	8.678420066833496	4.2551164627075195	20.16851806640625	2.6435303688049316	149.5950927734375	19.72533416748047	3.7970268726348877	0	0	148.03480529785156	17.211721420288086	8.340583801269531	0.3214484453201294	530.27178955078125	802.33734130859375	585.15771484375	L260	FALSE	FALSE	FALSE	untreated	TRUE	TRUE	TRUE
BC05	106298.125	13	12.013440132141113	20.277851104736328	3.8807218074798584	9.45012378692627	3.4372355937957764	0	11.037988662719727	0.6742991209030151	4.353943824768066	0	0	5.108829498291016	0	2.0473215579986572	0.5325465798377991	208.98300170898438	392.4217529296875	102.34906005859375	L260	FALSE	FALSE	FALSE	untreated	TRUE	TRUE	TRUE
BC05	106505.6640625	13	4.754725456237793	186.1758575439453	2.517367124557495	8.553180694580078	19.286867141723633	1.2959799766540527	55.634239196777344	2.479398250579834	4.775837421417236	1.4509522914886475	0	24.31094741821289	0.03586604818701744	6.186711311340332	0.2975424826145172	192.9701690673828	323.29315185546875	623.77349853515625	L260	FALSE	FALSE	FALSE	untreated	TRUE	TRUE	TRUE
BC05	106901.1171875	12	27.479480743408203	66.80619049072266	4.820767402648926	15.612650871276855	4.214089393615723	0.5970351696014404	34.43826675415039	5.598501205444336	25.35030174255371	1.1159776449203491	0	15.740865707397461	0	0	0	395.09442138671875	778.83294677734375	419.6219177246094	L260	FALSE	FALSE	FALSE	untreated	TRUE	TRUE	TRUE
BC05	107100.78125	13	14.607311248779297	107.72917938232422	6.6436991691589355	2.549063205718994	22.684839248657227	0.17149394750595093	86.14240264892578	7.2735137939453125	0	0	0	33.93608474731445	9.514898300170898	3.2069857120513916	0	479.1878967285156	1006.0411376953125	428.4935302734375	L260	FALSE	FALSE	FALSE	untreated	TRUE	TRUE	TRUE
BC05	107787.3203125	13	18.848438262939453	79.95091247558594	7.983603000640869	6.428983211517334	21.380157470703125	1.8034961223602295	69.14607238769531	11.60849666595459	1.845753788948059	0.5880995392799377	0	39.758544921875	20.57278060913086	9.527515411376953	0.3171635866165161	414.38983154296875	731.59051513671875	533.56280517578125	L260	FALSE	FALSE	FALSE	untreated	TRUE	TRUE	TRUE
BC05	107997.5390625	14	17.041561126708984	62.38093948364258	1.5169202089309692	8.69144344329834	11.829283714294434	0.2715162932872772	28.23600196838379	9.351633071899414	1.084578514099121	5.102180004119873	0.6759410500526428	60.31798553466797	0.11100571602582932	1.6436450481414795	0	319.7029113769531	602.11016845703125	214.6051025390625	L260	FALSE	FALSE	FALSE	untreated	TRUE	TRUE	TRUE
BC05	108307.9453125	16	4.914474010467529	156.6902313232422	14.658822059631348	14.509356498718262	3.8113179206848145	0	34.281436920166016	2.0444772243499756	10.507220268249512	0.09581521898508072	3.5047178268432617	2.1629505157470703	1.0352071523666382	9.354715347290039	0	150.75059509277344	269.5147705078125	739.1800537109375	L260	FALSE	FALSE	FALSE	untreated	TRUE	FALSE	TRUE
BC05	109539.609375	13	16.26047134399414	27.06061363220215	0.9208270311355591	13.630743980407715	1.64206063747406	1.2630113363265991	17.620431900024414	8.942852973937988	17.937000274658203	0.13306419551372528	2.043598175048828	16.290645599365234	0	5.137275695800781	0	389.24053955078125	803.7288818359375	361.5418395996094	L260	FALSE	FALSE	FALSE	untreated	TRUE	TRUE	TRUE
BC05	110065.7578125	15	14.075370788574219	3.7920193672180176	1.580653190612793	27.813222885131836	0	4.424066543579102	0	3.762009382247925	0.13741442561149597	0	0.4203217029571533	0.9329993724822998	0	0	21.434188842773438	231.03756713867188	391.82781982421875	6066.21533203125	L260	FALSE	FALSE	FALSE	untreated	TRUE	TRUE	FALSE
BC05	110514.296875	13	0	200.47567749023438	17.23761558532715	3.7148783206939697	10.663797378540039	0	30.276857376098633	6.479647636413574	3.273516893386841	3.6357808113098145	0.4606900215148926	17.30086326599121	8.006099700927734	33.233856201171875	1.4519069194793701	127.57431030273438	288.1192626953125	409.7098693847656	L260	FALSE	FALSE	FALSE	untreated	TRUE	TRUE	TRUE
BC05	110556.1875	14	0.43253347277641296	10.677529335021973	10.49198055267334	32.1956901550293	68.497833251953125	2.2678067684173584	123.84603118896484	29.13249969482422	9.08290958404541	19.982288360595703	0	160.3543243408203	7.451754093170166	97.63507843017578	2.5093472003936768	509.31964111328125	907.98956298828125	519.97247314453125	L260	FALSE	FALSE	FALSE	untreated	TRUE	TRUE	TRUE
BC05	110591.703125	15	5.519761562347412	20.703065872192383	1.1678029298782349	3.461897850036621	3.2743728160858154	0	24.69402503967285	1.732184648513794	22.621397018432617	3.17344331741333	0	20.942371368408203	0.3012743294239044	0	0.7551842927932739	462.110595703125	922.87835693359375	472.3356628417969	L260	FALSE	FALSE	FALSE	untreated	TRUE	TRUE	TRUE
BC05	110636.9140625	15	7.569303512573242	238.95286560058594	27.904674530029297	6.281566619873047	22.72845458984375	1.3306728601455688	69.22686004638672	7.849164009094238	17.022022247314453	0.3518410623073578	0	6.146518707275391	5.345337390899658	12.589761734008789	0.3892200291156769	238.15113830566406	460.2935791015625	759.43438720703125	L260	FALSE	FALSE	FALSE	untreated	TRUE	TRUE	TRUE
BC05	111347.6953125	13	6.938792705535889	98.40093994140625	17.584428787231445	35.12797927856445	4.546300411224365	2.5449302196502686	29.617733001708984	6.486560821533203	14.235236167907715	3.41021990776062	0	0.6343435049057007	0	0	0	214.1771240234375	389.2742614746094	409.4366760253906	L260	FALSE	FALSE	FALSE	untreated	TRUE	TRUE	TRUE
BC05	113266.15625	12	11.199979782104492	30.23689079284668	2.7005043029785156	11.389713287353516	4.017881393432617	0	9.390046119689941	1.3146246671676636	3.0204079151153564	1.238429307937622	0	6.372287750244141	1.5892869234085083	0.10835353285074234	3.1940174102783203	232.55459594726562	487.6886901855469	460.3085632324219	L260	FALSE	FALSE	FALSE	untreated	TRUE	TRUE	TRUE
BC05	113711.3515625	13	7.466540336608887	322.43609619140625	27.17628288269043	15.59581470489502	72.08049011230469	3.3660366535186768	182.6809844970703	29.67046356201172	4.512696743011475	13.05784797668457	0.9226281642913818	156.01722717285156	12.130640983581543	0	0	525.97955322265625	1049.14208984375	697.33319091796875	L260	FALSE	FALSE	FALSE	untreated	TRUE	TRUE	TRUE
BC05	113727.2890625	14	19.100648880004883	9.570276260375977	28.1754207611084	56.09149169921875	14.967379570007324	1.8293401002883911	15.111709594726562	50.32257843017578	0	0	2.3153138160705566	99.6850814819336	1.6751583814620972	76.84723663330078	132.4164581298828	217.091064453125	438.0527648925781	185.84243774414062	L260	FALSE	FALSE	FALSE	untreated	TRUE	TRUE	TRUE
BC05	113759.75	13	0.7989378571510315	120.31724548339844	0.4923571050167084	7.095949649810791	14.721807479858398	0.024557312950491905	47.22023010253906	9.253225326538086	0	6.230382442474365	0	22.43038558959961	3.646820068359375	3.6418442726135254	0.2191290408372879	204.71438598632812	302.9375305175781	160.36842346191406	L260	FALSE	FALSE	FALSE	untreated	TRUE	TRUE	TRUE
BC05	114307.5546875	13	10.130311965942383	617.84942626953125	12.289889335632324	25.557458877563477	12.891806602478027	6.133177280426025	123.88215637207031	15.101591110229492	5.4277753829956055	0.7405099272727966	0.6683804988861084	39.300621032714844	16.683395385742188	0.8727993965148926	2.643268346786499	579.924560546875	1057.1248779296875	1568.064208984375	L260	FALSE	FALSE	FALSE	untreated	TRUE	TRUE	TRUE
BC05	114559.6640625	13	6.24666690826416	36.45791244506836	2.5101311206817627	20.686735153198242	0	2.281741142272949	12.748395919799805	15.927738189697266	27.057695388793945	0	0.284008651971817	2.3096232414245605	0	0	0.7076255083084106	291.2257995605469	516.66680908203125	228.32797241210938	L260	FALSE	FALSE	FALSE	untreated	TRUE	TRUE	TRUE
BC05	116397.640625	15	3.112217903137207	204.6733856201172	12.734225273132324	10.083430290222168	15.58371353149414	2.6611695289611816	102.22259521484375	4.604144096374512	0.3290296196937561	0.8231843113899231	0.7799639105796814	57.10836410522461	16.88292121887207	52.362159729003906	4.550447940826416	277.01739501953125	472.1329040527344	1051.296630859375	L260	FALSE	FALSE	FALSE	untreated	TRUE	TRUE	TRUE
BC05	116607.265625	14	14.048232078552246	413.02276611328125	20.75911521911621	21.926443099975586	36.85926818847656	5.279807090759277	230.6640625	19.08948516845703	2.1457693576812744	12.16985034942627	0	47.39316940307617	3.2641358375549316	7.231842517852783	0	486.1753234863281	950.634521484375	365.51446533203125	L260	FALSE	FALSE	FALSE	untreated	TRUE	TRUE	TRUE
BC05	116632.9296875	13	7.942166805267334	73.42088317871094	9.405003547668457	15.482131958007812	17.285173416137695	1.2793245315551758	28.82956886291504	6.45488977432251	10.20252799987793	0	0	26.751636505126953	0	9.816795349121094	1.352386474609375	551.82275390625	845.49395751953125	905.59112548828125	L260	FALSE	FALSE	FALSE	untreated	TRUE	TRUE	TRUE
BC05	116753.921875	12	4.460861682891846	468.90069580078125	10.553706169128418	4.838185787200928	26.14434051513672	0	187.0384979248047	12.084393501281738	0.6328218579292297	4.243363857269287	0.2840721905231476	10.147748947143555	56.298423767089844	68.33112335205078	3.9248671531677246	252.63450622558594	412.78619384765625	571.624755859375	L260	FALSE	FALSE	FALSE	untreated	TRUE	TRUE	TRUE
BC05	119473.421875	14	5.16337776184082	109.57728576660156	20.051511764526367	0.24652720987796783	6.2542877197265625	1.4253281354904175	68.32597351074219	11.709689140319824	0.6362297534942627	0	0.5812597274780273	0	4.618426322937012	0	1.690346598625183	411.7442932128906	948.0113525390625	1114.039306640625	L260	FALSE	FALSE	FALSE	untreated	TRUE	TRUE	TRUE
BC05	119809.390625	13	13.097737312316895	36.54217529296875	3.0465497970581055	344.09808349609375	1.136681079864502	0	16.508098602294922	6.648520469665527	40.63100051879883	0	1.86452054977417	10.137484550476074	1.941717505455017	0.306432843208313	0	164.7691650390625	365.3694152832031	115.96133422851562	L260	FALSE	FALSE	FALSE	untreated	TRUE	TRUE	TRUE
BC05	121527.828125	17	7.809995174407959	28.77216148376465	1.6791831254959106	16.068519592285156	1.8424072265625	0	21.90027618408203	29.389427185058594	50.59492111206055	0	7.035045623779297	19.771875381469727	0	0.8051077127456665	2.5596587657928467	242.69357299804688	391.32867431640625	49.70205307006836	L260	FALSE	FALSE	FALSE	untreated	TRUE	FALSE	TRUE
BC05	122343.84375	13	20.411659240722656	44.22541427612305	0.45915687084198	9.220431327819824	3.200228452682495	0.7106323838233948	42.33374786376953	4.099699020385742	2.5622341632843018	0	3.120467185974121	23.06103515625	3.4196062088012695	0	1.3906712532043457	303.0909729003906	598.86407470703125	251.80087280273438	L260	FALSE	FALSE	FALSE	untreated	TRUE	TRUE	TRUE
BC05	122467.953125	14	20.5571231842041	551.12982177734375	32.06897735595703	17.14682960510254	54.94295883178711	14.594635963439941	262.7408752441406	15.577401161193848	1.554032802581787	4.395190715789795	0.8822268843650818	38.06289291381836	65.41349029541016	34.00286102294922	1.0674927234649658	414.6172180175781	711.844482421875	247.4202423095703	L260	FALSE	FALSE	FALSE	untreated	TRUE	TRUE	TRUE
BC05	123154.703125	16	12.555035591125488	25.17318344116211	5.990914821624756	33.022762298583984	4.111819267272949	0.9859354496002197	32.579830169677734	14.838058471679688	61.27645492553711	2.373225450515747	0	20.351285934448242	0	0	1.9718756675720215	304.9234619140625	542.9580078125	455.3921813964844	L260	FALSE	FALSE	FALSE	untreated	TRUE	FALSE	TRUE
BC05	123568.8125	13	7.857563018798828	168.41566467285156	3.286759614944458	2.987804412841797	25.199207305908203	0.01979193277657032	67.57610321044922	21.688552856445312	0	6.736205101013184	0	59.868099212646484	3.2960736751556396	6.885080814361572	1.193320870399475	498.7531433105469	804.95037841796875	283.9289855957031	L260	FALSE	FALSE	FALSE	untreated	TRUE	TRUE	TRUE
BC05	124374.59375	13	15.66088581085205	150.66378784179688	14.539111137390137	23.66669273376465	26.402015686035156	0.2826213538646698	112.23258209228516	12.492020606994629	19.140199661254883	0	2.819978952407837	21.32839584350586	9.285292625427246	2.068790912628174	0	488.9035339355469	840.9427490234375	520.97216796875	L260	FALSE	FALSE	FALSE	untreated	TRUE	TRUE	TRUE
BC05	125692.671875	13	22.01926040649414	144.82272338867188	2.6449131965637207	13.514320373535156	5.686470031738281	0	43.96287155151367	22.15571403503418	59.441444396972656	0.8297316431999207	2.144449472427368	7.426938533782959	0	1.5945225954055786	0	351.14495849609375	580.8260498046875	272.6507568359375	L260	FALSE	FALSE	FALSE	untreated	TRUE	TRUE	TRUE
BC05	125706.1875	13	6.583056449890137	267.4164123535156	7.074193477630615	6.318700790405273	13.40990924835205	0	103.2946548461914	10.370565414428711	5.503113269805908	1.1794359683990479	0.3874551057815552	17.343021392822266	3.511837959289551	0	1.9698857069015503	340.2933044433594	555.35589599609375	320.4553527832031	L260	FALSE	FALSE	FALSE	untreated	TRUE	TRUE	TRUE
BC05	126653.984375	13	15.342273712158203	91.260040283203125	11.204178810119629	19.58192253112793	6.5730061531066895	0	52.311317443847656	15.58737564086914	12.470576286315918	1.776906967163086	0	6.115813255310059	0.4156703054904938	1.0124046802520752	0	318.80914306640625	521.04986572265625	334.6438903808594	L260	FALSE	FALSE	FALSE	untreated	TRUE	TRUE	TRUE
BC05	127898.921875	15	8.763916015625	38.42207336425781	0.9555141925811768	4.2317023277282715	1.5208274126052856	0.8235822319984436	36.79525375366211	8.115015029907227	10.720746040344238	0	0	3.6347410678863525	0	0.04921693727374077	0	448.8846740722656	733.468017578125	327.6116027832031	L260	FALSE	FALSE	FALSE	untreated	TRUE	TRUE	TRUE
BC05	128201.4453125	13	28.168792724609375	163.70321655273438	10.359983444213867	104.76424407958984	11.288885116577148	4.557887554168701	26.91315460205078	26.12094497680664	134.5510711669922	3.8199825286865234	7.892829895019531	120.60254669189453	1.2643049955368042	0.39388737082481384	0.47432005405426025	435.0867004394531	905.748046875	180.5889434814453	L260	FALSE	FALSE	FALSE	untreated	TRUE	TRUE	TRUE
BC05	129261.3125	13	17.173072814941406	38.8389892578125	8.01423168182373	13.749974250793457	20.52582359313965	0	75.73561096191406	12.011197090148926	2.8732237815856934	1.9683977365493774	0.3952426612377167	30.5234317779541	0.1501685082912445	0	0	452.89654541015625	812.190185546875	438.3663635253906	L260	FALSE	FALSE	FALSE	untreated	TRUE	TRUE	TRUE
BC05	130403.34375	14	6.449676513671875	4.255514144897461	16.638132095336914	10.9262056350708	30.03620147705078	4.634692668914795	76.175262451171875	51.82881546020508	5.236137390136719	28.089263916015625	3.0745983123779297	104.86962127685547	13.628573417663574	99.45556640625	14.032155990600586	329.0618591308594	487.8677062988281	445.7103576660156	L260	FALSE	FALSE	FALSE	untreated	TRUE	TRUE	TRUE
BC05	130447.359375	15	6.684133052825928	81.90087890625	3.8094499111175537	17.7113037109375	4.764559268951416	0	62.28336715698242	9.465814590454102	120.27386474609375	0.17600275576114655	2.082796096801758	16.952890396118164	0.11845919489860535	1.5690619945526123	0	518.6964111328125	969.26422119140625	496.6298828125	L260	FALSE	FALSE	FALSE	untreated	TRUE	TRUE	TRUE
BC05	130914.515625	14	4.283408164978027	340.8701477050781	23.383041381835938	26.217073440551758	49.073272705078125	2.8643171787261963	357.1774597167969	106.4237289428711	3.9334211349487305	61.829261779785156	0.20327438414096832	404.59588623046875	18.822166442871094	79.6991958618164	2.1813831329345703	254.02041625976562	502.05419921875	351.03887939453125	L260	FALSE	FALSE	FALSE	untreated	TRUE	TRUE	TRUE
BC05	130927.5625	15	15.031964302062988	82.73912811279297	10.671297073364258	39.34412384033203	5.314543724060059	4.391704082489014	65.20319366455078	19.331254959106445	6.885101318359375	3.792362928390503	1.8042116165161133	152.21441650390625	0	20.74628257751465	0.22634099423885345	247.03848266601562	412.3140563964844	208.9190216064453	L260	FALSE	FALSE	FALSE	untreated	TRUE	TRUE	TRUE
BC05	132249.8125	14	20.18417739868164	12.589935302734375	10.666402816772461	3.619753837585449	1.7431881427764893	0	11.650164604187012	2.8004274368286133	22.179292678833008	0.15840402245521545	0	13.34115982055664	0.6693264245986938	0	0	509.3143615722656	904.8763427734375	474.894775390625	L260	FALSE	FALSE	FALSE	untreated	TRUE	TRUE	TRUE
BC05	132289.6875	12	12.40259075164795	31.02934455871582	3.12827205657959	16.28388786315918	0.26278766989707947	1.6532073020935059	9.486540794372559	7.435931205749512	25.684057235717773	1.4100321531295776	0	1.4733390808105469	0	1.0149099826812744	0	255.511962890625	526.411865234375	273.42919921875	L260	FALSE	FALSE	FALSE	untreated	TRUE	TRUE	TRUE
BC05	132473.78125	13	2.9982705116271973	64.86332702636719	1.1432355642318726	3.797739267349243	7.496880054473877	0.9635298848152161	24.246593475341797	5.259828090667725	2.0274691581726074	0	0	59.21519470214844	5.317787170410156	0	2.9859869480133057	311.70123291015625	624.02386474609375	871.8736572265625	L260	FALSE	FALSE	FALSE	untreated	TRUE	TRUE	TRUE
BC05	132633.140625	15	15.13312816619873	74.43829345703125	14.748589515686035	19.321544647216797	5.0810418128967285	0.6718822717666626	25.52131462097168	8.100786209106445	42.346405029296875	0.8993008136749268	6.524444580078125	56.26795959472656	0.25789594650268555	2.135772705078125	0.8988112211227417	468.14373779296875	861.29327392578125	255.208984375	L260	FALSE	FALSE	FALSE	untreated	TRUE	TRUE	TRUE
BC05	132754.140625	15	8.670280456542969	116.42498779296875	13.378927230834961	14.080205917358398	0	0	3.139242172241211	0.7383742332458496	54.358177185058594	8.03934383392334	4.782663822174072	2.9951977729797363	5.540193557739258	1.9521218538284302	3.6402266025543213	193.76600646972656	343.89984130859375	344.97808837890625	L260	FALSE	FALSE	FALSE	untreated	TRUE	TRUE	TRUE
BC05	133947.3125	13	20.22490882873535	585.18829345703125	61.364967346191406	16.762950897216797	19.348169326782227	0	253.763916015625	21.58462142944336	1.7534377574920654	0	9.303950309753418	19.65131378173828	4.646125316619873	28.097213745117188	3.183516025543213	345.34197998046875	656.45697021484375	635.19586181640625	L260	FALSE	FALSE	FALSE	untreated	TRUE	TRUE	TRUE
BC05	134256.359375	13	5.678422927856445	938.9803466796875	37.293922424316406	8.499234199523926	15.774341583251953	3.0630531311035156	171.6641387939453	18.933048248291016	1.5281708240509033	0	0	3.726189136505127	5.829416751861572	3.0915911197662354	1.4830282926559448	676.7606201171875	1295.9852294921875	1800.921630859375	L260	FALSE	FALSE	FALSE	untreated	TRUE	TRUE	TRUE
BC05	134516.140625	13	4.207513809204102	150.30157470703125	14.009786605834961	2.0881989002227783	45.11049270629883	2.0079922676086426	136.39291381835938	22.30008888244629	0.2631125748157501	3.2179648876190186	0	74.5267562866211	0.2643013000488281	17.38376808166504	0.5739508867263794	456.4837341308594	880.925048828125	314.72125244140625	L260	FALSE	FALSE	FALSE	untreated	TRUE	TRUE	TRUE
BC05	135207.625	13	5.537656784057617	375.7019348144531	14.632150650024414	18.924360275268555	43.929588317871094	4.0725507736206055	108.3116683959961	19.228151321411133	0.15274953842163086	1.7885758876800537	0	76.30378723144531	10.30699348449707	16.969717025756836	1.1749664545059204	682.214111328125	1236.0787353515625	727.65264892578125	L260	FALSE	FALSE	FALSE	untreated	TRUE	TRUE	TRUE
BC05	136045.296875	14	26.702136993408203	558.94940185546875	17.098201751708984	13.998274803161621	35.47635269165039	1.2818520069122314	196.64414978027344	24.30866813659668	5.5556182861328125	3.474013328552246	0	5.662405014038086	0.8800127506256104	17.955896377563477	0.8301554322242737	515.685302734375	855.71282958984375	1264.5333251953125	L260	FALSE	FALSE	FALSE	untreated	TRUE	TRUE	TRUE
BC05	136421.59375	13	16.408674240112305	13.706823348999023	2.8740973472595215	4.986661434173584	4.191768646240234	4.0522260665893555	14.852659225463867	4.060352325439453	7.571300029754639	0	0	4.570255279541016	3.3631722927093506	1.9780796766281128	0.7721887826919556	255.6375732421875	453.56494140625	265.5055847167969	L260	FALSE	FALSE	FALSE	untreated	TRUE	TRUE	TRUE
BC05	137474.84375	13	3.9611432552337646	25.634735107421875	5.630749225616455	8.004722595214844	0.40822774171829224	0	14.420658111572266	5.939355373382568	11.126172065734863	0	0	5.543702125549316	0	0	0	261.5394592285156	446.8727722167969	226.79043579101562	L260	FALSE	FALSE	FALSE	untreated	TRUE	TRUE	TRUE
BC05	138691.765625	13	21.07041358947754	119.52185821533203	16.174793243408203	8.62089729309082	10.477550506591797	0.9137972593307495	68.08716583251953	6.366880893707275	2.1016032695770264	0	0	2.1251564025878906	5.205922603607178	5.96370792388916	0	358.2943115234375	638.26910400390625	763.3077392578125	L260	FALSE	FALSE	FALSE	untreated	TRUE	TRUE	TRUE
BC05	139208.875	14	12.232263565063477	75.90673065185547	7.78733491897583	8.467228889465332	12.613490104675293	3.7039339542388916	59.99549102783203	4.3188886642456055	0	0	4.931232452392578	25.988391876220703	0.7953083515167236	11.280766487121582	0	382.23046875	636.9539794921875	351.4857177734375	L260	FALSE	FALSE	FALSE	untreated	TRUE	TRUE	TRUE
BC05	140300.734375	17	5.481189727783203	3.14257550239563	20.39427947998047	42.1128044128418	46.06328201293945	0.18711617588996887	140.14773559570312	38.81076431274414	16.002317428588867	23.165283203125	1.5584032535552979	162.00836181640625	0.2401435673236847	52.01398468017578	17.578880310058594	430.8963928222656	889.77569580078125	245.21612548828125	L260	FALSE	FALSE	FALSE	untreated	TRUE	FALSE	TRUE
BC05	140870.359375	13	19.841930389404297	264.0475769042969	8.263474464416504	16.59032440185547	75.12306213378906	2.109086275100708	147.55714416503906	14.964184761047363	1.3203054666519165	2.875009059906006	0	98.62755584716797	12.291196823120117	0.8043494820594788	0.07736163586378098	784.74212646484375	1445.580810546875	617.7777099609375	L260	FALSE	FALSE	FALSE	untreated	TRUE	TRUE	TRUE
BC05	140913.484375	12	1.5003421306610107	94.91242218017578	1.5312145948410034	1.1252962350845337	5.772519111633301	0.2622002959251404	31.303386688232422	8.006001472473145	0	2.4840378761291504	0	19.28900718688965	2.3976633548736572	16.30866050720215	0	88.41507720947266	204.64566040039062	87.67401885986328	L260	FALSE	FALSE	FALSE	untreated	TRUE	FALSE	TRUE
BC05	141061.546875	14	13.878219604492188	35.62653350830078	3.77628231048584	5.385862350463867	4.341651916503906	0.766873836517334	32.97025680541992	2.1119091510772705	8.198713302612305	0	0	5.944840431213379	0	0.8047780990600586	0	265.9885559082031	546.629638671875	216.040283203125	L260	FALSE	FALSE	FALSE	untreated	TRUE	TRUE	TRUE
BC05	141364.125	13	8.066423416137695	42.90132522583008	0.1735369861125946	5.868924140930176	7.756990432739258	2.164504051208496	32.29050827026367	8.954765319824219	3.9286742210388184	0.10621947050094604	0	46.74039840698242	0.9402408599853516	8.97923755645752	1.4824680089950562	324.6752014160156	585.63470458984375	250.6735076904297	L260	FALSE	FALSE	FALSE	untreated	TRUE	TRUE	TRUE
BC05	141511.265625	14	31.69904136657715	4.224880218505859	0.6786444783210754	417.3172302246094	18.572513580322266	4.626866817474365	62.4146614074707	48.50165939331055	38.02375411987305	1.8351277112960815	1.9851443767547607	17.765304565429688	3.671525001525879	12.100915908813477	0	210.9560089111328	464.08685302734375	306.2684631347656	L260	FALSE	FALSE	FALSE	untreated	TRUE	TRUE	TRUE
BC05	141842.578125	14	14.979194641113281	18.989788055419922	8.600510597229004	25.0371150970459	5.839686393737793	1.7648251056671143	29.277000427246094	7.302061557769775	130.4392547607422	1.5023714303970337	0.4953552782535553	18.01985740661621	0.1407192051410675	0	0	424.22967529296875	778.5687255859375	401.0241394042969	L260	FALSE	FALSE	FALSE	untreated	TRUE	TRUE	TRUE
BC05	142556.296875	13	6.196261882781982	359.01165771484375	20.11884307861328	21.027679443359375	65.428253173828125	6.011865615844727	345.12005615234375	25.7028751373291	2.3855462074279785	4.137115955352783	0	97.63373565673828	0.059873711317777634	94.86736297607422	1.9930232763290405	417.24359130859375	692.0899658203125	247.95016479492188	L260	FALSE	FALSE	FALSE	untreated	TRUE	TRUE	TRUE
BC05	142739.375	16	9.28744125366211	174.88150024414062	5.2068562507629395	8.333152770996094	16.343061447143555	0	55.71395492553711	4.455010414123535	6.271123886108398	6.526218891143799	2.1201682090759277	155.2492218017578	3.872445821762085	7.674529552459717	1.480587124824524	244.3858184814453	508.9468688964844	199.54798889160156	L260	FALSE	FALSE	FALSE	untreated	TRUE	FALSE	TRUE
BC05	143280.984375	14	12.813433647155762	637.87420654296875	35.52643585205078	25.986797332763672	23.5659122467041	1.6142789125442505	195.3045196533203	10.697144508361816	0	1.7287591695785522	0	8.780609130859375	6.5084357261657715	18.793258666992188	1.2328791618347168	330.6717224121094	620.0311279296875	776.80157470703125	L260	FALSE	FALSE	FALSE	untreated	TRUE	TRUE	TRUE
BC05	143406.21875	16	5.885669708251953	192.8987274169922	21.185977935791016	44.17583084106445	25.14206886291504	1.8031821250915527	270.88525390625	47.97703170776367	10.652019500732422	1.6438794136047363	1.5425540208816528	147.02989196777344	0.9758332967758179	198.34194946289062	0.20440255105495453	346.60015869140625	553.11083984375	300.398193359375	L260	FALSE	FALSE	FALSE	untreated	TRUE	FALSE	TRUE
BC05	144042.71875	15	4.942538738250732	405.94317626953125	21.16183090209961	29.55367660522461	105.08418273925781	6.736775875091553	243.62509155273438	24.373991012573242	0	39.341400146484375	0	213.8451690673828	2.2009754180908203	5.971391201019287	0	479.8072509765625	915.858642578125	549.87603759765625	L260	FALSE	FALSE	FALSE	untreated	TRUE	TRUE	TRUE
BC05	144831.765625	16	6.526470184326172	738.42303466796875	41.964515686035156	15.852900505065918	18.50570297241211	1.8522917032241821	307.87957763671875	17.070039749145508	1.964062213897705	8.743046760559082	0	24.392560958862305	14.945116996765137	5.234860420227051	0	454.2073974609375	841.14825439453125	796.82391357421875	L260	FALSE	FALSE	FALSE	untreated	TRUE	FALSE	TRUE
BC05	144861.5625	13	17.075347900390625	29.040613174438477	0	12.352992057800293	5.19822359085083	1.0426833629608154	3.9070260524749756	11.029073715209961	26.00977325439453	0	0	25.341203689575195	0	1.4848225116729736	4.09808874130249	250.447265625	447.6098937988281	233.94923400878906	L260	FALSE	FALSE	FALSE	untreated	TRUE	TRUE	TRUE
BC05	145269.21875	14	10.316885948181152	9.03704833984375	22.093660354614258	82.19978332519531	46.4703254699707	5.233951568603516	184.7891387939453	19.666946411132812	156.18516540527344	8.340726852416992	0	25.229759216308594	3.2782347202301025	119.4740982055664	3.571037530899048	365.05279541015625	650.3704833984375	361.8926696777344	L260	FALSE	FALSE	FALSE	untreated	TRUE	TRUE	TRUE
BC05	145514.484375	13	10.585051536560059	11.808724403381348	24.362829208374023	74.68275451660156	48.532691955566406	26.055200576782227	64.48017120361328	56.10970687866211	13.650300025939941	17.889503479003906	0	135.35238647460938	0.6992292404174805	430.9297180175781	3.4547667503356934	312.94366455078125	624.88665771484375	80.04154968261719	L260	FALSE	FALSE	FALSE	untreated	TRUE	TRUE	TRUE
BC05	145515.953125	16	0.6216369867324829	327.47344970703125	17.086669921875	10.125033378601074	14.958232879638672	0	66.92945861816406	19.354921340942383	3.4619314670562744	4.263630390167236	0	13.087153434753418	4.0608062744140625	4.2676005363464355	14.229818344116211	397.88360595703125	706.7598876953125	715.86981201171875	L260	FALSE	FALSE	FALSE	untreated	TRUE	FALSE	TRUE
BC05	146158.40625	15	1.7697343826293945	1.5064491033554077	9.552939414978027	136.36328125	3.1493046283721924	0	4.5531110763549805	2.218982458114624	7.787426471710205	1.4484784603118896	0	0	0	0	2.003859758377075	121.67568969726562	201.78965759277344	389.0758056640625	L260	FALSE	FALSE	FALSE	untreated	TRUE	TRUE	TRUE
BC05	146187.859375	13	11.949435234069824	83.117431640625	11.22388744354248	37.402252197265625	15.315107345581055	0	75.7061538696289	21.378908157348633	20.493425369262695	0.753624677658081	0.289806991815567	102.1107406616211	4.631670951843262	2.65580677986145	0.4710139036178589	336.2560729980469	686.43792724609375	201.31507873535156	L260	FALSE	FALSE	FALSE	untreated	TRUE	TRUE	TRUE
BC05	146263.125	14	14.851534843444824	8.742432594299316	24.094953536987305	52.639617919921875	56.476593017578125	6.991862773895264	48.27307891845703	40.15408706665039	26.18837547302246	16.001619338989258	0.6382160186767578	148.28109741210938	2.296135902404785	480.4008483886719	7.428316593170166	377.2979431152344	596.23095703125	252.0650177001953	L260	FALSE	FALSE	FALSE	untreated	TRUE	TRUE	TRUE
BC05	146417	13	11.319477081298828	162.87380981445312	16.40636444091797	11.977977752685547	10.337496757507324	0.7722399234771729	198.9422607421875	25.671554565429688	3.2579052448272705	7.093223571777344	0	78.07173919677734	1.1850825548171997	6.444232940673828	0.19122958183288574	311.2248229980469	640.0750732421875	221.03070068359375	L260	FALSE	FALSE	FALSE	untreated	TRUE	TRUE	TRUE
BC05	146870.75	14	2.7852773666381836	230.45835876464844	24.67727279663086	12.040355682373047	0	3.6171491146087646	0.7100438475608826	5.607034683227539	1.807584285736084	0.3917567729949951	0	0.13566257059574127	0	0	0	197.4009552001953	371.61358642578125	483.8261413574219	L260	FALSE	FALSE	FALSE	untreated	TRUE	TRUE	TRUE
BC05	147118.78125	14	5.103636741638184	601.2254638671875	32.345462799072266	7.107467174530029	18.671062469482422	6.071761131286621	471.31512451171875	29.50557518005371	5.353825569152832	4.529392242431641	8.96393961738795e-4	41.45269775390625	0	5.650179862976074	3.0527596473693848	388.28485107421875	770.65057373046875	379.4720153808594	L260	FALSE	FALSE	FALSE	untreated	TRUE	TRUE	TRUE
BC05	147653.296875	14	21.177953720092773	153.55630493164062	7.928511142730713	54.17776107788086	7.812060832977295	2.405339241027832	1.4312235116958618	17.36307144165039	74.99773406982422	6.7579731941223145	2.0474319458007812	2.1673636436462402	0	0	0	268.63714599609375	477.615478515625	517.9130859375	L260	FALSE	FALSE	FALSE	untreated	TRUE	TRUE	TRUE
BC05	147731.5	13	10.584228515625	116.01594543457031	12.47098159790039	13.384202003479004	30.525789260864258	0.8672659397125244	184.29806518554688	12.183822631835938	0.8685453534126282	3.1270406246185303	0.7991222739219666	95.4323501586914	0.22723820805549622	5.281307697296143	0.43299564719200134	548.28277587890625	984.484619140625	690.5223388671875	L260	FALSE	FALSE	FALSE	untreated	TRUE	TRUE	TRUE
BC05	149266.59375	16	39.96746826171875	16.827003479003906	17.27603530883789	51.18788146972656	12.922323226928711	1.0587118864059448	60.44063186645508	68.42086029052734	149.53907775878906	2.2345900535583496	2.5575506687164307	5.639504909515381	1.8751925230026245	0.23744632303714752	2.2954232692718506	277.02227783203125	559.74700927734375	280.0501708984375	L260	FALSE	FALSE	FALSE	untreated	TRUE	FALSE	TRUE
BC05	150094.265625	15	20.979129791259766	70.526458740234375	1.0070215463638306	9.82336711883545	5.461848735809326	0	34.52700424194336	6.981405735015869	20.71676254272461	0	0	4.456725120544434	5.762094020843506	0	0.04039634019136429	400.3149108886719	816.25067138671875	668.82537841796875	L260	FALSE	FALSE	FALSE	untreated	TRUE	TRUE	TRUE
BC05	150378.90625	12	11.059900283813477	23.637615203857422	1.332767128944397	8.307415008544922	2.136457920074463	1.6660974025726318	7.4937543869018555	10.52692699432373	15.691327095031738	0	0.0736948773264885	0	0	1.400151014328003	0	247.80227661132812	413.77947998046875	207.76498413085938	L260	FALSE	FALSE	FALSE	untreated	TRUE	TRUE	TRUE
BC05	151039.078125	13	1.9028301239013672	6.417654991149902	7.561140537261963	28.699508666992188	29.467798233032227	3.8322863578796387	74.64215087890625	56.675289154052734	7.73699426651001	11.353002548217773	0	172.53871154785156	4.396976947784424	278.8475341796875	10.955178260803223	466.3729248046875	803.4029541015625	485.63507080078125	L260	FALSE	FALSE	FALSE	untreated	TRUE	TRUE	TRUE
BC05	151196.90625	14	3.35306453704834	28.138599395751953	22.29776382446289	13.940932273864746	9.924542427062988	4.3112473487854	0.4679736793041229	2.0938572883605957	1.0087131261825562	0	0	2.8678736686706543	8.413832664489746	1.7173742055892944	10.717055320739746	283.0355224609375	478.5275573730469	566.59161376953125	L260	FALSE	FALSE	FALSE	untreated	TRUE	TRUE	TRUE
BC05	151461.515625	13	7.231133460998535	7.990712642669678	11.081446647644043	39.40662384033203	61.48829650878906	1.7657550573349	100.39635467529297	12.236785888671875	3.271843433380127	19.905847549438477	0	83.873138427734375	2.807361125946045	40.53171920776367	20.467937469482422	476.9823913574219	818.49432373046875	342.829345703125	L260	FALSE	FALSE	FALSE	untreated	TRUE	TRUE	TRUE
BC05	152018.859375	15	11.776803970336914	96.92459869384766	6.433986186981201	21.394487380981445	1.573408842086792	0	120.77700805664062	9.879571914672852	13.257192611694336	0	2.648045301437378	79.80611419677734	2.1476283073425293	0.08133714646100998	0.788935661315918	175.67620849609375	419.4010925292969	216.11407470703125	L260	FALSE	FALSE	FALSE	untreated	TRUE	TRUE	TRUE
BC05	155029.3125	15	13.938404083251953	461.6678161621094	8.137533187866211	13.410598754882812	46.944114685058594	4.204497337341309	299.468505859375	21.572738647460938	2.997386932373047	1.036942481994629	0	60.384124755859375	14.703113555908203	17.75778579711914	0	619.7861328125	1031.62939453125	526.00592041015625	L260	FALSE	FALSE	FALSE	untreated	TRUE	TRUE	TRUE
BC05	155245.890625	12	24.21489143371582	22.205280303955078	2.0810065269470215	16.680246353149414	5.45573616027832	0.8659043908119202	37.280906677246094	5.918737888336182	10.847928047180176	0.6371204257011414	0	61.753299713134766	0.24729807674884796	1.5820595026016235	0	540.80914306640625	989.56243896484375	473.98004150390625	L260	FALSE	FALSE	FALSE	untreated	TRUE	TRUE	TRUE
BC05	155463.03125	15	15.584562301635742	142.4385528564453	4.067832946777344	123.40576934814453	29.620040893554688	0	149.15261840820312	43.940582275390625	209.87693786621094	0	6.244017601013184	77.81046295166016	2.2416446208953857	0.8742977976799011	0.1856262981891632	701.85009765625	1413.800537109375	661.3603515625	L260	FALSE	FALSE	FALSE	untreated	TRUE	TRUE	TRUE
BC05	155785.171875	14	8.937077522277832	1.3069019317626953	16.420394897460938	24.602867126464844	41.021297454833984	1.1689133644104004	116.83089447021484	66.40156555175781	6.797103404998779	10.714245796203613	0	29.040605545043945	0	6.881507873535156	0.15353533625602722	557.69940185546875	852.3719482421875	608.2371826171875	L260	FALSE	FALSE	FALSE	untreated	TRUE	TRUE	TRUE
BC05	155813.609375	14	6.130498886108398	59.4405632019043	3.2086424827575684	16.561737060546875	10.469552993774414	1.3093117475509644	37.31411361694336	11.792162895202637	54.74972152709961	0	0.8566914200782776	10.32878303527832	0	2.406613826751709	0.7519073486328125	273.8328857421875	548.08795166015625	392.24346923828125	L260	FALSE	FALSE	FALSE	untreated	TRUE	TRUE	TRUE
BC05	156500.265625	15	8.274811744689941	211.08738708496094	17.732608795166016	8.183874130249023	13.149520874023438	0	212.25059509277344	17.68031883239746	0.7445598244667053	3.8681740760803223	0.22128930687904358	38.40298080444336	2.361097812652588	7.403690338134766	0	301.701416015625	550.08355712890625	280.8133239746094	L260	FALSE	FALSE	FALSE	untreated	TRUE	TRUE	TRUE
BC05	157556.21875	14	6.183259010314941	57.43461608886719	11.001911163330078	17.992765426635742	8.071932792663574	2.7248406410217285	34.39482498168945	9.636404991149902	5.430168151855469	3.450733184814453	1.242414951324463	13.958657264709473	3.0780205726623535	0.3667044937610626	3.1338582038879395	296.40509033203125	643.51416015625	316.26416015625	L260	FALSE	FALSE	FALSE	untreated	TRUE	TRUE	TRUE
BC05	158871.890625	13	6.7293572425842285	32.02398681640625	2.6811907291412354	19.578622817993164	0.3905421495437622	0.815803050994873	17.031400680541992	6.258909225463867	40.66398239135742	0	1.287851095199585	27.63199806213379	0.7782855033874512	0	0	321.48583984375	541.50115966796875	239.01864624023438	L260	FALSE	FALSE	FALSE	untreated	TRUE	TRUE	TRUE
BC05	159918.828125	15	18.989158630371094	146.54403686523438	11.773409843444824	13.977150917053223	19.992761611938477	0.07038763910531998	170.53248596191406	17.657588958740234	6.215144634246826	3.9778127670288086	0	70.87229919433594	2.0808911323547363	16.41905975341797	0.039155539125204086	375.22515869140625	647.25701904296875	454.0452880859375	L260	FALSE	FALSE	FALSE	untreated	TRUE	TRUE	TRUE
BC05	160014.734375	13	0	163.0104217529297	7.338252544403076	2.8735673427581787	9.762508392333984	0	85.24064636230469	5.30157995223999	0	7.457149982452393	0	44.23373794555664	4.395755767822266	11.165987014770508	0.38535138964653015	119.36223602294922	185.41114807128906	416.1023254394531	L260	FALSE	FALSE	FALSE	untreated	TRUE	TRUE	TRUE
BC05	161279.640625	12	9.856644630432129	27.99147605895996	4.547250747680664	16.026084899902344	11.78574275970459	0.3529309630393982	23.064603805541992	9.352278709411621	31.812843322753906	0.5778289437294006	0	24.889644622802734	0.29351264238357544	0.06256314367055893	2.341439723968506	298.50360107421875	536.4560546875	296.2269287109375	L260	FALSE	FALSE	FALSE	untreated	TRUE	TRUE	TRUE
BC05	162209.078125	15	22.569116592407227	17.78697967529297	7.290566921234131	14.101585388183594	5.320528984069824	0	33.01275634765625	37.37786865234375	159.88002014160156	3.288564443588257	0.21172425150871277	58.29423141479492	8.280082702636719	0	0	247.53256225585938	580.656005859375	343.0199890136719	L260	FALSE	FALSE	FALSE	untreated	TRUE	TRUE	TRUE
BC05	162450.84375	13	23.44160270690918	220.66598510742188	15.89041519165039	8.655730247497559	54.57771682739258	1.3794653415679932	112.50294494628906	14.756057739257812	0	8.95700454711914	0.013562369160354137	84.12785339355469	12.217008590698242	10.872425079345703	0.23161467909812927	645.77069091796875	1169.96533203125	533.1201171875	L260	FALSE	FALSE	FALSE	untreated	TRUE	TRUE	TRUE
BC05	162559.75	12	21.45511245727539	68.505828857421875	4.296597480773926	20.335115432739258	3.3139524459838867	2.6458137035369873	20.86641502380371	18.09419822692871	2.819352626800537	0.7713642120361328	0	17.655996322631836	0	6.64700984954834	0	530.0516357421875	892.7515869140625	556.435791015625	L260	FALSE	FALSE	FALSE	untreated	TRUE	TRUE	TRUE
BC05	162580.890625	13	15.097233772277832	134.87840270996094	24.9049072265625	18.308992385864258	9.01920223236084	0	150.1561279296875	16.444398880004883	5.55491304397583	2.0657877922058105	2.250791072845459	76.82661437988281	6.579736232757568	3.5299336910247803	0	331.2434997558594	535.6666259765625	392.7173767089844	L260	FALSE	FALSE	FALSE	untreated	TRUE	TRUE	TRUE
BC05	162602.625	13	3.556898355484009	341.03228759765625	16.38498878479004	5.935872554779053	40.15198516845703	6.636622905731201	102.8727798461914	5.102560520172119	1.9468185901641846	0.4393969774246216	2.11201810836792	34.394561767578125	11.070653915405273	7.935634136199951	0	385.5650634765625	655.19873046875	1042.5521240234375	L260	FALSE	FALSE	FALSE	untreated	TRUE	TRUE	TRUE
BC05	163519.265625	16	9.78261661529541	403.8268127441406	28.992128372192383	12.210643768310547	17.674009323120117	2.520231246948242	407.8939208984375	6.208761215209961	0.32413381338119507	2.772017002105713	0	13.78170394897461	2.787921190261841	8.8857421875	0	306.21246337890625	487.3497009277344	178.88214111328125	L260	FALSE	FALSE	FALSE	untreated	TRUE	FALSE	TRUE
BC05	164293.375	14	27.667415618896484	42.34361267089844	8.047431945800781	18.731447219848633	0.5240259766578674	1.7979719638824463	11.592706680297852	8.799810409545898	16.955184936523438	0	0.1422748863697052	4.46264123916626	0	2.442655563354492	0.14627276360988617	509.32574462890625	892.037109375	402.9175720214844	L260	FALSE	FALSE	FALSE	untreated	TRUE	TRUE	TRUE
BC05	164591.96875	15	24.005460739135742	39.60688781738281	14.044527053833008	13.064791679382324	5.367603302001953	0	45.691123962402344	2.9437332153320312	47.243919372558594	1.7764360904693604	2.509892463684082	22.794952392578125	0.7419103980064392	0	1.4605779647827148	437.9267578125	823.80078125	393.2071838378906	L260	FALSE	FALSE	FALSE	untreated	TRUE	TRUE	TRUE
BC05	164723.515625	14	7.859546184539795	29.569869995117188	0.32482782006263733	21.66875457763672	3.850031614303589	0	4.053226470947266	7.289034843444824	2.051870822906494	0	0	39.961307525634766	0	5.536414623260498	0.8129451274871826	284.3497009277344	424.9860534667969	191.21322631835938	L260	FALSE	FALSE	FALSE	untreated	TRUE	TRUE	TRUE
BC05	165272.765625	13	6.651234149932861	67.24261474609375	3.789421319961548	7.852090835571289	10.064550399780273	0.4430852234363556	123.14445495605469	13.508758544921875	6.925386905670166	0.6543086171150208	0.07617112994194031	23.824045181274414	3.926699161529541	11.71239948272705	0.1549685001373291	281.8587646484375	701.884521484375	357.71173095703125	L260	FALSE	FALSE	FALSE	untreated	TRUE	TRUE	TRUE
BC05	165649.953125	14	8.900943756103516	77.8137435913086	9.753767967224121	15.567781448364258	10.259688377380371	0	51.417850494384766	10.342324256896973	46.56912612915039	0.18716774880886078	0	44.49275588989258	2.1960742473602295	3.4665515422821045	2.2879581451416016	277.8464050292969	552.1297607421875	336.26654052734375	L260	FALSE	FALSE	FALSE	untreated	TRUE	TRUE	TRUE
BC05	166130.421875	14	17.254810333251953	125.78604125976562	24.075910568237305	69.2982406616211	3.9229393005371094	3.2391178607940674	67.11072540283203	42.039581298828125	83.27973175048828	4.766412258148193	1.1438339948654175	76.72432708740234	0.856532633304596	0.9400782585144043	0.856589138507843	434.5910339355469	820.48193359375	550.95941162109375	L260	FALSE	FALSE	FALSE	untreated	TRUE	TRUE	TRUE
BC05	166540.8125	13	4.935866832733154	365.58636474609375	4.195028305053711	6.904380798339844	58.0130615234375	1.0046231746673584	155.95806884765625	9.381390571594238	0.8131852149963379	1.0517597198486328	0.5861604809761047	7.600147724151611	102.15935516357422	59.69658279418945	1.0080196857452393	525.5338134765625	1111.86328125	1212.1795654296875	L260	FALSE	FALSE	FALSE	untreated	TRUE	TRUE	TRUE
BC05	166681.546875	14	5.554769515991211	468.0395812988281	25.41519546508789	5.330943584442139	26.935714721679688	7.629251480102539	246.22744750976562	19.944116592407227	8.108929634094238	18.369583129882812	0	78.1080322265625	2.6838934421539307	34.34421920776367	0.5683981776237488	546.37872314453125	993.44598388671875	554.0655517578125	L260	FALSE	FALSE	FALSE	untreated	TRUE	TRUE	TRUE
BC05	167631.46875	14	17.5496883392334	5.644631862640381	17.071460723876953	398.2818298339844	12.724544525146484	2.8484649658203125	19.755157470703125	18.867544174194336	2.226902723312378	0.93708336353302	0	25.24516487121582	0	10.137874603271484	0	144.19017028808594	275.1640625	135.00193786621094	L260	FALSE	FALSE	FALSE	untreated	TRUE	TRUE	TRUE
BC05	167890.28125	13	4.473829746246338	188.95693969726562	18.311494827270508	4.019890785217285	9.21589469909668	0	7.178309917449951	0.5967816710472107	13.695209503173828	0	0	1.145707607269287	2.5371475219726562	0	0	311.3614196777344	599.49676513671875	923.5506591796875	L260	FALSE	FALSE	FALSE	untreated	TRUE	TRUE	TRUE
BC05	168112.390625	17	3.653917074203491	14.500686645507812	3.4767863750457764	16.219789505004883	1.575244426727295	2.2638943195343018	0	2.1692378520965576	3.4773876667022705	0	0.5513104796409607	2.108616590499878	0.5057896375656128	0.09181027114391327	515.0733642578125	365.51214599609375	600.83502197265625	7606.470703125	L260	FALSE	FALSE	FALSE	untreated	TRUE	FALSE	FALSE
BC05	168585.375	13	3.401819944381714	62.590518951416016	0.37123149633407593	9.254651069641113	4.715721130371094	12.319988250732422	26.709369659423828	5.9779462814331055	2.6035547256469727	0	0.9960560202598572	10.745838165283203	0	0	0	374.55047607421875	564.91839599609375	152.07733154296875	L260	FALSE	FALSE	FALSE	untreated	TRUE	TRUE	TRUE
BC05	168628.53125	15	13.674328804016113	291.5207824707031	13.055163383483887	16.974624633789062	37.26789474487305	0	177.74143981933594	8.480130195617676	2.858757734298706	3.308702230453491	2.3365530967712402	79.88680267333984	2.5810649394989014	4.357190132141113	1.801735281944275	643.3663330078125	1065.8135986328125	474.1451110839844	L260	FALSE	FALSE	FALSE	untreated	TRUE	TRUE	TRUE
BC05	169199.09375	15	12.985706329345703	5.355612277984619	26.076324462890625	24.128557205200195	35.635135650634766	9.1034088134765625	51.818885803222656	33.45509719848633	5.857292652130127	14.797164916992188	4.463499546051025	204.4400177001953	9.304618835449219	689.27532958984375	8.718266487121582	344.6599426269531	687.24615478515625	409.5565490722656	L260	FALSE	FALSE	FALSE	untreated	TRUE	TRUE	TRUE
BC05	169366.265625	14	10.720110893249512	45.60654830932617	14.94194221496582	96.58485412597656	11.612875938415527	3.8555965423583984	53.33812713623047	19.81903839111328	98.91707611083984	12.262070655822754	5.471240520477295	57.789527893066406	2.8066697120666504	17.064311981201172	5.5866312980651855	459.9741516113281	819.227294921875	205.1880340576172	L260	FALSE	FALSE	FALSE	untreated	TRUE	TRUE	TRUE
BC05	169580.0625	15	4.686446666717529	35.05527877807617	4.687679290771484	26.70701789855957	7.521545886993408	45.20400619506836	32.94924545288086	5.968413829803467	1.6042228937149048	0	0	4.126650333404541	0.1351403445005417	0	3.6897988319396973	314.48529052734375	506.0213317871094	205.08518981933594	L260	FALSE	FALSE	FALSE	untreated	TRUE	TRUE	TRUE
BC05	169629.796875	15	19.398109436035156	107.93769836425781	19.242555618286133	25.718027114868164	13.906702995300293	2.004157781600952	156.4881134033203	56.21074676513672	16.16449737548828	4.494383811950684	0	273.4031066894531	1.221671223640442	110.2292709350586	1.8375846147537231	276.2131652832031	501.5145568847656	215.82676696777344	L260	FALSE	FALSE	FALSE	untreated	TRUE	TRUE	TRUE
BC05	170152.453125	14	4.739990711212158	56.89154815673828	7.3480072021484375	46.62208938598633	8.464543342590332	0.8289787769317627	133.12889099121094	33.88251876831055	21.579500198364258	10.683506965637207	1.3351117372512817	66.811370849609375	0.8186141848564148	0.8381953239440918	0	274.5149230957031	520.90863037109375	417.4031066894531	L260	FALSE	FALSE	FALSE	untreated	TRUE	TRUE	TRUE
BC05	170274.78125	15	6.683948516845703	378.1131896972656	22.423215866088867	19.107601165771484	50.0305061340332	2.420999050140381	192.80126953125	15.596175193786621	1.0758494138717651	6.714153289794922	1.82611083984375	96.369903564453125	10.40013313293457	18.619962692260742	1.3975626230239868	514.78271484375	921.61181640625	342.8432312011719	L260	FALSE	FALSE	FALSE	untreated	TRUE	TRUE	TRUE
BC05	170855.59375	13	6.358485698699951	97.23710632324219	13.246774673461914	21.351449966430664	11.651012420654297	0	163.16232299804688	2.52471661567688	31.656068801879883	2.053142547607422	0	80.08965301513672	3.5853824615478516	0	0	365.8763427734375	761.22528076171875	386.5198059082031	L260	FALSE	FALSE	FALSE	untreated	TRUE	TRUE	TRUE
BC05	171087.734375	12	15.145125389099121	231.3979034423828	12.560637474060059	12.610929489135742	25.381362915039062	2.8097989559173584	218.1778106689453	28.80870819091797	2.7696189880371094	1.5139906406402588	0.6106301546096802	116.82949829101562	15.800931930541992	29.157146453857422	4.331920623779297	510.6007080078125	815.571533203125	534.90374755859375	L260	FALSE	FALSE	FALSE	untreated	TRUE	TRUE	TRUE
BC05	172219.640625	13	2.7812771797180176	272.3172912597656	22.0090274810791	3.093986749649048	14.704122543334961	10.75788688659668	249.34512329101562	28.200908660888672	0.33572790026664734	0	0.7303881049156189	32.44424819946289	4.031796932220459	29.33316421508789	2.4193525314331055	335.8311767578125	595.33941650390625	239.32540893554688	L260	FALSE	FALSE	FALSE	untreated	TRUE	TRUE	TRUE
BC05	172336	13	6.499537944793701	102.59510803222656	16.13123321533203	9.028712272644043	7.813701152801514	0	186.92544555664062	12.987921714782715	3.7530324459075928	1.1162095069885254	0	21.83587646484375	0.6491557359695435	4.249597072601318	4.123997211456299	268.1802978515625	497.59735107421875	259.0678405761719	L260	FALSE	FALSE	FALSE	untreated	TRUE	TRUE	TRUE
BC05	172526.609375	14	1.3974308967590332	35.996009826660156	5.170875072479248	20.945796966552734	8.400071144104004	0	12.569676399230957	13.536887168884277	32.66720962524414	1.668850064277649	0.27585524320602417	6.830796718597412	0	0	0	416.0025634765625	549.91900634765625	320.4206237792969	L260	FALSE	FALSE	FALSE	untreated	TRUE	TRUE	TRUE
BC05	173703.53125	13	10.743797302246094	116.92957305908203	6.464781761169434	20.287641525268555	9.081189155578613	0.6570309996604919	64.93407440185547	22.595054626464844	22.575735092163086	0	1.8355971574783325	92.69254302978516	1.1300742626190186	1.9171690940856934	0	209.1053466796875	385.9503173828125	250.68667602539062	L260	FALSE	FALSE	FALSE	untreated	TRUE	TRUE	TRUE
BC05	174304.5625	13	15.51400089263916	35.020118713378906	7.51165246963501	36.832523345947266	10.446489334106445	1.9708781242370605	52.94630813598633	47.92259979248047	189.2032012939453	4.115997314453125	0	139.30072021484375	3.7658276557922363	0.9175649881362915	0	419.6162109375	788.9833984375	361.16033935546875	L260	FALSE	FALSE	FALSE	untreated	TRUE	TRUE	TRUE
BC05	174343.125	14	8.463593482971191	24.765899658203125	0	10.624910354614258	6.375909328460693	2.109501600265503	21.036170959472656	4.149758815765381	12.686481475830078	0	0.5264808535575867	12.289826393127441	1.3246992826461792	0	0	232.8428192138672	405.9490051269531	407.26397705078125	L260	FALSE	FALSE	FALSE	untreated	TRUE	TRUE	TRUE
BC05	174647.921875	13	3.3416249752044678	74.55469512939453	8.0421600341796875	14.208340644836426	3.5086352825164795	0.9541460275650024	56.511085510253906	3.4103262424468994	8.740442276000977	0	0	18.310701370239258	4.508301258087158	1.685516119003296	0.4969267249107361	307.2254943847656	633.6279296875	293.1152648925781	L260	FALSE	FALSE	FALSE	untreated	TRUE	TRUE	TRUE
BC05	174719.84375	17	12.456961631774902	120.48092651367188	38.69272232055664	2.491334915161133	5.602790355682373	4.418613433837891	8.829089164733887	3.8616905212402344	6.523619651794434	0	0	12.29432201385498	0.0015352529007941484	17.005521774291992	20.67868423461914	321.237060546875	578.92462158203125	673.99139404296875	L260	FALSE	FALSE	FALSE	untreated	TRUE	FALSE	TRUE
BC05	174827.96875	14	7.858205795288086	310.3654479980469	28.73457145690918	23.493722915649414	31.760560989379883	3.3342816829681396	193.07875061035156	13.821711540222168	2.37868070602417	5.648308753967285	6.971433162689209	53.03850173950195	7.865738868713379	2.0944888591766357	2.7189390659332275	412.931640625	745.98297119140625	470.0150146484375	L260	FALSE	FALSE	FALSE	untreated	TRUE	TRUE	TRUE
BC05	175469.59375	12	18.652353286743164	9.971895217895508	4.487730026245117	5.795352458953857	2.6017768383026123	0	11.148947715759277	0.44912824034690857	10.072978019714355	3.3927290439605713	0	1.1899604797363281	0.23490408062934875	0	0.0037100284826010466	355.9523620605469	521.12982177734375	436.76080322265625	L260	FALSE	FALSE	FALSE	untreated	TRUE	TRUE	TRUE
BC05	175575.75	15	0.0087907575070858	137.9084930419922	6.457870006561279	7.599411964416504	17.88973617553711	0	41.1087646484375	1.9796327352523804	0	6.89006233215332	0	14.28303337097168	2.030458688735962	11.17523193359375	0	145.93930053710938	307.2659912109375	134.0286865234375	L260	FALSE	FALSE	FALSE	untreated	TRUE	TRUE	TRUE
BC05	176202.6875	15	17.033084869384766	398.1485290527344	18.88260269165039	22.182973861694336	46.91462707519531	0.10341910272836685	167.0158233642578	20.94395637512207	2.5457985401153564	7.034821510314941	0	79.25114440917969	45.322471618652344	15.033759117126465	1.711201786994934	749.58758544921875	1341.2733154296875	665.423583984375	L260	FALSE	FALSE	FALSE	untreated	TRUE	TRUE	TRUE
BC05	176394.875	14	8.400866508483887	446.3965759277344	32.245201110839844	35.096954345703125	76.41047668457031	5.037278175354004	211.62579345703125	49.37910842895508	2.021995782852173	14.77243423461914	2.1308388710021973	124.19779205322266	5.464482307434082	79.35973358154297	0.5028652548789978	378.2204284667969	716.35833740234375	379.1765441894531	L260	FALSE	FALSE	FALSE	untreated	TRUE	TRUE	TRUE
BC05	176604.125	13	4.09699821472168	30.676502227783203	0	4.775754928588867	6.856093883514404	3.063594102859497	29.52776527404785	7.145371437072754	9.065739631652832	0	0	52.29104232788086	0	0	0	641.7774658203125	1083.2320556640625	250.53770446777344	L260	FALSE	FALSE	FALSE	untreated	TRUE	TRUE	TRUE
BC05	176676.609375	15	11.385016441345215	1034.5579833984375	64.83646392822266	11.539819717407227	23.847145080566406	0	165.35585021972656	24.578031539916992	1.1063860654830933	8.299901962280273	0.41346463561058044	1.1561022996902466	0.4244512617588043	0.05649075284600258	3.4116897583007812	946.3304443359375	1737.666748046875	2525.7080078125	L260	FALSE	FALSE	FALSE	untreated	TRUE	TRUE	TRUE
BC05	177056.1875	13	11.43321704864502	41.885746002197266	1.9302183389663696	20.86855697631836	4.513729095458984	0	20.756898880004883	17.253740310668945	35.89529037475586	0	0	36.127559661865234	0	0	0	429.1481628417969	675.66485595703125	428.13262939453125	L260	FALSE	FALSE	FALSE	untreated	TRUE	TRUE	TRUE
BC05	177855.578125	13	19.3591251373291	189.72000122070312	10.392257690429688	41.62146759033203	24.2716121673584	0	105.89299774169922	26.43250846862793	9.697827339172363	5.78925085067749	0	240.0415802001953	0.9792870283126831	4.211907386779785	0	405.19781494140625	572.85003662109375	280.5852355957031	L260	FALSE	FALSE	FALSE	untreated	TRUE	TRUE	TRUE
BC05	178201.59375	13	4.674055099487305	4.345010757446289	3.185171365737915	13.47480583190918	0.30440396070480347	0	11.151934623718262	4.471303462982178	9.51682186126709	1.3447505235671997	0	4.073665618896484	0	0	0	224.38088989257812	437.9117736816406	152.9467315673828	L260	FALSE	FALSE	FALSE	untreated	TRUE	TRUE	TRUE
BC05	178344.34375	14	13.930351257324219	21.154876708984375	3.581083297729492	14.650083541870117	6.460227012634277	0.5357751250267029	5.012897491455078	0.24749064445495605	21.479297637939453	1.4311671257019043	0	4.533789157867432	0	0	2.513448715209961	373.226806640625	707.3056640625	377.6334228515625	L260	FALSE	FALSE	FALSE	untreated	TRUE	TRUE	TRUE
BC05	178426.609375	14	10.272518157958984	379.13140869140625	17.00035858154297	3.6024811267852783	37.08598709106445	1.5793317556381226	258.4295959472656	16.632312774658203	3.1729683876037598	5.769957065582275	0.7759665846824646	157.70703125	57.054656982421875	109.15434265136719	0	236.84458923339844	469.8656311035156	454.1083984375	L260	FALSE	FALSE	FALSE	untreated	TRUE	TRUE	TRUE
BC05	178776.03125	14	13.199383735656738	52.52804183959961	4.032033920288086	9.223042488098145	20.05458641052246	0	52.093536376953125	7.172896385192871	3.522030830383301	0	1.1636980772018433	70.44025421142578	0	0.7890504002571106	5.154339790344238	304.5038757324219	648.763916015625	311.68603515625	L260	FALSE	FALSE	FALSE	untreated	TRUE	TRUE	TRUE
BC05	179541.90625	15	7.049735069274902	1.0089139938354492	10.2493896484375	1.2948613166809082	0.6161544322967529	0.9912428259849548	3.619457960128784	2.5598347187042236	0	0.2222670316696167	2.864370346069336	1.1128798723220825	0	0	252.28297424316406	264.263671875	500.8840026855469	6283.1552734375	L260	FALSE	FALSE	FALSE	untreated	TRUE	TRUE	FALSE
BC05	179657.984375	14	15.714674949645996	119.32514190673828	19.07518768310547	27.62580108642578	14.373612403869629	2.748950242996216	47.73316192626953	9.148946762084961	130.340576171875	8.095037460327148	1.0207726955413818	32.013458251953125	0.9197296500205994	0.6565310955047607	0	413.70745849609375	664.1912841796875	279.1928405761719	L260	FALSE	FALSE	FALSE	untreated	TRUE	TRUE	TRUE
BC05	179751.640625	14	5.907203197479248	42.56401824951172	2.266416311264038	0	2.065436601638794	0.20981353521347046	8.135273933410645	0.3078598082065582	5.65731143951416	0	0	4.839251518249512	2.0338544845581055	0	0	344.8260803222656	582.98687744140625	271.240478515625	L260	FALSE	FALSE	FALSE	untreated	TRUE	TRUE	TRUE
BC05	180383.609375	13	7.382726669311523	80.42029571533203	1.223536491394043	51.41078186035156	5.326721668243408	3.335155963897705	51.718910217285156	22.374711990356445	15.342473983764648	0.7120822072029114	0	15.329702377319336	0	0	1.7704328298568726	252.64093017578125	420.2088928222656	296.7570495605469	L260	FALSE	FALSE	FALSE	untreated	TRUE	TRUE	TRUE
BC05	180538.390625	14	9.154295921325684	121.75296020507812	1.9263490438461304	30.640527725219727	8.639589309692383	0	110.19271850585938	32.436561584472656	15.939421653747559	4.1978864669799805	0	44.77172088623047	4.9757399559021	6.822922706604004	0	296.5635070800781	463.1624755859375	532.01666259765625	L260	FALSE	FALSE	FALSE	untreated	TRUE	TRUE	TRUE
BC05	180699.5	14	10.205699920654297	76.46480560302734	2.729947328567505	0.12722469866275787	6.237788200378418	0	68.7826156616211	1.0171473026275635	1.6270642280578613	0	0	25.94337272644043	5.702519416809082	3.19307017326355	0.3090055584907532	460.6247863769531	875.54205322265625	479.85009765625	L260	FALSE	FALSE	FALSE	untreated	TRUE	TRUE	TRUE
BC05	181094.34375	13	8.068812370300293	89.31929016113281	10.315019607543945	12.568045616149902	2.4081709384918213	0	53.15355682373047	10.485365867614746	35.630706787109375	0	0	14.865224838256836	0.3409981429576874	1.966819167137146	1.9915204048156738	298.8252258300781	560.57666015625	66.500701904296875	L260	FALSE	FALSE	FALSE	untreated	TRUE	TRUE	TRUE
BC05	181211.625	14	7.126791000366211	33.1140022277832	9.23116397857666	75.014404296875	1.266603946685791	2.4942848682403564	54.91679382324219	24.645627975463867	33.35888671875	0.21214553713798523	0.37451621890068054	3.9359989166259766	0	0	0	232.58309936523438	380.5147705078125	224.8641357421875	L260	FALSE	FALSE	FALSE	untreated	TRUE	TRUE	TRUE
BC05	181220.984375	14	17.224761962890625	282.2948303222656	20.331329345703125	20.484973907470703	15.823881149291992	3.1021780967712402	214.9416046142578	12.643925666809082	3.7736196517944336	8.14773178100586	0	126.37178802490234	1.9504753351211548	117.73978424072266	2.0407912731170654	376.1332092285156	651.41229248046875	230.04071044921875	L260	FALSE	FALSE	FALSE	untreated	TRUE	TRUE	TRUE
BC05	182306.359375	14	10.352169036865234	124.9617919921875	12.583627700805664	36.88396072387695	31.927555084228516	0	208.72315979003906	14.250901222229004	8.6516571044921875	8.978580474853516	0.14861787855625153	183.61367797851562	1.8632487058639526	3.1282618045806885	2.587571620941162	270.1377868652344	560.33966064453125	331.1295471191406	L260	FALSE	FALSE	FALSE	untreated	TRUE	TRUE	TRUE
BC05	182668.578125	12	0.009488246403634548	163.09686279296875	8.495084762573242	44.236480712890625	7.475327968597412	6.233277320861816	153.9619140625	29.84160041809082	12.163061141967773	1.9087525606155396	0.56317538022995	134.34393310546875	3.7267744541168213	1.498431921005249	0.6478601098060608	403.5099792480469	698.4044189453125	349.4073791503906	L260	FALSE	FALSE	FALSE	untreated	TRUE	TRUE	TRUE
BC05	183122.140625	13	8.265159606933594	200.03721618652344	2.2241787910461426	38.017757415771484	28.96994400024414	1.5884886980056763	104.7673568725586	17.30551528930664	5.155055522918701	12.737839698791504	2.191157341003418	65.498626708984375	8.502687454223633	26.23603057861328	1.2931575775146484	515.24078369140625	891.49835205078125	393.58441162109375	L260	FALSE	FALSE	FALSE	untreated	TRUE	TRUE	TRUE
BC05	183618.84375	14	16.080066680908203	98.45264434814453	1.678271770477295	13.237950325012207	27.316532135009766	1.119802713394165	111.90984344482422	30.226430892944336	5.287436008453369	0	1.2877663373947144	31.833425521850586	18.550586700439453	4.226657390594482	0.3685268759727478	546.5516357421875	995.7349853515625	798.56072998046875	L260	FALSE	FALSE	FALSE	untreated	TRUE	TRUE	TRUE
BC05	184489.28125	17	20.441051483154297	7.429704666137695	6.805995941162109	12.767899513244629	1.2087907791137695	0	0	4.383441925048828	26.709131240844727	0	15.328803062438965	1.5964555740356445	0	0	24.881149291992188	212.05126953125	384.44622802734375	5929.38525390625	L260	FALSE	FALSE	FALSE	untreated	TRUE	FALSE	FALSE
BC05	186207.5625	14	7.4737162590026855	424.0255126953125	16.15041732788086	11.242883682250977	15.808843612670898	0	110.85395812988281	48.60865783691406	2.2476775646209717	8.49956226348877	0	3.2240545749664307	2.036794662475586	0	0	411.3212890625	702.4698486328125	803.327880859375	L260	FALSE	FALSE	FALSE	untreated	TRUE	TRUE	TRUE
BC05	187605.515625	14	14.918526649475098	130.4873809814453	16.52210807800293	57.34574508666992	19.71479034423828	11.689531326293945	149.2735595703125	34.2525520324707	97.93806457519531	3.819301128387451	1.6486248970031738	189.7331085205078	0.2468709796667099	15.108400344848633	0	274.0368347167969	462.3016662597656	176.0326385498047	L260	FALSE	FALSE	FALSE	untreated	TRUE	TRUE	TRUE
BC05	187630.96875	13	19.214994430541992	219.5677032470703	16.65410804748535	20.495426177978516	34.909828186035156	5.61882209777832	285.7400207519531	16.43220329284668	21.27166175842285	14.35545825958252	4.289941310882568	57.676429748535156	3.9521970748901367	0.928396999835968	0.2034013569355011	317.2971496582031	596.27587890625	320.37249755859375	L260	FALSE	FALSE	FALSE	untreated	TRUE	TRUE	TRUE
BC05	187830.734375	13	2.3824703693389893	450.03662109375	29.96555519104004	10.051846504211426	4.97753381729126	0.5628194808959961	160.2892608642578	13.231666564941406	3.3759772777557373	4.3884992599487305	0	21.122821807861328	0	6.016885757446289	0	369.8310852050781	671.68597412109375	799.46875	L260	FALSE	FALSE	FALSE	untreated	TRUE	TRUE	TRUE
BC05	188535.453125	14	9.184779167175293	193.2290802001953	49.61731719970703	26.451318740844727	26.061386108398438	1.1644245386123657	172.07228088378906	35.2160530090332	160.44264221191406	0.9126131534576416	4.633151054382324	61.13068771362305	7.078103542327881	1.0466004610061646	0	506.10467529296875	876.67388916015625	231.19549560546875	L260	FALSE	FALSE	FALSE	untreated	TRUE	TRUE	TRUE
BC05	189715.265625	15	18.409358978271484	90.5866470336914	5.957847595214844	3.880352735519409	20.74380111694336	2.1437175273895264	78.002349853515625	2.4783384799957275	2.542962074279785	0	0	9.202531814575195	4.673655986785889	0	0.01967732608318329	270.5883483886719	467.79791259765625	265.7809143066406	L260	FALSE	FALSE	FALSE	untreated	TRUE	TRUE	TRUE
BC05	189716.53125	13	18.193195343017578	157.0397186279297	2.656625509262085	28.496421813964844	13.104410171508789	3.5870018005371094	48.11449432373047	14.201821327209473	5.786050796508789	0	0	0	0	0	0	439.48736572265625	698.1708984375	873.34521484375	L260	FALSE	FALSE	FALSE	untreated	TRUE	TRUE	TRUE
BC05	189832.6875	14	15.286559104919434	1302.08984375	71.39212799072266	43.52906799316406	69.71858978271484	6.432417392730713	366.8069763183594	16.570526123046875	2.603968381881714	11.461969375610352	0	22.700786590576172	25.122756958007812	151.6649169921875	3.9874651432037354	613.787109375	1092.0731201171875	574.85205078125	L260	FALSE	FALSE	FALSE	untreated	TRUE	TRUE	TRUE
BC05	190505.421875	13	17.035432815551758	129.4607696533203	23.300872802734375	50.18955993652344	5.781187534332275	8.604833602905273	121.79363250732422	18.131816864013672	35.131553649902344	11.250044822692871	0	143.55625915527344	3.0529658794403076	1.3509645462036133	0	356.4090576171875	699.40399169921875	237.1252899169922	L260	FALSE	FALSE	FALSE	untreated	TRUE	TRUE	TRUE
BC05	190610.859375	13	8.10458755493164	7.374322414398193	7.988852500915527	10.918025016784668	4.867115020751953	4.964359283447266	4.562870025634766	14.33328914642334	3.9811277389526367	17.72987174987793	4.537027359008789	2.55749773979187	3.6131553649902344	0	15.329089164733887	225.64208984375	510.4103088378906	628.85162353515625	L260	FALSE	FALSE	FALSE	untreated	TRUE	TRUE	TRUE
BC05	191505.09375	14	16.05723762512207	28.782846450805664	4.597612380981445	14.720052719116211	5.5945024490356445	4.458834648132324	26.216331481933594	5.497295379638672	3.974797010421753	3.162660598754883	1.0985366106033325	20.109792709350586	4.540032863616943	1.0644800662994385	0	263.9521179199219	463.3421936035156	266.1598815917969	L260	FALSE	FALSE	FALSE	untreated	TRUE	TRUE	TRUE
BC05	191574.078125	13	22.095016479492188	52.10699462890625	12.367401123046875	66.45574188232422	2.108447551727295	0	82.93415832519531	31.266998291015625	13.703103065490723	1.3809596300125122	0.5151970982551575	141.39913940429688	0.09719882160425186	0.9185358285903931	0	288.2180480957031	543.1361083984375	168.12460327148438	L260	FALSE	FALSE	FALSE	untreated	TRUE	TRUE	TRUE
BC05	192277.140625	13	11.018357276916504	15.101705551147461	26.561912536621094	33.33139419555664	21.591136932373047	6.043609619140625	66.25776672363281	55.59808349609375	17.562191009521484	32.08295822143555	0	53.918861389160156	3.956704616546631	12.355642318725586	4.3577470779418945	327.3297424316406	582.60675048828125	191.7594757080078	L260	FALSE	FALSE	FALSE	untreated	TRUE	TRUE	TRUE
BC05	193055.28125	11	15.80095386505127	2.6154589653015137	13.501978874206543	132.68756103515625	12.123068809509277	3.697448492050171	11.662299156188965	18.172147750854492	30.942968368530273	2.701099157333374	0.894809365272522	39.3106575012207	1.9779032468795776	0	0	141.4798126220703	277.8210754394531	85.858917236328125	L260	FALSE	FALSE	FALSE	untreated	TRUE	FALSE	TRUE
BC05	193098.796875	14	17.676307678222656	125.40168762207031	7.783510208129883	35.32283020019531	16.70886993408203	3.468676805496216	44.682865142822266	48.153602600097656	113.05620574951172	20.269203186035156	1.1251531839370728	43.21194076538086	4.203452110290527	0	0	415.77215576171875	691.9151611328125	281.1558532714844	L260	FALSE	FALSE	FALSE	untreated	TRUE	TRUE	TRUE
BC05	193815.171875	14	14.182650566101074	17.626556396484375	0	3.5963938236236572	12.332491874694824	4.643549919128418	18.235246658325195	1.8592108488082886	40.40935516357422	0	0	20.50419044494629	0.13156424462795258	0	0	341.76153564453125	629.59930419921875	293.370849609375	L260	FALSE	FALSE	FALSE	untreated	TRUE	TRUE	TRUE
BC05	193931.765625	15	15.340036392211914	7.567509651184082	13.111495971679688	58.59239196777344	8.815418243408203	7.701863765716553	20.45028305053711	82.14288330078125	124.13539123535156	7.939085483551025	2.7282021045684814	21.031864166259766	0.4823741614818573	1.886928677558899	0	369.88641357421875	712.52020263671875	369.20330810546875	L260	FALSE	FALSE	FALSE	untreated	TRUE	TRUE	TRUE
BC05	194301.4375	16	7.553123950958252	2.437530755996704	17.64739418029785	48.33975601196289	3.5801665782928467	2.691986560821533	6.8315629959106445	12.519299507141113	2.349015474319458	1.7224828004837036	0	0	4.103743553161621	17.58823013305664	4.645008563995361	192.1825408935547	398.3134765625	116.83229064941406	L260	FALSE	FALSE	FALSE	untreated	TRUE	FALSE	TRUE
BC05	194815.953125	13	5.324441909790039	37.443904876708984	4.0922651290893555	10.502001762390137	5.6858673095703125	1.188688039779663	47.78030776977539	1.0062192678451538	20.764995574951172	0	2.2466301918029785	24.95750617980957	0.8707538843154907	0.4773855209350586	0	520.2008056640625	959.4776611328125	453.76617431640625	L260	FALSE	FALSE	FALSE	untreated	TRUE	TRUE	TRUE
BC05	195549.9375	13	2.6511781215667725	236.3129425048828	8.050081253051758	31.138221740722656	85.3105697631836	0.5548437237739563	158.79507446289062	36.89352035522461	2.1858911514282227	10.119559288024902	0	76.19389343261719	0.22076359391212463	27.986988067626953	2.142052173614502	415.0581359863281	818.90185546875	436.5691833496094	L260	FALSE	FALSE	FALSE	untreated	TRUE	TRUE	TRUE
BC05	195800	15	3.9727118015289307	70.99454498291016	33.86029815673828	5.2046613693237305	2.0365734100341797	5.025844097137451	4.396694660186768	9.472811698913574	15.869010925292969	0	0.4666353762149811	11.615888595581055	0.3228994607925415	55.819454193115234	1.3260877132415771	173.73680114746094	314.44317626953125	291.486328125	L260	FALSE	FALSE	FALSE	untreated	TRUE	TRUE	TRUE
BC05	196602.03125	14	20.572935104370117	5.998418807983398	12.979902267456055	52.362186431884766	46.19488525390625	4.439668655395508	93.94791412353516	56.924137115478516	6.047317028045654	13.381426811218262	0	158.1872100830078	1.970936894416809	275.8266296386719	0.6837330460548401	394.4653625488281	791.7489013671875	327.41241455078125	L260	FALSE	FALSE	FALSE	untreated	TRUE	TRUE	TRUE
BC05	196803.125	15	10.340876579284668	66.22815704345703	2.6504087448120117	12.349541664123535	5.808095455169678	6.852950096130371	47.771690368652344	6.5235514640808105	14.161083221435547	0	0	31.71582794189453	1.1190840005874634	3.417778968811035	0.6454448699951172	501.3961486816406	830.64117431640625	287.50286865234375	L260	FALSE	FALSE	FALSE	untreated	TRUE	TRUE	TRUE
BC05	197028.65625	12	18.78612518310547	74.41390228271484	7.2612833976745605	18.809370040893555	7.440188407897949	0.44555604457855225	38.45301818847656	8.115018844604492	4.006758213043213	0	0	32.20598220825195	4.3193254470825195	1.893929123878479	0	351.6072692871094	547.5845947265625	354.0892639160156	L260	FALSE	FALSE	FALSE	untreated	TRUE	TRUE	TRUE
BC05	198845.234375	13	0.1420164853334427	130.7068634033203	1.801406979560852	11.539562225341797	55.09382247924805	2.3847055435180664	103.94747924804688	14.656341552734375	3.0169413089752197	6.676602363586426	0	39.05570983886719	0.7573748826980591	2.848252296447754	0	497.2389831542969	947.48052978515625	324.0201110839844	L260	FALSE	FALSE	FALSE	untreated	TRUE	TRUE	TRUE
BC05	198852.0625	14	4.940588474273682	18.64693260192871	3.327443838119507	6.275477409362793	0	1.381531000137329	35.93976593017578	4.216338634490967	12.829642295837402	1.1666537523269653	0.7340266704559326	36.74018478393555	0.9293509125709534	0.8413901329040527	0.27460962533950806	283.3934631347656	492.1599426269531	179.72183227539062	L260	FALSE	FALSE	FALSE	untreated	TRUE	TRUE	TRUE
BC05	199760.171875	15	16.6149845123291	47.88450622558594	5.913025856018066	33.276123046875	4.195061683654785	0	19.228721618652344	14.793447494506836	34.60681915283203	2.339599132537842	0	40.39631271362305	0.4155537188053131	2.224393844604492	0	532.93646240234375	828.1383056640625	477.11492919921875	L260	FALSE	FALSE	FALSE	untreated	TRUE	TRUE	TRUE
BC05	199918.890625	14	12.410566329956055	12.854063034057617	30.000131607055664	29.337696075439453	81.65465545654297	6.514823913574219	173.20101928710938	22.495046615600586	0.968582034111023	8.310589790344238	0	87.8831558227539	0	79.8585205078125	11.19035816192627	623.67242431640625	1155.115966796875	520.0965576171875	L260	FALSE	FALSE	FALSE	untreated	TRUE	TRUE	TRUE
BC05	200476.609375	14	33.355369567871094	63.121639251708984	23.835559844970703	51.8048210144043	20.899789810180664	0.375363290309906	103.66978454589844	50.85375213623047	21.51798439025879	8.382972717285156	1.5338042974472046	208.1838836669922	0	209.76962280273438	3.4374403953552246	278.7270202636719	614.327880859375	288.5126647949219	L260	FALSE	FALSE	FALSE	untreated	TRUE	TRUE	TRUE
BC05	200640.109375	13	10.48934268951416	17.963403701782227	24.38759422302246	31.283077239990234	84.06273651123047	14.002250671386719	169.10910034179688	13.223267555236816	0.395475298166275	8.041658401489258	0.23755230009555817	164.5635223388672	2.809922695159912	0	176.8562774658203	732.66754150390625	1232.0816650390625	350.7865905761719	L260	FALSE	FALSE	FALSE	untreated	TRUE	TRUE	TRUE
BC05	201373.5	14	4.485278129577637	142.36715698242188	16.930131912231445	13.859137535095215	31.090280532836914	1.5163339376449585	231.96800231933594	40.95246887207031	40.201377868652344	3.421128988265991	1.2949793338775635	36.3088264465332	21.802520751953125	4.684518814086914	1.3320133686065674	346.6466979980469	553.48162841796875	275.9346618652344	L260	FALSE	FALSE	FALSE	untreated	TRUE	TRUE	TRUE
BC05	201540.171875	14	18.112689971923828	284.3622741699219	17.470172882080078	18.26677703857422	22.949466705322266	0	182.70033264160156	14.26388168334961	3.3494198322296143	1.7138075828552246	0.8755349516868591	69.46051788330078	13.837499618530273	53.86489486694336	0.997310221195221	502.45166015625	1065.7568359375	681.04205322265625	L260	FALSE	FALSE	FALSE	untreated	TRUE	TRUE	TRUE
BC05	202717.09375	13	6.621006965637207	40.0637321472168	2.306612253189087	4.453858852386475	2.1984808444976807	0	26.2823429107666	4.28694486618042	4.409971714019775	0	0	7.341503620147705	3.963848114013672	0	0	232.93324279785156	472.873291015625	217.7664794921875	L260	FALSE	FALSE	FALSE	untreated	TRUE	TRUE	TRUE
BC05	202875.65625	15	4.339568138122559	20.28323745727539	7.835720062255859	14.469722747802734	2.185910701751709	1.828471302986145	31.748821258544922	9.031846046447754	27.521432876586914	0.341767281293869	0.43693992495536804	15.12116813659668	2.5163486003875732	0.2984961271286011	1.9106847047805786	229.06280517578125	521.53948974609375	224.3970184326172	L260	FALSE	FALSE	FALSE	untreated	TRUE	TRUE	TRUE
BC05	205046.84375	13	12.785591125488281	71.78845977783203	3.4033257961273193	7.702341079711914	9.088615417480469	0.63653165102005	80.03340911865234	17.311037063598633	0.9201963543891907	0	0.8570141196250916	131.6175079345703	0.8074048757553101	14.033188819885254	2.644167184829712	355.9010925292969	607.247314453125	356.3260803222656	L260	FALSE	FALSE	FALSE	untreated	TRUE	TRUE	TRUE
BC05	205484.796875	12	15.83663272857666	28.634145736694336	0.7759215831756592	5.076082706451416	16.47152328491211	0	23.12553596496582	10.001668930053711	0.6479330062866211	0	0	24.915315628051758	0.4052906036376953	0.3988242745399475	0	433.4769287109375	787.2218017578125	521.08001708984375	L260	FALSE	FALSE	FALSE	untreated	TRUE	TRUE	TRUE
BC05	205792.671875	13	19.241823196411133	2.306478261947632	6.872724533081055	28.450660705566406	43.65662384033203	0	71.29798889160156	24.38201904296875	3.0136797428131104	9.897045135498047	1.9201081991195679	139.95997619628906	3.6648733615875244	39.19429397583008	3.3417680263519287	762.94085693359375	1339.0810546875	576.41595458984375	L260	FALSE	FALSE	FALSE	untreated	TRUE	TRUE	TRUE
BC05	205816.078125	13	6.172137260437012	758.848876953125	55.62677764892578	25.903423309326172	100.34651184082031	10.223309516906738	329.8661804199219	17.099103927612305	3.2137794494628906	1.0668604373931885	0	160.7258758544922	221.3828582763672	159.94561767578125	0.43981099128723145	715.04437255859375	1416.3585205078125	2049.111083984375	L260	FALSE	FALSE	FALSE	untreated	TRUE	TRUE	TRUE
BC05	206420.421875	14	16.648386001586914	144.27328491210938	9.857529640197754	18.139799118041992	39.44804000854492	1.08609938621521	109.02165222167969	6.866576671600342	4.797639846801758	0.800154447555542	3.395073890686035	83.12342071533203	4.294388771057129	4.4096879959106445	0.6534532904624939	369.3438720703125	780.31036376953125	372.8398742675781	L260	FALSE	FALSE	FALSE	untreated	TRUE	TRUE	TRUE
BC05	208136.984375	17	7.633481979370117	28.470359802246094	6.934762001037598	12.830551147460938	13.025069236755371	0.029899392277002335	34.22193908691406	2.6944549083709717	14.217631340026855	1.3883768320083618	0	2.742536783218384	0	0.009231443516910076	0.6599507927894592	476.87457275390625	882.792236328125	394.079833984375	L260	FALSE	FALSE	FALSE	untreated	TRUE	FALSE	TRUE
BC05	208286.21875	14	25.48191261291504	29.56203269958496	8.55451774597168	5.0564799308776855	1.5371782779693604	0	20.956680297851562	29.428464889526367	148.25550842285156	1.0696336030960083	3.119281530380249	35.20547866821289	1.0085018873214722	2.669206380844116	0	442.7119445800781	867.12310791015625	513.74871826171875	L260	FALSE	FALSE	FALSE	untreated	TRUE	TRUE	TRUE
BC05	208376.09375	13	9.212291717529297	4.389511585235596	7.1141486167907715	793.88153076171875	6.288629531860352	0	7.608776569366455	23.294179916381836	2.3902223110198975	1.8139537572860718	0	13.24545669555664	0	29.043617248535156	2.5224111080169678	127.94291687011719	327.8121337890625	122.78356170654297	L260	FALSE	FALSE	FALSE	untreated	TRUE	TRUE	TRUE
BC05	208464.8125	13	2.779449701309204	129.5774383544922	3.6379201412200928	11.285633087158203	17.82685089111328	2.7928953170776367	156.75486755371094	9.74567699432373	0	0.9375957250595093	0.13123147189617157	46.182376861572266	4.985279560089111	5.278088092803955	0	341.4827880859375	680.364501953125	619.77227783203125	L260	FALSE	FALSE	FALSE	untreated	TRUE	TRUE	TRUE
BC05	209310.859375	14	6.607419013977051	25.84812355041504	14.32498836517334	18.669719696044922	8.85434627532959	0	21.148969650268555	6.30308198928833	146.8280792236328	7.732786178588867	0.8554767370223999	23.32819366455078	0	0	5.45182466506958	427.9248352050781	887.17144775390625	353.61376953125	L260	FALSE	FALSE	FALSE	untreated	TRUE	TRUE	TRUE
BC05	209510.703125	12	4.831605911254883	78.88970947265625	1.8591567277908325	90.88231658935547	11.149384498596191	0	52.04774475097656	38.473487854003906	107.03934478759766	4.283085823059082	0.8875035047531128	28.354188919067383	0	0.21066729724407196	1.51327645778656	399.1854248046875	672.3702392578125	273.05419921875	L260	FALSE	FALSE	FALSE	untreated	TRUE	TRUE	TRUE
BC05	209646.9375	13	17.061609268188477	7.498413562774658	16.62493133544922	22.2729549407959	8.966048240661621	4.048062801361084	83.74761962890625	54.32575988769531	69.1873779296875	1.7013486623764038	2.7714412212371826	5.535398006439209	3.626018762588501	0	0	437.521728515625	661.18682861328125	432.889404296875	L260	FALSE	FALSE	FALSE	untreated	TRUE	TRUE	TRUE
BC05	209672.140625	17	15.818397521972656	181.4041290283203	10.601615905761719	9.582049369812012	46.19381332397461	3.8825981616973877	195.22998046875	28.81632423400879	11.889963150024414	1.794320821762085	1.6134063005447388	58.315757751464844	10.907334327697754	10.016345977783203	0	383.6799011230469	673.06805419921875	445.3139953613281	L260	FALSE	FALSE	FALSE	untreated	TRUE	FALSE	TRUE
BC05	209869.25	16	25.55517578125	60.80099868774414	5.77585506439209	15.4296293258667	9.77346420288086	1.0464199781417847	26.749353408813477	12.623570442199707	4.026484489440918	2.777510166168213	0	95.19769287109375	0	17.417278289794922	0.05469588190317154	223.4149627685547	458.00152587890625	261.2991638183594	L260	FALSE	FALSE	FALSE	untreated	TRUE	FALSE	TRUE
BC05	210398.140625	14	13.047698974609375	1.9016497135162354	34.9461669921875	22.67506980895996	27.18214225769043	2.722360134124756	110.96788787841797	57.80047607421875	37.375091552734375	24.304723739624023	0	305.5874938964844	5.671773910522461	383.9158020019531	8.583952903747559	304.2734069824219	509.7726745605469	173.51112365722656	L260	FALSE	FALSE	FALSE	untreated	TRUE	TRUE	TRUE
BC05	210722.84375	13	1.4356056451797485	501.29364013671875	33.14152145385742	3.388331413269043	16.316944122314453	0	197.00021362304688	16.923532485961914	5.6911468505859375	0.12350630760192871	0	40.29218292236328	17.67264175415039	113.79206848144531	0.5637883543968201	350.5762634277344	770.21588134765625	775.39886474609375	L260	FALSE	FALSE	FALSE	untreated	TRUE	TRUE	TRUE
BC05	210736.359375	13	4.112411022186279	106.82823181152344	11.703935623168945	17.340011596679688	23.175138473510742	0.6728163361549377	89.84302520751953	5.399764537811279	0.21316580474376678	0	6.612807750701904	116.095458984375	5.475312232971191	8.421553611755371	0	660.4307861328125	1277.832275390625	498.1273498535156	L260	FALSE	FALSE	FALSE	untreated	TRUE	TRUE	TRUE
BC05	211750.078125	18	0	256.8149108886719	19.438209533691406	7.663479328155518	11.854036331176758	1.3349753618240356	70.07276916503906	7.352471828460693	3.9993269443511963	11.394182205200195	0	16.910730361938477	26.66382598876953	25.791744232177734	4.0245819091796875	231.45230102539062	465.05169677734375	1344.9808349609375	L260	FALSE	FALSE	FALSE	untreated	TRUE	FALSE	TRUE
BC05	211854.78125	14	5.593153476715088	357.691162109375	13.071050643920898	2.684079170227051	14.618362426757812	0	106.94367980957031	1.990889310836792	1.770626187324524	11.966687202453613	0.4422737956047058	27.065271377563477	3.632505416870117	5.030416011810303	1.7436164617538452	372.42987060546875	706.2930908203125	1105.94384765625	L260	FALSE	FALSE	FALSE	untreated	TRUE	TRUE	TRUE
BC05	211880.171875	14	13.86617374420166	20.670581817626953	2.645578622817993	16.810535430908203	8.627342224121094	4.928131580352783	23.186790466308594	8.81006145477295	32.750308990478516	0.18637622892856598	0	24.005769729614258	0	3.0393269062042236	3.8816401958465576	195.735107421875	392.6685485839844	326.580810546875	L260	FALSE	FALSE	FALSE	untreated	TRUE	TRUE	TRUE
BC05	212093.5625	15	19.55177879333496	253.4956512451172	10.296415328979492	6.495877265930176	6.0982890129089355	3.1895267963409424	114.74324035644531	11.661038398742676	1.676160454750061	0.33696645498275757	1.769392967224121	15.50343132019043	1.8588365316390991	0	0.41897913813591003	401.60394287109375	677.032470703125	933.11065673828125	L260	FALSE	FALSE	FALSE	untreated	TRUE	TRUE	TRUE
BC05	212978.3125	15	6.355663299560547	100.2577133178711	9.22045612335205	12.607285499572754	3.0847909450531006	0.9787861704826355	37.435462951660156	7.139805793762207	35.66981887817383	9.202895164489746	6.436083793640137	1.5116230249404907	0	0	0.9828541874885559	155.83457946777344	343.7443542480469	591.41900634765625	L260	FALSE	FALSE	FALSE	untreated	TRUE	TRUE	TRUE
BC05	213463.234375	16	7.866684436798096	524.37841796875	15.08564567565918	6.1732497215271	10.77787971496582	1.505567193031311	215.8513946533203	13.392809867858887	3.508108377456665	10.31751823425293	0.04875240474939346	15.361385345458984	7.368672847747803	5.15536642074585	2.1193389892578125	527.774658203125	994.7061767578125	624.87445068359375	L260	FALSE	FALSE	FALSE	untreated	TRUE	FALSE	TRUE
BC05	213610.125	14	9.53969669342041	57.55576705932617	7.587646007537842	18.7148380279541	5.887243270874023	1.2477489709854126	41.343482971191406	5.866927146911621	45.963436126708984	0.9932987093925476	0.06890600174665451	4.682262897491455	0	0	0	211.38819885253906	332.75616455078125	232.3558807373047	L260	FALSE	FALSE	FALSE	untreated	TRUE	TRUE	TRUE
BC05	214153.78125	15	4.66542911529541	72.5269775390625	10.502121925354004	36.635772705078125	12.250483512878418	0	64.2759780883789	23.80196762084961	62.4351806640625	3.7691352367401123	4.0850958824157715	165.0230712890625	2.954904794692993	0	0	155.86471557617188	410.20611572265625	211.56663513183594	L260	FALSE	FALSE	FALSE	untreated	TRUE	TRUE	TRUE
BC05	214698.78125	15	3.498462200164795	10.16349983215332	8.091830253601074	43.32273864746094	44.28141784667969	2.375917673110962	5.968542098999023	16.169631958007812	2.9724104404449463	1.083766222000122	0.28159239888191223	181.3844451904297	5.583230018615723	30.645803451538086	2.919997453689575	484.1999206542969	783.08599853515625	679.83477783203125	L260	FALSE	FALSE	FALSE	untreated	TRUE	TRUE	TRUE
BC05	214741.09375	14	23.708572387695312	710.015380859375	40.50078582763672	11.199481010437012	37.31201171875	1.9083428382873535	402.4557800292969	19.28531265258789	8.80219554901123	1.374630093574524	1.0560756921768188	59.836265563964844	48.529361724853516	181.5630340576172	0	385.5448913574219	799.723388671875	1011.64599609375	L260	FALSE	FALSE	FALSE	untreated	TRUE	TRUE	TRUE
BC05	215395.421875	13	13.997488975524902	69.10611724853516	4.643648147583008	4.28594446182251	6.184268474578857	0	41.9466667175293	4.7881903648376465	28.528032302856445	4.3225908279418945	0.2932737171649933	112.54745483398438	3.8187167644500732	0.5027233958244324	0	461.6434020996094	867.1556396484375	356.87274169921875	L260	FALSE	FALSE	FALSE	untreated	TRUE	TRUE	TRUE
BC05	215461.125	15	18.352537155151367	78.695159912109375	7.837847709655762	14.080812454223633	32.10057067871094	2.755941152572632	96.6215591430664	10.612068176269531	3.44265079498291	1.6011872291564941	0.15755240619182587	85.74625396728516	5.93475341796875	8.469709396362305	0.33153218030929565	433.0216369628906	771.88214111328125	157.90060424804688	L260	FALSE	FALSE	FALSE	untreated	TRUE	TRUE	TRUE
BC05	216440.71875	15	6.083700656890869	14.074630737304688	3.9698574542999268	5.99140739440918	13.419528007507324	0.010079926811158657	18.833568572998047	1.3735487461090088	9.543203353881836	0	0	19.029251098632812	0	0.638503909111023	3.1164891719818115	319.4019470214844	643.50286865234375	320.2514343261719	L260	FALSE	FALSE	FALSE	untreated	TRUE	TRUE	TRUE
BC05	218542.109375	14	9.111597061157227	42.2208137512207	8.8130645751953125	53.965179443359375	5.438515663146973	0.20135235786437988	33.92947006225586	29.479440689086914	47.45035171508789	0	0	99.38468170166016	0	7.9412360191345215	1.0727546215057373	211.32119750976562	388.8163146972656	220.32847595214844	L260	FALSE	FALSE	FALSE	untreated	TRUE	TRUE	TRUE
BC05	219004.484375	13	8.409506797790527	179.34751892089844	10.424288749694824	29.599590301513672	18.229415893554688	2.827174186706543	206.0513153076172	40.01030731201172	3.209352970123291	3.882894277572632	0	79.64451599121094	4.387406349182129	2.200291872024536	0	259.0904846191406	545.19677734375	441.5444030761719	L260	FALSE	FALSE	FALSE	untreated	TRUE	TRUE	TRUE
BC05	219236.171875	13	9.09272289276123	40.91886901855469	2.9295904636383057	4.92830753326416	0.2094738483428955	2.615919351577759	7.308875560760498	2.353142261505127	13.121931076049805	0	1.8810441493988037	5.650818347930908	0.04416389763355255	0	1.2286617755889893	397.493408203125	762.124755859375	601.02899169921875	L260	FALSE	FALSE	FALSE	untreated	TRUE	TRUE	TRUE
BC05	221046.34375	13	9.783027648925781	371.6521911621094	13.46169662475586	21.007423400878906	16.504924774169922	4.0292649269104	197.6255645751953	24.163930892944336	0.23951606452465057	1.589202880859375	0.5928018689155579	147.29281616210938	5.188979625701904	21.405502319335938	0.16592605412006378	645.1888427734375	1166.4896240234375	492.266845703125	L260	FALSE	FALSE	FALSE	untreated	TRUE	TRUE	TRUE
BC05	222528.546875	15	6.6784539222717285	141.0869140625	14.514216423034668	20.109716415405273	35.3988037109375	2.4950361251831055	162.037353515625	46.758331298828125	7.766037464141846	19.911209106445312	10.788843154907227	224.01144409179688	3.1016409397125244	0	0	235.62225341796875	547.20819091796875	296.29046630859375	L260	FALSE	FALSE	FALSE	untreated	TRUE	TRUE	TRUE
BC05	223585.59375	13	20.753995895385742	5.962324619293213	16.55802345275879	66.89159393310547	27.23243522644043	1.452802062034607	47.52907180786133	67.54766082763672	65.91999053955078	1.9231380224227905	0	82.24650573730469	3.3957200050354004	223.42434692382812	0	267.3341369628906	554.79150390625	220.84329223632812	L260	FALSE	FALSE	FALSE	untreated	TRUE	TRUE	TRUE
BC05	223686.609375	14	15.201974868774414	472.1332092285156	36.68735885620117	6.399654388427734	9.30355167388916	0.946761429309845	175.18914794921875	15.313118934631348	17.15838050842285	1.6416840553283691	0	28.65201759338379	6.9730963706970215	1.991008996963501	0.4353659451007843	384.84674072265625	743.963134765625	1415.689697265625	L260	FALSE	FALSE	FALSE	untreated	TRUE	TRUE	TRUE
BC05	223983.078125	13	17.604238510131836	8.613590240478516	24.55484390258789	112.77556610107422	12.260393142700195	1.43692946434021	100.8082275390625	82.98392486572266	126.84381103515625	1.4308090209960938	0	92.03712463378906	2.36236310005188	47.1188850402832	2.3786563873291016	243.64523315429688	481.0267028808594	258.6257629394531	L260	FALSE	FALSE	FALSE	untreated	TRUE	TRUE	TRUE
BC05	224308.53125	13	13.893004417419434	46.203304290771484	0.2171243578195572	7.435205459594727	6.160405158996582	5.113390922546387	22.20206642150879	5.571231365203857	33.64549255371094	0	0	20.6549015045166	0	0.15992870926856995	1.9921568632125854	296.7696228027344	606.8056640625	278.7351989746094	L260	FALSE	FALSE	FALSE	untreated	TRUE	TRUE	TRUE
BC05	224685.390625	14	3.4145822525024414	106.57364654541016	9.792543411254883	35.00653839111328	2.6112778186798096	1.165918231010437	15.98952865600586	11.80032730102539	15.831184387207031	0	0.1399698108434677	1.1142864227294922	0.7211614847183228	0	0	193.73898315429688	380.33734130859375	523.6209716796875	L260	FALSE	FALSE	FALSE	untreated	TRUE	TRUE	TRUE
BC05	225239.640625	14	10.098228454589844	253.01519775390625	11.006179809570312	10.50106143951416	12.710947036743164	0	159.85777282714844	11.2712984085083	5.0120320320129395	3.00433349609375	0.16722190380096436	78.3135757446289	18.409265518188477	21.769506454467773	0	388.7413635253906	856.76019287109375	402.7366027832031	L260	FALSE	FALSE	FALSE	untreated	TRUE	TRUE	TRUE
BC05	225678.90625	14	15.328925132751465	506.225341796875	16.146114349365234	10.14599895477295	47.65836715698242	0.5557210445404053	99.763641357421875	18.484092712402344	0	0.07937806099653244	0	20.01959991455078	35.06367492675781	18.405445098876953	0	299.9518127441406	509.5613708496094	861.31646728515625	L260	FALSE	FALSE	FALSE	untreated	TRUE	TRUE	TRUE
BC05	225767.203125	16	7.308888912200928	49.652587890625	3.434675455093384	22.432802200317383	5.281388759613037	0	23.615697860717773	10.504569053649902	57.98623275756836	0	0	18.575252532958984	2.6625382900238037	2.3532657623291016	0	392.2344055175781	729.92816162109375	296.60870361328125	L260	FALSE	FALSE	FALSE	untreated	TRUE	FALSE	TRUE
BC05	226355.8125	14	4.456167697906494	114.27751922607422	20.6379337310791	9.593433380126953	1.1901037693023682	0	39.84365463256836	5.903571128845215	1.2142462730407715	0	0	1.199181318283081	0	0.3914436399936676	0	301.4726867675781	599.2955322265625	382.42999267578125	L260	FALSE	FALSE	FALSE	untreated	TRUE	TRUE	TRUE
BC05	227372.140625	14	8.648813247680664	84.1811752319336	1.4204630851745605	6.751980781555176	6.4914140701293945	1.2957781553268433	52.773250579833984	1.926609992980957	1.3243989944458008	0.8408856987953186	0	21.454734802246094	0.5582200288772583	0	1.3104809522628784	483.8602600097656	973.25384521484375	459.8788146972656	L260	FALSE	FALSE	FALSE	untreated	TRUE	TRUE	TRUE
BC05	228270.25	17	14.179540634155273	93.34964752197266	6.841938018798828	28.127830505371094	2.45355224609375	0	61.56562042236328	20.116641998291016	57.3638801574707	1.7820773124694824	1.7979223728179932	35.06010818481445	2.3317410945892334	0	1.242939829826355	405.20452880859375	730.8077392578125	239.71127319335938	L260	FALSE	FALSE	FALSE	untreated	TRUE	FALSE	TRUE
BC05	228824.453125	13	15.068964958190918	13.490396499633789	11.1893949508667	22.458375930786133	46.27517318725586	0	54.17581558227539	15.03931713104248	3.2468056678771973	34.93511962890625	2.277905225753784	180.9346466064453	4.811408519744873	365.589599609375	16.148828506469727	398.64654541015625	767.76690673828125	361.8104248046875	L260	FALSE	FALSE	FALSE	untreated	TRUE	TRUE	TRUE
BC05	229452.796875	12	14.845337867736816	410.1144104003906	28.651199340820312	27.23116111755371	45.14553451538086	6.496092319488525	272.151123046875	43.107547760009766	10.734579086303711	35.49981689453125	0.9155231714248657	350.4610290527344	6.498940467834473	54.23121643066406	2.8184404373168945	525.30706787109375	975.6982421875	423.0159912109375	L260	FALSE	FALSE	FALSE	untreated	TRUE	TRUE	TRUE
BC05	229633.8125	14	6.041282653808594	371.99835205078125	33.777000427246094	31.940906524658203	38.9741096496582	3.333507776260376	478.13714599609375	21.85686683654785	5.919280052185059	10.131342887878418	0	62.14961624145508	2.8637125492095947	72.8602523803711	0	457.992431640625	728.032958984375	345.3956604003906	L260	FALSE	FALSE	FALSE	untreated	TRUE	TRUE	TRUE
BC05	230336.1875	15	31.3145694732666	18.478689193725586	15.59849739074707	196.60012817382812	28.035356521606445	0.6350677609443665	79.80029296875	89.88813018798828	114.50587463378906	6.744131088256836	0.0052820793353021145	52.71229553222656	0.6559162735939026	19.180994033813477	0	576.9698486328125	1095.7557373046875	365.03045654296875	L260	FALSE	FALSE	FALSE	untreated	TRUE	TRUE	TRUE
BC05	230939.5625	13	3.4033963680267334	14.051373481750488	12.395805358886719	8.533529281616211	8.000166893005371	2.539078712463379	8.642873764038086	3.6000375747680664	3.6709938049316406	0	0	1.0112371444702148	0.8822126388549805	0	0	267.40869140625	495.33331298828125	314.566650390625	L260	FALSE	FALSE	FALSE	untreated	TRUE	TRUE	TRUE
BC05	231589	13	4.079964637756348	32.000511169433594	0.793079137802124	5.770418643951416	5.772398471832275	0	14.599916458129883	5.023563861846924	32.8785400390625	2.7104218006134033	0	15.012742042541504	0	0	0.20234040915966034	210.90948486328125	385.4684143066406	219.78529357910156	L260	FALSE	FALSE	FALSE	untreated	TRUE	TRUE	TRUE
BC05	231648.125	14	18.48234748840332	10.981284141540527	31.178850173950195	45.6798210144043	24.069257736206055	4.018693447113037	23.931726455688477	15.881352424621582	1.5075109004974365	18.214126586914062	0.7522566318511963	200.59320068359375	17.46718406677246	1.3294585943222046	166.3622589111328	471.24798583984375	961.33709716796875	348.1868591308594	L260	FALSE	FALSE	FALSE	untreated	TRUE	TRUE	TRUE
BC05	232034.59375	13	15.369389533996582	34.96076965332031	8.409525871276855	11.09692096710205	3.8375637531280518	2.3059842586517334	13.919831275939941	11.928121566772461	26.69402313232422	0	0	4.403669834136963	2.121619939804077	1.0675852298736572	0.9784879684448242	394.1391296386719	722.7811279296875	377.3717956542969	L260	FALSE	FALSE	FALSE	untreated	TRUE	TRUE	TRUE
BC05	232400.984375	14	12.020097732543945	270.4985656738281	18.290233612060547	6.8694071769714355	3.5714523792266846	4.332287788391113	1.8440817594528198	11.893738746643066	4.594884395599365	4.453492164611816	0	3.2543509006500244	0.7545680999755859	0.6719759106636047	0.15604576468467712	561.7899169921875	980.4456787109375	1513.0823974609375	L260	FALSE	FALSE	FALSE	untreated	TRUE	TRUE	TRUE
BC05	234006.703125	12	16.605600357055664	85.36408233642578	14.3390474319458	34.831703186035156	0.10879422724246979	0	41.48091125488281	13.524434089660645	53.49424362182617	4.646624565124512	0	0	0	0	0	509.3021545410156	869.2679443359375	858.80120849609375	L260	FALSE	FALSE	FALSE	untreated	TRUE	TRUE	TRUE
BC05	234360.78125	14	10.722625732421875	21.326047897338867	26.458675384521484	37.20998001098633	66.24744415283203	0	175.35960388183594	55.92803955078125	11.331985473632812	26.429698944091797	0.9499278664588928	82.32210540771484	9.035245895385742	4.564303874969482	45.369842529296875	581.6158447265625	935.48394775390625	646.89410400390625	L260	FALSE	FALSE	FALSE	untreated	TRUE	TRUE	TRUE
BC05	234675.984375	15	18.899831771850586	82.98412322998047	14.388084411621094	59.818077087402344	18.76527214050293	0.3667401373386383	47.665523529052734	59.4204216003418	115.67483520507812	3.664062738418579	7.619784832000732	5.067089557647705	3.3361732959747314	9.21566104888916	0.15319353342056274	371.05108642578125	643.518310546875	291.9420166015625	L260	FALSE	FALSE	FALSE	untreated	TRUE	TRUE	TRUE
BC05	234924.953125	14	10.03805160522461	845.1583251953125	26.272640228271484	13.287079811096191	108.15348052978516	1.9650933742523193	318.4955749511719	24.617414474487305	1.1088844537734985	1.9007211923599243	0	21.875503540039062	171.04232788085938	89.9122085571289	0	568.70465087890625	1019.2218627929688	1386.144775390625	L260	FALSE	FALSE	FALSE	untreated	TRUE	TRUE	TRUE
BC05	236320.5625	14	6.4592790603637695	46.73066329956055	1.6455215215682983	21.102998733520508	4.85708475112915	1.4699146747589111	39.15861129760742	19.24730110168457	26.381929397583008	0	0	8.25443172454834	3.781799793243408	0	2.955653667449951	238.3559112548828	496.6033935546875	281.949951171875	L260	FALSE	FALSE	FALSE	untreated	TRUE	TRUE	TRUE
BC05	236572.546875	12	9.295767784118652	41.134910583496094	2.040057897567749	5.5943450927734375	0.45697659254074097	0	34.89796829223633	4.99878454208374	6.668911457061768	3.30545711517334	2.3276937007904053	24.81849479675293	3.8293066024780273	1.5954357385635376	1.7710696458816528	260.6183166503906	526.04656982421875	368.448974609375	L260	FALSE	FALSE	FALSE	untreated	TRUE	TRUE	TRUE
BC05	237555.09375	13	25.346635818481445	32.17124938964844	4.165637969970703	6.381270408630371	6.862969875335693	0	21.981277465820312	14.572628021240234	40.2025032043457	3.1780591011047363	1.1764957904815674	4.070972442626953	11.228601455688477	2.9112324714660645	2.2938194274902344	460.6412658691406	790.16070556640625	46.76388168334961	L260	FALSE	FALSE	FALSE	untreated	TRUE	TRUE	TRUE
BC05	238558.34375	14	7.584606647491455	72.76233673095703	22.871292114257812	61.076446533203125	83.29991149902344	4.021841049194336	218.2925262451172	48.25379180908203	22.12552833557129	0.39083245396614075	0.7062352895736694	240.62574768066406	15.156451225280762	288.1901550292969	18.640058517456055	476.2484436035156	844.670166015625	243.55841064453125	L260	FALSE	FALSE	FALSE	untreated	TRUE	TRUE	TRUE
BC05	238794.640625	14	12.583051681518555	6.372993469238281	14.74716854095459	57.95574188232422	71.42131042480469	0	131.4859619140625	63.17470169067383	4.7014617919921875	15.820743560791016	3.182931423187256	73.51922607421875	9.2810640335083	394.84228515625	4.083474636077881	324.0883483886719	698.8541259765625	289.0125427246094	L260	FALSE	FALSE	FALSE	untreated	TRUE	TRUE	TRUE
BC05	239025.65625	14	14.264248847961426	737.77130126953125	21.90860366821289	12.800368309020996	36.144840240478516	0.2867744266986847	167.68429565429688	18.396320343017578	0	6.808333873748779	0	10.625672340393066	23.79918098449707	0.7490007281303406	0.9127110242843628	606.15924072265625	1281.2779541015625	2253.16015625	L260	FALSE	FALSE	FALSE	untreated	TRUE	TRUE	TRUE
BC05	239234.34375	14	17.320913314819336	241.15806579589844	21.091279983520508	21.247989654541016	28.635955810546875	1.5131844282150269	114.23052978515625	4.845849990844727	0.693446695804596	0	0.11564775556325912	84.1702880859375	8.9471282958984375	14.422536849975586	2.3345696926116943	532.54754638671875	1111.4119873046875	1087.701416015625	L260	FALSE	FALSE	FALSE	untreated	TRUE	TRUE	TRUE
BC05	240242.59375	14	2.756683111190796	536.42626953125	9.8196382522583	15.941596031188965	41.55179977416992	6.239460468292236	115.4148941040039	16.126312255859375	2.5912973880767822	0.7881323099136353	0	14.369732856750488	14.657007217407227	12.727943420410156	0	455.3153381347656	698.608154296875	796.729248046875	L260	FALSE	FALSE	FALSE	untreated	TRUE	TRUE	TRUE
BC05	241012.578125	17	13.366668701171875	324.50555419921875	9.80617618560791	4.857701778411865	20.447813034057617	0	150.93202209472656	10.58747386932373	3.479048490524292	2.931380271911621	2.676085948944092	32.38859176635742	12.483410835266113	3.794610023498535	4.905946254730225	331.8481750488281	687.83551025390625	981.9971923828125	L260	FALSE	FALSE	FALSE	untreated	TRUE	FALSE	TRUE
BC05	241315.609375	14	6.175597667694092	33.97093963623047	7.187392711639404	5.54997444152832	7.844475269317627	0	28.441085815429688	5.729145050048828	3.755770683288574	0	0	28.812063217163086	5.564310550689697	0	0.20391184091567993	575.36761474609375	956.71624755859375	437.7493591308594	L260	FALSE	FALSE	FALSE	untreated	TRUE	TRUE	TRUE
BC05	241791.75	15	3.631869316101074	40.66282272338867	13.222983360290527	10.582831382751465	7.078668117523193	3.436692714691162	58.85834884643555	30.373716354370117	79.0606460571289	1.596219539642334	1.7144885063171387	30.160606384277344	0.8835102319717407	2.974296808242798	2.527907371520996	392.6159973144531	803.46136474609375	424.4000549316406	L260	FALSE	FALSE	FALSE	untreated	TRUE	TRUE	TRUE
BC05	241969.3125	12	3.432924509048462	67.13874053955078	5.431107997894287	18.72134017944336	7.311099052429199	0	46.42456817626953	14.549823760986328	15.605011940002441	4.69183349609375	0	50.805049896240234	1.9078718423843384	0	0	227.2575225830078	490.70501708984375	159.4542999267578	L260	FALSE	FALSE	FALSE	untreated	TRUE	TRUE	TRUE
BC05	242528.609375	15	10.15108585357666	396.6409606933594	26.516494750976562	8.6225738525390625	9.049345016479492	0.3443738520145416	157.35267639160156	3.6449270248413086	8.043732643127441	0	1.1745392084121704	19.000995635986328	2.0502243041992188	8.635029792785645	0	260.0987548828125	514.46148681640625	812.5042724609375	L260	FALSE	FALSE	FALSE	untreated	TRUE	TRUE	TRUE
BC05	243307.15625	14	16.824026107788086	524.727783203125	28.728668212890625	12.294207572937012	64.58960723876953	0.4611956477165222	237.442626953125	28.380788803100586	0	12.176465034484863	0.8334843516349792	89.62445831298828	15.784001350402832	1.3209998607635498	1.120309829711914	707.309326171875	1415.023681640625	567.123046875	L260	FALSE	FALSE	FALSE	untreated	TRUE	TRUE	TRUE
BC05	243540.828125	12	9.483621597290039	44.6334114074707	3.588440418243408	4.9279937744140625	1.227898120880127	0	18.94723892211914	2.6429598331451416	0	0	0	3.118833065032959	5.035909175872803	0	0.25247183442115784	300.6999816894531	525.2227783203125	306.8287048339844	L260	FALSE	FALSE	FALSE	untreated	TRUE	TRUE	TRUE
BC05	243752.9375	13	2.052624464035034	19.937061309814453	3.4322421550750732	27.602035522460938	3.2884223461151123	0	24.914745330810547	16.55631446838379	36.961063385009766	2.485616445541382	0	16.619741439819336	0	0	1.2675262689590454	336.04962158203125	569.98974609375	439.81805419921875	L260	FALSE	FALSE	FALSE	untreated	TRUE	TRUE	TRUE
BC05	245281.421875	13	19.36220932006836	28.344385147094727	0.23855145275592804	18.62425994873047	0.8322309255599976	0	0.4325113296508789	2.779325008392334	49.04584503173828	0	0	7.9165544509887695	0.7479588985443115	2.1957757472991943	0	542.76605224609375	985.23358154296875	417.3946228027344	L260	FALSE	FALSE	FALSE	untreated	TRUE	TRUE	TRUE
BC05	245512.625	15	31.49403190612793	10.59208869934082	6.133810043334961	44.962467193603516	23.070972442626953	4.535052299499512	75.67726135253906	36.577476501464844	131.37078857421875	3.4088261127471924	0	14.746092796325684	1.1982002258300781	3.9567861557006836	0	366.7084045410156	592.8309326171875	343.7477111816406	L260	FALSE	FALSE	FALSE	untreated	TRUE	TRUE	TRUE
BC05	245716.125	14	3.07196307182312	18.127727508544922	37.649505615234375	60.77897644042969	53.21661376953125	25.12385368347168	120.40194702148438	33.78409194946289	15.760894775390625	40.006736755371094	2.165337085723877	142.13125610351562	2.7420268058776855	271.26092529296875	22.837852478027344	501.7570495605469	1003.4454345703125	498.17901611328125	L260	FALSE	FALSE	FALSE	untreated	TRUE	TRUE	TRUE
BC05	246012.515625	13	10.839272499084473	18.870376586914062	25.68956756591797	36.709842681884766	43.62106704711914	10.335501670837402	97.67431640625	41.71458435058594	2.8453714847564697	14.009772300720215	1.7774261236190796	152.2114715576172	4.800254821777344	175.31556701660156	4.792622089385986	466.8207702636719	995.231689453125	530.3858642578125	L260	FALSE	FALSE	FALSE	untreated	TRUE	TRUE	TRUE
BC05	246166.21875	14	8.203630447387695	15.439242362976074	0.06756029278039932	6.992570400238037	12.670243263244629	0	30.422290802001953	2.2517876625061035	20.409709930419922	0	1.21598482131958	8.240120887756348	0	0	0	277.8465576171875	480.3569641113281	220.52859497070312	L260	FALSE	FALSE	FALSE	untreated	TRUE	TRUE	TRUE
BC05	246171.921875	16	28.611005783081055	286.2397766113281	20.392316818237305	15.208240509033203	23.17168426513672	0.7996430993080139	165.0372314453125	13.213967323303223	4.958493232727051	1.2016301155090332	0.1336035281419754	124.6788101196289	32.01008605957031	20.135011672973633	3.1495320796966553	572.71923828125	1012.5440673828125	500.6915283203125	L260	FALSE	FALSE	FALSE	untreated	TRUE	FALSE	TRUE
BC05	246718.734375	13	7.3808512687683105	4.9181952476501465	11.692193984985352	87.6161880493164	58.47310256958008	11.635221481323242	108.35201263427734	53.693603515625	8.336902618408203	28.922651290893555	0.689384937286377	215.39268493652344	3.1075222492218018	261.3961486816406	16.94548225402832	386.3467712402344	732.5440673828125	293.2955322265625	L260	FALSE	FALSE	FALSE	untreated	TRUE	TRUE	TRUE
BC05	247095.71875	13	26.595722198486328	97.84764099121094	10.058747291564941	62.5445442199707	1.5463056564331055	0	64.83160400390625	13.510180473327637	24.512163162231445	1.6069231033325195	1.7345091104507446	7.948765277862549	0	0	1.5619568824768066	527.5447998046875	972.88336181640625	533.91986083984375	L260	FALSE	FALSE	FALSE	untreated	TRUE	TRUE	TRUE
BC05	247272.640625	14	11.796799659729004	56.17426300048828	6.895617485046387	17.759950637817383	12.989419937133789	0.2881258428096771	82.43785095214844	17.838611602783203	10.494393348693848	0	1.6785805225372314	27.104434967041016	0.20152220129966736	2.3188440799713135	0.19006748497486115	405.5853271484375	722.51666259765625	403.0841064453125	L260	FALSE	FALSE	FALSE	untreated	TRUE	TRUE	TRUE
BC05	247904.015625	13	10.56323528289795	10.974815368652344	4.279209136962891	10.263336181640625	0	2.0525689125061035	9.365147590637207	6.68080472946167	20.173612594604492	0	0	15.373205184936523	0.6633331775665283	3.278214693069458	0.055638741701841354	366.5293273925781	685.9759521484375	437.0429382324219	L260	FALSE	FALSE	FALSE	untreated	TRUE	TRUE	TRUE
BC05	248173.484375	13	2.7136189937591553	63.592201232910156	9.946611404418945	11.226716041564941	11.167645454406738	0	21.351112365722656	9.102778434753418	2.6785852909088135	3.0228655338287354	0	48.987483978271484	0	6.596332550048828	0	810.14599609375	1357.3673095703125	614.72149658203125	L260	FALSE	FALSE	FALSE	untreated	TRUE	TRUE	TRUE
BC05	248336.734375	13	10.380541801452637	177.68869018554688	13.095198631286621	46.30999755859375	40.583919525146484	6.274324893951416	246.1414794921875	32.85884475708008	1.253952145576477	7.864949703216553	2.135730504989624	146.29855346679688	9.401074409484863	69.1114501953125	0	334.8411865234375	625.446533203125	363.94195556640625	L260	FALSE	FALSE	FALSE	untreated	TRUE	TRUE	TRUE
BC05	249612.9375	14	6.949077129364014	8.912412643432617	10.658437728881836	38.834014892578125	26.0548038482666	3.5234591960906982	45.83639144897461	33.32567596435547	3.9597651958465576	14.039278984069824	3.147099733352661	303.1452331542969	0.04117819666862488	490.05999755859375	7.7174906730651855	446.33306884765625	888.09100341796875	525.96514892578125	L260	FALSE	FALSE	FALSE	untreated	TRUE	TRUE	TRUE
BC05	250298.78125	15	11.20519733428955	71.37687683105469	1.812194585800171	27.109134674072266	7.403819561004639	2.727198600769043	78.996856689453125	13.83294677734375	4.693125247955322	8.7384185791015625	1.0389803647994995	103.37208557128906	0	2.837728977203369	4.563828945159912	289.8532409667969	590.527099609375	216.92953491210938	L260	FALSE	FALSE	FALSE	untreated	TRUE	TRUE	TRUE
BC05	251359	13	16.907663345336914	60.039180755615234	7.954026222229004	17.286361694335938	2.3008382320404053	3.1179592609405518	24.33560562133789	5.8002777099609375	6.446566581726074	10.010107040405273	4.044918060302734	4.966524124145508	0	0	0	567.6444091796875	1038.7091064453125	291.5753479003906	L260	FALSE	FALSE	FALSE	untreated	TRUE	TRUE	TRUE
BC05	251964.703125	19	2.1789498329162598	34.81294631958008	2.8927810192108154	2.888551950454712	1.9063193798065186	0.4489811956882477	1.8380433320999146	0.7101417183876038	10.63102912902832	0.09906071424484253	0	1.6406331062316895	2.1478662490844727	3.164673089981079	0	162.98341369628906	342.60662841796875	4470.23388671875	L260	FALSE	FALSE	FALSE	untreated	TRUE	FALSE	FALSE
BC05	252001.6875	13	12.926102638244629	94.90705108642578	5.422219276428223	27.417724609375	4.414465427398682	2.844085216522217	74.0527572631836	45.6377067565918	81.95484161376953	0.4514463543891907	5.013294696807861	159.1947479248047	11.400833129882812	1.3150306940078735	3.3690996170043945	293.4678649902344	540.52996826171875	258.86553955078125	L260	FALSE	FALSE	FALSE	untreated	TRUE	TRUE	TRUE
BC05	252089.28125	13	30.926984786987305	20.815032958984375	29.39814567565918	39.260284423828125	31.077014923095703	1.7714391946792603	29.921791076660156	27.354782104492188	81.49651336669922	5.349337577819824	1.2654658555984497	88.39940643310547	3.1730077266693115	4.445358753204346	3.4284117221832275	548.07000732421875	1021.6725463867188	990.2601318359375	L260	FALSE	FALSE	FALSE	untreated	TRUE	TRUE	TRUE
BC05	252147.46875	14	36.50112533569336	5.5327653884887695	5.6383256912231445	83.11150360107422	16.17997169494629	2.4928619861602783	46.929901123046875	37.00004196166992	18.954607009887695	7.5683465003967285	3.8343751430511475	10.209105491638184	2.5602223873138428	6.15341329574585	1.0762567520141602	317.1307067871094	583.1541748046875	891.5166015625	L260	FALSE	FALSE	FALSE	untreated	TRUE	TRUE	TRUE
BC05	252253.03125	15	7.204390525817871	226.7761688232422	11.168864250183105	20.252717971801758	11.338167190551758	3.092811107635498	153.8079071044922	17.104717254638672	5.622933387756348	5.144204616546631	0	10.01183795928955	13.824872970581055	15.361593246459961	1.313387155532837	357.1829528808594	584.5198974609375	307.27386474609375	L260	FALSE	FALSE	FALSE	untreated	TRUE	TRUE	TRUE
BC05	252645.71875	20	0	90.53987884521484	1.7078502178192139	3.587928295135498	2.1762778759002686	4.6724348068237305	4.025957107543945	5.074209213256836	0	1.1617263555526733	0	2.6832563877105713	0.272704154253006	0	0.23917606472969055	331.0787658691406	644.9969482421875	9232.3291015625	L260	FALSE	FALSE	FALSE	untreated	TRUE	FALSE	FALSE
BC05	253000.71875	13	10.746001243591309	83.623199462890625	0.9053459167480469	13.782556533813477	20.813512802124023	0	70.838165283203125	14.018451690673828	6.477170467376709	1.5171136856079102	0	100.93254089355469	1.667768955230713	2.9416146278381348	0	495.45068359375	910.25244140625	322.59033203125	L260	FALSE	FALSE	FALSE	untreated	TRUE	TRUE	TRUE
BC05	253488.0625	15	15.834988594055176	675.0010986328125	32.86223602294922	19.290922164916992	59.528221130371094	1.1264768838882446	377.66986083984375	24.38010025024414	7.406408786773682	6.210494041442871	2.719585657119751	84.749603271484375	121.77850341796875	59.46379089355469	0.8554895520210266	448.1540222167969	910.7509765625	807.48333740234375	L260	FALSE	FALSE	FALSE	untreated	TRUE	TRUE	TRUE
BC05	253960.8125	13	14.783780097961426	179.25367736816406	6.526396751403809	6.7195353507995605	17.695762634277344	1.8455990552902222	116.76309204101562	10.101527214050293	4.658276081085205	0.5749372839927673	2.2595622539520264	104.22784423828125	12.985822677612305	30.54026985168457	0.8830645084381104	623.701416015625	1055.6512451171875	367.1349792480469	L260	FALSE	FALSE	FALSE	untreated	TRUE	TRUE	TRUE
BC05	254161.578125	13	12.593828201293945	36.40150451660156	6.621396064758301	1.9608665704727173	10.404340744018555	0	10.795345306396484	8.439738273620605	2.6438305377960205	0	0	5.659545421600342	0	0	0	352.86859130859375	588.29156494140625	431.40277099609375	L260	FALSE	FALSE	FALSE	untreated	TRUE	TRUE	TRUE
BC05	254251.34375	16	4.426947116851807	71.400726318359375	7.795498371124268	16.165729522705078	0.26301735639572144	0.7519584894180298	3.135068893432617	7.437893390655518	5.850669860839844	0	0.6661764979362488	1.135474443435669	1.8934471607208252	0	0	949.77142333984375	1719.9765625	12861.673828125	L260	FALSE	FALSE	FALSE	untreated	TRUE	FALSE	FALSE
BC05	254499.65625	14	3.6857314109802246	19.362709045410156	0	11.638591766357422	10.688369750976562	0	30.507610321044922	8.5677490234375	0.30590999126434326	0	0	14.442566871643066	0	2.2855567932128906	0.04458128288388252	311.03643798828125	559.3544921875	239.7979278564453	L260	FALSE	FALSE	FALSE	untreated	TRUE	TRUE	TRUE
BC05	254992.453125	16	15.945250511169434	129.9836883544922	14.510823249816895	96.4134750366211	12.230957984924316	10.704710006713867	110.28185272216797	116.94921112060547	360.3331604003906	24.26390838623047	0.2443918138742447	106.25093078613281	1.3842740058898926	0.25444766879081726	3.653425931930542	328.6453552246094	552.943603515625	293.2361755371094	L260	FALSE	FALSE	FALSE	untreated	TRUE	FALSE	TRUE
BC05	255456.9375	12	6.409693717956543	18.39217185974121	0	15.563309669494629	3.861724615097046	0	21.85428810119629	2.357908010482788	4.384335994720459	0	4.493377685546875	2.3378822803497314	1.9636411666870117	1.1014999151229858	1.6994012594223022	256.7489318847656	448.0662841796875	249.13108825683594	L260	FALSE	FALSE	FALSE	untreated	TRUE	TRUE	TRUE
BC05	255614.515625	15	4.730008602142334	596.93023681640625	19.043014526367188	22.131187438964844	63.4227294921875	0.1173982173204422	264.2923583984375	18.653867721557617	4.054426670074463	0.6987276673316956	0	16.40022087097168	34.34147262573242	248.7716522216797	0.30884841084480286	326.05950927734375	580.88897705078125	551.1044921875	L260	FALSE	FALSE	FALSE	untreated	TRUE	TRUE	TRUE
BC05	255705.109375	13	5.765299320220947	4.111079216003418	14.916877746582031	43.08172607421875	32.24661636352539	0.5437436699867249	136.36663818359375	70.1518325805664	0.36176636815071106	4.9846882820129395	0.10747212916612625	213.9815673828125	7.545772075653076	286.146728515625	13.5717191696167	600.26385498046875	1060.9486083984375	424.66546630859375	L260	FALSE	FALSE	FALSE	untreated	TRUE	TRUE	TRUE
BC05	256795.296875	13	8.692082405090332	229.37905883789062	37.450035095214844	18.158510208129883	15.595808029174805	4.120253562927246	301.5729064941406	5.210563659667969	2.71553897857666	6.331242561340332	0.5933457612991333	42.05239486694336	6.208874225616455	28.27834129333496	3.116232395172119	325.395263671875	632.72271728515625	285.85626220703125	L260	FALSE	FALSE	FALSE	untreated	TRUE	TRUE	TRUE
BC05	256969.890625	14	15.315117835998535	3.649869680404663	30.850353240966797	27.268211364746094	95.468841552734375	4.498536586761475	102.27352905273438	68.99186706542969	8.591928482055664	39.97984313964844	6.112486362457275	499.4859924316406	29.823881149291992	648.2493896484375	10.847034454345703	557.34307861328125	848.06622314453125	276.4752502441406	L260	FALSE	FALSE	FALSE	untreated	TRUE	TRUE	TRUE
BC05	257578.6875	12	12.924114227294922	11.531662940979004	3.0947976112365723	8.026603698730469	1.46854567527771	0	9.586771011352539	8.220455169677734	11.481651306152344	0.38750407099723816	0	3.914308547973633	0	1.0317599773406982	0	423.1806640625	712.095703125	372.3448181152344	L260	FALSE	FALSE	FALSE	untreated	TRUE	TRUE	TRUE
BC05	257890.4375	14	14.110172271728516	86.32829284667969	11.261157035827637	36.07342529296875	8.43056583404541	0	76.87042999267578	6.252072811126709	55.35709762573242	0	0.5736159086227417	52.94206237792969	1.5413665771484375	0.2740933299064636	1.4844454526901245	364.89532470703125	659.3671875	326.9537048339844	L260	FALSE	FALSE	FALSE	untreated	TRUE	TRUE	TRUE
BC05	257930.703125	14	5.45421838760376	37.8934440612793	1.460174560546875	8.110340118408203	4.381796836853027	0	14.820457458496094	0.8259238004684448	1.097592830657959	0.6876216530799866	0	7.989029407501221	0	0.8435872793197632	0	402.1492919921875	668.485107421875	444.29620361328125	L260	FALSE	FALSE	FALSE	untreated	TRUE	TRUE	TRUE
BC05	258106.25	14	10.054895401000977	447.3896789550781	32.35225296020508	95.53987884521484	58.058258056640625	3.51353120803833	400.881103515625	78.66345977783203	0	26.298770904541016	0.6282578110694885	124.88465881347656	10.417768478393555	107.54710388183594	0	554.530517578125	995.1893310546875	600.28692626953125	L260	FALSE	FALSE	FALSE	untreated	TRUE	TRUE	TRUE
BC05	259742.015625	14	14.166436195373535	127.53580474853516	8.82325267791748	14.745924949645996	20.08196449279785	0.10732132941484451	69.11822509765625	5.474907875061035	21.687196731567383	2.560084819793701	0	27.332263946533203	0	0	0	249.34214782714844	510.09649658203125	276.3814697265625	L260	FALSE	FALSE	FALSE	untreated	TRUE	TRUE	TRUE
BC05	259826.96875	12	7.175140380859375	39.3596305847168	4.653409957885742	9.886899948120117	0.06048762425780296	0	9.037735939025879	3.311417579650879	1.3838205337524414	0	0	16.553882598876953	0	2.9151625633239746	0.012541020289063454	231.0348358154297	436.68914794921875	155.76095581054688	L260	FALSE	FALSE	FALSE	untreated	TRUE	TRUE	TRUE
BC05	260199.609375	14	13.398459434509277	7.32331657409668	24.634111404418945	32.62915802001953	27.494924545288086	0.4495910704135895	115.71941375732422	33.42581558227539	16.473419189453125	0	5.4011549949646	165.97366333007812	5.435599327087402	198.9525909423828	0.03154686838388443	299.1988830566406	503.5186462402344	241.768310546875	L260	FALSE	FALSE	FALSE	untreated	TRUE	TRUE	TRUE
BC05	260247.765625	13	16.998699188232422	27.17668914794922	14.212406158447266	314.0897521972656	9.2266387939453125	2.782949209213257	94.53650665283203	122.93278503417969	56.560035705566406	0.7263181805610657	3.617659330368042	46.73921585083008	0.10507500171661377	51.82648468017578	2.5948591232299805	267.97869873046875	443.8356018066406	275.2332763671875	L260	FALSE	FALSE	FALSE	untreated	TRUE	TRUE	TRUE
BC05	260294.96875	15	11.680814743041992	142.49505615234375	12.432093620300293	18.49611473083496	16.273880004882812	1.6369770765304565	130.7143096923828	7.405638217926025	4.505041599273682	3.554779052734375	0	122.7741928100586	4.47430944442749	1.4021183252334595	0.2105783075094223	405.2285461425781	555.214111328125	285.26898193359375	L260	FALSE	FALSE	FALSE	untreated	TRUE	TRUE	TRUE
BC05	260314.046875	13	6.614600658416748	294.1701965332031	22.25897789001465	11.843964576721191	15.254561424255371	0	164.7793731689453	35.49033737182617	6.415815353393555	5.340649604797363	0	45.73701858520508	5.220126152038574	0	0	344.1416015625	686.44805908203125	459.427490234375	L260	FALSE	FALSE	FALSE	untreated	TRUE	TRUE	TRUE
BC05	260918.640625	14	6.580287456512451	70.50586700439453	3.733607053756714	6.2449421882629395	15.915420532226562	0.15985850989818573	103.49537658691406	11.382204055786133	6.541895866394043	3.83996844291687	0	64.9034423828125	4.284896373748779	17.87215805053711	0	418.7106628417969	820.1502685546875	438.95050048828125	L260	FALSE	FALSE	FALSE	untreated	TRUE	TRUE	TRUE
BC05	260948.609375	14	16.4853458404541	92.55830383300781	20.59197425842285	12.107866287231445	9.64417839050293	1.8023850917816162	2.4013500213623047	6.299907684326172	1.2879308462142944	0.3312435746192932	2.6045725345611572	5.502588748931885	1.6501643657684326	2.150264024734497	13.34372615814209	556.1348876953125	901.210693359375	982.58306884765625	L260	FALSE	FALSE	FALSE	untreated	TRUE	TRUE	TRUE
BC05	261404.734375	22	1.1563310623168945	2.1645729541778564	10.749273300170898	1.4674454927444458	2.217637300491333	1.4961761236190796	1.1095000505447388	7.274046421051025	2.893434524536133	0	6.614586353302002	2.7193479537963867	0	3.7718372344970703	308.5431213378906	151.85899353027344	293.49224853515625	5275.37451171875	L260	FALSE	FALSE	FALSE	untreated	TRUE	FALSE	FALSE
BC05	261603.53125	15	18.124544143676758	535.65203857421875	32.674320220947266	15.25272274017334	20.984813690185547	1.9857800006866455	289.91009521484375	17.95850944519043	2.6793625354766846	7.671782970428467	0.08504300564527512	26.028287887573242	8.978102684020996	26.790245056152344	0	406.1117858886719	756.2911376953125	911.25238037109375	L260	FALSE	FALSE	FALSE	untreated	TRUE	TRUE	TRUE
BC05	261709.140625	15	5.16584587097168	537.847900390625	21.66144561767578	7.522611618041992	19.68172264099121	0	148.23495483398438	11.074858665466309	0.9978911876678467	0.536544919013977	0	20.46136474609375	47.315670013427734	39.94636917114258	5.055231094360352	280.07958984375	536.62884521484375	712.05010986328125	L260	FALSE	FALSE	FALSE	untreated	TRUE	TRUE	TRUE
BC05	261786.953125	15	11.123762130737305	137.14804077148438	11.558429718017578	6.159170150756836	37.76563262939453	3.906501293182373	98.71358489990234	10.00135612487793	1.852321982383728	0.29986780881881714	0	66.2497329711914	0	4.921142578125	0.7827442288398743	547.1226806640625	1010.4086303710938	519.8966064453125	L260	FALSE	FALSE	FALSE	untreated	TRUE	TRUE	TRUE
BC05	262367.90625	16	9.7125396728515625	566.55694580078125	37.35744857788086	15.352999687194824	34.878501892089844	6.436838626861572	302.3948669433594	15.030596733093262	3.2470860481262207	27.223800659179688	0	12.00108814239502	16.023462295532227	37.94070816040039	3.9480481147766113	329.73968505859375	625.74188232421875	223.9868927001953	L260	FALSE	FALSE	FALSE	untreated	TRUE	FALSE	TRUE
BC05	263232.1875	13	8.285479545593262	33.5037956237793	0.21636083722114563	7.261783599853516	2.0632917881011963	0	13.790099143981934	2.862764835357666	32.204532623291016	0.4674680531024933	0	3.586148262023926	0	0	0	329.4708251953125	670.1353759765625	421.75006103515625	L260	FALSE	FALSE	FALSE	untreated	TRUE	TRUE	TRUE
BC05	263232.9375	12	5.061334609985352	15.989473342895508	2.658534049987793	2.429241895675659	5.422056198120117	0	15.696931838989258	3.6658060550689697	13.370331764221191	0	0	11.023479461669922	0	0	0	49.28873825073242	96.01521301269531	84.351806640625	L260	FALSE	FALSE	FALSE	untreated	TRUE	FALSE	FALSE
BC05	264122.6875	13	23.2626953125	28.181201934814453	22.64659881591797	66.26513671875	24.570255279541016	4.762535095214844	230.9608154296875	28.743694305419922	66.12378692626953	0	0	75.46275329589844	6.265446662902832	0.29225432872772217	1.1834090948104858	286.3363037109375	607.997802734375	290.5240783691406	L260	FALSE	FALSE	FALSE	untreated	TRUE	TRUE	TRUE
BC05	264217.5	14	11.37401008605957	396.6510925292969	20.71845245361328	20.104717254638672	103.32168579101562	4.19441032409668	318.88507080078125	51.3276481628418	11.098556518554688	8.245023727416992	5.287234306335449	300.6690368652344	7.339240074157715	27.31205177307129	0	555.9110107421875	968.96783447265625	497.1459655761719	L260	FALSE	FALSE	FALSE	untreated	TRUE	TRUE	TRUE
BC05	264468.8125	13	7.650927543640137	241.6534881591797	41.45812225341797	83.850250244140625	25.620805740356445	0.2048565298318863	229.86410522460938	52.27592849731445	72.65958404541016	12.389969825744629	2.297365427017212	89.5488510131836	4.200651168823242	0.48673534393310547	0	392.2362976074219	724.42486572265625	444.6108703613281	L260	FALSE	FALSE	FALSE	untreated	TRUE	TRUE	TRUE
BC05	264878.625	13	6.319082736968994	116.63504028320312	10.124964714050293	11.636310577392578	18.304153442382812	0	107.32605743408203	11.98848819732666	0	1.201125979423523	0	79.62156677246094	8.7396087646484375	31.730558395385742	0.8580590486526489	385.0329895019531	844.62060546875	348.8168029785156	L260	FALSE	FALSE	FALSE	untreated	TRUE	TRUE	TRUE
BC05	265086.875	14	23.680828094482422	623.2476806640625	25.274009704589844	15.227343559265137	65.72444915771484	8.841294288635254	422.2462158203125	38.98991394042969	0.7436808347702026	15.420900344848633	0	65.21620178222656	2.9209446907043457	8.877516746520996	0	697.31390380859375	1397.173828125	589.506103515625	L260	FALSE	FALSE	FALSE	untreated	TRUE	TRUE	TRUE
BC05	265419.1875	14	19.055740356445312	42.10390853881836	2.9821856021881104	31.590776443481445	0.8819010853767395	1.2945634126663208	28.542190551757812	10.622525215148926	19.733938217163086	3.0531749725341797	0	7.560146331787109	3.404046058654785	0	0.35610392689704895	318.50872802734375	702.83416748046875	262.2658996582031	L260	FALSE	FALSE	FALSE	untreated	TRUE	TRUE	TRUE
BC05	265554.625	12	6.584181308746338	179.2240753173828	8.61246395111084	7.9495368003845215	23.889352798461914	4.626995086669922	47.277950286865234	3.5118579864501953	0.8489146828651428	0.19881385564804077	0	12.27619743347168	54.8817024230957	11.451630592346191	1.4609404802322388	555.1107177734375	1058.61474609375	1497.042724609375	L260	FALSE	FALSE	FALSE	untreated	TRUE	TRUE	TRUE
BC05	265558	13	5.120803356170654	169.92059326171875	12.734443664550781	9.90964126586914	0	0.18431271612644196	1.133306622505188	2.2930915355682373	1.2660048007965088	0	0	2.4654877185821533	0	7.0393853187561035	0	155.33493041992188	408.28155517578125	537.331787109375	L260	FALSE	FALSE	FALSE	untreated	TRUE	TRUE	TRUE
BC05	266360.75	15	3.7691431045532227	979.195068359375	29.19391441345215	24.777162551879883	5.038488864898682	0.2794814109802246	68.8003921508789	13.240707397460938	0	5.853724479675293	0	6.503777503967285	0.6830475926399231	0	8.758980751037598	536.00933837890625	907.9276123046875	2041.1690673828125	L260	FALSE	FALSE	FALSE	untreated	TRUE	TRUE	TRUE
BC05	266755.46875	13	5.2513041496276855	1.1414008140563965	27.23649787902832	37.259986877441406	51.63856887817383	4.710055828094482	93.09832000732422	32.25276184082031	12.859771728515625	16.302001953125	0	86.5228500366211	2.0063977241516113	255.51080322265625	0.595516562461853	377.8663330078125	654.63885498046875	303.98992919921875	L260	FALSE	FALSE	FALSE	untreated	TRUE	TRUE	TRUE
BC05	267340.90625	14	6.960907936096191	225.340576171875	12.474912643432617	13.215054512023926	16.684852600097656	0	162.25633239746094	49.48832702636719	0	12.914416313171387	2.939190626144409	341.3914489746094	18.247819900512695	78.78173828125	0.9551880359649658	445.3613586425781	882.06195068359375	562.91693115234375	L260	FALSE	FALSE	FALSE	untreated	TRUE	TRUE	TRUE
BC05	267392.34375	14	2.139754056930542	47.81943130493164	7.940400123596191	31.224315643310547	8.6057767868042	0	53.930023193359375	26.24459457397461	11.48583698272705	0.182484433054924	0	44.00242233276367	0	3.300264358520508	0.9383731484413147	370.5933837890625	605.21246337890625	305.79180908203125	L260	FALSE	FALSE	FALSE	untreated	TRUE	TRUE	TRUE
BC05	267891.375	15	3.7733092308044434	451.8045654296875	16.137481689453125	25.073753356933594	6.863284111022949	0	33.08161926269531	11.192809104919434	2.21437668800354	7.927063465118408	0.5260477662086487	6.781617641448975	1.7600911855697632	0	0.859369158744812	341.26385498046875	627.22564697265625	914.31658935546875	L260	FALSE	FALSE	FALSE	untreated	TRUE	TRUE	TRUE
BC05	267990.125	14	14.66340160369873	730.63323974609375	69.3288803100586	10.17888069152832	47.78721618652344	1.9577101469039917	323.5338439941406	32.11419677734375	3.2143940925598145	0	0.6920183300971985	57.835662841796875	17.262041091918945	92.498382568359375	1.1618461608886719	501.53521728515625	992.45867919921875	431.2344055175781	L260	FALSE	FALSE	FALSE	untreated	TRUE	TRUE	TRUE
BC05	268814.78125	13	0.7449246048927307	351.5262145996094	24.916677474975586	6.861649513244629	5.085622310638428	0.14400416612625122	95.19374084472656	6.49755859375	0.3424219489097595	0	0	42.25862503051758	1.2024465799331665	32.04061508178711	0	452.70391845703125	740.59014892578125	664.3553466796875	L260	FALSE	FALSE	FALSE	untreated	TRUE	TRUE	TRUE
BC05	269222.9375	14	19.121408462524414	39.34521484375	4.052469253540039	9.895249366760254	10.951349258422852	0	18.64034080505371	0.80582427978515625	8.08670711517334	0	0.7369377613067627	0	2.839540481567383	0	0.13451436161994934	683.89324951171875	1178.3526611328125	260.69500732421875	L260	FALSE	FALSE	FALSE	untreated	TRUE	TRUE	TRUE
BC05	269477.09375	14	15.405183792114258	305.08203125	12.360891342163086	14.454782485961914	8.877079010009766	0.13322724401950836	104.14854431152344	5.063066005706787	2.350388288497925	0	0	6.7329511642456055	0	2.239989757537842	0	366.4621887207031	552.0235595703125	331.0593566894531	L260	FALSE	FALSE	FALSE	untreated	TRUE	TRUE	TRUE
BC05	269576.9375	14	6.728270053863525	36.18526840209961	2.8766331672668457	18.331003189086914	2.6131649017333984	1.1523371934890747	30.391637802124023	5.24044942855835	18.191097259521484	0	1.719077229499817	14.523528099060059	0	0	0	237.54647827148438	501.5543212890625	214.5846405029297	L260	FALSE	FALSE	FALSE	untreated	TRUE	TRUE	TRUE
BC05	270571.0625	13	7.921668529510498	228.0176239013672	22.618526458740234	27.62148666381836	68.14501190185547	0.5273746848106384	250.14077758789062	19.821931838989258	5.8308539390563965	1.1678681373596191	0	202.80926513671875	7.181026458740234	19.143552780151367	0.47744080424308777	674.094482421875	1187.4495849609375	398.1290283203125	L260	FALSE	FALSE	FALSE	untreated	TRUE	TRUE	TRUE
BC05	270653.375	14	10.570597648620605	75.4934310913086	5.442667484283447	13.247482299804688	24.96010971069336	1.2850538492202759	48.42998504638672	22.50905990600586	9.814458847045898	1.4905446767807007	1.1702436208724976	90.33233642578125	3.0088589191436768	6.168449878692627	0	702.21734619140625	1247.329345703125	883.53643798828125	L260	FALSE	FALSE	FALSE	untreated	TRUE	TRUE	TRUE
BC05	270860.28125	14	9.263761520385742	513.72900390625	13.915300369262695	16.260074615478516	21.972003936767578	0	113.1082992553711	16.71414566040039	3.9470183849334717	11.264062881469727	0	8.081056594848633	23.10202407836914	0.6670295596122742	0	466.09271240234375	968.74896240234375	1325.7945556640625	L260	FALSE	FALSE	FALSE	untreated	TRUE	TRUE	TRUE
BC05	271385.4375	13	10.765764236450195	50.89239501953125	4.069840431213379	10.751371383666992	0.9353091716766357	3.527700662612915	24.76430320739746	3.2927441596984863	2.701550245285034	0	0	26.93783950805664	3.885608434677124	2.555232048034668	0	341.2774963378906	571.3734130859375	264.7268981933594	L260	FALSE	FALSE	FALSE	untreated	TRUE	TRUE	TRUE
BC05	272617.90625	15	15.180949211120605	5.843593597412109	14.00507640838623	35.64231872558594	37.78457260131836	2.9443585872650146	16.18828010559082	32.76954650878906	35.50276184082031	5.424814701080322	0.7253141403198242	143.72897338867188	0.5072262287139893	171.36199951171875	1.4154242277145386	328.83282470703125	606.5242919921875	274.0140380859375	L260	FALSE	FALSE	FALSE	untreated	TRUE	TRUE	TRUE
BC05	273078.125	12	7.966867923736572	23.14999771118164	3.112828493118286	10.628260612487793	5.863982200622559	0	4.9683146476745605	3.482433319091797	15.533266067504883	0	0	2.9160425662994385	0	0	0.7577105760574341	371.1975402832031	598.30010986328125	386.28448486328125	L260	FALSE	FALSE	FALSE	untreated	TRUE	TRUE	TRUE
BC05	274074.3125	13	2.988551139831543	114.267822265625	3.7278378009796143	268.1938781738281	3.7196218967437744	0	3.1133954524993896	12.585432052612305	67.80265045166016	1.6894307136535645	0	23.8597354888916	0	2.3957550525665283	0	175.99122619628906	352.447265625	171.6678924560547	L260	FALSE	FALSE	FALSE	untreated	TRUE	TRUE	TRUE
BC05	274311.46875	13	3.736938714981079	71.32781219482422	7.68115234375	10.433538436889648	4.808762073516846	0.673878014087677	60.970489501953125	11.16799259185791	27.326431274414062	0	2.1331608295440674	90.405731201171875	0	6.060583114624023	0	382.64923095703125	641.0494384765625	248.73277282714844	L260	FALSE	FALSE	FALSE	untreated	TRUE	TRUE	TRUE
BC05	274739.96875	14	10.146660804748535	420.51751708984375	23.257307052612305	9.00019359588623	20.531951904296875	0.47697603702545166	72.35839080810547	14.252002716064453	1.6873506307601929	0	0	8.750284194946289	17.535234451293945	36.5599479675293	0	442.26031494140625	805.32769775390625	278.5066833496094	L260	FALSE	FALSE	FALSE	untreated	TRUE	TRUE	TRUE
BC05	275868.625	14	2.799732208251953	362.45770263671875	19.841812133789062	7.446968078613281	24.535442352294922	1.0460785627365112	446.0937805175781	17.796545028686523	0	5.248439788818359	3.129869222640991	63.2274284362793	1.8634445667266846	17.521495819091797	0	350.4689636230469	594.13543701171875	235.2440185546875	L260	FALSE	FALSE	FALSE	untreated	TRUE	TRUE	TRUE
BC05	278773.125	14	3.8162269592285156	25.09157943725586	3.684720754623413	4.871461391448975	2.227139711380005	0	18.355220794677734	1.0618858337402344	10.18381404876709	0	0	2.7759528160095215	0.5720358490943909	0.3627321124076843	1.8670294284820557	371.984375	687.36102294921875	344.30255126953125	L260	FALSE	FALSE	FALSE	untreated	TRUE	TRUE	TRUE
BC05	278989.34375	12	8.065430641174316	83.00799560546875	17.252256393432617	7.617356300354004	2.4577157497406006	2.802807092666626	0	13.361137390136719	0.33291518688201904	0	0	10.126022338867188	0.7300273180007935	1.7751948833465576	0	154.78207397460938	313.6035461425781	267.7635803222656	L260	FALSE	FALSE	FALSE	untreated	TRUE	TRUE	TRUE
BC05	279609.875	15	9.753037452697754	467.0077209472656	20.99972915649414	14.645462989807129	15.479777336120605	1.4409867525100708	386.9139404296875	13.710001945495605	4.2101521492004395	3.8129851818084717	0	129.75575256347656	9.019109725952148	70.09617614746094	0	439.8716125488281	818.8363037109375	233.73216247558594	L260	FALSE	FALSE	FALSE	untreated	TRUE	TRUE	TRUE
BC05	280318.8125	16	2.9370791912078857	271.3507080078125	7.525364875793457	5.415765285491943	47.97611618041992	0.630413830280304	93.0774917602539	11.948808670043945	0	0	0.4883386492729187	34.7159309387207	69.52423858642578	29.776884078979492	1.0325688123703003	218.65708923339844	452.14117431640625	380.9845886230469	L260	FALSE	FALSE	FALSE	untreated	TRUE	FALSE	TRUE
BC05	281264.28125	13	17.040788650512695	310.4478454589844	10.724893569946289	11.70352554321289	40.30954360961914	3.87758469581604	177.50506591796875	39.82856369018555	3.1214077472686768	5.156220436096191	2.2199437618255615	92.36798095703125	24.751129150390625	87.63555145263672	7.203005790710449	505.1498718261719	844.83892822265625	650.73626708984375	L260	FALSE	FALSE	FALSE	untreated	TRUE	TRUE	TRUE
BC05	281388.25	14	9.700263977050781	11.528129577636719	18.934911727905273	58.92679214477539	27.40998649597168	3.320664167404175	18.262680053710938	74.91529846191406	40.0849609375	14.928709030151367	2.9210922718048096	55.94696044921875	6.598423004150391	45.83242416381836	0	516.00048828125	909.30096435546875	316.7320556640625	L260	FALSE	FALSE	FALSE	untreated	TRUE	TRUE	TRUE
BC05	281483.78125	13	9.715353965759277	13.563655853271484	1.5434625148773193	5.110139846801758	0	2.915498733520508	1.8828166723251343	9.72302532196045	3.3790135383605957	0	2.2811155319213867	10.144036293029785	0	0	0	256.3366394042969	480.14349365234375	264.5862731933594	L260	FALSE	FALSE	FALSE	untreated	TRUE	TRUE	TRUE
BC05	282066.3125	14	47.87791061401367	45.88066864013672	0.5923857092857361	20.417984008789062	8.9990816116333	1.8213130235671997	15.443419456481934	0.09303922951221466	12.957603454589844	0	0	5.7174458503723145	2.1489973068237305	1.9306503534317017	0.06673111766576767	509.0462646484375	907.434326171875	409.1260070800781	L260	FALSE	FALSE	FALSE	untreated	TRUE	TRUE	TRUE
BC05	282653.96875	14	9.86472225189209	35.56719207763672	2.3779594898223877	11.047306060791016	1.2811788320541382	0.1388872116804123	31.32683753967285	12.246084213256836	67.134002685546875	0	0.8653475046157837	6.980466365814209	0.23702363669872284	0.7593147158622742	3.2587335109710693	444.6045227050781	855.94964599609375	324.1886291503906	L260	FALSE	FALSE	FALSE	untreated	TRUE	TRUE	TRUE
BC05	282731.8125	15	5.300576686859131	17.161338806152344	32.34314727783203	35.459495544433594	87.68870544433594	4.658068656921387	432.7916259765625	30.32295036315918	1.1091911792755127	28.130599975585938	2.3552281856536865	235.42259216308594	16.047176361083984	586.49676513671875	8.079883575439453	423.8900146484375	937.98419189453125	587.98394775390625	L260	FALSE	FALSE	FALSE	untreated	TRUE	TRUE	TRUE
BC05	282880.53125	16	19.24359130859375	202.20498657226562	23.740631103515625	54.44719696044922	12.061485290527344	0	115.228759765625	23.13361930847168	42.68361282348633	1.3150317668914795	0	36.12314987182617	0	0	4.465364933013916	372.4442138671875	669.12860107421875	321.6366882324219	L260	FALSE	FALSE	FALSE	untreated	TRUE	FALSE	TRUE
BC05	282901.5625	17	3.014777183532715	11.153406143188477	2.301394462585449	29.946104049682617	7.442342758178711	1.827028751373291	13.832383155822754	7.427658557891846	32.05565643310547	0	0	5.189695835113525	0	0	4.485320091247559	252.74673461914062	479.052001953125	261.09149169921875	L260	FALSE	FALSE	FALSE	untreated	TRUE	FALSE	TRUE
BC05	283224.125	14	3.243821144104004	29.562881469726562	12.31728458404541	5.949791431427002	4.271948337554932	0	42.86044692993164	13.775064468383789	17.80162239074707	0.732681393623352	3.087841033935547	18.656494140625	0.7743853330612183	0	0	415.9592590332031	678.10516357421875	248.28057861328125	L260	FALSE	FALSE	FALSE	untreated	TRUE	TRUE	TRUE
BC05	283409.53125	12	15.472404479980469	0.9900765419006348	7.104287147521973	9.288593292236328	6.361606597900391	1.5016831159591675	2.083625555038452	13.523479461669922	1.2662642002105713	0.17138312757015228	0.24102620780467987	2.0939412117004395	5.463766098022461	9.9550142288208	3.3683550357818604	186.59182739257812	410.4735412597656	181.9501190185547	L260	FALSE	FALSE	FALSE	untreated	TRUE	TRUE	TRUE
BC05	283606.75	13	16.92279624938965	37.04700469970703	1.257790446281433	1.912750482559204	0	3.358102798461914	15.240814208984375	6.515216827392578	14.650238037109375	0	0	36.376041412353516	0	0.6923278570175171	0	295.1278991699219	601.33197021484375	330.9714050292969	L260	FALSE	FALSE	FALSE	untreated	TRUE	TRUE	TRUE
BC05	284093.4375	13	5.425721645355225	12.168447494506836	17.280738830566406	41.38331985473633	88.73918914794922	1.2153757810592651	47.227516174316406	34.006954193115234	12.563553810119629	19.599273681640625	0.9971487522125244	104.99213409423828	3.829559564590454	94.73338317871094	1.4592857360839844	376.5432434082031	950.5386962890625	350.605712890625	L260	FALSE	FALSE	FALSE	untreated	TRUE	TRUE	TRUE
BC05	284460.5625	11	1.3184460401535034	0	0	0	0	0	0	0	0	0	0	0	0	0	0	14.726227760314941	20.330474853515625	354.003173828125	L260	FALSE	FALSE	FALSE	untreated	TRUE	FALSE	FALSE
BC05	284537.09375	14	7.177605628967285	99.79740905761719	7.055132865905762	9.3626251220703125	14.166851043701172	0.8726359605789185	81.81843566894531	14.52321720123291	7.132674217224121	4.679100036621094	1.6341743469238281	144.4291534423828	1.6052043437957764	0	0.5488817095756531	281.401123046875	521.32098388671875	270.0685119628906	L260	FALSE	FALSE	FALSE	untreated	TRUE	TRUE	TRUE
BC05	285220.59375	15	5.045409679412842	78.27622985839844	7.8722453117370605	14.452353477478027	3.1130707263946533	0.05606870353221893	52.03938674926758	4.206967353820801	14.195581436157227	5.465217590332031	0	5.826725006103516	0	1.8845020532608032	1.135416865348816	398.6824645996094	672.57965087890625	354.9879150390625	L260	FALSE	FALSE	FALSE	untreated	TRUE	TRUE	TRUE
BC05	285224.8125	14	13.50768756866455	22.359838485717773	1.4583053588867188	6.010899543762207	5.711798667907715	0	1.3004374504089355	2.7499537467956543	3.6753649711608887	0	1.7814403772354126	1.2898606061935425	0.1639409363269806	0	0.2394588142633438	372.6877746582031	763.38775634765625	1683.2503662109375	L260	FALSE	FALSE	FALSE	untreated	TRUE	TRUE	TRUE
BC05	285594.6875	13	6.11639404296875	20.11677360534668	9.322346687316895	26.38222312927246	24.27595329284668	0.8442845344543457	51.652164459228516	26.450342178344727	3.070726156234741	5.932646751403809	2.9650604724884033	33.76845169067383	1.3107106685638428	42.58407974243164	8.934121131896973	393.0675048828125	832.11962890625	433.1046142578125	L260	FALSE	FALSE	FALSE	untreated	TRUE	TRUE	TRUE
BC05	285951.21875	15	13.326711654663086	88.87630462646484	3.226654052734375	1.53951895236969	1.083442211151123	0	1.3888165950775146	13.726861953735352	0	1.6550662517547607	3.2223780155181885	0	0	0.6358431577682495	0.4396285116672516	365.7846374511719	659.41778564453125	1160.4024658203125	L260	FALSE	FALSE	FALSE	untreated	TRUE	TRUE	TRUE
BC05	286538.21875	14	10.337661743164062	42.4770622253418	7.193601131439209	12.989848136901855	8.78033447265625	1.7769593000411987	43.640567779541016	3.127962827682495	16.493207931518555	0.22586581110954285	0	44.35618209838867	0	1.8076890707015991	0.05785338580608368	393.5425720214844	722.76019287109375	328.1184997558594	L260	FALSE	FALSE	FALSE	untreated	TRUE	TRUE	TRUE
BC05	287284.25	14	10.523289680480957	15.288151741027832	2.389902353286743	21.36167335510254	4.8579511642456055	2.502194404602051	30.626394271850586	13.565850257873535	85.33673858642578	0	0	22.132003784179688	2.6507179737091064	0.7397005558013916	0.4694315791130066	402.4162902832031	658.87646484375	265.2366638183594	L260	FALSE	FALSE	FALSE	untreated	TRUE	TRUE	TRUE
BC05	287286.875	15	18.431392669677734	147.1422119140625	11.066058158874512	31.285245895385742	24.546688079833984	2.69252872467041	206.18019104003906	20.4488525390625	17.65763282775879	0	1.367620587348938	97.69647216796875	0.18265126645565033	1.99338698387146	0	515.80889892578125	936.87200927734375	148.07872009277344	L260	FALSE	FALSE	FALSE	untreated	TRUE	TRUE	TRUE
BC05	288250.0625	13	5.3915181159973145	25.043378829956055	29.258209228515625	46.61749267578125	97.51411437988281	0.5238543152809143	138.1345977783203	41.353904724121094	4.698610305786133	20.090383529663086	0	287.328369140625	5.01020622253418	361.1629638671875	0.49121981859207153	477.9901123046875	913.44305419921875	391.0214538574219	L260	FALSE	FALSE	FALSE	untreated	TRUE	TRUE	TRUE
BC05	288951.71875	12	6.857783794403076	6.9106764793396	1.886695146560669	8.752182960510254	4.513633728027344	0	8.7775421142578125	0	3.032045364379883	4.030790328979492	0	4.720622539520264	0.6151367425918579	0	0	367.9346008300781	590.38653564453125	262.0614013671875	L260	FALSE	FALSE	FALSE	untreated	TRUE	TRUE	TRUE
BC05	289952.6875	13	26.931196212768555	43.67510223388672	7.411844730377197	17.23369789123535	4.007894992828369	1.524621844291687	18.99689292907715	5.657259941101074	13.955410957336426	0.926776111125946	2.724252223968506	28.464019775390625	0	0	0	300.4853820800781	577.80023193359375	195.07229614257812	L260	FALSE	FALSE	FALSE	untreated	TRUE	TRUE	TRUE
BC05	290436.03125	14	20.587514877319336	67.353759765625	2.9819068908691406	1.5228121280670166	3.5154616832733154	3.275012731552124	10.173044204711914	18.352264404296875	9.853485107421875	4.316138744354248	1.9665509462356567	2.5152978897094727	2.4240217208862305	1.036162257194519	0	404.0330810546875	666.13848876953125	1702.202392578125	L260	FALSE	FALSE	FALSE	untreated	TRUE	TRUE	TRUE
BC05	290858.40625	13	13.674070358276367	6.834216117858887	19.10978126525879	19.49451446533203	61.52960205078125	8.826648712158203	78.7950439453125	30.407508850097656	9.782344818115234	10.427522659301758	0	72.91297912597656	0.5733137726783752	141.93150329589844	8.071521759033203	381.5121765136719	652.3653564453125	253.2351531982422	L260	FALSE	FALSE	FALSE	untreated	TRUE	TRUE	TRUE
BC05	291860.78125	13	7.015466690063477	98.495361328125	15.630839347839355	11.213842391967773	2.7174065113067627	0	30.222436904907227	3.812795877456665	0.7416815161705017	0	0	17.543075561523438	0.9450106024742126	7.976059913635254	3.063852548599243	207.90380859375	425.2542724609375	257.806884765625	L260	FALSE	FALSE	FALSE	untreated	TRUE	TRUE	TRUE
BC05	291930	13	24.496234893798828	23.80941390991211	1.3950104713439941	3.6183042526245117	1.944949746131897	0	19.953535079956055	1.2777155637741089	15.353816986083984	0	0	1.5062280893325806	0.4443936049938202	0	0	488.646240234375	904.5673828125	513.15936279296875	L260	FALSE	FALSE	FALSE	untreated	TRUE	TRUE	TRUE
BC05	293311.03125	15	9.831245422363281	30.778350830078125	1.6692793369293213	12.242157936096191	17.339271545410156	1.3152824640274048	52.62542724609375	12.842348098754883	14.364917755126953	0	4.809781074523926	2.32146954536438	2.1909775733947754	4.77495002746582	1.8394386768341064	200.97998046875	393.6426086425781	270.9344787597656	L260	FALSE	FALSE	FALSE	untreated	TRUE	TRUE	TRUE
BC05	293538.84375	15	9.977842330932617	19.50383949279785	0.2239474356174469	31.988445281982422	3.9080562591552734	0.11471361666917801	15.811585426330566	0.7654461860656738	36.338680267333984	0	0.24663908779621124	2.7973804473876953	0.495148241519928	0.16572216153144836	1.6757317781448364	321.5893859863281	564.45281982421875	181.6831512451172	L260	FALSE	FALSE	FALSE	untreated	TRUE	TRUE	TRUE
BC05	293964.1875	14	0.6761603355407715	418.8087463378906	24.51569366455078	10.48775577545166	1.0120936632156372	0.7139191627502441	2.315108299255371	10.79053783416748	1.9355179071426392	2.9044950008392334	0	1.4802590608596802	1.9119091033935547	0	0	515.4144287109375	850.4151611328125	701.14361572265625	L260	FALSE	FALSE	FALSE	untreated	TRUE	TRUE	TRUE
BC05	294617.15625	14	16.318513870239258	8.39897346496582	3.477959394454956	31.263708114624023	22.829444885253906	0.5540474653244019	6.9074387550354	51.2777214050293	14.692937850952148	8.111173629760742	0	145.49688720703125	0.8234333395957947	117.2342758178711	2.667019844055176	343.1516418457031	676.78515625	143.9685821533203	L260	FALSE	FALSE	FALSE	untreated	TRUE	TRUE	TRUE
BC05	294654.1875	15	11.41252326965332	6.717721939086914	8.514914512634277	414.7911376953125	16.905654907226562	0	30.343263626098633	62.66095733642578	24.24123191833496	5.153352737426758	0.2615223824977875	13.279834747314453	6.284228801727295	0	0.3367612659931183	276.4813232421875	442.940673828125	293.4876403808594	L260	FALSE	FALSE	FALSE	untreated	TRUE	TRUE	TRUE
BC05	294873.78125	15	9.899468421936035	408.1304626464844	25.50065040588379	10.730469703674316	17.001426696777344	5.518774032592773	95.717620849609375	6.529494762420654	6.754632949829102	0	1.4373023509979248	10.475958824157715	0.08007783442735672	0	0.5437325835227966	399.72119140625	712.7164306640625	1513.0997314453125	L260	FALSE	FALSE	FALSE	untreated	TRUE	TRUE	TRUE
BC05	295555.3125	14	3.483022689819336	602.28851318359375	24.106380462646484	48.788543701171875	56.903114318847656	2.502119302749634	213.68270874023438	20.263469696044922	0	0.1797821968793869	0	5.121788024902344	104.42999267578125	46.080257415771484	0.7806613445281982	445.1959533691406	770.64630126953125	260.240966796875	L260	FALSE	FALSE	FALSE	untreated	TRUE	TRUE	TRUE
BC05	295595.21875	13	30.755245208740234	14.048755645751953	9.81929874420166	44.31474304199219	11.267863273620605	1.2824715375900269	51.0630989074707	65.704620361328125	140.29063415527344	0.5331976413726807	1.4517924785614014	127.85103607177734	0.3075735569000244	118.8213119506836	1.097185492515564	222.70712280273438	430.84173583984375	191.44309997558594	L260	FALSE	FALSE	FALSE	untreated	TRUE	TRUE	TRUE
BC05	296128.53125	14	2.5059874057769775	574.3778076171875	61.06543731689453	10.804558753967285	3.0862646102905273	0	67.8399658203125	9.053799629211426	5.776791572570801	4.210247039794922	0	1.5380176305770874	11.366576194763184	4.04218053817749	1.6653975248336792	441.50543212890625	854.57177734375	1366.7861328125	L260	FALSE	FALSE	FALSE	untreated	TRUE	TRUE	TRUE
BC05	296332.28125	13	23.787134170532227	13.756821632385254	8.75963306427002	750.265380859375	16.08984375	0.32247254252433777	33.07924270629883	17.38167953491211	97.25108337402344	16.035816192626953	0.9956231117248535	49.34957504272461	0.5163785815238953	35.51322555541992	0.584138035774231	159.5626983642578	280.58203125	107.19872283935547	L260	FALSE	FALSE	FALSE	untreated	TRUE	TRUE	TRUE
BC05	296386.625	13	10.089936256408691	103.0586929321289	18.768474578857422	11.689138412475586	61.099430084228516	9.134244918823242	110.79902648925781	25.922887802124023	1.3100517988204956	11.471139907836914	0.5877211093902588	292.5640563964844	1.5940935611724854	18.13727378845215	6.635461807250977	489.8506774902344	834.1910400390625	347.60858154296875	L260	FALSE	FALSE	FALSE	untreated	TRUE	TRUE	TRUE
BC05	296634.5625	16	7.574579238891602	51.40406799316406	3.6276142597198486	32.21160125732422	0	0.8387603163719177	16.81043815612793	15.520636558532715	70.35906982421875	0.9617359042167664	0.17960011959075928	32.00148391723633	0	1.9999892711639404	5.139863967895508	386.9623107910156	815.021728515625	20.77397346496582	L260	FALSE	FALSE	FALSE	untreated	TRUE	FALSE	TRUE
BC05	296741.25	16	9.082245826721191	217.30479431152344	12.312031745910645	14.633642196655273	16.161521911621094	0.8982257843017578	98.48362731933594	19.268970489501953	5.82722282409668	5.7971906661987305	0	73.07234191894531	2.0308473110198975	2.1546123027801514	0	378.62347412109375	716.72430419921875	275.9874267578125	L260	FALSE	FALSE	FALSE	untreated	TRUE	FALSE	TRUE
BC05	297642.5	16	5.633179664611816	21.52461051940918	10.107658386230469	10.890305519104004	1.148695707321167	0.13049300014972687	0.09035728126764297	1.6631872653961182	1.036585807800293	0	0	0.08076140284538269	0.35387274622917175	0.19149021804332733	121.14263153076172	324.8624267578125	567.878662109375	9482.888671875	L260	FALSE	FALSE	FALSE	untreated	TRUE	FALSE	FALSE
BC05	297779.84375	15	10.553671836853027	62.746185302734375	14.44926643371582	8.037075996398926	1.20882248878479	0	46.998046875	15.426316261291504	2.681511878967285	0	0	6.20790433883667	3.2644057273864746	4.484661102294922	0	359.2106018066406	687.93994140625	433.68756103515625	L260	FALSE	FALSE	FALSE	untreated	TRUE	TRUE	TRUE
BC05	297983.4375	13	2.0696825981140137	8.473601341247559	10.38968563079834	34.211181640625	40.64509963989258	7.92558479309082	55.71556854248047	41.702781677246094	7.56153678894043	16.7868595123291	2.273421287536621	98.88727569580078	0	282.0177917480469	3.904794931411743	339.10272216796875	640.90875244140625	329.8912048339844	L260	FALSE	FALSE	FALSE	untreated	TRUE	TRUE	TRUE
BC05	298570.21875	15	18.420564651489258	14.321284294128418	3.745530843734741	391.8883972167969	13.914468765258789	3.723252296447754	61.10614013671875	88.27925872802734	24.246395111083984	3.393913507461548	0.9192807674407959	50.46504592895508	0	196.1732940673828	0	214.5153350830078	357.3048095703125	190.13919067382812	L260	FALSE	FALSE	FALSE	untreated	TRUE	TRUE	TRUE
BC05	299011.5625	14	20.830894470214844	43.238380432128906	9.919147491455078	4.2824177742004395	2.964951753616333	0.0926431342959404	27.407577514648438	2.981640100479126	34.19130325317383	0	2.0310330390930176	7.4953813552856445	0	1.0060200691223145	6.21960973739624	469.7812194824219	883.6678466796875	421.9480895996094	L260	FALSE	FALSE	FALSE	untreated	TRUE	TRUE	TRUE
BC05	299964.84375	14	13.892080307006836	43.56221389770508	6.016738414764404	7.756767749786377	9.552998542785645	0.33798450231552124	58.36702346801758	12.775328636169434	19.839488983154297	0	0	17.319189071655273	0	0.6367037892341614	0	540.61993408203125	1039.57666015625	441.1932067871094	L260	FALSE	FALSE	FALSE	untreated	TRUE	TRUE	TRUE
BC05	300114.96875	13	8.212381362915039	30.369890213012695	1.7434815168380737	19.547624588012695	9.040299415588379	0	4.267271041870117	5.197817802429199	6.777935981750488	0	0	44.928184509277344	0	0.46696987748146057	0	232.95849609375	364.78472900390625	184.81265258789062	L260	FALSE	FALSE	FALSE	untreated	TRUE	TRUE	TRUE
BC05	300510.03125	13	5.681368827819824	71.76454162597656	9.037893295288086	62.161808013916016	17.265520095825195	0.5076315999031067	85.152984619140625	33.66154479980469	99.52872467041016	0	1.0777422189712524	65.65608978271484	0.7522975206375122	0	1.8422908782958984	417.4795227050781	748.563232421875	343.1405334472656	L260	FALSE	FALSE	FALSE	untreated	TRUE	TRUE	TRUE
BC05	300618.90625	15	6.94635534286499	3.536745548248291	0.10146531462669373	19.003772735595703	1.429931640625	0	0	6.113018989562988	49.524009704589844	0	2.9446725845336914	2.626577377319336	0	0	0	121.08859252929688	192.94708251953125	4884.98828125	L260	FALSE	FALSE	FALSE	untreated	TRUE	TRUE	FALSE
BC05	300869.28125	14	6.176239967346191	17.032180786132812	17.066553115844727	36.68239974975586	53.12940216064453	2.084902286529541	121.00938415527344	37.87963104248047	0.2316342294216156	48.129844665527344	6.018117427825928	199.58251953125	5.324972629547119	328.5213928222656	23.788236618041992	464.0907287597656	819.82684326171875	310.3136291503906	L260	FALSE	FALSE	FALSE	untreated	TRUE	TRUE	TRUE
BC05	301283.75	13	2.7631523609161377	393.3950500488281	17.760671615600586	39.42212677001953	24.218564987182617	2.77032732963562	273.2828674316406	17.326082229614258	8.592954635620117	1.6027848720550537	0	139.62628173828125	0.8434053063392639	102.93489074707031	0.3509365916252136	343.32257080078125	667.41314697265625	448.6635437011719	L260	FALSE	FALSE	FALSE	untreated	TRUE	TRUE	TRUE
BC05	302282.71875	16	7.516845226287842	331.2555236816406	30.04877281188965	13.62669849395752	24.961509704589844	0.25168463587760925	398.521484375	33.83401870727539	2.52344012260437	1.855685830116272	0	91.97245788574219	8.627193450927734	52.239532470703125	3.850266218185425	311.28948974609375	630.22210693359375	279.7311096191406	L260	FALSE	FALSE	FALSE	untreated	TRUE	FALSE	TRUE
BC05	302928.96875	13	2.1962053775787354	6.233320713043213	12.271658897399902	29.597732543945312	47.49466323852539	5.485265254974365	27.50277328491211	4.911036968231201	0.7655272483825684	1.278358817100525	0	180.2071990966797	9.407201766967773	132.7731475830078	6.5493340492248535	371.5805969238281	693.1395263671875	552.351806640625	L260	FALSE	FALSE	FALSE	untreated	TRUE	TRUE	TRUE
BC05	305266.40625	15	4.3796210289001465	137.11378479003906	9.489611625671387	2.300525188446045	4.2127461433410645	0.9584800601005554	79.934783935546875	0.3435263931751251	6.974170207977295	0	0	18.893970489501953	0	1.5314536094665527	0	204.7408447265625	401.4169921875	570.404296875	L260	FALSE	FALSE	FALSE	untreated	TRUE	TRUE	TRUE
BC05	305477.5625	13	6.119421482086182	294.12835693359375	14.278030395507812	21.018417358398438	10.828917503356934	7.7834038734436035	234.8946990966797	22.449779510498047	3.257911205291748	0.9904707074165344	0.163669615983963	57.63676834106445	2.774115800857544	11.123174667358398	0	453.85211181640625	894.227783203125	578.49053955078125	L260	FALSE	FALSE	FALSE	untreated	TRUE	TRUE	TRUE
BC05	308815.4375	18	1.3888670206069946	5.1849188804626465	1.0502204895019531	22.29848289489746	4.155056953430176	3.750347375869751	0.6910188794136047	5.44719123840332	1.632684350013733	0	6.700663089752197	2.3493258953094482	1.0132066011428833	0.12107191979885101	303.1283264160156	270.1581115722656	438.2071838378906	6591.6982421875	L260	FALSE	FALSE	FALSE	untreated	TRUE	FALSE	FALSE
BC05	309023.375	13	2.257220506668091	7.088057518005371	21.102888107299805	70.49113464355469	50.435028076171875	0.46652936935424805	83.2661361694336	30.34648323059082	2.373631238937378	20.206247329711914	0	119.68620300292969	17.578107833862305	420.643310546875	20.18336296081543	409.6064147949219	950.19842529296875	407.3114013671875	L260	FALSE	FALSE	FALSE	untreated	TRUE	TRUE	TRUE
BC05	309243.59375	14	13.218398094177246	85.60416412353516	14.689657211303711	15.924797058105469	21.720897674560547	0	26.852157592773438	8.010276794433594	1.0413469076156616	5.089193820953369	0	5.489418983459473	1.105711579322815	0	0	383.31707763671875	607.0833740234375	246.45436096191406	L260	FALSE	FALSE	FALSE	untreated	TRUE	TRUE	TRUE
BC05	309967.71875	13	23.214397430419922	191.58584594726562	19.422821044921875	9.014012336730957	25.561817169189453	1.8558424711227417	131.4584503173828	10.637555122375488	0.730506420135498	1.8933475017547607	0.9877785444259644	52.57063674926758	3.9023096561431885	8.92046070098877	1.390934944152832	353.99420166015625	604.5015869140625	429.10052490234375	L260	FALSE	FALSE	FALSE	untreated	TRUE	TRUE	TRUE
BC05	310286.5625	17	10.657288551330566	133.6534881591797	25.64568328857422	31.017702102661133	5.519150257110596	3.5110785961151123	213.35255432128906	7.962277412414551	40.113861083984375	0.42802444100379944	1.509742021560669	40.907012939453125	3.082674026489258	7.335509300231934	0	181.12841796875	412.1941833496094	182.09666442871094	L260	FALSE	FALSE	FALSE	untreated	TRUE	FALSE	TRUE
BC05	313159.09375	14	18.055063247680664	1094.8133544921875	49.795108795166016	10.962281227111816	14.333526611328125	2.5431225299835205	191.50271606445312	23.24554443359375	0.48730406165122986	0.8693931102752686	0	16.83918571472168	0	24.415372848510742	2.011702299118042	485.237548828125	935.47821044921875	1582.06591796875	L260	FALSE	FALSE	FALSE	untreated	TRUE	TRUE	TRUE
BC05	314076.4375	15	8.564223289489746	1.066507339477539	0.8801751136779785	5.45880126953125	3.2775535583496094	1.9931354522705078	0.09442034363746643	1.7677345275878906	1.4488154649734497	0	1.925501823425293	1.6971246004104614	0	0	269.3093566894531	276.2412414550781	466.8859558105469	6904.99169921875	L260	FALSE	FALSE	FALSE	untreated	TRUE	TRUE	FALSE
BC05	314591.34375	13	39.606101989746094	49.51548767089844	6.897584438323975	43.42243194580078	13.445691108703613	0	33.43253707885742	28.691600799560547	82.89717102050781	0.7425462007522583	0.3615341782569885	17.479047775268555	1.5647655725479126	0	0.3373285233974457	452.0762023925781	974.4864501953125	414.9344787597656	L260	FALSE	FALSE	FALSE	untreated	TRUE	TRUE	TRUE
BC05	315001.625	14	16.399215698242188	84.2796859741211	6.628875732421875	0.6884297132492065	3.8261265754699707	1.848824381828308	5.297403335571289	5.359060764312744	2.9678266048431396	4.3127007484436035	0	0	2.8339085578918457	0	0.464656263589859	390.87017822265625	719.54736328125	662.0849609375	L260	FALSE	FALSE	FALSE	untreated	TRUE	TRUE	TRUE
BC05	315037.3125	13	6.903493881225586	106.61516571044922	10.247132301330566	27.23337745666504	5.719725608825684	2.449685573577881	83.07769775390625	17.07009506225586	109.08783721923828	2.483095169067383	0	1.705742597579956	0	2.6959691047668457	8.522879600524902	344.0536193847656	611.3751220703125	327.2881774902344	L260	FALSE	FALSE	FALSE	untreated	TRUE	TRUE	TRUE
BC05	315070.8125	18	15.243135452270508	3.4270660877227783	4.574038982391357	6.238962173461914	4.414618015289307	1.6846340894699097	0	0.17853133380413055	0.752761960029602	0	0.45323193073272705	0	2.1239631175994873	0	65.62210845947266	169.7361602783203	316.6682434082031	5018.009765625	L260	FALSE	FALSE	FALSE	untreated	TRUE	FALSE	FALSE
BC05	315617.15625	14	15.166004180908203	229.67124938964844	10.94051742553711	40.239959716796875	53.26255416870117	5.08072566986084	177.72105407714844	19.847400665283203	0	18.619691848754883	0.19686944782733917	122.3135757446289	6.338909149169922	53.024471282958984	0	367.49755859375	684.63079833984375	350.45635986328125	L260	FALSE	FALSE	FALSE	untreated	TRUE	TRUE	TRUE
BC05	315640.25	12	6.629771709442139	61.56558609008789	1.1590256690979004	24.818252563476562	5.483201503753662	0	31.318845748901367	1.0132852792739868	11.831482887268066	0	0	11.879899978637695	0	1.534062385559082	0.12044622004032135	383.4649658203125	779.14044189453125	305.94598388671875	L260	FALSE	FALSE	FALSE	untreated	TRUE	TRUE	TRUE
BC05	316140.3125	14	10.723934173583984	292.24859619140625	24.976957321166992	10.555218696594238	27.328588485717773	0	111.64550018310547	12.26927661895752	0.3255886733531952	2.8542206287384033	0.6126470565795898	11.278243064880371	119.34319305419922	9.136096000671387	0.42549604177474976	402.3255920410156	861.00482177734375	1194.8408203125	L260	FALSE	FALSE	FALSE	untreated	TRUE	TRUE	TRUE
BC05	316342.375	14	34.277095794677734	453.8017272949219	18.496164321899414	6.806774616241455	21.478540420532227	0.3885476291179657	131.18191528320312	17.574674606323242	2.3882172107696533	2.722285509109497	0.7299536466598511	5.618239879608154	41.60204315185547	5.308389186859131	0	609.191650390625	1130.8631591796875	1463.9708251953125	L260	FALSE	FALSE	FALSE	untreated	TRUE	TRUE	TRUE
BC05	316550.0625	13	19.730892181396484	15.043829917907715	16.337692260742188	36.922523498535156	17.14470672607422	3.4704177379608154	25.411542892456055	95.49897003173828	136.94297790527344	3.0599188804626465	0.1411944180727005	71.756134033203125	0.6377441883087158	13.951117515563965	4.372209548950195	330.05999755859375	600.47735595703125	531.0621337890625	L260	FALSE	FALSE	FALSE	untreated	TRUE	TRUE	TRUE
BC05	317661.96875	12	17.150665283203125	3.9417214393615723	13.228967666625977	17.128541946411133	36.00935363769531	13.149619102478027	91.9207763671875	113.63384246826172	7.2360053062438965	16.816259384155273	6.850220680236816	98.146148681640625	13.806143760681152	202.21766662597656	8.004446029663086	275.6265869140625	574.98175048828125	212.3919677734375	L260	FALSE	FALSE	FALSE	untreated	TRUE	TRUE	TRUE
BC05	318494.25	16	11.832390785217285	917.33587646484375	42.75716018676758	17.305601119995117	17.404741287231445	3.0843472480773926	193.6685333251953	32.99354934692383	1.8789914846420288	1.5241323709487915	2.8564274311065674	10.185118675231934	1.664074182510376	3.603961229324341	5.553474426269531	695.38092041015625	1410.0045166015625	2660.06298828125	L260	FALSE	FALSE	FALSE	untreated	TRUE	FALSE	TRUE
BC05	319922.5	12	5.731423854827881	12.910747528076172	11.078478813171387	31.32877540588379	48.53430938720703	0	32.8729133605957	31.03940773010254	3.6962993144989014	16.129703521728516	1.0414419174194336	98.76384735107422	3.133246660232544	1.9003052711486816	14.56478214263916	596.216064453125	1021.1270751953125	463.7259521484375	L260	FALSE	FALSE	FALSE	untreated	TRUE	TRUE	TRUE
BC05	321368.21875	17	10.680876731872559	253.06735229492188	6.336281776428223	26.574678421020508	1.0365053415298462	1.0082837343215942	9.706422805786133	12.80179214477539	4.180444240570068	0.28686919808387756	0.3795141279697418	1.2167414426803589	1.7242168188095093	1.237013339996338	0	543.525634765625	882.0653076171875	9945.3056640625	L260	FALSE	FALSE	FALSE	untreated	TRUE	FALSE	FALSE
BC05	321891.46875	13	12.543975830078125	8.264914512634277	19.736562728881836	41.409149169921875	47.77244567871094	6.008809566497803	56.60960006713867	53.64404296875	15.300280570983887	16.985563278198242	1.8118460178375244	127.7692642211914	5.615565299987793	327.4697570800781	7.130923271179199	322.9624328613281	688.79412841796875	350.5583190917969	L260	FALSE	FALSE	FALSE	untreated	TRUE	TRUE	TRUE
BC05	322606.25	12	10.562292098999023	40.091697692871094	1.4240361452102661	11.565144538879395	10.870025634765625	0	26.14949607849121	26.44659996032715	71.2386474609375	5.175739288330078	0.6396934390068054	24.330299377441406	0	0.6796249747276306	0	331.46368408203125	564.239501953125	405.5145568847656	L260	FALSE	FALSE	FALSE	untreated	TRUE	TRUE	TRUE
BC05	323508.6875	14	1.2045652866363525	39.317588806152344	0.24223965406417847	6.528675556182861	2.952444076538086	4.371763706207275	29.916397094726562	7.485438823699951	4.361998558044434	0.42579981684684753	0	20.57701873779297	0.7948933243751526	2.777118444442749	0	465.41766357421875	940.1741943359375	403.320556640625	L260	FALSE	FALSE	FALSE	untreated	TRUE	TRUE	TRUE
BC05	323885.15625	13	1.2410930395126343	595.12774658203125	44.698585510253906	51.576656341552734	49.51115417480469	1.020240068435669	145.0587158203125	16.652484893798828	0	3.630728006362915	2.0577709674835205	133.51869201660156	44.88151168823242	120.20653533935547	0	543.92559814453125	986.3828125	790.765380859375	L260	FALSE	FALSE	FALSE	untreated	TRUE	TRUE	TRUE
BC05	324672.4375	16	17.190425872802734	34.72241973876953	3.543102502822876	24.118968963623047	9.406825065612793	0	8.788374900817871	3.9389753341674805	26.283653259277344	0	0	8.425167083740234	0	0	0.8204537034034729	520.05548095703125	952.9796142578125	703.9141845703125	L260	FALSE	FALSE	FALSE	untreated	TRUE	FALSE	TRUE
BC05	326357.125	13	7.442935943603516	87.20689392089844	7.504088401794434	6.21418571472168	6.8422980308532715	0	20.34864044189453	3.9977364540100098	1.8182268142700195	0.7826241254806519	3.889993906021118	32.91997528076172	0	0	0.4774996042251587	356.95184326171875	559.23004150390625	194.28573608398438	L260	FALSE	FALSE	FALSE	untreated	TRUE	TRUE	TRUE
BC05	326378.0625	13	9.322919845581055	40.3807373046875	0.08521293103694916	5.82478666305542	3.0600082874298096	0	23.439836502075195	5.109372138977051	8.21229076385498	0	0.3208121955394745	50.91975021362305	4.5720744132995605	3.214404582977295	0	270.2740783691406	659.23687744140625	301.965087890625	L260	FALSE	FALSE	FALSE	untreated	TRUE	TRUE	TRUE
BC05	326397.125	13	11.903472900390625	33.79564666748047	3.8999812602996826	16.210771560668945	8.228787422180176	0	26.457794189453125	3.8770804405212402	3.3086328506469727	2.207620620727539	0	16.139219284057617	0	0	0	450.2856750488281	829.0838623046875	492.77764892578125	L260	FALSE	FALSE	FALSE	untreated	TRUE	TRUE	TRUE
BC05	326604.90625	15	7.081398963928223	316.87744140625	11.260442733764648	10.946561813354492	18.023775100708008	0.025592051446437836	169.97586059570312	19.126588821411133	1.3501975536346436	0	1.736228108406067	134.65896606445312	2.411712646484375	6.473207950592041	0.028243010863661766	641.38360595703125	1036.0081787109375	390.5984191894531	L260	FALSE	FALSE	FALSE	untreated	TRUE	TRUE	TRUE
BC05	327172.15625	12	10.455930709838867	20.784753799438477	0.2424744963645935	1.8575904369354248	2.8475592136383057	0	14.67639446258545	2.5139825344085693	0.7307961583137512	0	0	14.115415573120117	0	1.58808434009552	0	432.2191467285156	743.529541015625	474.8044738769531	L260	FALSE	FALSE	FALSE	untreated	TRUE	TRUE	TRUE
BC05	327401.84375	12	8.825247764587402	38.4938850402832	0.19744303822517395	4.051391124725342	7.741097450256348	0	15.740056991577148	0	14.23859977722168	0	0	2.397904872894287	0	0.36117681860923767	0	315.3699951171875	559.458984375	341.3783874511719	L260	FALSE	FALSE	FALSE	untreated	TRUE	TRUE	TRUE
BC05	327783.46875	14	13.480813980102539	282.7106018066406	3.694511890411377	1.719184398651123	23.228944778442383	0	104.13744354248047	13.91927433013916	7.233724594116211	3.5430948734283447	0	2.4443325996398926	11.442505836486816	0.8240232467651367	0	522.83038330078125	1028.57666015625	896.25286865234375	L260	FALSE	FALSE	FALSE	untreated	TRUE	TRUE	TRUE
BC05	328394.15625	13	51.71205139160156	20.601856231689453	10.95594596862793	260.7739562988281	11.544519424438477	0.18059799075126648	49.083457946777344	25.37411880493164	17.62091827392578	1.8839550018310547	0	24.21763038635254	0.5495390892028809	138.24330139160156	0.5934861302375793	247.5286407470703	439.4142150878906	215.9906005859375	L260	FALSE	FALSE	FALSE	untreated	TRUE	TRUE	TRUE
BC05	329415.59375	16	8.203559875488281	390.45294189453125	15.93478775024414	14.336761474609375	27.309741973876953	0.21860791742801666	207.44583129882812	10.74876594543457	1.772815227508545	1.8898837566375732	0.8534005880355835	63.78670883178711	0	0	0	689.93975830078125	1200.18505859375	521.37939453125	L260	FALSE	FALSE	FALSE	untreated	TRUE	FALSE	TRUE
BC05	330608.8125	13	11.545454978942871	74.04337310791016	0.436453253030777	5.942139625549316	31.523107528686523	0	23.541149139404297	11.683927536010742	1.7102786302566528	0	0	74.25267791748047	0	16.582904815673828	0	475.5018310546875	833.8480224609375	236.5472412109375	L260	FALSE	FALSE	FALSE	untreated	TRUE	TRUE	TRUE
BC05	330690.46875	12	9.19667911529541	32.37441635131836	0	18.27985191345215	3.8675153255462646	0	21.886451721191406	5.1326117515563965	3.0624845027923584	0.8069141507148743	0	14.748373985290527	0	0	0.820940375328064	355.07470703125	681.3109130859375	335.0346984863281	L260	FALSE	FALSE	FALSE	untreated	TRUE	TRUE	TRUE
BC05	330778.25	13	8.88980484008789	3.9939560890197754	20.32822608947754	47.129600524902344	68.329345703125	2.5372817516326904	48.32141876220703	4.019786357879639	21.191211700439453	12.494897842407227	0.6012831330299377	313.9566650390625	9.254841804504395	0	98.00028991699219	688.3980712890625	1371.04296875	361.4540710449219	L260	FALSE	FALSE	FALSE	untreated	TRUE	TRUE	TRUE
BC05	330842.71875	14	8.682757377624512	6.13336706161499	3.6601805686950684	6.655601501464844	3.5990798473358154	0	8.894787788391113	5.50456428527832	20.873291015625	0	0	0	0	0	0	476.6756591796875	923.7225341796875	505.3341369628906	L260	FALSE	FALSE	FALSE	untreated	TRUE	TRUE	TRUE
BC05	331436.28125	16	7.471761226654053	0	1.0617600679397583	28.037071228027344	1.6404749155044556	0	0.8611569404602051	4.8087873458862305	19.6588134765625	0	0	0	0	0	1.3681294918060303	391.9583435058594	845.2176513671875	9770.1513671875	L260	FALSE	FALSE	FALSE	untreated	TRUE	FALSE	FALSE
BC05	331795.5625	13	8.106165885925293	9.18080997467041	17.3355712890625	12.346386909484863	42.67725372314453	1.6877254247665405	10.226859092712402	7.467448711395264	9.337159156799316	8.691357612609863	0.5623746514320374	86.01237487792969	2.261171340942383	10.198930740356445	0	562.9271240234375	948.10992431640625	406.0785827636719	L260	FALSE	FALSE	FALSE	untreated	TRUE	TRUE	TRUE
BC05	332372	14	4.403602600097656	69.91426849365234	2.749868154525757	7.121359825134277	6.734472751617432	0.9933387041091919	76.03743743896484	6.149139404296875	0.23934438824653625	0.9330349564552307	0	20.14158058166504	7.073868751525879	2.8617756366729736	3.607903480529785	381.8577575683594	629.32867431640625	430.0281677246094	L260	FALSE	FALSE	FALSE	untreated	TRUE	TRUE	TRUE
BC05	332777.25	14	8.795034408569336	332.3778076171875	9.591304779052734	9.56289291381836	15.636194229125977	1.4674991369247437	133.1345672607422	5.246001243591309	0.09640204161405563	0.865843653678894	0.9444756507873535	6.025760650634766	0.09581463783979416	0	3.6390414237976074	300.4773254394531	626.40313720703125	744.85308837890625	L260	FALSE	FALSE	FALSE	untreated	TRUE	TRUE	TRUE
BC05	333646.28125	17	2.264146089553833	127.06378936767578	14.038384437561035	32.939613342285156	50.93657684326172	1.4021670818328857	199.42428588867188	45.495094299316406	3.317387104034424	10.657962799072266	0	117.78377532958984	3.6500420570373535	3.544266939163208	0.4642607867717743	429.6127014160156	779.2867431640625	353.1215515136719	L260	FALSE	FALSE	FALSE	untreated	TRUE	FALSE	TRUE
BC05	333953.84375	14	7.8772501945495605	52.98627471923828	0.6630706787109375	5.666027069091797	6.96310567855835	0	20.057458877563477	3.9845948219299316	18.60964012145996	0	0	21.758644104003906	1.1280549764633179	0	0	499.3036804199219	849.49017333984375	487.7720947265625	L260	FALSE	FALSE	FALSE	untreated	TRUE	TRUE	TRUE
BC05	334226.8125	15	8.048287391662598	150.25250244140625	21.455612182617188	39.671478271484375	24.847591400146484	0	394.5301208496094	46.226478576660156	10.623900413513184	4.899724006652832	0.6922324299812317	115.76469421386719	10.953303337097168	0.6882331967353821	2.9093286991119385	285.2205505371094	534.119384765625	421.21826171875	L260	FALSE	FALSE	FALSE	untreated	TRUE	TRUE	TRUE
BC05	334446.78125	15	17.723039627075195	321.9538269042969	13.099475860595703	4.333683490753174	22.036088943481445	0.7536094188690186	80.52973937988281	7.6210036277771	1.6198147535324097	9.39767837524414	0	4.228209495544434	46.11367416381836	15.359109878540039	2.657712697982788	302.2688293457031	496.4352722167969	874.00537109375	L260	FALSE	FALSE	FALSE	untreated	TRUE	TRUE	TRUE
BC05	335210.0625	15	5.110266208648682	20.20859146118164	17.041532516479492	22.94086265563965	33.6565055847168	0	39.902530670166016	29.293058395385742	5.865021705627441	11.361488342285156	0	103.83704376220703	16.254026412963867	176.3535919189453	1.1405259370803833	334.34210205078125	679.26904296875	361.0133361816406	L260	FALSE	FALSE	FALSE	untreated	TRUE	TRUE	TRUE
BC05	336647.28125	15	17.2810115814209	296.8442077636719	28.366056442260742	907.9207763671875	10.75316047668457	3.541857957839966	3.4915668964385986	8.74363899230957	6.316572666168213	0.7261857986450195	0	0	0.40793555974960327	0.932517409324646	0	185.9669647216797	334.5619201660156	463.2309875488281	L260	FALSE	FALSE	FALSE	untreated	TRUE	TRUE	TRUE
BC05	337503.65625	13	5.114810943603516	241.18692016601562	1.6780160665512085	5.46707010269165	21.50960350036621	3.011972665786743	176.3225860595703	17.885068893432617	1.3426114320755005	0.3948430120944977	0.6038166284561157	48.70037841796875	0.9128624200820923	1.4418420791625977	0	571.88079833984375	868.94207763671875	518.531494140625	L260	FALSE	FALSE	FALSE	untreated	TRUE	TRUE	TRUE
BC05	338601.6875	12	11.70172119140625	156.2500762939453	8.036932945251465	4.161827087402344	9.0526123046875	0	87.57855224609375	22.23906135559082	18.5875186920166	0	0	16.269817352294922	2.59405779838562	0.8454610705375671	2.310933828353882	285.1300048828125	626.93072509765625	797.87225341796875	L260	FALSE	FALSE	FALSE	untreated	TRUE	TRUE	TRUE
BC05	338871.09375	14	13.584695816040039	66.5827865600586	7.644111156463623	5.313457489013672	10.19874382019043	0.560473620891571	36.95692443847656	0.005741607863456011	1.3945684432983398	0.15238431096076965	0	10.179375648498535	9.350083351135254	4.6941304206848145	0	388.8562927246094	646.26708984375	450.351806640625	L260	FALSE	FALSE	FALSE	untreated	TRUE	TRUE	TRUE
BC05	339364.09375	13	1.1152065992355347	83.62168884277344	5.314803123474121	33.107975006103516	0.22506889700889587	3.206712484359741	3.92222261428833	16.38111686706543	46.348758697509766	0	0	3.0980401039123535	0.969383955001831	0	0.5506982207298279	256.4112243652344	465.14288330078125	481.2943115234375	L260	FALSE	FALSE	FALSE	untreated	TRUE	TRUE	TRUE
BC05	339938.0625	14	13.739322662353516	119.3572769165039	18.605241775512695	11.18421745300293	8.26302433013916	2.092510938644409	1.142278790473938	1.745360016822815	2.581869602203369	3.341172218322754	1.5471665859222412	7.170732498168945	0	0	8.0909576416015625	478.2464904785156	828.78460693359375	759.72283935546875	L260	FALSE	FALSE	FALSE	untreated	TRUE	TRUE	TRUE
BC05	339999.4375	14	1.580756664276123	79.64324188232422	7.427809238433838	5.397223949432373	2.098801612854004	1.8024007081985474	26.99734115600586	1.8962016105651855	26.152063369750977	0.021582143381237984	0	10.915766716003418	1.0772035121917725	0.08452502638101578	4.656068801879883	275.8557434082031	584.29486083984375	466.3599853515625	L260	FALSE	FALSE	FALSE	untreated	TRUE	TRUE	TRUE
BC05	340261.78125	12	6.816319465637207	96.88724517822266	22.72636604309082	16.39921760559082	4.0619215965271	8.002633094787598	7.706455707550049	0.4378354251384735	3.5443997383117676	3.939332962036133	0	1.3295658826828003	1.0288723707199097	16.141494750976562	0	286.1656188964844	489.60101318359375	527.30438232421875	L260	FALSE	FALSE	FALSE	untreated	TRUE	TRUE	TRUE
BC05	340992.5	14	12.874905586242676	54.63145446777344	0.6624043583869934	8.611358642578125	3.16741943359375	0	40.42884826660156	0.874344527721405	2.376497268676758	0	4.8558878898620605	33.01699447631836	5.383511543273926	6.303568363189697	1.9885263442993164	250.94775390625	426.04693603515625	233.3577880859375	L260	FALSE	FALSE	FALSE	untreated	TRUE	TRUE	TRUE
BC05	341031.25	14	4.139228343963623	9.932700157165527	20.18875503540039	18.889907836914062	42.5841064453125	9.25662899017334	107.80709075927734	21.125864028930664	3.545764923095703	10.121352195739746	1.130671501159668	52.10139083862305	2.9946250915527344	10.820470809936523	30.250486373901367	494.289794921875	875.03155517578125	385.3073425292969	L260	FALSE	FALSE	FALSE	untreated	TRUE	TRUE	TRUE
BC05	343333.59375	17	15.448185920715332	73.14928436279297	4.624628067016602	18.766887664794922	14.858809471130371	1.0513081550598145	43.39302444458008	12.910717964172363	6.302501201629639	1.059345006942749	0	39.08389663696289	0.9263519644737244	5.036070346832275	0	316.7737121582031	526.3271484375	344.2515869140625	L260	FALSE	FALSE	FALSE	untreated	TRUE	FALSE	TRUE
BC05	344487.09375	14	7.233466625213623	34.584434509277344	3.9142370223999023	13.423087120056152	1.3103861808776855	0.033381685614585876	44.760616302490234	24.01974105834961	10.636614799499512	1.6797114610671997	0.5044448971748352	37.7884635925293	0	0	5.246151924133301	340.59698486328125	621.47540283203125	311.55596923828125	L260	FALSE	FALSE	FALSE	untreated	TRUE	TRUE	TRUE
BC05	344656.09375	13	22.106782913208008	14.828693389892578	13.773890495300293	95.00296783447266	27.95840835571289	0.010322818532586098	298.3070983886719	34.99638366699219	23.826425552368164	7.500847339630127	0	12.714211463928223	7.601881980895996	64.63420867919922	2.2762298583984375	402.2645568847656	763.95916748046875	290.81988525390625	L260	FALSE	FALSE	FALSE	untreated	TRUE	TRUE	TRUE
BC05	344656.5	13	11.871192932128906	99.89881896972656	21.48299789428711	48.7347526550293	1.9975019693374634	0	10.205477714538574	10.202282905578613	61.3901252746582	0.24595098197460175	2.1062119007110596	0	0	0	0	410.8920593261719	782.88043212890625	1015.924072265625	L260	FALSE	FALSE	FALSE	untreated	TRUE	TRUE	TRUE
BC05	346742.90625	15	30.810592651367188	36.801795959472656	2.422983169555664	13.94323444366455	7.403973579406738	0	18.30862808227539	1.9365901947021484	5.535743236541748	0	1.0216224193572998	5.794712066650391	0	0.597427248954773	0	439.77960205078125	811.67889404296875	440.2021484375	L260	FALSE	FALSE	FALSE	untreated	TRUE	TRUE	TRUE
BC05	348900.15625	12	8.601510047912598	91.62226867675781	0	1.4381994009017944	10.49435806274414	0.48762840032577515	11.649718284606934	2.250690460205078	1.4403728246688843	0.9820649027824402	0	22.628273010253906	2.0330584049224854	1.0844707489013672	0.63186115026474	348.2882385253906	686.45294189453125	951.4364013671875	L260	FALSE	FALSE	FALSE	untreated	TRUE	TRUE	TRUE
BC05	349965.65625	14	16.35735321044922	12.606476783752441	15.269713401794434	26.41952133178711	15.248400688171387	3.6124913692474365	57.18160629272461	59.40852737426758	12.158452987670898	20.23744010925293	1.3446953296661377	262.66265869140625	0.6719444394111633	352.0788879394531	2.905202865600586	434.4040222167969	816.92987060546875	444.33782958984375	L260	FALSE	FALSE	FALSE	untreated	TRUE	TRUE	TRUE
BC05	350407.71875	14	10.531547546386719	25.154220581054688	7.787554740905762	12.650595664978027	8.7921600341796875	0	28.724933624267578	6.3156514167785645	27.90023422241211	0	0	21.331575393676758	0	1.2031333446502686	5.149673938751221	299.0884094238281	422.4081726074219	493.09649658203125	L260	FALSE	FALSE	FALSE	untreated	TRUE	TRUE	TRUE
BC05	350558.71875	13	6.71567964553833	46.86833190917969	4.776020526885986	10.386116027832031	13.626769065856934	0	22.924633026123047	6.356668949127197	15.810344696044922	0	0	21.151437759399414	2.078244209289551	4.05283260345459	0	443.33416748046875	772.07843017578125	373.1361083984375	L260	FALSE	FALSE	FALSE	untreated	TRUE	TRUE	TRUE
BC05	351797.09375	11	2.570009708404541	49.398250579833984	1.5541062355041504	40.02219772338867	1.637270450592041	2.353071928024292	17.354066848754883	2.8169219493865967	8.157265663146973	0.16152209043502808	0	2.855943202972412	0	0	0	220.19146728515625	374.4580993652344	188.380615234375	L260	FALSE	FALSE	FALSE	untreated	TRUE	FALSE	TRUE
BC05	352682.96875	14	16.684175491333008	150.4408416748047	15.880522727966309	10.724674224853516	27.756032943725586	0.5537950396537781	153.6409454345703	35.53706359863281	3.6114375591278076	1.6264737844467163	0.9600703120231628	168.31552124023438	5.5256805419921875	1.6613149642944336	0.16092851758003235	465.6471252441406	888.83111572265625	472.7964172363281	L260	FALSE	FALSE	FALSE	untreated	TRUE	TRUE	TRUE
BC05	352828.1875	12	18.2624568939209	30.98217010498047	12.814417839050293	7.381969928741455	6.384122848510742	1.7251406908035278	48.378684997558594	7.430510997772217	0.5726177096366882	0	0.025305211544036865	44.84548568725586	0	0.05127187445759773	0	381.3055114746094	567.99163818359375	269.6433410644531	L260	FALSE	FALSE	FALSE	untreated	TRUE	TRUE	TRUE
BC05	354708.0625	13	19.372177124023438	4.155350685119629	5.65629768371582	37.438899993896484	5.856860160827637	0.286558598279953	86.4298324584961	39.59955596923828	7.189520835876465	4.127823352813721	0.17833442986011505	8.446185111999512	1.1782684326171875	1.9416730403900146	0	345.7023620605469	507.96954345703125	227.44793701171875	L260	FALSE	FALSE	FALSE	untreated	TRUE	TRUE	TRUE
BC05	354985.9375	13	10.635881423950195	222.9977569580078	10.42772102355957	9.628924369812012	16.13878631591797	2.312422037124634	73.50630950927734	14.089398384094238	0	0.006577483378350735	0	10.615436553955078	2.8699469566345215	11.561331748962402	0	547.92657470703125	948.7869873046875	674.4595947265625	L260	FALSE	FALSE	FALSE	untreated	TRUE	TRUE	TRUE
BC05	355676.0625	14	10.2222261428833	353.3291320800781	39.121299743652344	1.8347549438476562	3.863419532775879	0	149.993896484375	15.167929649353027	0	0.22527344524860382	0	13.808844566345215	14.381056785583496	14.17459487915039	4.542078018188477	311.09423828125	557.3428955078125	504.8620910644531	L260	FALSE	FALSE	FALSE	untreated	TRUE	TRUE	TRUE
BC05	355678.75	15	11.911833763122559	204.72586059570312	12.605484008789062	17.967458724975586	31.18844223022461	3.8877594470977783	164.27305603027344	13.143351554870605	2.8003711700439453	4.653581619262695	0	157.29197692871094	8.742039680480957	28.97322654724121	0	469.6394348144531	857.144775390625	392.5467834472656	L260	FALSE	FALSE	FALSE	untreated	TRUE	TRUE	TRUE
BC05	357744.5625	13	18.38620948791504	51.5471076965332	10.495113372802734	19.129770278930664	11.924437522888184	0	31.17430877685547	2.411477565765381	2.7120304107666016	0	0.6402662992477417	8.440661430358887	0	0	0.06656214594841003	346.5625915527344	576.786376953125	226.5284881591797	L260	FALSE	FALSE	FALSE	untreated	TRUE	TRUE	TRUE
BC05	358531.28125	13	6.75834846496582	23.642215728759766	4.714580535888672	16.751220703125	4.370787620544434	1.6007931232452393	18.788541793823242	39.92807388305664	116.40241241455078	2.048236131668091	0	10.905051231384277	0	2.860466241836548	0.9613644480705261	383.8468933105469	718.29541015625	347.3441467285156	L260	FALSE	FALSE	FALSE	untreated	TRUE	TRUE	TRUE
BC05	359143.59375	14	10.682333946228027	425.6644592285156	10.650093078613281	8.661663055419922	9.428152084350586	0.49919745326042175	106.3562240600586	30.923067092895508	1.8191365003585815	4.793663024902344	0.5439298152923584	3.511234998703003	1.984004020690918	2.7551164627075195	0	463.90411376953125	713.3509521484375	777.308349609375	L260	FALSE	FALSE	FALSE	untreated	TRUE	TRUE	TRUE
BC05	359161.0625	15	5.144869327545166	500.13250732421875	23.711219787597656	19.071544647216797	26.520219802856445	1.2477537393569946	246.04283142089844	16.890098571777344	0.3412233889102936	4.361508369445801	0	67.53242492675781	11.73840045928955	13.985604286193848	1.863654613494873	441.7481384277344	829.72686767578125	508.97857666015625	L260	FALSE	FALSE	FALSE	untreated	TRUE	TRUE	TRUE
BC05	359811.25	13	6.7378339767456055	559.037353515625	61.15900802612305	8.088541030883789	5.283288955688477	0.1594410389661789	107.33880615234375	7.959383487701416	2.61159086227417	1.1607627868652344	0	15.56757926940918	1.3326770067214966	0	1.1728742122650146	419.5618896484375	718.61468505859375	971.999267578125	L260	FALSE	FALSE	FALSE	untreated	TRUE	TRUE	TRUE
BC05	360313.25	15	11.086333274841309	64.88590240478516	4.717273235321045	12.556905746459961	2.5895280838012695	0	18.19561195373535	4.720416069030762	1.9194035530090332	0	0	22.604183197021484	0.5530330538749695	0.49085238575935364	0	522.13214111328125	937.875244140625	819.198486328125	L260	FALSE	FALSE	FALSE	untreated	TRUE	TRUE	TRUE
BC05	360845.78125	13	10.815102577209473	45.634727478027344	4.119283199310303	37.590206146240234	5.952796459197998	0	49.93223190307617	8.538073539733887	4.406466960906982	0	0.9690597057342529	12.438156127929688	1.8250776529312134	4.491358757019043	0	278.3349914550781	574.82867431640625	334.385009765625	L260	FALSE	FALSE	FALSE	untreated	TRUE	TRUE	TRUE
BC05	361261.875	14	4.932713508605957	46.536529541015625	0	12.566961288452148	11.274842262268066	0	28.798810958862305	12.914036750793457	4.677652359008789	0	0	0.4360288679599762	0	0.7668716311454773	0.19053688645362854	410.31182861328125	691.2711181640625	344.1657409667969	L260	FALSE	FALSE	FALSE	untreated	TRUE	TRUE	TRUE
BC05	361989.875	13	20.83878517150879	66.88172912597656	10.254709243774414	12.825361251831055	2.1519176959991455	0.658240020275116	16.715314865112305	9.239211082458496	1.889310359954834	0.2441798448562622	0.7303308248519897	18.27277183532715	0	2.12323260307312	0	201.8350372314453	348.26153564453125	156.03811645507812	L260	FALSE	FALSE	FALSE	untreated	TRUE	TRUE	TRUE
BC05	362362.6875	15	4.570909023284912	253.23257446289062	6.456028938293457	3.8984262943267822	23.118087768554688	2.2514052391052246	64.43680572509766	8.640745162963867	0	0	0	38.75177001953125	5.001324653625488	2.015662670135498	0.6244154572486877	440.6485595703125	728.18792724609375	482.013671875	L260	FALSE	FALSE	FALSE	untreated	TRUE	TRUE	TRUE
BC05	362824.46875	16	5.628565311431885	855.85858154296875	45.36784744262695	11.57021713256836	16.451053619384766	2.564944267272949	22.11434555053711	29.24497413635254	0.78414154052734375	0.8657115697860718	0.6412258744239807	0.128384530544281	0	2.214049816131592	2.0804171562194824	670.3660888671875	1231.288818359375	2919.133544921875	L260	FALSE	FALSE	FALSE	untreated	TRUE	FALSE	TRUE
BC05	363597.15625	12	8.305580139160156	106.72224426269531	12.671597480773926	131.22113037109375	1.339578628540039	0.21153594553470612	96.371917724609375	16.22492218017578	30.489885330200195	0	0	29.51082420349121	1.0874102115631104	0.5979184508323669	0	395.919677734375	677.166748046875	282.9798889160156	L260	FALSE	FALSE	FALSE	untreated	TRUE	TRUE	TRUE
BC05	366902.46875	17	1.7061482667922974	45.577274322509766	4.474586486816406	2.931908369064331	4.781026840209961	0	6.197205066680908	4.42354154586792	7.074680328369141	0	0.41294997930526733	9.2894744873046875	0	0	0	296.4277648925781	516.2366943359375	4333.1298828125	L260	FALSE	FALSE	FALSE	untreated	TRUE	FALSE	FALSE
BC05	367479.9375	14	15.821946144104004	25.20320701599121	2.8064327239990234	3.2526636123657227	1.7480473518371582	0.06347999721765518	32.70199203491211	0.16393616795539856	29.94715118408203	0	0	2.0309946537017822	0.6821359992027283	0	0.1589363068342209	568.96734619140625	937.267333984375	327.1940612792969	L260	FALSE	FALSE	FALSE	untreated	TRUE	TRUE	TRUE
BC05	368689.15625	12	10.111495971679688	63.695701599121094	13.785449981689453	20.020219802856445	3.329538583755493	0.6713399887084961	49.9260139465332	8.597447395324707	28.691654205322266	0	0	28.75030517578125	0.2071561962366104	0	0.5844175219535828	813.3016357421875	1369.9630126953125	758.8975830078125	L260	FALSE	FALSE	FALSE	untreated	TRUE	TRUE	TRUE
BC05	370685.5	14	7.7716522216796875	312.8205261230469	17.974353790283203	5.9672651290893555	6.650280952453613	0	51.183372497558594	4.715429782867432	0	2.8472886085510254	0.38777047395706177	1.6154307126998901	0	0	0.2842034697532654	435.0989990234375	767.62420654296875	1386.78564453125	L260	FALSE	FALSE	FALSE	untreated	TRUE	TRUE	TRUE
BC05	371316.9375	13	10.031631469726562	260.14111328125	34.802833557128906	14.44754409790039	40.5103645324707	5.206127166748047	421.2928161621094	19.398950576782227	1.098806381225586	3.187143087387085	0	118.6036148071289	8.74706745147705	15.137251853942871	0	348.59381103515625	689.40972900390625	336.42779541015625	L260	FALSE	FALSE	FALSE	untreated	TRUE	TRUE	TRUE
BC05	372906.65625	14	2.867248058319092	52.369232177734375	3.7338051795959473	6.120278835296631	5.579901695251465	2.0974838733673096	36.33626937866211	7.352237224578857	4.870949745178223	0.9013246893882751	0	66.213653564453125	1.6811988353729248	3.1062376499176025	0.46915125846862793	225.2867889404297	485.0168151855469	270.6277160644531	L260	FALSE	FALSE	FALSE	untreated	TRUE	TRUE	TRUE
BC05	373931.8125	13	12.915966987609863	5.217156410217285	11.43901252746582	494.0390930175781	10.669020652770996	1.3331886529922485	28.609468460083008	37.25053024291992	12.810890197753906	2.0836660861968994	0	26.173847198486328	1.8334895372390747	10.86160659790039	0.27579817175865173	204.1713104248047	409.9690246582031	174.13072204589844	L260	FALSE	FALSE	FALSE	untreated	TRUE	TRUE	TRUE
BC05	374351.40625	13	9.07058048248291	68.29561614990234	15.522249221801758	2.1428966522216797	5.918213844299316	0	17.25302505493164	1.498177170753479	12.157550811767578	0	0.3328936994075775	6.394603729248047	6.276703834533691	0	4.098031044006348	248.51773071289062	460.73291015625	465.645751953125	L260	FALSE	FALSE	FALSE	untreated	TRUE	TRUE	TRUE
BC05	377357.90625	13	11.342377662658691	163.92071533203125	11.697150230407715	13.610861778259277	44.46976852416992	3.393096685409546	88.73149871826172	29.489423751831055	4.503302574157715	15.224878311157227	0	26.17579460144043	0	3.4427170753479004	0	445.3791198730469	869.57672119140625	305.40277099609375	L260	FALSE	FALSE	FALSE	untreated	TRUE	TRUE	TRUE
BC05	378403.21875	15	5.0340576171875	242.4397430419922	5.980310440063477	10.10372543334961	33.34062194824219	2.867814064025879	201.616455078125	14.4445161819458	0	6.3993425369262695	0	26.29607582092285	0.790010392665863	1.947548270225525	0	354.0968322753906	723.62652587890625	444.4279479980469	L260	FALSE	FALSE	FALSE	untreated	TRUE	TRUE	TRUE
BC05	379910.09375	13	5.8547444343566895	35.01530456542969	7.069036483764648	9.758044242858887	1.038465976715088	2.9069972038269043	20.796762466430664	1.5347894430160522	16.49559211730957	0	0	9.697650909423828	0	0	0	362.19598388671875	626.45355224609375	329.154052734375	L260	FALSE	FALSE	FALSE	untreated	TRUE	TRUE	TRUE
BC05	380079.46875	16	8.575904846191406	12.286100387573242	5.239424228668213	6.075782299041748	1.1714445352554321	4.172590732574463	1.1661146879196167	0	0	0	0	0.1833014041185379	0	2.1990718841552734	42.39492416381836	249.39547729492188	446.7341003417969	2039.2633056640625	L260	FALSE	FALSE	FALSE	untreated	TRUE	FALSE	TRUE
BC05	384192.21875	14	2.8917641639709473	289.8910217285156	14.34202766418457	7.7991251945495605	35.74721145629883	1.1782457828521729	125.3702621459961	2.924436092376709	2.5399036407470703	7.588147163391113	0	13.525716781616211	38.93674850463867	5.773953437805176	0	227.5942840576172	432.8127746582031	763.0679931640625	L260	FALSE	FALSE	FALSE	untreated	TRUE	TRUE	TRUE
BC05	386361.1875	14	10.192805290222168	239.4462890625	32.64238739013672	33.68309020996094	26.853153228759766	4.449142932891846	262.2110290527344	11.377835273742676	7.974467754364014	5.021722793579102	0	33.645050048828125	19.82819938659668	4.550009250640869	0.6044888496398926	342.4240417480469	523.70550537109375	206.21737670898438	L260	FALSE	FALSE	FALSE	untreated	TRUE	TRUE	TRUE
BC05	386993.34375	14	3.557621479034424	5.575540542602539	4.719618797302246	18.862890243530273	27.815105438232422	0	26.598724365234375	19.903470993041992	7.73483943939209	4.861470699310303	0	96.680145263671875	0	138.89527893066406	0.5047464966773987	419.1958923339844	787.73046875	303.8582458496094	L260	FALSE	FALSE	FALSE	untreated	TRUE	TRUE	TRUE
BC05	388260.625	12	13.668258666992188	171.307373046875	33.22221755981445	20.201269149780273	11.241820335388184	4.148536682128906	11.097145080566406	11.553974151611328	19.571853637695312	1.006331205368042	0.027551664039492607	13.489018440246582	0.46770963072776794	1.730434536933899	176.23681640625	471.22772216796875	855.901611328125	714.7320556640625	L260	FALSE	FALSE	FALSE	untreated	TRUE	TRUE	TRUE
BC05	389017.65625	14	1.7532824277877808	278.56683349609375	37.70259475708008	63.16884994506836	110.343017578125	6.590015888214111	241.86314392089844	49.845672607421875	5.567684650421143	9.788963317871094	0.3580862283706665	273.627685546875	11.71364974975586	143.63124084472656	0.09554710239171982	339.1008605957031	637.72412109375	442.06903076171875	L260	FALSE	FALSE	FALSE	untreated	TRUE	TRUE	TRUE
BC05	389514.28125	14	1.0121114253997803	6.382193088531494	9.543538093566895	7.338929653167725	1.477798342704773	0	0	1.0648348331451416	3.8874287605285645	0.9461827874183655	1.6684798002243042	0	1.0238109827041626	0	5.6703715324401855	166.6398468017578	300.32879638671875	2545.227783203125	L260	FALSE	FALSE	FALSE	untreated	TRUE	TRUE	FALSE
BC05	390486.28125	15	19.739059448242188	78.0062484741211	5.264044761657715	33.638790130615234	5.944282531738281	0.8326677083969116	72.72188568115234	19.757043838500977	40.57741165161133	0	0	206.74197387695312	7.536659240722656	17.94426155090332	0	252.3743438720703	473.3638610839844	238.5843505859375	L260	FALSE	FALSE	FALSE	untreated	TRUE	TRUE	TRUE
BC05	392376.875	14	2.143441677093506	36.4572868347168	1.0992475748062134	8.976578712463379	0.759364128112793	1.630399465560913	7.174609661102295	4.814370155334473	5.05905818939209	3.0838446617126465	0	10.509336471557617	0.42136213183403015	2.457040548324585	0	257.8889465332031	419.5341491699219	217.36767578125	L260	FALSE	FALSE	FALSE	untreated	TRUE	TRUE	TRUE
BC05	392641.9375	13	11.434910774230957	66.63518524169922	2.113192081451416	15.658929824829102	7.446652412414551	0.1695798635482788	21.123537063598633	5.872334003448486	13.247260093688965	0	0	10.04248332977295	0	1.616653323173523	0.3191251754760742	254.71697998046875	461.2361755371094	637.5084228515625	L260	FALSE	FALSE	FALSE	untreated	TRUE	TRUE	TRUE
BC05	393307.90625	14	6.291214466094971	644.52105712890625	32.721092224121094	12.43168830871582	38.206878662109375	2.43471622467041	258.43817138671875	21.238374710083008	0	0.05340426042675972	0	37.68367004394531	10.122647285461426	50.75981140136719	0.15776926279067993	333.93743896484375	535.30914306640625	778.663330078125	L260	FALSE	FALSE	FALSE	untreated	TRUE	TRUE	TRUE
BC05	393910.03125	18	2.0812771320343018	4.829904079437256	1.2123597860336304	44.385440826416016	3.1663949489593506	0	0.8912493586540222	4.490737438201904	10.243124961853027	0	16.936656951904297	3.0191152095794678	0.13245227932929993	0	0	71.35845184326172	124.27713012695312	3035.21435546875	L260	FALSE	FALSE	FALSE	untreated	TRUE	FALSE	FALSE
BC05	396539.21875	15	1.8343148231506348	15.730637550354004	1.0196518898010254	3.6432433128356934	0	0	0	1.1021870374679565	4.359567165374756	0	0	0	0	0	0	259.7539978027344	427.1949157714844	829.2188720703125	L260	FALSE	FALSE	FALSE	untreated	TRUE	TRUE	TRUE
BC05	397014.21875	12	1.5872225761413574	26.290245056152344	13.80466365814209	14.430992126464844	5.436799049377441	0	10.230063438415527	2.8102035522460938	9.426210403442383	0	0	6.524361610412598	2.938713550567627	0.917820930480957	0	216.28683471679688	339.9472961425781	225.0253143310547	L260	FALSE	FALSE	FALSE	untreated	TRUE	TRUE	TRUE
BC05	397247.28125	14	4.659427642822266	252.58773803710938	7.215066909790039	15.5443754196167	16.88081932067871	2.8753647804260254	89.66834259033203	16.215328216552734	0	0	0.5508933067321777	43.23353958129883	2.0616514682769775	1.9654688835144043	0	403.0584411621094	637.644775390625	219.8825225830078	L260	FALSE	FALSE	FALSE	untreated	TRUE	TRUE	TRUE
BC05	398351.96875	13	10.998030662536621	52.88426208496094	1.8382233381271362	5.071439743041992	36.77128219604492	1.4285529851913452	53.2183952331543	6.0418267250061035	1.996901512145996	0.8951471447944641	0.41552260518074036	20.991008758544922	2.1004128456115723	0.009309103712439537	3.4268581867218018	463.5542297363281	778.1143798828125	439.9375	L260	FALSE	FALSE	FALSE	untreated	TRUE	TRUE	TRUE
BC05	398611.3125	14	6.981371879577637	34.07465362548828	2.5337297916412354	4.808896541595459	2.6186411380767822	0	33.150997161865234	7.384276866912842	2.875061273574829	0	0	12.647053718566895	8.40723705291748	1.0682743787765503	0.4107026755809784	273.2308349609375	565.60552978515625	189.18145751953125	L260	FALSE	FALSE	FALSE	untreated	TRUE	TRUE	TRUE
BC05	401515.25	14	15.836705207824707	170.20652770996094	5.719677448272705	16.405990600585938	22.662860870361328	5.5027360916137695	91.11768341064453	3.3126425743103027	1.4603346586227417	0	0	36.42654037475586	4.179448127746582	27.382369995117188	0.42486023902893066	317.3458251953125	602.30377197265625	486.8023681640625	L260	FALSE	FALSE	FALSE	untreated	TRUE	TRUE	TRUE
BC05	402729.625	16	18.06785011291504	171.0751495361328	8.161600112915039	2.933659076690674	26.321998596191406	0.663851797580719	82.49640655517578	16.62626838684082	9.901860237121582	1.3075718879699707	2.2728970050811768	69.729034423828125	40.14936447143555	26.75176239013672	6.163861274719238	410.72308349609375	789.4605712890625	624.110107421875	L260	FALSE	FALSE	FALSE	untreated	TRUE	FALSE	TRUE
BC05	403826.90625	13	14.142596244812012	30.701526641845703	1.2436251640319824	1.8276695013046265	5.746087074279785	17.531654357910156	47.48988723754883	0.970546543598175	2.7031519412994385	0	0	7.241263389587402	0	0	0.2805042564868927	419.9071960449219	747.1656494140625	396.9433288574219	L260	FALSE	FALSE	FALSE	untreated	TRUE	TRUE	TRUE
BC05	405235.84375	12	16.159929275512695	21.074569702148438	7.4498724937438965	20.98396110534668	2.828066110610962	0	20.5290584564209	10.47342300415039	32.36747741699219	0	1.8693504333496094	1.094866394996643	2.8209290504455566	0.7222487330436707	1.4258936643600464	381.77130126953125	632.1630859375	542.40179443359375	L260	FALSE	FALSE	FALSE	untreated	TRUE	TRUE	TRUE
BC05	406158.03125	14	12.502972602844238	126.75865936279297	3.6766374111175537	16.51096534729004	21.778034210205078	0.004997259005904198	98.41027069091797	6.765549182891846	3.534848928451538	0	0	32.48501968383789	2.2711551189422607	7.6923418045043945	3.683169364929199	332.6205749511719	583.99029541015625	369.8329162597656	L260	FALSE	FALSE	FALSE	untreated	TRUE	TRUE	TRUE
BC05	406539.9375	13	4.5013837814331055	28.358028411865234	3.5962862968444824	19.532320022583008	2.390566110610962	5.730691909790039	36.94082260131836	1.3592472076416016	22.71071434020996	0.14861509203910828	0	8.494067192077637	3.739100456237793	3.234985828399658	3.3917431831359863	257.5552673339844	561.84600830078125	259.1345520019531	L260	FALSE	FALSE	FALSE	untreated	TRUE	TRUE	TRUE
BC05	407412.09375	13	20.99216079711914	177.1097412109375	6.405465126037598	23.984901428222656	29.147775650024414	5.367782115936279	87.72307586669922	4.4595417976379395	3.058518409729004	0	0	9.209145545959473	4.3786211013793945	0.2640625238418579	0	242.1191864013672	408.126708984375	263.73028564453125	L260	FALSE	FALSE	FALSE	untreated	TRUE	TRUE	TRUE
BC05	408330.5	13	6.419458866119385	440.5387268066406	36.96995544433594	4.798308372497559	12.507864952087402	0	239.73828125	26.308176040649414	0	3.1777396202087402	0	1.4219590425491333	3.022587537765503	33.50331115722656	0.11058416962623596	256.5220947265625	535.46612548828125	365.6373596191406	L260	FALSE	FALSE	FALSE	untreated	TRUE	TRUE	TRUE
BC05	409409.9375	12	11.199776649475098	10.163798332214355	9.64915657043457	20.923931121826172	24.697187423706055	5.016053199768066	53.20591354370117	7.799787998199463	1.3047558069229126	12.258951187133789	0.37691858410835266	62.00873947143555	2.4030332565307617	2.91741943359375	1.1466894149780273	268.6980285644531	556.92095947265625	306.12066650390625	L260	FALSE	FALSE	FALSE	untreated	TRUE	TRUE	TRUE
BC05	410205.375	13	11.159333229064941	27.878437042236328	0.6303433179855347	22.232908248901367	2.0019187927246094	0	6.203775405883789	0	17.6402645111084	0	0	8.417716979980469	0.5561162233352661	0	0	232.69615173339844	440.2403259277344	262.8451232910156	L260	FALSE	FALSE	FALSE	untreated	TRUE	TRUE	TRUE
BC05	410269.5625	14	21.742355346679688	90.3625717163086	10.051061630249023	25.463001251220703	18.771413803100586	0.2921826243400574	49.64727783203125	7.199782371520996	26.87799072265625	0.9342838525772095	1.765503168106079	16.148107528686523	9.271608352661133	0.15719863772392273	0	311.4070129394531	599.9493408203125	812.90789794921875	L260	FALSE	FALSE	FALSE	untreated	TRUE	TRUE	TRUE
BC05	410774.375	14	9.706098556518555	10.046265602111816	23.959671020507812	33.98854446411133	52.11521530151367	3.224224328994751	59.53263854980469	18.271865844726562	2.5684850215911865	9.296772003173828	0.682129442691803	162.32974243164062	5.1243696212768555	90.58358001708984	7.100874423980713	579.40850830078125	875.027099609375	309.5757751464844	L260	FALSE	FALSE	FALSE	untreated	TRUE	TRUE	TRUE
BC05	410922.5625	13	8.234410285949707	591.5247802734375	63.4837532043457	31.969289779663086	31.98299217224121	9.0722198486328125	359.36248779296875	29.62772560119629	0.9771624803543091	9.05422592163086	0	59.84325408935547	4.743770599365234	0.4575093686580658	0	520.08392333984375	1024.0340576171875	724.8931884765625	L260	FALSE	FALSE	FALSE	untreated	TRUE	TRUE	TRUE
BC05	412662.65625	13	19.126386642456055	520.258056640625	51.049495697021484	16.836130142211914	58.63986587524414	6.8216328620910645	267.09600830078125	26.29100227355957	0	8.06999397277832	0	101.3270492553711	76.45523834228516	109.82039642333984	0.46143200993537903	346.19940185546875	656.09088134765625	403.2411804199219	L260	FALSE	FALSE	FALSE	untreated	TRUE	TRUE	TRUE
BC05	413181	13	15.339887619018555	79.35071563720703	6.090754985809326	9.766493797302246	16.96119499206543	1.4196194410324097	62.07305145263672	5.732252597808838	3.208324670791626	0	0	107.1806640625	0.5524336695671082	5.3720383644104	0.14212541282176971	547.33062744140625	970.697509765625	390.6452331542969	L260	FALSE	FALSE	FALSE	untreated	TRUE	TRUE	TRUE
BC05	413295	13	5.638980865478516	10.139131546020508	2.149456024169922	4.762064456939697	5.227419853210449	0	13.793567657470703	1.290693759918213	0.11229546368122101	0	0	2.1204707622528076	0	0	0	289.899658203125	554.42059326171875	481.94744873046875	L260	FALSE	FALSE	FALSE	untreated	TRUE	TRUE	TRUE
BC05	413984.875	12	13.888558387756348	65.01424407958984	0.27892935276031494	20.078289031982422	55.471641540527344	1.182039499282837	66.07697296142578	7.407528877258301	0.7826667428016663	0.32943761348724365	0.6828094124794006	67.27119445800781	3.488490581512451	1.424904704093933	0	404.08734130859375	791.6429443359375	394.1011962890625	L260	FALSE	FALSE	FALSE	untreated	TRUE	TRUE	TRUE
BC05	414214.125	16	20.972570419311523	448.507568359375	43.081241607666016	14.989517211914062	32.11129379272461	3.176085948944092	282.4217834472656	32.3536376953125	7.983850955963135	2.4707138538360596	5.7266998291015625	28.458393096923828	14.990659713745117	161.4729461669922	3.387824058532715	378.9194030761719	632.06170654296875	1157.2340087890625	L260	FALSE	FALSE	FALSE	untreated	TRUE	FALSE	TRUE
BC05	414367.46875	15	3.380302906036377	407.68927001953125	27.324111938476562	16.85057830810547	23.389686584472656	1.8438637256622314	324.7025146484375	23.113000869750977	3.0286378860473633	2.8063197135925293	0	194.67616271972656	8.643272399902344	27.36311149597168	2.246262311935425	474.3283996582031	822.68841552734375	271.76873779296875	L260	FALSE	FALSE	FALSE	untreated	TRUE	TRUE	TRUE
BC05	414385	13	9.356897354125977	67.04053497314453	7.022395133972168	70.50482940673828	14.256601333618164	6.4823102951049805	22.611223220825195	9.094155311584473	141.16148376464844	18.19647979736328	1.4905076026916504	59.71506881713867	0	0.6286242008209229	0	226.2566680908203	413.1413269042969	161.8994140625	L260	FALSE	FALSE	FALSE	untreated	TRUE	TRUE	TRUE
BC05	415340.71875	13	7.029396057128906	18.49064826965332	1.0693321228027344	5.714339256286621	7.138739585876465	2.884995698928833	14.170282363891602	6.456910610198975	10.22708797454834	0	0	16.034011840820312	0.16482321918010712	0.2830526530742645	0	411.2365417480469	722.09942626953125	648.52960205078125	L260	FALSE	FALSE	FALSE	untreated	TRUE	TRUE	TRUE
BC05	415634.65625	16	12.39568042755127	42.00617599487305	1.4870678186416626	43.96529006958008	7.222137451171875	0	21.725128173828125	16.94638442993164	64.60701751708984	0.4497450590133667	0	7.497827529907227	0	0	1.442931056022644	387.26031494140625	869.00299072265625	257.797607421875	L260	FALSE	FALSE	FALSE	untreated	TRUE	FALSE	TRUE
BC05	416177.1875	15	8.204655647277832	12.47968578338623	2.4629340171813965	15.009232521057129	2.428736448287964	0	11.439862251281738	3.230731725692749	76.15301513671875	0	0	5.9069647789001465	0.8650205135345459	3.8137636184692383	1.0683850049972534	278.3320617675781	526.407470703125	277.66143798828125	L260	FALSE	FALSE	FALSE	untreated	TRUE	TRUE	TRUE
BC05	417118.59375	13	8.0065765380859375	21.582408905029297	1.941786527633667	1.45871102809906	0	0	4.097585678100586	2.3995778560638428	2.191784381866455	0	0.0790778398513794	0.8850180506706238	0	0.24350719153881073	0	350.4443664550781	491.50421142578125	281.665771484375	L260	FALSE	FALSE	FALSE	untreated	TRUE	TRUE	TRUE
BC05	417665.78125	13	12.288321495056152	397.2374267578125	10.220561027526855	12.918919563293457	26.31924057006836	0.9038419723510742	66.7261734008789	25.69165802001953	4.138248920440674	3.091674566268921	0	24.361848831176758	6.817636489868164	8.724397659301758	0	779.5638427734375	1285.7393798828125	590.13043212890625	L260	FALSE	FALSE	FALSE	untreated	TRUE	TRUE	TRUE
BC05	418384.59375	12	8.2861480712890625	3.467442750930786	1.419881820678711	25.02468490600586	21.582496643066406	1.5655649900436401	34.34639358520508	6.399349212646484	0.6128728985786438	11.821188926696777	0	8.001462936401367	1.8359745740890503	5.970067977905273	1.4260103702545166	348.6900634765625	676.22259521484375	392.9599609375	L260	FALSE	FALSE	FALSE	untreated	TRUE	TRUE	TRUE
BC05	418678.875	14	8.212740898132324	28.05600929260254	3.1348795890808105	0.7241728901863098	2.0249874591827393	0	9.789912223815918	2.682079792022705	0	0	0	5.822958469390869	0.44626808166503906	2.5541439056396484	0	311.6624755859375	589.939697265625	288.7586975097656	L260	FALSE	FALSE	FALSE	untreated	TRUE	TRUE	TRUE
BC05	418775.03125	13	10.749591827392578	15.567455291748047	12.410707473754883	7.849944114685059	3.5037031173706055	0	9.666383743286133	6.394093036651611	34.500389099121094	0	0	3.9341118335723877	0	0	0.013281670399010181	283.1656494140625	522.359375	189.11773681640625	L260	FALSE	FALSE	FALSE	untreated	TRUE	TRUE	TRUE
BC05	418992.09375	15	14.022381782531738	53.50598907470703	11.393450736999512	3.381768226623535	3.8690192699432373	5.555428504943848	40.89535140991211	8.548874855041504	45.05866241455078	0.724967896938324	1.0851094722747803	21.616241455078125	1.8039796352386475	2.474669933319092	0	268.6484680175781	516.387451171875	295.1419982910156	L260	FALSE	FALSE	FALSE	untreated	TRUE	TRUE	TRUE
BC05	419267.0625	14	8.395990371704102	94.54197692871094	8.55707836151123	9.024909019470215	4.308570861816406	7.6807427406311035	38.91847229003906	0	0.8987732529640198	0	0	6.211034774780273	0.04353480413556099	3.6720428466796875	0	192.06617736816406	393.0307922363281	719.0731201171875	L260	FALSE	FALSE	FALSE	untreated	TRUE	TRUE	TRUE
BC05	419678.53125	14	9.469806671142578	91.4063491821289	3.2235848903656006	6.726785182952881	33.075035095214844	1.3932020664215088	81.73175811767578	12.907058715820312	0	0	0.7425743937492371	26.331811904907227	13.012487411499023	10.121119499206543	0	435.55767822265625	798.07562255859375	399.9811706542969	L260	FALSE	FALSE	FALSE	untreated	TRUE	TRUE	TRUE
BC05	419843.6875	14	2149.883544921875	321.6107482910156	9.2465667724609375	6.261640548706055	1097.160888671875	0	67.385009765625	20.069805145263672	0.9720550179481506	0	0	26.95569610595703	0	410.6488037109375	16.81332778930664	460.6894226074219	827.06805419921875	169.16261291503906	L260	FALSE	FALSE	FALSE	untreated	FALSE	TRUE	TRUE
BC05	420371.375	13	0.2378253936767578	83.292633056640625	5.695885181427002	0.33834347128868103	0.5990621447563171	1.5253793001174927	0	0	0.16502246260643005	0	0	0	0.10410695523023605	0	0	121.28007507324219	288.4427490234375	591.1197509765625	L260	FALSE	FALSE	FALSE	untreated	TRUE	TRUE	TRUE
BC05	420470.84375	14	26.10835075378418	25.1739444732666	11.224812507629395	42.64848709106445	98.05047607421875	0.7937754392623901	184.5963592529297	34.45701217651367	10.570571899414062	1.4257341623306274	0.8083316683769226	13.95002269744873	12.491780281066895	6.070290565490723	88.8614501953125	715.644287109375	1273.55859375	471.4026184082031	L260	FALSE	FALSE	FALSE	untreated	TRUE	TRUE	TRUE
BC05	420920.9375	14	12.711400985717773	74.7994613647461	4.320379734039307	8.25448226928711	3.618150472640991	0	57.09455108642578	12.0535306930542	9.56468391418457	0.37368836998939514	1.9116039276123047	2.9396047592163086	0.15521664917469025	0.9263007640838623	7.326265335083008	299.99139404296875	622.71307373046875	196.99343872070312	L260	FALSE	FALSE	FALSE	untreated	TRUE	TRUE	TRUE
BC05	422421.4375	13	20.401140213012695	123.17361450195312	2.460618495941162	15.746283531188965	1.3436615467071533	0	40.450660705566406	11.062435150146484	33.3530387878418	1.024753212928772	0	25.254512786865234	0	2.2304527759552	2.0521020889282227	364.9560852050781	663.71075439453125	336.07965087890625	L260	FALSE	FALSE	FALSE	untreated	TRUE	TRUE	TRUE
BC05	422951.65625	14	21.963041305541992	689.886962890625	54.20402145385742	3.715636730194092	22.634632110595703	0	54.31095886230469	20.449499130249023	0	0	0	1.5248609781265259	0.0892348662018776	3.4535932540893555	0	462.9555969238281	763.6614990234375	773.99700927734375	L260	FALSE	FALSE	FALSE	untreated	TRUE	TRUE	TRUE
BC05	423373.75	13	19.592294692993164	409.7403869628906	7.850560188293457	16.97110366821289	91.56253814697266	7.001398086547852	100.63755798339844	9.522355079650879	4.809963703155518	8.40091323852539	0	69.678497314453125	1.1996430158615112	97.40522003173828	0	564.7998046875	1046.7818603515625	402.3411865234375	L260	FALSE	FALSE	FALSE	untreated	TRUE	TRUE	TRUE
BC05	423617.03125	13	28.277498245239258	76.67201232910156	3.1470820903778076	1.3166061639785767	13.390349388122559	0	34.14763641357422	9.48913288116455	5.496204376220703	0	0.5888625383377075	32.5576171875	0.24400393664836884	2.0505003929138184	1.2720906734466553	559.94940185546875	1073.14990234375	494.79949951171875	L260	FALSE	FALSE	FALSE	untreated	TRUE	TRUE	TRUE
BC05	425378.65625	13	10.098006248474121	49.57884979248047	9.137948036193848	6.96919059753418	35.95840835571289	0	54.810787200927734	12.153902053833008	16.30739402770996	0	0	65.56864929199219	6.737127304077148	10.119939804077148	0	710.40740966796875	1259.619384765625	464.5247802734375	L260	FALSE	FALSE	FALSE	untreated	TRUE	TRUE	TRUE
BC05	425449.03125	14	4.661478519439697	436.95257568359375	20.613061904907227	10.450968742370605	10.620146751403809	0	80.84212493896484	4.647935390472412	0	3.016303300857544	0	4.886356353759766	0.9237929582595825	0	0	307.31988525390625	590.00732421875	546.3125	L260	FALSE	FALSE	FALSE	untreated	TRUE	TRUE	TRUE
BC05	425785.25	15	8.495283126831055	84.91797637939453	1.4846378564834595	12.688745498657227	11.391369819641113	0	70.35869598388672	8.83120059967041	0.5841091275215149	0.8041022419929504	0.5914238095283508	40.79704284667969	0	13.421487808227539	0	341.0208740234375	634.704833984375	280.5467834472656	L260	FALSE	FALSE	FALSE	untreated	TRUE	TRUE	TRUE
BC05	426099.6875	14	16.28519630432129	74.544769287109375	13.113582611083984	39.716312408447266	3.591470956802368	0.42522120475769043	137.70335388183594	36.886905670166016	49.78911209106445	5.470864295959473	0	48.1717414855957	0	1.8441640138626099	4.5253143310546875	353.56597900390625	629.96453857421875	213.9544677734375	L260	FALSE	FALSE	FALSE	untreated	TRUE	TRUE	TRUE
BC05	426842.96875	16	2559.712646484375	429.3883056640625	0	8.050996780395508	1848.96630859375	6.391733646392822	41.48271942138672	3.5124289989471436	0	0	0	0	0	371.2169494628906	2.6726202964782715	327.0018310546875	552.212158203125	233.82568359375	L260	FALSE	FALSE	FALSE	untreated	FALSE	FALSE	TRUE
BC05	427204.65625	13	3.5839781761169434	41.09711837768555	2.6077747344970703	10.650086402893066	0	5.091640949249268	13.711625099182129	6.0771026611328125	4.866855144500732	0	0	19.981983184814453	0.13229280710220337	0	0	193.9504852294922	388.21356201171875	230.60032653808594	L260	FALSE	FALSE	FALSE	untreated	TRUE	TRUE	TRUE
BC05	427222.09375	15	4.310211658477783	59.48699188232422	1.7772787809371948	8.829066276550293	8.094063758850098	1.153876781463623	55.269447326660156	5.758789539337158	8.196694374084473	3.3104355335235596	0	21.647506713867188	0.3284911811351776	1.9882638454437256	0.9062873721122742	402.58837890625	707.09326171875	327.6656188964844	L260	FALSE	FALSE	FALSE	untreated	TRUE	TRUE	TRUE
BC05	427649.53125	15	18.287025451660156	15.771981239318848	6.015130043029785	14.375823974609375	2.9236526489257812	0	37.64128494262695	10.247753143310547	28.060945510864258	1.8347854614257812	0	19.649330139160156	0	0	0	265.01202392578125	522.6893310546875	237.35049438476562	L260	FALSE	FALSE	FALSE	untreated	TRUE	TRUE	TRUE
BC05	427963.59375	15	14.087690353393555	268.9922790527344	10.108719825744629	2.805197238922119	3.316368341445923	0	104.62924194335938	23.297754287719727	0.3655988276004791	0.22546876966953278	0.3729531764984131	14.382608413696289	0	1.2867419719696045	0	315.3572082519531	586.0623779296875	745.9522705078125	L260	FALSE	FALSE	FALSE	untreated	TRUE	TRUE	TRUE
BC05	428259.53125	15	21.19968032836914	4.231839179992676	18.111270904541016	56.07579040527344	19.538400650024414	5.00820779800415	79.0665054321289	92.90172576904297	33.58228302001953	7.813811302185059	0	238.82394409179688	6.510494709014893	8.104129791259766	1.8529307842254639	244.21530151367188	508.7974853515625	274.6357421875	L260	FALSE	FALSE	FALSE	untreated	TRUE	TRUE	TRUE
BC05	428419.1875	13	13.257686614990234	4.547439098358154	15.395319938659668	41.24951171875	30.16275405883789	12.19670581817627	62.56770324707031	46.281620025634766	7.369635105133057	20.026409149169922	3.2371535301208496	145.90394592285156	3.6516873836517334	7.205631256103516	5.100826740264893	383.6292724609375	616.6199951171875	227.3999481201172	L260	FALSE	FALSE	FALSE	untreated	TRUE	TRUE	TRUE
BC05	429477.0625	15	6.766270637512207	71.35916900634766	25.269603729248047	34.07518768310547	17.340091705322266	0.42785027623176575	38.894412994384766	4.640731334686279	21.910463333129883	1.5593301057815552	4.770713806152344	1.9718947410583496	0.3355528712272644	0	0	262.915771484375	445.6483459472656	371.7995300292969	L260	FALSE	FALSE	FALSE	untreated	TRUE	TRUE	TRUE
BC05	430111.21875	12	14.100225448608398	22.6708927154541	3.367452383041382	13.10376262664795	3.549980640411377	2.852168321609497	21.265235900878906	7.609668254852295	22.76714515686035	0	1.066616177558899	15.952754020690918	0	0	0	277.8312683105469	438.7872619628906	198.51303100585938	L260	FALSE	FALSE	FALSE	untreated	TRUE	TRUE	TRUE
BC05	430441.75	14	14.403512001037598	85.09687805175781	19.743122100830078	9.532877922058105	0	0	17.59587287902832	8.29749870300293	0	0.6848818063735962	0	3.72222638130188	0.4805853068828583	0	0	308.03070068359375	530.41009521484375	943.47369384765625	L260	FALSE	FALSE	FALSE	untreated	TRUE	TRUE	TRUE
BC05	431272.21875	14	12.908254623413086	22.17118263244629	0	5.0067572593688965	1.6912403106689453	0	6.666400909423828	6.9615936279296875	11.179441452026367	0	1.6891547441482544	0.5905656218528748	0	0	0	245.68421936035156	376.0077209472656	187.12123107910156	L260	FALSE	FALSE	FALSE	untreated	TRUE	TRUE	TRUE
BC05	431424.9375	13	10.694891929626465	436.3789367675781	19.6295223236084	14.348933219909668	56.79168701171875	2.6528232097625732	202.94229125976562	23.27843475341797	2.8540995121002197	13.082991600036621	0	14.173531532287598	0.7261534333229065	2.028986930847168	0	599.10443115234375	1169.814453125	525.005859375	L260	FALSE	FALSE	FALSE	untreated	TRUE	TRUE	TRUE
BC05	431494.8125	15	28.65460968017578	21.743356704711914	0.9577586650848389	5.313027381896973	0.8374514579772949	0.9078704714775085	7.107306957244873	0	7.525793552398682	0	0	11.242730140686035	0	5.053149223327637	0	438.52423095703125	782.864501953125	513.19073486328125	L260	FALSE	FALSE	FALSE	untreated	TRUE	TRUE	TRUE
BC05	431504.875	15	6.954610824584961	36.95109176635742	7.372337341308594	5.3202104568481445	5.228535175323486	0	13.393636703491211	8.88634204864502	5.836297512054443	0	3.1575818061828613	5.0533623695373535	0	0.12455295771360397	0.016461176797747612	265.62188720703125	577.06298828125	270.5889587402344	L260	FALSE	FALSE	FALSE	untreated	TRUE	TRUE	TRUE
BC05	432413.8125	13	0.305181086063385	273.8014221191406	22.4350643157959	104.70594024658203	0.30109497904777527	0	4.971655368804932	12.43991470336914	107.82201385498047	2.180100202560425	0	1.0426338911056519	0	0	2.2613298892974854	184.79673767089844	358.7157287597656	689.4339599609375	L260	FALSE	FALSE	FALSE	untreated	TRUE	TRUE	TRUE
BC05	432496.0625	13	1.1258656978607178	38.72828674316406	0.9437689185142517	3.6655282974243164	0	0	0.11142101883888245	1.5050461292266846	0.5476788878440857	0	0	0	0	0	0	277.6802062988281	436.2729187011719	6213.384765625	L260	FALSE	FALSE	FALSE	untreated	TRUE	TRUE	FALSE
BC05	433054.53125	15	7.10280179977417	54.18490982055664	10.53387451171875	34.51338577270508	10.330939292907715	2.7631609439849854	41.11053466796875	35.65056610107422	47.75562286376953	0	2.2585244178771973	54.162086486816406	3.5843911170959473	0.4228914976119995	3.070909261703491	307.7521667480469	502.14501953125	280.2909240722656	L260	FALSE	FALSE	FALSE	untreated	TRUE	TRUE	TRUE
BC05	433190.15625	15	13.904813766479492	126.17012023925781	6.22278356552124	41.51377487182617	22.857481002807617	2.240461826324463	57.230995178222656	6.354213714599609	11.393555641174316	0	0	18.430875778198242	0	7.741091728210449	0.3650761544704437	436.359619140625	678.58135986328125	684.881103515625	L260	FALSE	FALSE	FALSE	untreated	TRUE	TRUE	TRUE
BC05	435805.25	14	11.71054744720459	15.556469917297363	0.2673514783382416	0.9941022992134094	8.552386283874512	1.3085391521453857	27.71365737915039	3.0525479316711426	10.162113189697266	0	0	22.804405212402344	0	0.4329959452152252	4.556473731994629	334.2737731933594	643.068603515625	368.792236328125	L260	FALSE	FALSE	FALSE	untreated	TRUE	TRUE	TRUE
BC05	437191.90625	13	1.9135932922363281	21.829294204711914	0	24.42928695678711	3.4599437713623047	0	10.548810005187988	3.230867385864258	4.801398754119873	0	0	0	0	0	0	204.28660583496094	459.4805603027344	273.84100341796875	L260	FALSE	FALSE	FALSE	untreated	TRUE	TRUE	TRUE
BC05	438071.65625	13	13.058116912841797	27.005704879760742	2.0709261894226074	12.057270050048828	1.4366075992584229	0	13.501439094543457	2.6088244915008545	4.334773063659668	0	1.2867223024368286	40.01837158203125	0.49350303411483765	0.44383668899536133	1.765628695487976	343.7762451171875	538.870849609375	289.8968505859375	L260	FALSE	FALSE	FALSE	untreated	TRUE	TRUE	TRUE
BC05	438659.0625	13	18.925235748291016	109.97310638427734	10.82313346862793	10.15732192993164	30.961448669433594	0.7612323760986328	55.733642578125	9.31319522857666	0.058762144297361374	1.6843043565750122	0.9350026845932007	34.571128845214844	0.5116769075393677	4.40486478805542	0	799.69207763671875	1407.6966552734375	528.8917236328125	L260	FALSE	FALSE	FALSE	untreated	TRUE	TRUE	TRUE
BC05	439866.3125	13	3.4449026584625244	53.47249984741211	1.6383002996444702	10.824959754943848	2.121537208557129	3.614952564239502	51.187843322753906	12.54127311706543	17.106220245361328	0	1.0019981861114502	26.653310775756836	0	3.5873863697052	0.2484496682882309	270.90185546875	530.1234130859375	171.98606872558594	L260	FALSE	FALSE	FALSE	untreated	TRUE	TRUE	TRUE
BC05	440068.46875	12	14.015222549438477	70.44403839111328	1.6276496648788452	23.00618553161621	0.03981255739927292	0	50.735206604003906	10.808859825134277	33.749671936035156	0	0	12.693313598632812	2.5090627670288086	2.183666944503784	0	247.56832885742188	487.01806640625	225.23472595214844	L260	FALSE	FALSE	FALSE	untreated	TRUE	TRUE	TRUE
BC05	440402.75	19	13.978792190551758	0.16951851546764374	9.806323051452637	10.694891929626465	0	0.6527791023254395	0	12.554034233093262	4.307531833648682	0	2.0801682472229004	4.513628959655762	1.8459960222244263	0	48.00941467285156	297.2342834472656	624.4969482421875	10059.26171875	L260	FALSE	FALSE	FALSE	untreated	TRUE	FALSE	FALSE
BC05	441251.5625	13	15.395301818847656	58.262855529785156	1.7325897216796875	62.38612747192383	20.64243507385254	0	36.33091354370117	33.88568878173828	116.73652648925781	2.049696922302246	0	120.2434310913086	1.8327068090438843	0.17141667008399963	1.0786609649658203	329.7821044921875	499.48565673828125	358.9431457519531	L260	FALSE	FALSE	FALSE	untreated	TRUE	TRUE	TRUE
BC05	441598.8125	13	18.471364974975586	547.39154052734375	27.805381774902344	16.21688461303711	28.12627410888672	3.8216938972473145	290.15234375	30.85912322998047	4.4264984130859375	0.8043563365936279	2.148167133331299	44.335182189941406	8.511323928833008	28.82567596435547	0	598.09503173828125	1059.666259765625	606.6387939453125	L260	FALSE	FALSE	FALSE	untreated	TRUE	TRUE	TRUE
BC05	442144.28125	15	16.899377822875977	49.73688507080078	1.3475053310394287	3.787153959274292	2.5432910919189453	0	36.28667068481445	3.4456491470336914	20.85015296936035	0	1.1453397274017334	10.57370662689209	2.1770846843719482	0	0	261.1579284667969	598.59954833984375	713.49395751953125	L260	FALSE	FALSE	FALSE	untreated	TRUE	TRUE	TRUE
BC05	442235.5	13	7.700943946838379	5.230311393737793	7.637930393218994	26.872276306152344	62.778419494628906	3.043541431427002	97.550750732421875	20.98337745666504	7.550987720489502	5.581277370452881	0	42.262596130371094	3.5885446071624756	34.967533111572266	2.0635008811950684	673.56121826171875	974.8770751953125	612.010009765625	L260	FALSE	FALSE	FALSE	untreated	TRUE	TRUE	TRUE
BC05	444121.90625	13	12.028449058532715	10.821440696716309	0	14.110833168029785	0.9712526202201843	0.15679322183132172	5.414747714996338	1.0089601278305054	1.776201844215393	0	0	1.4505382776260376	0	0	3.2747268676757812	212.9596405029297	440.7019958496094	283.29022216796875	L260	FALSE	FALSE	FALSE	untreated	TRUE	TRUE	TRUE
BC05	447413.78125	13	17.626731872558594	100.26948547363281	11.993359565734863	56.128475189208984	0.6404646635055542	0	2.284170150756836	5.823879718780518	17.26725959777832	0	0	1.6689540147781372	0	0	0	179.813720703125	363.02960205078125	19.849571228027344	L260	FALSE	FALSE	FALSE	untreated	TRUE	TRUE	TRUE
BC05	448888.375	13	1.5465704202651978	10.8412446975708	0	6.756263256072998	9.407160758972168	0	13.613443374633789	7.5283613204956055	0	0.210492804646492	0.6845821738243103	6.1109395027160645	0	2.0458688735961914	0.022853344678878784	587.5059814453125	1190.5919189453125	675.75634765625	L260	FALSE	FALSE	FALSE	untreated	TRUE	TRUE	TRUE
BC05	450426.53125	14	13.457152366638184	172.4771728515625	8.303338050842285	13.27988338470459	11.826074600219727	0.3632204234600067	45.128143310546875	21.350875854492188	3.3121297359466553	7.596098899841309	2.1958365440368652	87.75434875488281	3.7436418533325195	8.806278228759766	3.9878897666931152	845.98797607421875	1478.115966796875	779.933837890625	L260	FALSE	FALSE	FALSE	untreated	TRUE	TRUE	TRUE
BC05	451236.09375	15	18.717744827270508	361.27471923828125	11.91479778289795	14.936634063720703	16.396177291870117	5.388322830200195	170.87205505371094	12.926117897033691	0.9272838234901428	1.0362356901168823	0	8.903406143188477	27.87322998046875	54.46409225463867	1.1925938129425049	249.13311767578125	413.2672119140625	498.79913330078125	L260	FALSE	FALSE	FALSE	untreated	TRUE	TRUE	TRUE
BC05	452135	14	35.04859161376953	68.53496551513672	15.531494140625	18.9365234375	6.4593729972839355	1.9105548858642578	39.58602523803711	6.251680374145508	15.87617301940918	0.48566892743110657	1.3366644382476807	70.42240905761719	0	0	0	593.54345703125	971.9659423828125	341.1974182128906	L260	FALSE	FALSE	FALSE	untreated	TRUE	TRUE	TRUE
BC05	453197.09375	14	2.7270026206970215	288.55120849609375	16.70223617553711	12.769265174865723	29.23939323425293	2.0111169815063477	179.01449584960938	31.037578582763672	1.5107511281967163	7.845122337341309	0	243.39288330078125	21.15958595275879	47.41787338256836	1.7898368835449219	391.1610412597656	800.2708740234375	534.61444091796875	L260	FALSE	FALSE	FALSE	untreated	TRUE	TRUE	TRUE
BC05	454368.9375	14	13.711322784423828	24.60504722595215	2.245204448699951	6.708195686340332	5.92812442779541	0	21.473039627075195	2.6072373390197754	4.094308853149414	0	0	30.28969383239746	0.5183917880058289	3.4068965911865234	0	315.68365478515625	588.1461181640625	229.92864990234375	L260	FALSE	FALSE	FALSE	untreated	TRUE	TRUE	TRUE
BC05	455772.96875	15	8.05349063873291	153.3435821533203	17.642038345336914	7.5044426918029785	8.573209762573242	5.285192966461182	102.40255737304688	24.973020553588867	15.449161529541016	2.0162012577056885	6.840756416320801	47.64284133911133	5.819206714630127	2.482487916946411	4.723917484283447	306.2831115722656	558.50946044921875	341.89263916015625	L260	FALSE	FALSE	FALSE	untreated	TRUE	TRUE	TRUE
BC05	457408.34375	13	3.4438562393188477	489.35638427734375	12.010034561157227	14.54814624786377	18.419780731201172	4.084364414215088	125.65992736816406	6.904519081115723	5.034919738769531	5.782683372497559	0	3.7963428497314453	6.363003730773926	2.185330390930176	0	600.4970703125	1103.3228759765625	1808.340087890625	L260	FALSE	FALSE	FALSE	untreated	TRUE	TRUE	TRUE
BC05	457904.4375	17	2650.35205078125	429.4701843261719	3.341639995574951	7.150111198425293	2228.983154296875	0	53.7191047668457	3.1678271293640137	9.768872261047363	0	0.5984610915184021	5.631265640258789	0	1655.246826171875	30.129661560058594	255.24156188964844	593.8013916015625	405.1905212402344	L260	FALSE	FALSE	FALSE	untreated	FALSE	FALSE	TRUE
BC05	457925.84375	16	4.627617835998535	193.39154052734375	24.82929801940918	51.39150619506836	30.87421989440918	10.218806266784668	427.9883117675781	22.368398666381836	6.572815895080566	30.84635353088379	0	149.04151916503906	30.022075653076172	73.26255798339844	0	333.0200500488281	773.89971923828125	327.4498291015625	L260	FALSE	FALSE	FALSE	untreated	TRUE	FALSE	TRUE
BC05	458118.53125	15	14.300682067871094	18.710968017578125	19.30946922302246	30.069766998291016	21.942691802978516	3.308290719985962	69.55323791503906	50.85101318359375	27.162153244018555	0	0	80.73289489746094	2.8675031661987305	0.7191057801246643	1.7718219757080078	274.59033203125	577.42901611328125	230.88351440429688	L260	FALSE	FALSE	FALSE	untreated	TRUE	TRUE	TRUE
BC05	458927.625	16	23.016672134399414	2.3624889850616455	3.098221778869629	4.926215171813965	3.4927706718444824	0	0	3.003610134124756	5.14010763168335	0	0	5.441767692565918	0	0	221.30821228027344	189.67752075195312	474.6550598144531	6427.32666015625	L260	FALSE	FALSE	FALSE	untreated	TRUE	FALSE	FALSE
BC05	459259.59375	15	13.714302062988281	30.861473083496094	6.592280387878418	15.29454231262207	7.989330768585205	0	27.755800247192383	11.198041915893555	40.75984191894531	0	0	20.349018096923828	0	1.4076226949691772	3.440845489501953	398.3044738769531	793.4521484375	307.3585510253906	L260	FALSE	FALSE	FALSE	untreated	TRUE	TRUE	TRUE
BC05	459293.1875	13	30.22075080871582	43.06040954589844	0	27.085796356201172	2.5311853885650635	0	28.327972412109375	30.840221405029297	59.384273529052734	0	0.5290712714195251	68.268524169921875	1.2454978227615356	0	0	484.0794982910156	830.0660400390625	298.3084716796875	L260	FALSE	FALSE	FALSE	untreated	TRUE	TRUE	TRUE
BC05	459687.78125	14	7.696829795837402	20.88027000427246	2.805833101272583	6.58024787902832	0.990338921546936	0.7480564117431641	23.318981170654297	4.745728015899658	3.613388776779175	0	0	2.36103892326355	2.0188205242156982	0	0	299.9695129394531	526.102294921875	215.84921264648438	L260	FALSE	FALSE	FALSE	untreated	TRUE	TRUE	TRUE
BC05	459993.4375	13	0.6548420190811157	5.7323503494262695	0	3.0804591178894043	0	0	0.9998921751976013	0	25.877511978149414	0	0	3.331523895263672	0	0	0	45.968936920166016	103.48970031738281	1882.501220703125	L260	FALSE	FALSE	FALSE	untreated	TRUE	FALSE	FALSE
BC05	460646.40625	12	20.976634979248047	16.355316162109375	15.911140441894531	66.30864715576172	39.167598724365234	4.787709712982178	32.5735969543457	23.584077835083008	10.527018547058105	38.761207580566406	1.8909013271331787	185.5015106201172	4.6224470138549805	0.4496572017669678	21.688243865966797	466.088623046875	826.03485107421875	421.21136474609375	L260	FALSE	FALSE	FALSE	untreated	TRUE	TRUE	TRUE
BC05	461185.9375	13	10.407852172851562	26.589262008666992	0.9511156678199768	22.75973892211914	1.335797667503357	0	13.799248695373535	13.657636642456055	7.696279525756836	6.856873989105225	0	18.366912841796875	0	0	0	212.67086791992188	495.3851013183594	235.01358032226562	L260	FALSE	FALSE	FALSE	untreated	TRUE	TRUE	TRUE
BC05	461378.75	13	2.7775280475616455	323.3182678222656	6.054441452026367	14.597289085388184	0.5696887969970703	0.6624810099601746	1.4480594396591187	6.652724266052246	1.934827446937561	0.5705894231796265	0	0	1.74089777469635	0.5017446279525757	0	864.80755615234375	1501.1500244140625	1680.3515625	L260	FALSE	FALSE	FALSE	untreated	TRUE	TRUE	TRUE
BC05	461816.46875	16	7.53494930267334	56.74344253540039	0.6259228587150574	5.395370006561279	2.236917734146118	0	4.985920429229736	5.024552345275879	0	0	0	10.444243431091309	0	5.845700263977051	0	265.9860534667969	597.812255859375	718.76123046875	L260	FALSE	FALSE	FALSE	untreated	TRUE	FALSE	TRUE
BC05	462583.6875	16	18.11322593688965	45.548545837402344	6.545481204986572	9.4122467041015625	16.18675422668457	3.132293224334717	24.621726989746094	2.5177645683288574	0	0	0.4694470763206482	49.71821975708008	0	1.6694191694259644	0	422.2924499511719	850.66375732421875	553.2513427734375	L260	FALSE	FALSE	FALSE	untreated	TRUE	FALSE	TRUE
BC05	462750.28125	16	10.744172096252441	22.787155151367188	3.693197250366211	10.473872184753418	3.9676132202148438	0.1332922875881195	23.563766479492188	3.643580198287964	12.03250789642334	0	0	0.18508125841617584	0	0	0	287.8034973144531	596.72052001953125	291.7931823730469	L260	FALSE	FALSE	FALSE	untreated	TRUE	FALSE	TRUE
BC05	463254.0625	15	8.1939544677734375	138.8831024169922	6.589380741119385	14.640251159667969	18.37148094177246	0	33.65594482421875	4.208293437957764	0.8832525014877319	0.6532077193260193	0	13.69232177734375	4.72776460647583	0	0	356.96826171875	705.4552001953125	364.7348327636719	L260	FALSE	FALSE	FALSE	untreated	TRUE	TRUE	TRUE
BC05	464156.40625	14	19.312191009521484	94.6983871459961	2.6608726978302	9.631220817565918	28.467594146728516	0.5180781483650208	72.78321075439453	12.819384574890137	25.685497283935547	0	0.295928418636322	18.115652084350586	7.181330680847168	0.22041375935077667	3.219759464263916	592.6917724609375	1030.2476806640625	509.1688537597656	L260	FALSE	FALSE	FALSE	untreated	TRUE	TRUE	TRUE
BC05	465648.34375	14	11.250651359558105	9.503756523132324	19.531414031982422	16.78204345703125	25.55633544921875	0.28173184394836426	45.4867057800293	50.75458526611328	4.017417907714844	30.185638427734375	3.4113616943359375	70.7281723022461	1.8008559942245483	38.3928337097168	5.0205607414245605	361.5099182128906	740.848388671875	391.525634765625	L260	FALSE	FALSE	FALSE	untreated	TRUE	TRUE	TRUE
BC05	465750	14	4.3774285316467285	132.191162109375	36.541507720947266	5.594974040985107	6.016876697540283	6.928950786590576	3.583646059036255	4.048596382141113	3.952268123626709	3.761178731918335	5.344446182250977	3.1723344326019287	2.235985040664673	0.753505289554596	16.30558204650879	401.4898681640625	705.26513671875	900.66522216796875	L260	FALSE	FALSE	FALSE	untreated	TRUE	TRUE	TRUE
BC05	467202.5625	19	3.846794843673706	78.56596374511719	7.308966159820557	4.989496231079102	1.1744071245193481	5.018513202667236	0.30563396215438843	7.741811752319336	3.8147854804992676	1.3294665813446045	1.8310277462005615	2.6667463779449463	1.3977442979812622	4.827211856842041	2.131146192550659	344.8972473144531	734.197998046875	9643.9658203125	L260	FALSE	FALSE	FALSE	untreated	TRUE	FALSE	FALSE
BC05	467405.15625	15	3.0832395553588867	34.9257698059082	6.266264915466309	17.982696533203125	0	0	27.900407791137695	14.121051788330078	31.099628448486328	0	0	20.516132354736328	0	0	0	228.5414276123047	452.7476806640625	168.71395874023438	L260	FALSE	FALSE	FALSE	untreated	TRUE	TRUE	TRUE
BC05	467607.65625	15	5.660830497741699	209.76904296875	5.368526458740234	2.611962080001831	0	0	1.2940635681152344	7.278347969055176	0.9827518463134766	1.0896905660629272	0	0.1454344540834427	0	0	0	478.38690185546875	735.43731689453125	1113.674072265625	L260	FALSE	FALSE	FALSE	untreated	TRUE	TRUE	TRUE
BC05	468060	11	5.439507961273193	34.96500778198242	0.6490058898925781	3.5572948455810547	1.6726828813552856	0	4.6524338722229	5.824984550476074	0.9393448233604431	0	0	3.929572343826294	0	1.1402617692947388	0	229.7820281982422	484.9298400878906	184.35650634765625	L260	FALSE	FALSE	FALSE	untreated	TRUE	FALSE	TRUE
BC05	470133.28125	14	5.99825382232666	27.63560676574707	10.78970718383789	40.88182067871094	2.935427665710449	0.8479606509208679	10.836195945739746	5.6478071212768555	12.4476957321167	3.665724992752075	0	1.6606318950653076	0	0	0	323.79888916015625	655.61175537109375	187.41127014160156	L260	FALSE	FALSE	FALSE	untreated	TRUE	TRUE	TRUE
BC05	470250.4375	15	11.039590835571289	109.01321411132812	2.3254923820495605	9.254183769226074	7.904507160186768	3.79714035987854	15.870661735534668	4.995748043060303	1.6547194719314575	0.7067105770111084	0.23449447751045227	22.4163875579834	3.350290060043335	0	1.0983542203903198	619.97344970703125	1007.6613159179688	712.36419677734375	L260	FALSE	FALSE	FALSE	untreated	TRUE	TRUE	TRUE
BC05	470857.59375	13	1.3650140762329102	15.284135818481445	15.316253662109375	46.9926643371582	4.940499782562256	0.3100806772708893	18.505226135253906	38.89297103881836	22.316761016845703	2.0660738945007324	0.5158115029335022	15.367501258850098	0	25.317867279052734	1.4376765489578247	138.71392822265625	305.19476318359375	133.72406005859375	L260	FALSE	FALSE	FALSE	untreated	TRUE	TRUE	TRUE
BC05	472127.5	15	13.705915451049805	28.793275833129883	0	20.39488983154297	4.686142921447754	0	24.12056541442871	1.6811461448669434	23.01875114440918	0.47724851965904236	0	13.790630340576172	0	0.23948165774345398	0	283.92352294921875	515.89208984375	271.8567810058594	L260	FALSE	FALSE	FALSE	untreated	TRUE	TRUE	TRUE
BC05	472855.25	15	8.946982383728027	418.71466064453125	40.13540267944336	20.072559356689453	20.5576114654541	1.1806339025497437	117.93154907226562	12.596221923828125	0.8312162756919861	0.17852027714252472	0	16.48917579650879	1.9909827709197998	25.813392639160156	0	427.99365234375	711.44744873046875	503.19329833984375	L260	FALSE	FALSE	FALSE	untreated	TRUE	TRUE	TRUE
BC05	473409.46875	13	15.592607498168945	10.071478843688965	0.919877290725708	3.791830539703369	0.18527524173259735	0	6.420843601226807	0.24392497539520264	16.983591079711914	0	0	12.099676132202148	0	0	0	336.17095947265625	597.68634033203125	222.84254455566406	L260	FALSE	FALSE	FALSE	untreated	TRUE	TRUE	TRUE
BC05	473510.6875	13	26.292083740234375	33.3325080871582	6.9575066566467285	12.983394622802734	7.694366931915283	1.4545778036117554	13.003520965576172	12.117044448852539	77.65837860107422	0	0.7085726261138916	8.805108070373535	0	0.7858022451400757	2.2392847537994385	283.596923828125	610.4775390625	395.637451171875	L260	FALSE	FALSE	FALSE	untreated	TRUE	TRUE	TRUE
BC05	475594.5	13	15.79329776763916	28.936080932617188	0	12.55001163482666	0.5064684748649597	0.6897608637809753	28.53829574584961	13.136561393737793	10.660510063171387	0	0	18.567201614379883	0	0	0	336.83837890625	509.85150146484375	230.75820922851562	L260	FALSE	FALSE	FALSE	untreated	TRUE	TRUE	TRUE
BC05	475864.78125	15	5.853505611419678	22.44845962524414	8.77776050567627	11.676959991455078	6.68779993057251	3.8396778106689453	27.787588119506836	8.263667106628418	58.6960334777832	0.507050633430481	3.936441421508789	18.108427047729492	2.51259183883667	0.16915979981422424	0	212.77053833007812	449.6114501953125	546.84332275390625	L260	FALSE	FALSE	FALSE	untreated	TRUE	TRUE	TRUE
BC05	476058.96875	13	23.40248680114746	30.2492733001709	18.757844924926758	42.330177307128906	57.310401916503906	6.241937637329102	135.4132843017578	36.026004791259766	2.9345109462738037	17.651336669921875	0.09665851294994354	84.313201904296875	0.3861587345600128	7.614180088043213	0.2818624973297119	370.183837890625	709.5831298828125	405.9514465332031	L260	FALSE	FALSE	FALSE	untreated	TRUE	TRUE	TRUE
BC05	477073	13	21.011064529418945	10.606498718261719	22.889644622802734	39.494503021240234	52.042728424072266	2.6889047622680664	62.21183776855469	27.655902862548828	3.0499229431152344	39.21267318725586	9.701677322387695	83.6937484741211	0.3475848138332367	0.7244266867637634	8.889631271362305	472.9647216796875	850.99127197265625	488.1721496582031	L260	FALSE	FALSE	FALSE	untreated	TRUE	TRUE	TRUE
BC05	477296.03125	13	22.998109817504883	13.161773681640625	39.96403884887695	95.01203918457031	37.11996841430664	3.2297472953796387	398.2292785644531	4.921494960784912	39.560935974121094	4.72230339050293	0.1856522560119629	14.896469116210938	0	46.635623931884766	11.117910385131836	326.0548095703125	610.60015869140625	319.1954040527344	L260	FALSE	FALSE	FALSE	untreated	TRUE	TRUE	TRUE
BC05	477433.03125	14	9.162735939025879	618.575439453125	23.60185432434082	11.33823299407959	29.181310653686523	1.4003045558929443	109.00055694580078	13.380609512329102	2.1815297603607178	1.1492180824279785	0	3.2994565963745117	59.1670036315918	9.04435920715332	1.6443113088607788	566.76025390625	931.4354248046875	1724.5733642578125	L260	FALSE	FALSE	FALSE	untreated	TRUE	TRUE	TRUE
BC05	477610.40625	14	21.76019287109375	20.731124877929688	3.4456686973571777	9.420694351196289	4.8938751220703125	3.0094261169433594	10.674001693725586	13.369943618774414	17.106977462768555	4.188177108764648	0	24.19957733154297	0	5.4342803955078125	2.223301649093628	311.0992126464844	559.25372314453125	254.87689208984375	L260	FALSE	FALSE	FALSE	untreated	TRUE	TRUE	TRUE
BC05	478461.96875	14	16.44376564025879	37.55261993408203	0	20.027698516845703	11.55888557434082	0	55.17526626586914	3.320014476776123	32.321441650390625	0	0	80.17823028564453	0	0.9776015877723694	0	421.8284912109375	818.7520751953125	476.0168151855469	L260	FALSE	FALSE	FALSE	untreated	TRUE	TRUE	TRUE
BC05	478679	14	12.673530578613281	17.18802833557129	0.9495401978492737	4.523194789886475	0	0.9074131846427917	0.9814830422401428	3.7149171829223633	0	0	0	2.8752307891845703	0	0	0	280.8374938964844	471.8467102050781	555.18212890625	L260	FALSE	FALSE	FALSE	untreated	TRUE	TRUE	TRUE
BC05	478924.21875	11	27.34458351135254	66.62030792236328	2.6374013423919678	16.25118064880371	14.598492622375488	0.6224150061607361	72.4802474975586	9.948577880859375	0	0	0	72.6130599975586	3.051215171813965	14.271425247192383	1.071152925491333	642.594970703125	1076.710693359375	766.9356689453125	L260	FALSE	FALSE	FALSE	untreated	TRUE	FALSE	TRUE
BC05	479006	15	16.419384002685547	714.67596435546875	42.62601852416992	10.451478958129883	35.92892837524414	6.194818019866943	457.3424987792969	25.357168197631836	3.3405492305755615	0.2476942092180252	0	121.38546752929688	21.555438995361328	119.84278869628906	0	332.8492431640625	632.87554931640625	748.5318603515625	L260	FALSE	FALSE	FALSE	untreated	TRUE	TRUE	TRUE
BC05	479112.1875	12	8.769122123718262	87.35618591308594	25.794452667236328	19.816837310791016	9.950434684753418	6.700942516326904	57.484806060791016	7.5843119621276855	10.965771675109863	3.0732386112213135	1.8414076566696167	61.25204849243164	0.7941423058509827	0.9846991896629333	3.3289339542388916	352.69549560546875	680.69427490234375	194.816162109375	L260	FALSE	FALSE	FALSE	untreated	TRUE	TRUE	TRUE
BC05	479557.8125	15	6.831241130828857	12.77090072631836	1.6060607433319092	0.8759709596633911	0.4763282239437103	1.247485637664795	0	0.46769672632217407	14.449068069458008	1.8862329721450806	0	0.4474804699420929	0.11921572685241699	0	0.965361475944519	260.8073425292969	395.64117431640625	3356.050048828125	L260	FALSE	FALSE	FALSE	untreated	TRUE	TRUE	FALSE
BC05	479728.71875	14	13.6019868850708	104.38025665283203	4.927052974700928	13.964349746704102	18.344850540161133	0.8416959047317505	58.14368438720703	10.644672393798828	0.9504127502441406	1.307491660118103	0	62.0639533996582	0	0.49333223700523376	0	405.62860107421875	697.10675048828125	465.2900390625	L260	FALSE	FALSE	FALSE	untreated	TRUE	TRUE	TRUE
BC05	480302.84375	15	7.440732002258301	476.0921325683594	20.827165603637695	4.299457550048828	19.8875675201416	1.9779458045959473	56.03809356689453	8.10880184173584	0.6887544393539429	1.1573352813720703	0	3.768419027328491	2.1092469692230225	2.2715578079223633	1.4613792896270752	292.4936218261719	740.0643310546875	807.13873291015625	L260	FALSE	FALSE	FALSE	untreated	TRUE	TRUE	TRUE
BC05	482715.03125	13	1.7985912561416626	49.92523956298828	7.156239986419678	23.00177574157715	5.549463748931885	0	32.958106994628906	8.7405853271484375	58.691139221191406	0	0	16.603199005126953	0	1.3549224138259888	0	395.5728759765625	572.88641357421875	400.3140869140625	L260	FALSE	FALSE	FALSE	untreated	TRUE	TRUE	TRUE
BC05	483045.875	14	9.566446304321289	100.81049346923828	1.438231110572815	42.34010314941406	1.4856094121932983	0.11372370272874832	21.714290618896484	12.87419319152832	6.202463626861572	0.4365883767604828	0	4.2453227043151855	0	1.8379535675048828	1.1001378297805786	303.32476806640625	523.66558837890625	279.8224792480469	L260	FALSE	FALSE	FALSE	untreated	TRUE	TRUE	TRUE
BC05	483574.78125	14	5.243453025817871	72.00799560546875	2.6923933029174805	12.802679061889648	8.738368034362793	1.968974232673645	46.63715362548828	2.35956072807312	5.1235737800598145	0	0	26.572128295898438	0	3.577333450317383	0	458.7056884765625	866.3818359375	576.5721435546875	L260	FALSE	FALSE	FALSE	untreated	TRUE	TRUE	TRUE
BC05	483726.46875	15	18.35536766052246	238.7963409423828	33.5408935546875	16.831153869628906	39.99885559082031	0	207.4549102783203	12.20770263671875	0.6530733704566956	2.555671453475952	0	40.12595748901367	0	0.5641045570373535	0	444.0409240722656	759.049072265625	368.5574951171875	L260	FALSE	FALSE	FALSE	untreated	TRUE	TRUE	TRUE
BC05	483837.4375	12	12.171835899353027	35.672142028808594	1.7090051174163818	14.97388744354248	5.835024356842041	1.5202183723449707	2.6495068073272705	4.2677998542785645	5.620035648345947	0	0	13.587004661560059	0	0	0.23904605209827423	315.9553527832031	486.7190856933594	219.3698272705078	L260	FALSE	FALSE	FALSE	untreated	TRUE	TRUE	TRUE
BC05	484950.96875	15	9.857583999633789	181.7400665283203	12.823363304138184	9.422459602355957	35.44173812866211	5.912595272064209	101.34774017333984	15.613541603088379	6.86708402633667	12.950000762939453	2.7843422889709473	147.4686279296875	2.4474220275878906	3.0346462726593018	0	409.12158203125	780.74786376953125	367.97711181640625	L260	FALSE	FALSE	FALSE	untreated	TRUE	TRUE	TRUE
BC05	485129.8125	13	16.467010498046875	36.39688491821289	3.0001535415649414	28.558420181274414	14.752699851989746	0	19.800729751586914	2.6147735118865967	20.56723403930664	0	0	8.119275093078613	0	0.11152510344982147	0	425.9048156738281	863.57177734375	494.7574462890625	L260	FALSE	FALSE	FALSE	untreated	TRUE	TRUE	TRUE
BC05	486142.84375	13	6.526645183563232	25.67166519165039	6.419270992279053	5.1003923416137695	0.885337233543396	0	22.246631622314453	5.3127264976501465	24.086938858032227	0	0.655860424041748	1.9748204946517944	2.637131690979004	0	0	310.07318115234375	594.2247314453125	272.7169494628906	L260	FALSE	FALSE	FALSE	untreated	TRUE	TRUE	TRUE
BC05	486388.78125	14	18.254650115966797	13.165281295776367	0	54.83180236816406	0	0	0.048933856189250946	0.27182096242904663	0	0.9857876896858215	0	0	0	0	0	346.9425048828125	639.9805908203125	6864.34814453125	L260	FALSE	FALSE	FALSE	untreated	TRUE	TRUE	FALSE
BC05	487889.5	14	11.70252799987793	55.452728271484375	2.124191999435425	18.96076774597168	8.264250755310059	4.281585693359375	82.36278533935547	13.546348571777344	4.352297306060791	0	0	78.94190216064453	0	8.551401138305664	1.6029342412948608	398.23919677734375	717.9166259765625	357.3671875	L260	FALSE	FALSE	FALSE	untreated	TRUE	TRUE	TRUE
BC05	488274.0625	13	18.19852638244629	148.7472686767578	0.012722313404083252	7.5138115882873535	24.16930389404297	0.30522459745407104	54.42904281616211	6.371546745300293	1.40096914768219	0.46693697571754456	1.0832221508026123	35.927589416503906	26.88516616821289	0.02476608008146286	0	580.52777099609375	1063.9417724609375	778.09375	L260	FALSE	FALSE	FALSE	untreated	TRUE	TRUE	TRUE
BC05	488365.25	12	8.106511116027832	40.197265625	1.1954963207244873	11.533215522766113	7.102885723114014	0	28.679162979125977	7.065990924835205	1.7515034675598145	0	3.0434417724609375	11.083976745605469	1.0535303354263306	2.560002326965332	0.7294971942901611	360.1335754394531	665.5560302734375	329.41741943359375	L260	FALSE	FALSE	FALSE	untreated	TRUE	TRUE	TRUE
BC05	489603.75	13	9.553239822387695	58.542423248291016	0	4.449155807495117	9.514294624328613	4.1236958503723145	53.619632720947266	16.7845458984375	25.271923065185547	0	0	23.63794708251953	4.212255954742432	4.097908020019531	0	348.72265625	595.540283203125	146.07980346679688	L260	FALSE	FALSE	FALSE	untreated	TRUE	TRUE	TRUE
BC05	491667.5625	14	1.704789161682129	68.49986267089844	11.029840469360352	4.6980366706848145	12.907764434814453	0	41.95631790161133	0	3.680133581161499	0	0.755439281463623	21.790319442749023	2.161938428878784	4.094498634338379	0	390.4999084472656	722.92626953125	415.74761962890625	L260	FALSE	FALSE	FALSE	untreated	TRUE	TRUE	TRUE
BC05	491926.71875	12	13.430192947387695	22.685277938842773	0	9.572013854980469	1.2237582206726074	0	14.951932907104492	8.503233909606934	3.9226419925689697	0	0	14.498014450073242	0	0	2.228743553161621	320.3177490234375	589.4183349609375	257.0615539550781	L260	FALSE	FALSE	FALSE	untreated	TRUE	TRUE	TRUE
BC05	491988.09375	14	16.558303833007812	8.038778305053711	8.092095375061035	20.662662506103516	19.42317771911621	3.2531869411468506	109.31756591796875	39.74736785888672	30.662397384643555	11.242953300476074	0	98.96350860595703	0.9891490936279297	17.89670181274414	1.0413700342178345	190.3334197998047	383.3987731933594	183.93817138671875	L260	FALSE	FALSE	FALSE	untreated	TRUE	TRUE	TRUE
BC05	492057.59375	13	7.52946662902832	13.90332317352295	0.31697651743888855	2.5685269832611084	6.492297172546387	0	5.172618389129639	4.9111714363098145	1.0910332202911377	0	0	11.95927619934082	0	0	6.732775688171387	174.24038696289062	403.6626892089844	52.430580139160156	L260	FALSE	FALSE	FALSE	untreated	TRUE	TRUE	TRUE
BC05	492089.25	12	4.889354705810547	23.20924949645996	0.02438683994114399	11.345948219299316	0.38418689370155334	0	9.053753852844238	9.562875747680664	15.345221519470215	4.1032891273498535	0	20.54913902282715	0.8778714537620544	1.3607441186904907	0	175.6771240234375	430.8528137207031	105.14413452148438	L260	FALSE	FALSE	FALSE	untreated	TRUE	TRUE	TRUE
BC05	492150.5	13	12.48810863494873	96.112396240234375	9.016684532165527	14.691630363464355	8.86697769165039	0.29251304268836975	116.74943542480469	9.357852935791016	0.4068634808063507	7.954920291900635	1.2677494287490845	26.095172882080078	3.755568265914917	1.9854410886764526	0	379.35382080078125	724.73004150390625	281.5800476074219	L260	FALSE	FALSE	FALSE	untreated	TRUE	TRUE	TRUE
BC05	493621.03125	13	5.2341132164001465	0.9017245769500732	9.848584175109863	28.843250274658203	25.618961334228516	1.7265514135360718	18.846227645874023	17.489212036132812	49.0590705871582	9.8951568603515625	2.388554811477661	144.8039093017578	0.5142710208892822	7.975707530975342	1.075740933418274	306.2696838378906	544.38201904296875	245.31597900390625	L260	FALSE	FALSE	FALSE	untreated	TRUE	TRUE	TRUE
BC05	494804	13	10.442042350769043	70.16181182861328	0	5.9992852210998535	3.079923391342163	1.8949964046478271	19.81058692932129	2.7938106060028076	0	0	0	0.9901915192604065	3.2074358463287354	0.4609163701534271	0.4926519989967346	334.0547180175781	535.46209716796875	461.4656066894531	L260	FALSE	FALSE	FALSE	untreated	TRUE	TRUE	TRUE
BC05	496578.4375	14	2.0046794414520264	22.445581436157227	15.481534004211426	51.85227966308594	60.15594482421875	1.4674867391586304	57.61785125732422	19.740825653076172	13.61214542388916	19.058088302612305	0.07345779985189438	133.52618408203125	4.693823337554932	194.29469299316406	10.730937004089355	453.8797607421875	876.8551025390625	421.765625	L260	FALSE	FALSE	FALSE	untreated	TRUE	TRUE	TRUE
BC05	499998.65625	13	7.343054294586182	593.23541259765625	42.46070098876953	19.107379913330078	49.47205352783203	4.981630802154541	208.8324432373047	21.749916076660156	0.6608191728591919	5.5141191482543945	1.8932645320892334	89.07936096191406	2.7067129611968994	7.168725967407227	3.432760238647461	547.22357177734375	1041.34912109375	519.3463134765625	L260	FALSE	FALSE	FALSE	untreated	TRUE	TRUE	TRUE
BC05	500161.5	13	7.839474678039551	15.293100357055664	19.346115112304688	41.3704948425293	53.91129684448242	1.1379714012145996	92.98075866699219	37.804115295410156	17.297698974609375	25.810068130493164	0	81.69215393066406	3.0149919986724854	73.05684661865234	3.442126750946045	424.9707336425781	876.28326416015625	375.58538818359375	L260	FALSE	FALSE	FALSE	untreated	TRUE	TRUE	TRUE
BC05	500173.1875	16	32.55109786987305	32.07421112060547	1.1331655979156494	30.77821159362793	7.462238788604736	7.78727388381958	36.65382766723633	13.306062698364258	9.436640739440918	0.8306768536567688	0	17.25545883178711	1.1678918600082397	0	0	447.40606689453125	888.12542724609375	344.90728759765625	L260	FALSE	FALSE	FALSE	untreated	TRUE	FALSE	TRUE
BC05	500650	14	3.5444555282592773	385.8750915527344	41.626380920410156	10.39803695678711	13.24038314819336	3.790395736694336	176.41439819335938	20.668994903564453	21.263959884643555	18.969099044799805	1.942029595375061	61.8764762878418	9.094974517822266	11.532757759094238	3.612389087677002	353.19366455078125	618.70928955078125	401.0629577636719	L260	FALSE	FALSE	FALSE	untreated	TRUE	TRUE	TRUE
BC05	501338.75	18	5.606304168701172	81.671173095703125	1.4840229749679565	10.63245677947998	19.15833854675293	2.227154493331909	48.018882751464844	4.858096599578857	5.749184608459473	0	0	15.352197647094727	0.5405436158180237	0.9837731122970581	0	371.929931640625	646.93450927734375	465.71246337890625	L260	FALSE	FALSE	FALSE	untreated	TRUE	FALSE	TRUE
BC05	502322.40625	14	18.133888244628906	82.41009521484375	12.328898429870605	13.152137756347656	5.049785137176514	1.2580140829086304	73.11201477050781	5.117071628570557	13.71367359161377	0	0	120.30709838867188	2.252519369125366	0.04930587857961655	0	250.16050720214844	478.0193786621094	226.8240966796875	L260	FALSE	FALSE	FALSE	untreated	TRUE	TRUE	TRUE
BC05	502647.5	15	28.863059997558594	66.42061614990234	5.07742166519165	32.39373779296875	7.64534330368042	8.339341163635254	43.63678741455078	13.39266586303711	25.60846710205078	0	0	31.34748649597168	0	0	0.41930970549583435	613.81591796875	859.10552978515625	307.2900085449219	L260	FALSE	FALSE	FALSE	untreated	TRUE	TRUE	TRUE
BC05	503333.90625	13	11.613697052001953	165.06973266601562	4.6867289543151855	9.376147270202637	15.338883399963379	1.3853501081466675	175.51132202148438	11.418017387390137	0	0	0.8514553904533386	107.15135955810547	11.353907585144043	2.979656219482422	1.0584737062454224	466.2456359863281	787.9322509765625	589.60992431640625	L260	FALSE	FALSE	FALSE	untreated	TRUE	TRUE	TRUE
BC05	504131.5625	13	9.486189842224121	53.621402740478516	6.668177604675293	19.5186824798584	2.8087122440338135	0	46.206764221191406	15.487504005432129	17.057632446289062	1.546303391456604	0	49.75787353515625	4.398915767669678	1.7151671648025513	2.8242788314819336	359.73248291015625	629.79986572265625	398.992431640625	L260	FALSE	FALSE	FALSE	untreated	TRUE	TRUE	TRUE
BC05	504186.625	15	13.970965385437012	223.0402374267578	15.61430835723877	3.869710922241211	9.449238777160645	1.8388395309448242	148.60281372070312	8.603671073913574	0.20741035044193268	0	0.6872321367263794	11.740347862243652	11.29700756072998	14.053130149841309	0.35471776127815247	447.3272705078125	792.96710205078125	545.392333984375	L260	FALSE	FALSE	FALSE	untreated	TRUE	TRUE	TRUE
BC05	505113.1875	12	6.607743740081787	88.63666534423828	19.230709075927734	3.8370280265808105	18.93976402282715	1.8144546747207642	37.891761779785156	1.2584153413772583	12.804166793823242	0	0.7946130633354187	25.342561721801758	2.406066656112671	1.032150387763977	0	418.76141357421875	786.74456787109375	346.52197265625	L260	FALSE	FALSE	FALSE	untreated	TRUE	TRUE	TRUE
BC05	505120.625	17	7.0387091636657715	3.7272942066192627	5.141204357147217	2.4383163452148438	0.47202813625335693	0.4209211766719818	1.7442381381988525	3.377798318862915	1.3736469745635986	0	3.00925874710083	0.8735775351524353	0	0	210.80133056640625	283.02044677734375	499.4250793457031	6734.94580078125	L260	FALSE	FALSE	FALSE	untreated	TRUE	FALSE	FALSE
BC05	505794.0625	13	16.014205932617188	466.52874755859375	82.6227798461914	9.068952560424805	6.608313083648682	1.0151714086532593	117.94998931884766	23.5848388671875	0	0	0	14.161750793457031	3.0719127655029297	17.154338836669922	1.1491822004318237	333.7803649902344	592.349609375	423.50384521484375	L260	FALSE	FALSE	FALSE	untreated	TRUE	TRUE	TRUE
BC05	506188.1875	12	9.253037452697754	27.98293685913086	0.4815668761730194	10.993871688842773	7.4854207038879395	0	5.749862194061279	2.776521682739258	14.378671646118164	0.7488889694213867	0	14.726975440979004	0.16798420250415802	0	0	318.1166687011719	618.994140625	238.9879608154297	L260	FALSE	FALSE	FALSE	untreated	TRUE	TRUE	TRUE
BC05	506529.75	15	12.633838653564453	5.460285186767578	19.766427993774414	114.26276397705078	21.598819732666016	3.2953827381134033	8.456799507141113	76.9471206665039	2.206944704055786	9.184368133544922	0	15.311765670776367	10.087945938110352	25.897476196289062	200.93467712402344	269.6719665527344	386.70465087890625	290.9474792480469	L260	FALSE	FALSE	FALSE	untreated	TRUE	TRUE	TRUE
BC05	507583.46875	13	10.137322425842285	469.3429260253906	28.125673294067383	55.686283111572266	49.94986343383789	2.33673357963562	243.29037475585938	35.94438171386719	7.4530348777771	14.843603134155273	0.4745255410671234	127.31307220458984	1.8196687698364258	176.91375732421875	1.0758697986602783	514.76788330078125	873.2119140625	449.6480407714844	L260	FALSE	FALSE	FALSE	untreated	TRUE	TRUE	TRUE
BC05	507793.65625	13	8.3008880615234375	60.55865478515625	3.326321840286255	18.96205711364746	6.261690616607666	2.6428730487823486	98.76078796386719	9.79869556427002	46.24449920654297	4.56386137008667	0	96.29491424560547	0	1.0276062488555908	0	221.0688018798828	441.8714294433594	272.6073913574219	L260	FALSE	FALSE	FALSE	untreated	TRUE	TRUE	TRUE
BC05	507860.8125	12	16.413345336914062	54.447505950927734	0.3685912787914276	1.2364329099655151	4.541801452636719	2.1061511039733887	5.694764614105225	6.818286418914795	0.32403188943862915	1.9569878578186035	0	5.909536838531494	0.3336019217967987	0	0	459.9650573730469	887.93719482421875	400.2569580078125	L260	FALSE	FALSE	FALSE	untreated	TRUE	TRUE	TRUE
BC05	507911	13	10.865094184875488	14.97169017791748	8.506369590759277	38.33282470703125	40.744224548339844	1.6271510124206543	49.63982391357422	30.41161346435547	3.126316785812378	16.274417877197266	1.9820469617843628	74.67132568359375	0.8261805176734924	152.8813934326172	2.673403024673462	403.22467041015625	743.14263916015625	320.87884521484375	L260	FALSE	FALSE	FALSE	untreated	TRUE	TRUE	TRUE
BC05	509520.71875	13	5.661851406097412	82.3361587524414	2.3221182823181152	34.8225212097168	6.014476776123047	0	77.54345703125	20.78676986694336	24.154809951782227	4.614701271057129	0.3088112473487854	71.01607513427734	0	2.3166751861572266	0	401.8842468261719	589.77435302734375	296.6011047363281	L260	FALSE	FALSE	FALSE	untreated	TRUE	TRUE	TRUE
BC05	510202.5625	13	11.354434967041016	32.49946975708008	5.2211151123046875	24.84192657470703	5.288259983062744	0.886629581451416	10.632983207702637	7.959573745727539	5.416367053985596	0.9222368597984314	0	17.55287742614746	0.5915268659591675	1.3118077516555786	0	512.16259765625	940.8438720703125	375.8258972167969	L260	FALSE	FALSE	FALSE	untreated	TRUE	TRUE	TRUE
BC05	511563.4375	16	6.24185848236084	99.90025329589844	6.093783855438232	8.661520004272461	14.819117546081543	2.1989850997924805	28.017723083496094	1.9664695262908936	1.8735917806625366	0	0	21.221097946166992	12.993780136108398	0	1.493688941001892	408.79119873046875	793.73944091796875	1225.1761474609375	L260	FALSE	FALSE	FALSE	untreated	TRUE	FALSE	TRUE
BC05	512217.59375	13	28.028608322143555	7.387262344360352	14.636734008789062	112.6569595336914	19.03291893005371	0.1696757972240448	143.95233154296875	42.456722259521484	7.695376396179199	4.354158878326416	0	21.83738899230957	3.913891553878784	104.34044647216797	0.4793494939804077	162.68426513671875	240.84445190429688	111.32792663574219	L260	FALSE	FALSE	FALSE	untreated	TRUE	TRUE	TRUE
BC05	513012.5	14	15.071451187133789	604.0628662109375	46.83686065673828	25.747814178466797	27.466144561767578	0	281.1063537597656	26.793441772460938	0	1.5177900791168213	0	32.891510009765625	19.629165649414062	111.54203033447266	1.8457646369934082	408.3553161621094	768.94793701171875	345.3152770996094	L260	FALSE	FALSE	FALSE	untreated	TRUE	TRUE	TRUE
BC05	513241.34375	15	12.921087265014648	22.477462768554688	20.073379516601562	58.60686492919922	38.086158752441406	1.6747026443481445	82.59245300292969	53.93158721923828	2.112743616104126	29.483854293823242	1.625178575515747	187.62197875976562	2.078916072845459	568.4393310546875	5.095229148864746	409.95281982421875	662.20697021484375	297.3122863769531	L260	FALSE	FALSE	FALSE	untreated	TRUE	TRUE	TRUE
BC05	513801.375	14	17.515806198120117	26.452970504760742	1.778869867324829	17.699621200561523	5.43350076675415	1.5077235698699951	20.758453369140625	0	7.113803863525391	0	0	2.2205190658569336	0	0	0	319.927001953125	592.58905029296875	480.75152587890625	L260	FALSE	FALSE	FALSE	untreated	TRUE	TRUE	TRUE
BC05	514701.75	13	22.124404907226562	66.71236419677734	0.6175011992454529	10.888649940490723	28.42724609375	0.7051120400428772	52.18187713623047	11.026981353759766	10.016087532043457	0	0	94.6693344116211	0.19575509428977966	0.33344531059265137	0	451.08074951171875	723.908203125	351.921630859375	L260	FALSE	FALSE	FALSE	untreated	TRUE	TRUE	TRUE
BC05	514725.03125	13	19.04913902282715	7.792439937591553	9.477750778198242	196.40652465820312	10.00281047821045	3.0263936519622803	15.743350982666016	23.255281448364258	6.003629684448242	0.08957497030496597	0	12.341347694396973	0	14.508513450622559	0.7457722425460815	154.64022827148438	263.58917236328125	120.06066131591797	L260	FALSE	FALSE	FALSE	untreated	TRUE	TRUE	TRUE
BC05	516209.1875	13	7.9807891845703125	343.0083923339844	9.69408130645752	5.402770519256592	29.212602615356445	0.5099102258682251	273.2811279296875	22.362546920776367	1.705122947692871	0	4.687534332275391	126.81303405761719	103.4918212890625	122.42926025390625	2.19463849067688	495.50042724609375	788.91595458984375	931.54638671875	L260	FALSE	FALSE	FALSE	untreated	TRUE	TRUE	TRUE
BC05	516784.3125	15	4.051058769226074	13.507566452026367	0	0.9997093081474304	1.0692670345306396	0	0.851052463054657	0.8427971601486206	2.4174306392669678	0.2955811321735382	0.6838827133178711	0.6858605742454529	0.6098211407661438	0	0	174.67343139648438	282.6083068847656	6065.61767578125	L260	FALSE	FALSE	FALSE	untreated	TRUE	TRUE	FALSE
BC05	516924.34375	12	31.723291397094727	10.624628067016602	4.008941173553467	115.09691619873047	61.44136047363281	5.5636701583862305	83.98107147216797	128.7364959716797	109.94945526123047	5.573854446411133	0.391198992729187	4.898627758026123	29.302818298339844	0	0	269.2611389160156	516.99603271484375	307.289794921875	L260	FALSE	FALSE	FALSE	untreated	TRUE	TRUE	TRUE
BC05	516979	17	7.129880905151367	53.18487548828125	0	15.994022369384766	1.7456179857254028	0.8272464871406555	0	2.3851511478424072	4.726632118225098	0	0	0	0.8855466246604919	0	0	477.41619873046875	741.4364013671875	5771.68994140625	L260	FALSE	FALSE	FALSE	untreated	TRUE	FALSE	FALSE
BC05	517943.96875	13	6.380136489868164	82.74961853027344	7.450328826904297	14.022745132446289	5.635446548461914	1.2680573463439941	0	3.1708693504333496	3.6175601482391357	2.100584030151367	1.16352117061615	0	0	0.011487810872495174	0	443.83001708984375	793.02752685546875	790.50640869140625	L260	FALSE	FALSE	FALSE	untreated	TRUE	TRUE	TRUE
BC05	518172.4375	13	16.210773468017578	16.123441696166992	0.7701538801193237	6.899334907531738	10.238401412963867	0.3339182436466217	7.286932945251465	3.5180838108062744	102.86790466308594	1.920974612236023	0	7.238476753234863	0	0.02719103731215	0	674.9693603515625	970.2763671875	333.99395751953125	L260	FALSE	FALSE	FALSE	untreated	TRUE	TRUE	TRUE
BC05	518182.375	15	2.3514404296875	27.300172805786133	15.930116653442383	45.87199783325195	39.95399475097656	2.349677562713623	101.42668151855469	25.93572425842285	9.538599014282227	7.797916412353516	3.4469783306121826	172.72723388671875	1.7675882577896118	110.93363952636719	12.994489669799805	423.4841613769531	754.09674072265625	338.27667236328125	L260	FALSE	FALSE	FALSE	untreated	TRUE	TRUE	TRUE
BC05	519337.8125	14	17.15663719177246	463.7274169921875	36.15234375	9.2968111038208	36.647621154785156	0	171.90243530273438	5.5673112869262695	0.7099769711494446	1.9650415182113647	0	1.8061333894729614	19.858043670654297	28.2152156829834	0	426.8785400390625	748.44195556640625	854.91339111328125	L260	FALSE	FALSE	FALSE	untreated	TRUE	TRUE	TRUE
BC05	519561.125	18	16.929128646850586	12.594944953918457	3.4581305980682373	13.87975788116455	1.4192627668380737	5.972609043121338	2.8146159648895264	10.011932373046875	0.2012014389038086	0	3.258164167404175	3.5068624019622803	2.003065824508667	0	359.5681457519531	217.70086669921875	431.43695068359375	5951.64453125	L260	FALSE	FALSE	FALSE	untreated	TRUE	FALSE	FALSE
BC05	519886.25	16	21.8684024810791	7.508833408355713	17.93810272216797	47.54157257080078	45.870262145996094	5.652561664581299	110.2626724243164	49.48041915893555	18.308374404907227	19.864070892333984	6.032749652862549	139.96298217773438	4.694320201873779	422.1694030761719	8.620638847351074	330.1266174316406	527.0284423828125	224.29193115234375	L260	FALSE	FALSE	FALSE	untreated	TRUE	FALSE	TRUE
BC05	519920.34375	16	0.1277286857366562	1.6044758558273315	0	0.725263774394989	0.6470957398414612	0	3.1788411140441895	1.648199439048767	3.936924457550049	0	0	3.067976951599121	1.963430643081665	0	0	109.28643798828125	247.1270294189453	5715.6796875	L260	FALSE	FALSE	FALSE	untreated	TRUE	FALSE	FALSE
BC05	522006.65625	12	13.847323417663574	10.114562034606934	15.972274780273438	25.718263626098633	58.485679626464844	1.9603689908981323	69.28370666503906	45.65901565551758	24.747394561767578	12.725387573242188	0.10081179440021515	140.17364501953125	0.4196723401546478	206.5335235595703	0	368.20684814453125	658.23760986328125	323.2246398925781	L260	FALSE	FALSE	FALSE	untreated	TRUE	TRUE	TRUE
BC05	522966.78125	12	5.590383052825928	63.596012115478516	4.381056308746338	5.807423114776611	7.483204364776611	2.0847151279449463	47.20199203491211	4.321352481842041	8.070409774780273	0.519046425819397	0.5837504267692566	9.735331535339355	0.8599607348442078	4.269760608673096	0	379.98126220703125	673.943359375	279.3807067871094	L260	FALSE	FALSE	FALSE	untreated	TRUE	TRUE	TRUE
BC05	523655.6875	13	16.17688751220703	228.98646545410156	1.3892219066619873	8.43108081817627	27.892301559448242	0	84.56410217285156	24.342164993286133	19.499216079711914	1.1327534914016724	3.429490804672241	77.2284164428711	0.4824255704879761	23.38800621032715	0	410.77618408203125	734.9820556640625	352.03350830078125	L260	FALSE	FALSE	FALSE	untreated	TRUE	TRUE	TRUE
BC05	523796.8125	13	8.654147148132324	390.4775695800781	18.768552780151367	36.231971740722656	97.95601654052734	1.1734105348587036	272.24761962890625	31.02578353881836	0	14.136619567871094	0	80.786041259765625	12.741430282592773	19.463184356689453	0.21939121186733246	428.8635559082031	866.651611328125	313.20062255859375	L260	FALSE	FALSE	FALSE	untreated	TRUE	TRUE	TRUE
BC05	524081.9375	15	11.516031265258789	333.68353271484375	15.103771209716797	13.778182983398438	27.08927345275879	4.925906181335449	173.15769958496094	12.895650863647461	0.3666848838329315	3.231851577758789	2.680901050567627	29.228775024414062	98.28050231933594	19.757524490356445	1.3850294351577759	504.7670593261719	950.1773681640625	333.6816711425781	L260	FALSE	FALSE	FALSE	untreated	TRUE	TRUE	TRUE
BC05	524625	13	4.169750690460205	272.7928771972656	8.614434242248535	12.7069673538208	12.853348731994629	6.502204895019531	52.77132797241211	7.7705206871032715	0.03624584153294563	1.809847354888916	0	16.938718795776367	7.897897243499756	0.1498851329088211	0	374.6186828613281	747.951416015625	256.74884033203125	L260	FALSE	FALSE	FALSE	untreated	TRUE	TRUE	TRUE
BC05	525477.125	14	18.595666885375977	12.141489028930664	8.190223693847656	396.25604248046875	8.027303695678711	0	49.31536865234375	23.14338493347168	0.7605550289154053	2.11409592628479	0.7557649612426758	49.960453033447266	0	73.196044921875	1.6575556993484497	182.27586364746094	343.66400146484375	127.15215301513672	L260	FALSE	FALSE	FALSE	untreated	TRUE	TRUE	TRUE
BC05	527427.5625	12	5.202775001525879	22.040632247924805	10.04336929321289	12.324007034301758	0.06791814416646957	0	28.680917739868164	7.006553649902344	12.592545509338379	0	0	2.092165946960449	1.187422513961792	0.18368086218833923	0.3971017599105835	399.3335266113281	666.18646240234375	310.5164489746094	L260	FALSE	FALSE	FALSE	untreated	TRUE	TRUE	TRUE
BC05	528441.375	14	13.787055969238281	172.2404327392578	9.82685661315918	31.451709747314453	33.41193389892578	3.0530436038970947	254.08067321777344	22.506492614746094	0.11229418963193893	2.484614849090576	3.2096927165985107	107.67726135253906	4.378015518188477	79.30921936035156	0	441.13848876953125	836.23931884765625	525.27069091796875	L260	FALSE	FALSE	FALSE	untreated	TRUE	TRUE	TRUE
BC05	528949.75	16	6.459362506866455	77.341766357421875	11.611271858215332	26.36575698852539	27.433774948120117	2.8104982376098633	105.11509704589844	6.735663414001465	10.930093765258789	0	1.7545899152755737	195.4673309326172	0	4.766081809997559	1.7112081050872803	339.8138427734375	530.9346923828125	254.60589599609375	L260	FALSE	FALSE	FALSE	untreated	TRUE	FALSE	TRUE
BC05	531563	15	13.032133102416992	12.393587112426758	36.8833122253418	65.63481140136719	36.643646240234375	6.458136558532715	86.47246551513672	49.87163543701172	14.428287506103516	33.86960220336914	0	128.24281311035156	8.1222505569458	368.32806396484375	33.96829605102539	368.4078674316406	605.15411376953125	256.9993896484375	L260	FALSE	FALSE	FALSE	untreated	TRUE	TRUE	TRUE
BC05	532629.4375	12	15.102170944213867	49.78714370727539	23.295785903930664	37.82795333862305	7.145025253295898	1.6943289041519165	46.84581756591797	34.933162689208984	54.25773620605469	8.834076881408691	3.7523322105407715	117.0278091430664	0	81.34532928466797	0	189.67779541015625	333.8879089355469	143.6761474609375	L260	FALSE	FALSE	FALSE	untreated	TRUE	TRUE	TRUE
BC05	533229.875	14	2.7898004055023193	105.85428619384766	9.70461654663086	6.557338237762451	16.015995025634766	0	55.355045318603516	0.837486207485199	1.6255143880844116	0.7539070844650269	0	10.928129196166992	0	3.212402820587158	0.061144206672906876	185.34658813476562	324.4382629394531	109.7419662475586	L260	FALSE	FALSE	FALSE	untreated	TRUE	TRUE	TRUE
BC05	533404.6875	14	12.291687965393066	146.31777954101562	9.950297355651855	9.547369003295898	15.506750106811523	2.4495580196380615	124.77422332763672	9.533895492553711	20.633638381958008	2.920743465423584	0	47.1970329284668	8.057443618774414	8.289580345153809	0.5293253660202026	256.74273681640625	412.5298156738281	262.2698974609375	L260	FALSE	FALSE	FALSE	untreated	TRUE	TRUE	TRUE
BC05	534138.25	14	2.986729383468628	189.80938720703125	19.11522674560547	11.48703670501709	27.431392669677734	1.666578769683838	134.85134887695312	19.120363235473633	0.09039466083049774	5.482666969299316	0	146.66818237304688	2.327092170715332	11.509299278259277	4.290250301361084	353.39813232421875	617.9007568359375	286.1087646484375	L260	FALSE	FALSE	FALSE	untreated	TRUE	TRUE	TRUE
BC05	534719.3125	14	8.983420372009277	30.078922271728516	0.7182440757751465	27.233203887939453	2.077237367630005	0.5146134495735168	47.59373474121094	15.044958114624023	27.890018463134766	4.316722393035889	0	5.133782386779785	3.423131227493286	0	2.1650686264038086	364.3400573730469	607.08685302734375	233.81463623046875	L260	FALSE	FALSE	FALSE	untreated	TRUE	TRUE	TRUE
BC05	535080.75	14	3.047302007675171	120.51056671142578	9.804984092712402	17.920438766479492	20.469045639038086	1.2420862913131714	137.5364532470703	17.1968936920166	2.055043935775757	4.390117645263672	0	31.186046600341797	6.6925129890441895	28.8441162109375	0.12583841383457184	245.1512451171875	545.80499267578125	208.09178161621094	L260	FALSE	FALSE	FALSE	untreated	TRUE	TRUE	TRUE
BC05	535726.25	14	6.682419776916504	28.484935760498047	0	6.861509799957275	9.909098625183105	0	31.32503890991211	21.687244415283203	10.723214149475098	4.327167510986328	0	2.920384407043457	1.1018576622009277	0.42245861887931824	0	500.9056091308594	824.11517333984375	392.4366149902344	L260	FALSE	FALSE	FALSE	untreated	TRUE	TRUE	TRUE
BC05	536410.25	14	12.951004028320312	100.26870727539062	16.291091918945312	34.049774169921875	18.41796112060547	9.037944793701172	105.36363220214844	71.40196990966797	16.618440628051758	11.52550983428955	0	83.77647399902344	9.652182579040527	12.478690147399902	0.571195662021637	446.94000244140625	822.2364501953125	383.0001525878906	L260	FALSE	FALSE	FALSE	untreated	TRUE	TRUE	TRUE
BC05	537409.75	13	22.67144203186035	13.049698829650879	21.58757209777832	45.46245193481445	8.263101577758789	1.7388792037963867	36.39358901977539	39.510292053222656	45.07623291015625	0	0.7730773091316223	18.217235565185547	0	76.44091033935547	0	235.92425537109375	471.6972961425781	301.6421203613281	L260	FALSE	FALSE	FALSE	untreated	TRUE	TRUE	TRUE
BC05	537748.3125	12	6.57994270324707	134.6755828857422	15.712262153625488	13.631234169006348	35.859901428222656	1.6323639154434204	151.9283905029297	13.081962585449219	7.474848747253418	2.549588918685913	0.7564600110054016	105.95467376708984	0	0.6659597754478455	2.734255313873291	377.3115539550781	674.0675048828125	498.0560302734375	L260	FALSE	FALSE	FALSE	untreated	TRUE	TRUE	TRUE
BC05	538203.625	14	27.973764419555664	42.50538635253906	4.3350934982299805	18.11957359313965	2.3032748699188232	0	20.322267532348633	3.4627397060394287	15.527876853942871	0.38427332043647766	0	17.035432815551758	0.5379472970962524	3.4851303100585938	0.6489647626876831	242.089599609375	456.8149719238281	327.5125732421875	L260	FALSE	FALSE	FALSE	untreated	TRUE	TRUE	TRUE
BC05	539203.6875	16	7.184595108032227	11.9896821975708	14.466653823852539	29.669071197509766	53.157291412353516	7.018102169036865	147.89715576171875	67.27394104003906	0.15176355838775635	4.712246417999268	4.717771053314209	117.25015258789062	10.956125259399414	57.610530853271484	0	456.8620300292969	723.087890625	429.0312194824219	L260	FALSE	FALSE	FALSE	untreated	TRUE	FALSE	TRUE
BC05	540099.3125	15	11.223947525024414	167.36773681640625	10.649605751037598	24.265235900878906	31.911521911621094	2.554687976837158	53.985618591308594	5.151175022125244	5.117291450500488	0.7122642397880554	1.4511100053787231	211.54150390625	0.9823310971260071	8.463567733764648	7.849315643310547	582.88397216796875	1162.5697021484375	533.25823974609375	L260	FALSE	FALSE	FALSE	untreated	TRUE	TRUE	TRUE
BC05	540318.1875	13	11.157665252685547	20.570053100585938	2.2128190994262695	8.001031875610352	6.025018215179443	0	8.802023887634277	2.7565200328826904	23.765729904174805	0.12403254210948944	1.7789407968521118	19.768781661987305	0	1.857555866241455	0	268.61029052734375	523.8931884765625	204.77093505859375	L260	FALSE	FALSE	FALSE	untreated	TRUE	TRUE	TRUE
BC05	541387.1875	13	19.251102447509766	118.04899597167969	5.775552749633789	6.8349480628967285	66.01082611083984	0	107.33663940429688	19.066696166992188	1.3150862455368042	0.41303014755249023	1.9032642841339111	86.58496856689453	0.7851900458335876	0	0.7198200821876526	546.16876220703125	945.4827880859375	508.0567626953125	L260	FALSE	FALSE	FALSE	untreated	TRUE	TRUE	TRUE
BC05	542216.125	13	11.25806999206543	609.62261962890625	31.20360565185547	7.780256271362305	57.015289306640625	0.45934510231018066	255.14549255371094	36.73198699951172	0	4.930272579193115	1.1082286834716797	78.2178955078125	75.21525573730469	105.88224792480469	0	484.3521728515625	962.23876953125	709.209228515625	L260	FALSE	FALSE	FALSE	untreated	TRUE	TRUE	TRUE
BC05	543323.5	13	7.653271198272705	8.540294647216797	3.9256539344787598	5.259839057922363	1.3399773836135864	0	13.861034393310547	3.6476707458496094	1.670464277267456	0	4.215731620788574	6.743313312530518	2.0464344024658203	1.4004418849945068	1.5585038661956787	336.632080078125	560.75701904296875	238.44125366210938	L260	FALSE	FALSE	FALSE	untreated	TRUE	TRUE	TRUE
BC05	543436.9375	16	3.5254595279693604	30.99210548400879	6.011804103851318	7.981511116027832	3.6134531497955322	1.5533279180526733	0.5892554521560669	4.158836841583252	4.632518768310547	0.23745839297771454	0	2.559547185897827	0	0	2.922880172729492	358.3771667480469	608.7745361328125	5664.1650390625	L260	FALSE	FALSE	FALSE	untreated	TRUE	FALSE	FALSE
BC05	544944.9375	13	6.678149223327637	43.32186508178711	8.712823867797852	22.40690803527832	8.081878662109375	0	20.32651138305664	17.924741744995117	30.161046981811523	2.7905542850494385	0	11.710434913635254	0	0	0.3134864568710327	288.7015075683594	481.61126708984375	427.6466979980469	L260	FALSE	FALSE	FALSE	untreated	TRUE	TRUE	TRUE
BC05	545580.4375	16	11.21856689453125	4.697868824005127	4.75370454788208	11.624646186828613	2.5600972175598145	1.7580194473266602	0.7811630368232727	1.5345497131347656	0	0	6.746995449066162	1.0968676805496216	1.8697928190231323	1.3449921607971191	382.3829345703125	197.21678161621094	382.6309814453125	5634.4052734375	L260	FALSE	FALSE	FALSE	untreated	TRUE	FALSE	FALSE
BC05	546635.1875	13	18.021472930908203	18.37285804748535	0.22327204048633575	8.756937980651855	16.498979568481445	2.5023818016052246	4.968436241149902	10.897448539733887	28.252487182617188	0	0	55.22712326049805	3.984828472137451	0.5488463640213013	0.2371056228876114	257.8626708984375	468.740478515625	236.32568359375	L260	FALSE	FALSE	FALSE	untreated	TRUE	TRUE	TRUE
BC05	547975.875	14	13.399863243103027	2.224473714828491	22.114585876464844	37.1599235534668	16.03299331665039	0	42.86072540283203	20.76869773864746	32.66808319091797	0	0	14.087722778320312	0	54.93680953979492	0	134.5556640625	285.6121520996094	162.20181274414062	L260	FALSE	FALSE	FALSE	untreated	TRUE	TRUE	TRUE
BC05	549100.5	13	17.176795959472656	64.6230697631836	3.446552276611328	0.7349807024002075	8.08987808227539	1.3371515274047852	28.531356811523438	7.004009246826172	3.508131504058838	0	0	10.478528022766113	4.792879581451416	2.613217353820801	0	329.3525390625	627.9700927734375	386.08984375	L260	FALSE	FALSE	FALSE	untreated	TRUE	TRUE	TRUE
BC05	549467.5625	16	4.158617973327637	34.31253433227539	6.69318151473999	10.57020378112793	1.7209794521331787	0.5165011286735535	22.77686309814453	21.07069969177246	10.475152015686035	1.6971969604492188	3.5462594032287598	40.18355178833008	0.6730257272720337	3.057704448699951	0	239.30503845214844	365.50787353515625	214.55682373046875	L260	FALSE	FALSE	FALSE	untreated	TRUE	FALSE	TRUE
BC05	549797	13	18.632720947265625	67.19140625	11.791951179504395	24.284269332885742	4.240325927734375	0.6357933282852173	20.51761245727539	12.42572021484375	36.02589797973633	0	0	5.7887349128723145	0	0	0.9982225298881531	469.53118896484375	978.36334228515625	450.9208679199219	L260	FALSE	FALSE	FALSE	untreated	TRUE	TRUE	TRUE
BC05	550848.375	13	6.979626655578613	25.54583740234375	1.5239107608795166	11.316107749938965	3.335597515106201	0.5366820693016052	31.635229110717773	11.804100036621094	23.314105987548828	0.06963390856981277	0.13503319025039673	46.27231979370117	0.3751639723777771	0	0.2466546595096588	352.323974609375	606.011474609375	262.8218688964844	L260	FALSE	FALSE	FALSE	untreated	TRUE	TRUE	TRUE
BC05	550880.5	12	3.08327317237854	67.441070556640625	9.491211891174316	13.981030464172363	3.966933012008667	0	39.40546417236328	10.349705696105957	14.763460159301758	0	3.766930103302002	77.00865173339844	0.037307560443878174	0	2.8795928955078125	244.70816040039062	577.3125	237.38600158691406	L260	FALSE	FALSE	FALSE	untreated	TRUE	TRUE	TRUE
BC05	552042.75	14	6.902329444885254	106.4222640991211	15.341754913330078	20.207782745361328	18.431549072265625	2.212648868560791	86.37212371826172	10.692455291748047	2.50185227394104	0	2.7320830821990967	199.51516723632812	0.7705880403518677	39.06397247314453	0	620.9521484375	964.28424072265625	691.19586181640625	L260	FALSE	FALSE	FALSE	untreated	TRUE	TRUE	TRUE
BC05	552343.9375	14	16.191631317138672	118.99908447265625	55.15265655517578	44.58585739135742	78.19087219238281	2.8107781410217285	234.23655700683594	47.14151382446289	29.64551544189453	49.779876708984375	0.05952547863125801	166.78689575195312	3.1053853034973145	257.204833984375	4.699813365936279	481.99664306640625	851.6646728515625	439.8966064453125	L260	FALSE	FALSE	FALSE	untreated	TRUE	TRUE	TRUE
BC05	553027.5625	13	11.551362991333008	128.5146026611328	2.9825665950775146	19.902034759521484	26.618770599365234	0.9286125302314758	41.25130081176758	19.51819610595703	2.299078941345215	0	0	57.345375061035156	15.95026683807373	21.11848258972168	0	590.1226806640625	1078.7386474609375	612.4285888671875	L260	FALSE	FALSE	FALSE	untreated	TRUE	TRUE	TRUE
BC05	554304.0625	16	15.541105270385742	184.9315185546875	15.452574729919434	24.30624771118164	18.00800895690918	2.399736166000366	128.3782501220703	23.316234588623047	0.6706777215003967	0.40692785382270813	1.0117062330245972	126.86894989013672	0	9.24491024017334	0.16410814225673676	443.64794921875	724.545166015625	318.29949951171875	L260	FALSE	FALSE	FALSE	untreated	TRUE	FALSE	TRUE
BC05	554709.0625	13	9.492152214050293	24.194894790649414	1.8650060892105103	0	2.311483144760132	3.723330497741699	13.517662048339844	1.9155917167663574	3.9904701709747314	0	0	0	0	0	0	217.34548950195312	440.4184875488281	312.5156555175781	L260	FALSE	FALSE	FALSE	untreated	TRUE	TRUE	TRUE
BC05	554965.9375	13	24.517105102539062	45.51615905761719	3.581613063812256	382.4772644042969	8.83820629119873	0.04488157853484154	25.72415542602539	32.036067962646484	7.093891620635986	2.0156025886535645	0	9.745546340942383	7.481770038604736	2.1762850284576416	0	196.6492919921875	341.41424560546875	153.75303649902344	L260	FALSE	FALSE	FALSE	untreated	TRUE	TRUE	TRUE
BC05	556788.6875	13	9.498488426208496	119.19962310791016	7.226949214935303	39.578922271728516	6.248144149780273	2.258702516555786	167.1492156982422	46.10021209716797	77.04060363769531	0.6672204732894897	0	150.61404418945312	3.3923823833465576	88.24140167236328	1.6610413789749146	227.08058166503906	405.3947448730469	233.08538818359375	L260	FALSE	FALSE	FALSE	untreated	TRUE	TRUE	TRUE
BC05	556880.0625	15	2.7751359939575195	345.23828125	11.85645866394043	10.123143196105957	6.8186116218566895	0.5874624848365784	210.52737426757812	11.628233909606934	0	2.8589508533477783	0	122.73189544677734	10.254314422607422	3.157496690750122	1.7958312034606934	615.351806640625	993.84820556640625	548.59320068359375	L260	FALSE	FALSE	FALSE	untreated	TRUE	TRUE	TRUE
BC05	557121.8125	14	28.046586990356445	17.46881866455078	12.721206665039062	253.5085906982422	14.37881851196289	1.4461523294448853	79.747039794921875	64.95500946044922	23.475078582763672	1.799613356590271	0	23.2061767578125	0	24.966279983520508	0.09630293399095535	443.3752746582031	886.068603515625	427.0936584472656	L260	FALSE	FALSE	FALSE	untreated	TRUE	TRUE	TRUE
BC05	557533.6875	12	10.031530380249023	145.7606964111328	0	2.3776066303253174	20.79197883605957	7.171053409576416	56.64894104003906	8.492987632751465	3.401362419128418	0	0	25.145429611206055	1.1855214834213257	2.1772987842559814	0	539.376953125	1085.57763671875	423.88970947265625	L260	FALSE	FALSE	FALSE	untreated	TRUE	TRUE	TRUE
BC05	557757.25	15	13.834100723266602	43.81185531616211	1.3246989250183105	5.2519049644470215	7.598075866699219	0	52.28151321411133	2.97143816947937	0	0	0	28.976688385009766	6.996854305267334	6.375449180603027	0	255.55099487304688	432.02276611328125	613.67578125	L260	FALSE	FALSE	FALSE	untreated	TRUE	TRUE	TRUE
BC05	558867.25	13	13.216476440429688	350.70538330078125	23.8852481842041	22.46609115600586	49.63456726074219	13.0447359085083	197.54672241210938	13.038354873657227	0.38396382331848145	6.416437149047852	0.49336254596710205	158.0360565185547	2.238435983657837	19.95757293701172	0	523.0872802734375	1008.992919921875	311.3322448730469	L260	FALSE	FALSE	FALSE	untreated	TRUE	TRUE	TRUE
BC05	559566.9375	14	15.19350814819336	235.8174285888672	6.473048686981201	19.737890243530273	23.84075927734375	5.2663187980651855	112.64759826660156	17.195728302001953	0	3.039907455444336	0.26555728912353516	90.85816192626953	9.766815185546875	2.4429538249969482	0	633.6446533203125	1068.2779541015625	1796.1842041015625	L260	FALSE	FALSE	FALSE	untreated	TRUE	TRUE	TRUE
BC05	561378.8125	13	8.692687034606934	6.147543430328369	9.718453407287598	80.51173400878906	6.607476711273193	0.6741834282875061	55.03062057495117	41.71522903442383	102.67747497558594	2.4633846282958984	0.14335863292217255	55.623626708984375	0.28522205352783203	0.2549544870853424	0	213.33071899414062	451.1142883300781	238.4326934814453	L260	FALSE	FALSE	FALSE	untreated	TRUE	TRUE	TRUE
BC05	562498.125	15	10.265134811401367	82.17105865478516	3.7129907608032227	20.312850952148438	14.670984268188477	3.9499173164367676	124.25308990478516	15.424187660217285	21.830549240112305	9.584086418151855	0.48819202184677124	227.6255340576172	1.5865306854248047	10.585329055786133	3.9387688636779785	461.39697265625	684.0479736328125	301.65399169921875	L260	FALSE	FALSE	FALSE	untreated	TRUE	TRUE	TRUE
BC05	562990	13	20.361513137817383	30.44354820251465	2.9674787521362305	32.858917236328125	1.1426113843917847	2.4345510005950928	29.79262351989746	46.20189666748047	53.56903839111328	0.37017887830734253	0.12514469027519226	45.533424377441406	1.8757939338684082	0.6334558129310608	0.3292034864425659	302.9298400878906	534.42559814453125	264.3477478027344	L260	FALSE	FALSE	FALSE	untreated	TRUE	TRUE	TRUE
BC05	563306.3125	14	11.79782485961914	73.95447540283203	2.6476032733917236	13.568184852600098	13.442934036254883	1.2482188940048218	89.97637939453125	1.3960225582122803	1.8988943099975586	0	1.1827868223190308	37.09744644165039	2.144094705581665	5.433187484741211	0	374.08966064453125	700.96258544921875	305.56109619140625	L260	FALSE	FALSE	FALSE	untreated	TRUE	TRUE	TRUE
BC05	564237.5625	14	17.187047958374023	79.75733184814453	10.339661598205566	8.15664005279541	6.503955841064453	5.5127177238464355	67.52653503417969	4.956126689910889	4.374814033508301	1.3511282205581665	1.369850754737854	42.9105110168457	2.137747049331665	5.033788681030273	0	421.4690246582031	738.32708740234375	428.2396545410156	L260	FALSE	FALSE	FALSE	untreated	TRUE	TRUE	TRUE
BC05	564797.6875	14	10.329442977905273	18.430110931396484	0	6.484921455383301	0.6375341415405273	1.6629408597946167	36.17576599121094	5.634498596191406	12.522318840026855	1.0858765840530396	1.3237311840057373	15.573084831237793	4.73159122467041	0	0	321.90277099609375	620.42156982421875	190.79237365722656	L260	FALSE	FALSE	FALSE	untreated	TRUE	TRUE	TRUE
BC05	564813.5	14	6.077268600463867	212.8366241455078	16.23756217956543	38.462684631347656	29.465341567993164	0.16152119636535645	158.0322265625	16.419326782226562	2.9267189502716064	0.788979709148407	0	41.835628509521484	1.5440940856933594	1.3386116027832031	0.04534904286265373	372.88641357421875	769.7100830078125	564.4287109375	L260	FALSE	FALSE	FALSE	untreated	TRUE	TRUE	TRUE
BC05	566077.375	15	12.84566879272461	7.693836688995361	4.150707721710205	4.166844367980957	0.5412933230400085	2.7186813354492188	0	1.0596017837524414	2.2616050243377686	0	0.03323578089475632	0	0	0.9328617453575134	11.500493049621582	233.15524291992188	421.4249267578125	5697.552734375	L260	FALSE	FALSE	FALSE	untreated	TRUE	TRUE	FALSE
BC05	566376.75	14	6.360805511474609	47.22644805908203	15.083843231201172	41.097347259521484	11.177140235900879	0.5739842653274536	145.54501342773438	31.349170684814453	146.2560577392578	3.3280210494995117	1.4784345626831055	164.01980590820312	8.221549987792969	2.052924394607544	0	268.2934265136719	537.09356689453125	280.4006652832031	L260	FALSE	FALSE	FALSE	untreated	TRUE	TRUE	TRUE
BC05	566820.125	16	34.85844039916992	14.557950019836426	18.16038703918457	61.14651870727539	5.546486854553223	10.130273818969727	68.6463851928711	94.64520263671875	313.91973876953125	10.234857559204102	2.545093536376953	80.90013885498047	0.047811802476644516	0	0	245.9783172607422	481.5511474609375	367.0850524902344	L260	FALSE	FALSE	FALSE	untreated	TRUE	FALSE	TRUE
BC05	567572.875	15	9.37614631652832	28.33618927001953	1.9639102220535278	2.0573830604553223	1.6736270189285278	0	23.410432815551758	8.20053482055664	126.26306915283203	0	0	36.0074462890625	0	0	0	331.6277770996094	677.03955078125	119.88720703125	L260	FALSE	FALSE	FALSE	untreated	TRUE	TRUE	TRUE
BC05	568046.75	13	3.912666082382202	65.89799499511719	4.01920223236084	26.781494140625	44.515872955322266	0.03374321386218071	79.09300994873047	17.229778289794922	18.15373420715332	1.0772850513458252	0	104.13578796386719	3.0517210960388184	34.89857864379883	3.7131683826446533	435.2705383300781	849.24932861328125	378.27734375	L260	FALSE	FALSE	FALSE	untreated	TRUE	TRUE	TRUE
BC05	569036.125	14	24.172439575195312	44.702537536621094	13.716296195983887	15.90418815612793	12.560280799865723	4.800691604614258	14.491750717163086	13.276330947875977	24.081512451171875	0	2.1943345069885254	32.3690299987793	3.719912528991699	0	0	324.53173828125	592.6187744140625	237.479248046875	L260	FALSE	FALSE	FALSE	untreated	TRUE	TRUE	TRUE
BC05	571179.0625	12	12.746726989746094	19.90825653076172	2.3851442337036133	5.592019557952881	4.039485931396484	0	0.8073229789733887	3.259709119796753	6.626988887786865	4.633050441741943	1.1724600791931152	3.5495920181274414	0	0.048017580062150955	1.2778443098068237	372.1018371582031	624.79608154296875	218.9160614013672	L260	FALSE	FALSE	FALSE	untreated	TRUE	TRUE	TRUE
BC05	571432.75	13	0.7655133605003357	56.84737014770508	4.936501979827881	4.746852874755859	32.023128509521484	0.37290817499160767	50.5639533996582	11.394513130187988	4.232830047607422	0	1.4980939626693726	24.192277908325195	0.7405284643173218	2.692368984222412	1.1130661964416504	564.21209716796875	1122.7254638671875	664.059814453125	L260	FALSE	FALSE	FALSE	untreated	TRUE	TRUE	TRUE
BC05	573195	11	6.624677658081055	25.394224166870117	1.1742815971374512	4.174843788146973	11.37034797668457	2.7091219425201416	7.906289577484131	1.3835073709487915	8.835309982299805	1.815293550491333	0	1.2826931476593018	0	2.9295125007629395	0	275.78729248046875	613.6346435546875	436.7110290527344	L260	FALSE	FALSE	FALSE	untreated	TRUE	FALSE	TRUE
BC05	574399.5625	14	12.542732238769531	12.754202842712402	3.7347450256347656	26.527753829956055	9.260653495788574	1.4510524272918701	30.259435653686523	11.447936058044434	30.571632385253906	0	0	16.68012046813965	8.373893737792969	0.5432679653167725	0	255.7886199951172	466.4984436035156	203.89369201660156	L260	FALSE	FALSE	FALSE	untreated	TRUE	TRUE	TRUE
BC05	575078.625	15	16.18126106262207	169.4990997314453	6.210052013397217	1.0308536291122437	10.707114219665527	0	66.20146179199219	1.3798294067382812	1.2784603834152222	0.15821635723114014	3.3610239028930664	36.91266632080078	5.758701801300049	17.591352462768555	3.948296070098877	455.8730163574219	825.508056640625	488.79364013671875	L260	FALSE	FALSE	FALSE	untreated	TRUE	TRUE	TRUE
BC05	576376.5625	13	24.89430046081543	17.56865119934082	24.20002555847168	31.255910873413086	50.591758728027344	8.180931091308594	42.77205276489258	49.0389404296875	8.170254707336426	18.93680763244629	2.394078254699707	123.73681640625	5.418739318847656	174.54949951171875	45.47211456298828	495.95343017578125	1039.8048095703125	500.66510009765625	L260	FALSE	FALSE	FALSE	untreated	TRUE	TRUE	TRUE
BC05	576947.375	14	23.636489868164062	46.68805694580078	11.098451614379883	11.077370643615723	12.192663192749023	0.9390782713890076	21.577638626098633	0.3302018642425537	3.5787041187286377	0.47337430715560913	0.05120363086462021	31.360898971557617	0.1019122451543808	5.617547512054443	0.3193763196468353	309.7706298828125	615.28692626953125	171.42323303222656	L260	FALSE	FALSE	FALSE	untreated	TRUE	TRUE	TRUE
BC05	577956.875	15	3.717942953109741	30.881832122802734	1.5398896932601929	24.453508377075195	12.919139862060547	1.076777458190918	12.129938125610352	10.69045352935791	38.03443145751953	0	0	13.527586936950684	0	0	0.7652702331542969	252.95040893554688	511.54638671875	402.86993408203125	L260	FALSE	FALSE	FALSE	untreated	TRUE	TRUE	TRUE
BC05	577975.375	14	3.0701310634613037	3.86960506439209	11.543083190917969	16.537904739379883	23.699705123901367	5.571825981140137	6.182994842529297	24.191707611083984	4.323988437652588	9.087442398071289	3.0801711082458496	127.04924774169922	5.250588893890381	150.14889526367188	1.8459370136260986	283.8555603027344	639.46630859375	354.6762390136719	L260	FALSE	FALSE	FALSE	untreated	TRUE	TRUE	TRUE
BC05	579628.75	15	3.446458339691162	36.68616485595703	6.683672904968262	16.04604148864746	2.8933303356170654	0.15592482686042786	54.15805435180664	3.3503997325897217	8.958399772644043	0.4810999035835266	0.32529887557029724	35.194801330566406	0	0.2820386290550232	0	294.7622375488281	495.4822082519531	353.7001647949219	L260	FALSE	FALSE	FALSE	untreated	TRUE	TRUE	TRUE
BC05	581260.75	13	1.493298888206482	18.308229446411133	5.055331230163574	3.201711654663086	1.9261384010314941	0.027701856568455696	15.605600357055664	1.1083006858825684	1.3442739248275757	0	0	25.57529067993164	0	0.20601290464401245	0	226.10646057128906	482.2035827636719	209.77239990234375	L260	FALSE	FALSE	FALSE	untreated	TRUE	TRUE	TRUE
BC05	581268.75	13	10.446152687072754	25.206907272338867	24.44687271118164	129.2874755859375	99.19163513183594	13.846880912780762	83.28538513183594	96.0693130493164	162.60731506347656	29.888643264770508	9.988141246140003e-4	431.7444763183594	4.272549152374268	16.427295684814453	3.049286365509033	678.87548828125	1167.203125	138.99114990234375	L260	FALSE	FALSE	FALSE	untreated	TRUE	TRUE	TRUE
BC05	581547.0625	15	4.732426166534424	452.3739013671875	25.66609001159668	7.086247444152832	27.6857852935791	1.052327036857605	263.96197509765625	22.83719825744629	1.248490333557129	1.0020686388015747	0	30.488561630249023	21.09222412109375	24.92723846435547	0	318.1444396972656	604.1768798828125	285.83416748046875	L260	FALSE	FALSE	FALSE	untreated	TRUE	TRUE	TRUE
BC05	582309.9375	14	24.733095169067383	48.72993850708008	25.56243896484375	55.91257095336914	23.506406784057617	16.29178810119629	98.90879821777344	37.92103576660156	18.68010902404785	14.112500190734863	3.0097174644470215	9.841870307922363	1.0703060626983643	4.576429843902588	2.293553590774536	513.79931640625	1007.4410400390625	443.6377258300781	L260	FALSE	FALSE	FALSE	untreated	TRUE	TRUE	TRUE
BC05	583095.875	15	13.000104904174805	343.7547912597656	20.274965286254883	8.385106086730957	8.289556503295898	1.88198721408844	157.32789611816406	6.605452060699463	8.4747953414917	0.11687739938497543	0.7770797610282898	34.75944900512695	0.06307495385408401	26.61237335205078	1.070946455001831	329.8456726074219	608.31573486328125	356.507568359375	L260	FALSE	FALSE	FALSE	untreated	TRUE	TRUE	TRUE
BC05	583434	13	7.16157341003418	12.615605354309082	10.859272003173828	67.73230743408203	17.38440704345703	0	20.349349975585938	10.077975273132324	25.516502380371094	2.7955241203308105	4.545947551727295	3.8082077503204346	2.136052370071411	3.507180690765381	0	216.741455078125	373.6398010253906	277.42547607421875	L260	FALSE	FALSE	FALSE	untreated	TRUE	TRUE	TRUE
BC05	583698.875	17	6.101208209991455	10.42184829711914	0.045212581753730774	2.8568787574768066	3.907982349395752	5.089168548583984	2.4608731269836426	2.105340003967285	2.262986898422241	0	5.996449947357178	0	1.0409194231033325	2.2768023014068604	75.49588775634766	189.79202270507812	332.6387023925781	5351.03955078125	L260	FALSE	FALSE	FALSE	untreated	TRUE	FALSE	FALSE
BC05	584088.1875	16	15.712223052978516	621.75775146484375	41.81059646606445	5.6486334800720215	9.650819778442383	0.9994539022445679	163.56263732910156	9.80170726776123	2.821707010269165	12.080387115478516	0	14.950265884399414	0	27.56488609313965	0.2429092824459076	356.4779357910156	639.92169189453125	868.56561279296875	L260	FALSE	FALSE	FALSE	untreated	TRUE	FALSE	TRUE
BC05	584389.75	13	7.3706583976745605	62.426429748535156	3.8645408153533936	32.91661071777344	4.4692463874816895	0	18.468168258666992	28.65743064880371	29.643157958984375	0	0	4.433269500732422	0	0	0	259.995361328125	470.3281555175781	31.328950881958008	L260	FALSE	FALSE	FALSE	untreated	TRUE	TRUE	TRUE
BC05	585116.5	17	17.194473266601562	136.71658325195312	17.731433868408203	53.69444274902344	31.816020965576172	4.9195942878723145	265.1137390136719	20.573392868041992	6.477270126342773	5.86954402923584	0	85.59020233154297	6.791999816894531	15.51318073272705	0.1445813924074173	357.1094970703125	699.46392822265625	508.48590087890625	L260	FALSE	FALSE	FALSE	untreated	TRUE	FALSE	TRUE
BC05	585126.9375	14	9.648756980895996	217.8328857421875	11.529373168945312	10.693558692932129	15.014832496643066	5.197814464569092	95.370391845703125	15.44665813446045	1.8877551555633545	2.0274033546447754	1.900344729423523	32.94929504394531	5.300049781799316	17.483095169067383	0	442.400634765625	721.443603515625	428.12542724609375	L260	FALSE	FALSE	FALSE	untreated	TRUE	TRUE	TRUE
BC05	585251.4375	14	14.031524658203125	43.158836364746094	0.37357014417648315	3.1554629802703857	5.020941257476807	0.704147219657898	12.366863250732422	7.491069316864014	3.081294298171997	3.5823752880096436	1.2504504919052124	77.484588623046875	0.8993107080459595	0	0	223.3518524169922	514.3309326171875	155.15869140625	L260	FALSE	FALSE	FALSE	untreated	TRUE	TRUE	TRUE
BC05	585628.9375	12	10.1229887008667	13.040647506713867	5.483980178833008	38.62742233276367	14.692147254943848	3.131894826889038	20.26772117614746	38.91790008544922	10.436007499694824	0.7234944105148315	0.7135806679725647	119.8628921508789	1.4687365293502808	68.31087493896484	0	309.9866943359375	573.5340576171875	244.36404418945312	L260	FALSE	FALSE	FALSE	untreated	TRUE	TRUE	TRUE
BC05	585874.875	13	9.434865951538086	129.1942138671875	9.2388277053833	23.438335418701172	32.17319107055664	2.271974563598633	135.71231079101562	8.459085464477539	4.187103748321533	2.0498201847076416	0	37.817474365234375	0.13294413685798645	0	0	343.5947570800781	727.3092041015625	349.0746154785156	L260	FALSE	FALSE	FALSE	untreated	TRUE	TRUE	TRUE
BC05	586637.125	13	12.049838066101074	305.6265869140625	17.652992248535156	24.10358238220215	45.146697998046875	3.858013391494751	107.15384674072266	8.906813621520996	0.16134028136730194	3.176614761352539	0.36345067620277405	124.60615539550781	8.203804969787598	6.441603660583496	0	610.6585693359375	1044.0556640625	419.0445251464844	L260	FALSE	FALSE	FALSE	untreated	TRUE	TRUE	TRUE
BC05	586724.875	13	22.021718978881836	385.3192138671875	10.135627746582031	10.913056373596191	36.78874969482422	0	47.88037872314453	3.97550106048584	0.30182501673698425	2.430661201477051	2.2625443935394287	4.699711799621582	27.65232276916504	9.031197547912598	0	400.20831298828125	709.525390625	628.32476806640625	L260	FALSE	FALSE	FALSE	untreated	TRUE	TRUE	TRUE
BC05	587085.375	12	11.157084465026855	39.05788803100586	2.9167003631591797	8.1011381149292	4.891826152801514	0	17.267253875732422	1.4133925437927246	4.164851188659668	0	2.177213191986084	8.08912467956543	0	4.567816257476807	6.761237621307373	405.9297180175781	891.84197998046875	518.519287109375	L260	FALSE	FALSE	FALSE	untreated	TRUE	TRUE	TRUE
BC05	587453.25	15	0.8803943395614624	78.61003112792969	11.148489952087402	14.677952766418457	2.410144090652466	0.515369176864624	37.225982666015625	11.529457092285156	51.543785095214844	2.8287456035614014	0	5.297451496124268	1.8783100843429565	5.573225975036621	0	306.59210205078125	541.16986083984375	630.28363037109375	L260	FALSE	FALSE	FALSE	untreated	TRUE	TRUE	TRUE
BC05	589531.5	13	26.019107818603516	20.791820526123047	26.4548282623291	82.0540771484375	8.474432945251465	7.356821060180664	48.913272857666016	77.72450256347656	115.12728118896484	7.383965969085693	0	51.468238830566406	0	0	0	223.37008666992188	417.32574462890625	243.9497833251953	L260	FALSE	FALSE	FALSE	untreated	TRUE	TRUE	TRUE
BC05	592189.6875	13	6.248414039611816	5.158132076263428	12.863363265991211	51.61316680908203	116.5221176147461	3.6336495876312256	57.95360565185547	12.973801612854004	2.813183546066284	9.685220718383789	0	97.0701675415039	1.816352367401123	0	6.64685583114624	556.96331787109375	1005.9861450195312	432.3285827636719	L260	FALSE	FALSE	FALSE	untreated	TRUE	TRUE	TRUE
BC05	593637.8125	12	9.573796272277832	6.047162055969238	7.042661190032959	164.65347290039062	0.9981768131256104	0	1.7138921022415161	1.78961181640625	2.373049736022949	4.034082889556885	0	2.1789300441741943	0.4613911509513855	11.74739933013916	0	85.226654052734375	231.93692016601562	348.86627197265625	L260	FALSE	FALSE	FALSE	untreated	TRUE	FALSE	TRUE
BC05	594153.75	13	13.309982299804688	51.49123001098633	9.506007194519043	8.656725883483887	26.35190773010254	2.280088186264038	45.993560791015625	12.810174942016602	4.087721347808838	1.6087604761123657	3.5064895153045654	36.559913635253906	8.390909194946289	4.2855544090271	2.9019064903259277	724.601806640625	1407.1031494140625	567.71026611328125	L260	FALSE	FALSE	FALSE	untreated	TRUE	TRUE	TRUE
BC05	594266.5625	14	13.589910507202148	21.89603614807129	5.172726631164551	7.154505729675293	1.1379495859146118	0	7.667243003845215	22.012693405151367	23.69424057006836	0.8039520978927612	1.5791947841644287	1.0782759189605713	3.1176161766052246	0	0	539.18072509765625	933.5860595703125	179.9724578857422	L260	FALSE	FALSE	FALSE	untreated	TRUE	TRUE	TRUE
BC05	594410.8125	12	17.246227264404297	29.49616241455078	0	11.653119087219238	8.7638397216796875	0.140271857380867	30.040584564208984	34.236637115478516	50.74349594116211	0	0	10.40441608428955	0.7317602038383484	0	0	256.7916259765625	607.23114013671875	334.85791015625	L260	FALSE	FALSE	FALSE	untreated	TRUE	TRUE	TRUE
BC05	594948.8125	13	2.5862390995025635	26.844886779785156	2.089169979095459	14.079182624816895	2.1978068351745605	2.000622034072876	12.723560333251953	2.181452989578247	7.08181619644165	0	1.801932692527771	42.511600494384766	0	0.506169319152832	2.1430490016937256	316.21966552734375	628.2763671875	309.5279541015625	L260	FALSE	FALSE	FALSE	untreated	TRUE	TRUE	TRUE
BC05	597726	12	12.194375991821289	14.558915138244629	0	2.030092477798462	0	0	3.8767495155334473	3.5804247856140137	10.215357780456543	0	0	5.818301677703857	3.5049026012420654	0	0	252.20208740234375	461.607421875	243.90869140625	L260	FALSE	FALSE	FALSE	untreated	TRUE	TRUE	TRUE
BC05	599216.125	13	10.8958740234375	106.17918395996094	16.993131637573242	22.235309600830078	6.582365036010742	0.9047515988349915	110.35437774658203	17.29593276977539	17.42035675048828	3.2935597896575928	0	148.30084228515625	3.709968090057373	0.25223076343536377	3.1646127700805664	285.9700012207031	548.26214599609375	405.02557373046875	L260	FALSE	FALSE	FALSE	untreated	TRUE	TRUE	TRUE
BC05	599567.125	14	12.11445426940918	311.4004211425781	16.746511459350586	12.25114917755127	36.705997467041016	0	106.058349609375	8.532601356506348	0	0	0	26.733495712280273	1.966827154159546	4.5704145431518555	0	333.2528381347656	740.1116943359375	1137.610595703125	L260	FALSE	FALSE	FALSE	untreated	TRUE	TRUE	TRUE
BC05	600347	13	10.93162727355957	1164.371337890625	37.60331726074219	19.064193725585938	101.87545013427734	5.884731292724609	439.8107604980469	46.601097106933594	0	8.718073844909668	0	24.5954532623291	42.57484817504883	49.95128631591797	32.935482025146484	649.7493896484375	1116.225830078125	1435.994384765625	L260	FALSE	FALSE	FALSE	untreated	TRUE	TRUE	TRUE
BC05	601763.125	13	8.743300437927246	16.688411712646484	0.33860713243484497	16.843914031982422	0	0.9520518779754639	4.260003089904785	2.519580602645874	5.756130695343018	0	0	0.4890259802341461	0	6.543306350708008	0	133.6779022216797	324.8472595214844	152.10777282714844	L260	FALSE	FALSE	FALSE	untreated	TRUE	TRUE	TRUE
BC05	602166.8125	13	9.72997760772705	123.73273468017578	13.5930757522583	3.593355894088745	20.700334548950195	2.0923924446105957	73.57875061035156	19.53345489501953	3.7208430767059326	0.8937855958938599	0	49.990413665771484	5.472321033477783	6.684439659118652	0	460.14044189453125	855.38671875	387.56304931640625	L260	FALSE	FALSE	FALSE	untreated	TRUE	TRUE	TRUE
BC05	602406.125	14	14.817622184753418	33.159236907958984	11.568574905395508	6.447052478790283	3.4387800693511963	0.10438134521245956	29.318378448486328	7.8015851974487305	28.251371383666992	0.038414355367422104	5.824243068695068	16.46052360534668	0	0.711887776851654	1.6874457597732544	418.32244873046875	824.9833984375	395.3392333984375	L260	FALSE	FALSE	FALSE	untreated	TRUE	TRUE	TRUE
BC05	603088.5625	14	15.304689407348633	71.34370422363281	0.7220337986946106	9.205338478088379	4.433699607849121	3.131624937057495	53.72357177734375	12.968355178833008	9.935281753540039	4.642104148864746	0.5494374632835388	43.298179626464844	7.078560829162598	2.048900842666626	0	314.5477294921875	566.686767578125	269.3985290527344	L260	FALSE	FALSE	FALSE	untreated	TRUE	TRUE	TRUE
BC05	603164.125	13	17.00876808166504	296.1112976074219	11.418130874633789	5.737359046936035	53.24971389770508	1.9591130018234253	200.39129638671875	19.155122756958008	0.4246940016746521	4.927916049957275	0	31.274208068847656	38.0775260925293	60.22822570800781	1.8612124919891357	368.0820617675781	675.169677734375	538.11871337890625	L260	FALSE	FALSE	FALSE	untreated	TRUE	TRUE	TRUE
BC05	604743.1875	14	4.13189697265625	6.841089248657227	5.654862403869629	17.548521041870117	30.359376907348633	0.4957159459590912	37.60633087158203	13.799347877502441	0.4462641179561615	8.039360046386719	0.054272886365652084	68.5465316772461	0.47685495018959045	54.532737731933594	1.3553587198257446	394.216796875	714.065185546875	473.0362243652344	L260	FALSE	FALSE	FALSE	untreated	TRUE	TRUE	TRUE
BC05	606292.375	12	10.855826377868652	32.867095947265625	0	7.362133502960205	5.4792633056640625	3.473505973815918	17.619827270507812	5.555936813354492	2.3791661262512207	0	1.6813262701034546	27.12218475341797	1.5815335512161255	1.840457558631897	0	165.63519287109375	282.765869140625	231.01242065429688	L260	FALSE	FALSE	FALSE	untreated	TRUE	TRUE	TRUE
BC05	606710.625	14	15.802299499511719	936.3155517578125	68.30809020996094	12.722206115722656	31.89630126953125	1.2432794570922852	190.3414764404297	39.45322799682617	0.6306426525115967	2.8333964347839355	0	99.27581024169922	1.9491380453109741	31.604795455932617	0.5616167187690735	404.3677978515625	849.4500732421875	794.3355712890625	L260	FALSE	FALSE	FALSE	untreated	TRUE	TRUE	TRUE
BC05	607296.75	14	14.834403038024902	279.5189514160156	22.402732849121094	13.914644241333008	11.282108306884766	3.0471389293670654	164.14190673828125	3.366638660430908	0	0	4.341235160827637	89.3879623413086	4.274764060974121	15.099770545959473	1.3911088705062866	191.27244567871094	355.6387939453125	527.99847412109375	L260	FALSE	FALSE	FALSE	untreated	TRUE	TRUE	TRUE
BC05	607941.625	13	7.358150005340576	65.68949127197266	29.97382354736328	9.192784309387207	22.95191764831543	1.4739018678665161	2.141669988632202	3.3577589988708496	7.978768825531006	0	1.959015965461731	4.172086238861084	0.3137144446372986	15.728056907653809	6.1364970207214355	262.8268127441406	489.6385803222656	557.1492919921875	L260	FALSE	FALSE	FALSE	untreated	TRUE	TRUE	TRUE
BC05	609008.4375	14	18.314340591430664	834.61968994140625	50.439918518066406	44.10358428955078	25.08728790283203	2.1663405895233154	320.64349365234375	42.322959899902344	0.2659773528575897	3.05316162109375	0	31.631019592285156	12.89355182647705	88.79378509521484	0	333.04248046875	720.09307861328125	437.6214904785156	L260	FALSE	FALSE	FALSE	untreated	TRUE	TRUE	TRUE
BC05	609082.1875	11	3.439340114593506	33.57927703857422	0.2671484053134918	5.189864635467529	2.2110702991485596	0.49622973799705505	13.692317962646484	6.279302597045898	1.7788681983947754	0.4765075445175171	0.22299246490001678	7.004055500030518	0.8847711682319641	3.4916722774505615	0.7410141825675964	275.4356994628906	489.74468994140625	197.447021484375	L260	FALSE	FALSE	FALSE	untreated	TRUE	FALSE	TRUE
BC05	609092.375	13	12.332901000976562	493.98272705078125	41.6358528137207	19.914098739624023	70.28248596191406	7.254199981689453	258.4292297363281	43.957427978515625	2.6929264068603516	1.5375540256500244	2.027869462966919	122.96392059326172	7.795689582824707	1.299291968345642	0	624.8756103515625	1105.0047607421875	370.587158203125	L260	FALSE	FALSE	FALSE	untreated	TRUE	TRUE	TRUE
BC05	609288.6875	14	7.467599391937256	102.48806762695312	8.301966667175293	7.0985918045043945	24.539138793945312	4.60946798324585	62.44029235839844	20.223487854003906	2.322380781173706	0.40241214632987976	0	23.590618133544922	12.751705169677734	0.14784686267375946	0.18369942903518677	320.451416015625	531.98529052734375	416.71246337890625	L260	FALSE	FALSE	FALSE	untreated	TRUE	TRUE	TRUE
BC05	610595.5	21	8.927879333496094	0.6181612014770508	0	6.990391254425049	2.7422425746917725	0	4.42317533493042	11.62634563446045	63.66093826293945	0	35.53762435913086	0	0	1.2661685943603516	0	133.45111083984375	273.9352722167969	5703.92724609375	L260	FALSE	FALSE	FALSE	untreated	TRUE	FALSE	FALSE
BC05	610790.6875	12	14.748621940612793	68.3338851928711	8.167730331420898	11.85612678527832	81.22779846191406	1.6123799085617065	165.44334411621094	36.68693542480469	0.9484652280807495	3.9801604747772217	0.03877375274896622	152.02377319335938	4.382590293884277	90.35254669189453	0	516.497314453125	901.68438720703125	497.548095703125	L260	FALSE	FALSE	FALSE	untreated	TRUE	TRUE	TRUE
BC05	612729.875	15	3.5340213775634766	13.914618492126465	0.33659929037094116	121.43617248535156	2.8317418098449707	0.554908812046051	30.87748146057129	50.46587371826172	74.955963134765625	6.584598541259766	1.9110502004623413	149.94491577148438	0.1099667102098465	3.095170021057129	0	195.93165588378906	302.8418273925781	203.24949645996094	L260	FALSE	FALSE	FALSE	untreated	TRUE	TRUE	TRUE
BC05	613641.625	14	9.945255279541016	421.9295654296875	21.939001083374023	19.895641326904297	82.4964370727539	3.096680164337158	182.07376098632812	27.39866065979004	2.9057464599609375	0	0.6735052466392517	84.9813461303711	75.7472152709961	60.79501724243164	0	551.18115234375	918.504638671875	860.6785888671875	L260	FALSE	FALSE	FALSE	untreated	TRUE	TRUE	TRUE
BC05	616627.75	14	4.933538913726807	72.6946792602539	10.605453491210938	25.9208927154541	26.275625228881836	3.863457202911377	73.01813507080078	18.25865364074707	7.20103120803833	4.824948787689209	0.3426927328109741	100.30474090576172	0.9018977284431458	20.676937103271484	0.8835017681121826	288.6952819824219	515.6142578125	248.70315551757812	L260	FALSE	FALSE	FALSE	untreated	TRUE	TRUE	TRUE
BC05	617219.3125	14	14.03539752960205	304.7872009277344	10.118972778320312	4.6564836502075195	22.13815689086914	0.521406352519989	62.72590637207031	19.148887634277344	0	2.1700594425201416	0	12.630995750427246	0.9568101763725281	5.824734687805176	0.8794989585876465	284.2798767089844	568.59991455078125	623.236328125	L260	FALSE	FALSE	FALSE	untreated	TRUE	TRUE	TRUE
BC05	617296.5	12	13.151845932006836	36.57493591308594	2.568272590637207	12.754631042480469	3.335531711578369	0	35.72201156616211	3.5280768871307373	18.712398529052734	0.6522800922393799	5.509637355804443	5.911055564880371	5.144611835479736	5.967594146728516	1.1917239427566528	259.26373291015625	538.060546875	328.3042297363281	L260	FALSE	FALSE	FALSE	untreated	TRUE	TRUE	TRUE
BC05	617827.4375	16	13.172201156616211	195.45310974121094	12.725370407104492	13.89743709564209	40.04145812988281	2.5509495735168457	114.58679962158203	14.615215301513672	0	0	0	75.00758361816406	18.581422805786133	0.3696735203266144	0	724.20751953125	1148.8634033203125	698.04010009765625	L260	FALSE	FALSE	FALSE	untreated	TRUE	FALSE	TRUE
BC05	617830.4375	14	7.29412317276001	8.714822769165039	1.8261358737945557	5.470276832580566	6.298468589782715	0	8.21512508392334	11.41042423248291	7.659571647644043	0.6243587732315063	0	3.610560655593872	0	0	0	558.23321533203125	1030.2862548828125	397.2868957519531	L260	FALSE	FALSE	FALSE	untreated	TRUE	TRUE	TRUE
BC05	618225.5625	15	4.9151740074157715	105.82696533203125	3.3458027839660645	39.6038818359375	7.141945838928223	0	56.8411979675293	37.58503723144531	101.86598205566406	0	0	194.79122924804688	0	0.12848064303398132	1.0475059747695923	328.8532409667969	640.08599853515625	182.16110229492188	L260	FALSE	FALSE	FALSE	untreated	TRUE	TRUE	TRUE
BC05	618751.1875	13	10.476266860961914	49.298500061035156	1.1649551391601562	4.8460493087768555	3.0717573165893555	3.0301756858825684	21.68874740600586	4.044010162353516	9.348488807678223	0	0	10.632065773010254	2.012119770050049	0	1.6322580575942993	347.2804870605469	569.17047119140625	355.46563720703125	L260	FALSE	FALSE	FALSE	untreated	TRUE	TRUE	TRUE
BC05	619642.3125	13	4.240787982940674	95.25799560546875	14.40835189819336	27.689306259155273	9.398674964904785	0.08770595490932465	100.67191314697266	19.658811569213867	62.32004165649414	6.806385517120361	0.33359119296073914	6.7120280265808105	2.2748634815216064	4.478583812713623	0.28386595845222473	239.8207550048828	487.5177917480469	298.8699951171875	L260	FALSE	FALSE	FALSE	untreated	TRUE	TRUE	TRUE
BC05	622046.375	15	4.776967525482178	38.587921142578125	4.274630546569824	28.008737564086914	2.544081449508667	1.5022478103637695	18.242116928100586	12.444507598876953	33.32330322265625	1.4093732833862305	4.041973114013672	4.130270481109619	0	1.4300438165664673	0.40356093645095825	306.6012878417969	645.30560302734375	257.026123046875	L260	FALSE	FALSE	FALSE	untreated	TRUE	TRUE	TRUE
BC05	623216.3125	12	22.817007064819336	0.8145968317985535	9.904902458190918	21.96380615234375	5.267617225646973	1.1262134313583374	64.48450469970703	54.95967102050781	160.94688415527344	0.6430009007453918	0.7340636253356934	77.38518524169922	1.9103498458862305	11.1198148727417	0	237.20338439941406	445.4229431152344	239.74969482421875	L260	FALSE	FALSE	FALSE	untreated	TRUE	TRUE	TRUE
BC05	623325.4375	14	12.05330753326416	33.81422805786133	2.8294546604156494	2.6839170455932617	7.951872825622559	2.02378511428833	36.448123931884766	3.1917097568511963	9.489858627319336	2.0544731616973877	0	29.540817260742188	0.002382820937782526	0.057903043925762177	5.278250217437744	324.9312438964844	557.63031005859375	336.0687561035156	L260	FALSE	FALSE	FALSE	untreated	TRUE	TRUE	TRUE
BC05	624753.0625	13	0.3521851897239685	18.406797409057617	5.452289581298828	18.60671043395996	49.5363883972168	5.210061550140381	78.89234161376953	11.862038612365723	7.862234115600586	26.13421630859375	2.9371790885925293	53.606441497802734	10.5146484375	114.50373840332031	0	414.9669494628906	801.21966552734375	453.262939453125	L260	FALSE	FALSE	FALSE	untreated	TRUE	TRUE	TRUE
BC05	625082.75	13	4.604030132293701	53.227413177490234	4.9797186851501465	10.947213172912598	5.586231231689453	0.6006141901016235	30.247278213500977	8.576366424560547	53.797218322753906	0	0	11.300163269042969	0	0.9924482107162476	4.9187822341918945	406.4091796875	642.107177734375	791.2789306640625	L260	FALSE	FALSE	FALSE	untreated	TRUE	TRUE	TRUE
BC05	625090.625	14	1.3189623355865479	281.6270751953125	10.147727012634277	48.20800018310547	41.56203842163086	0.5283817052841187	281.4882507324219	35.98665237426758	15.878536224365234	5.749288558959961	0.38708293437957764	161.26986694335938	4.468809127807617	32.4113655090332	0	396.1341247558594	751.31036376953125	418.718994140625	L260	FALSE	FALSE	FALSE	untreated	TRUE	TRUE	TRUE
BC05	627218.4375	14	17.590049743652344	258.0811462402344	47.58236312866211	82.89256286621094	6.328157424926758	1.8868186473846436	6.720029354095459	15.736649513244629	36.056209564208984	7.405806064605713	0	20.23379135131836	0.6663459539413452	0	1.0984699726104736	353.99493408203125	565.9298095703125	608.248046875	L260	FALSE	FALSE	FALSE	untreated	TRUE	TRUE	TRUE
BC05	627486.875	17	9.915116310119629	9.289834022521973	2.1273741722106934	6.774178504943848	2.6724212169647217	0.7391809821128845	0	5.7523980140686035	8.28834056854248	3.3714218139648438	1.1976934671401978	2.0202343463897705	0.9504063129425049	0.6579369306564331	703.4163818359375	225.5728302001953	473.65399169921875	7172.947265625	L260	FALSE	FALSE	FALSE	untreated	TRUE	FALSE	FALSE
BC05	628565.375	13	11.01567554473877	19.51248550415039	2.8709588050842285	31.36414337158203	4.838286876678467	0.6738783717155457	15.33248519897461	8.19790267944336	7.339266777038574	0	0	4.792930603027344	2.628979444503784	0	0.49156835675239563	410.48834228515625	687.24066162109375	493.42901611328125	L260	FALSE	FALSE	FALSE	untreated	TRUE	TRUE	TRUE
BC05	628726.3125	14	33.334259033203125	63.02788162231445	29.80425262451172	50.72828674316406	79.30770111083984	2.7255547046661377	300.3155212402344	67.41712188720703	9.444389343261719	19.124300003051758	0.9695475101470947	233.9601593017578	0.7106952667236328	544.56500244140625	7.740904808044434	407.5852966308594	845.451416015625	122.20673370361328	L260	FALSE	FALSE	FALSE	untreated	TRUE	TRUE	TRUE
BC05	628749.4375	13	16.336057662963867	16.602699279785156	27.90703010559082	33.065738677978516	47.50570297241211	5.770470142364502	113.05847930908203	17.152910232543945	15.524428367614746	31.09910011291504	3.3962655067443848	189.03668212890625	0	327.7850646972656	51.41944885253906	463.0531005859375	859.6961669921875	307.5121765136719	L260	FALSE	FALSE	FALSE	untreated	TRUE	TRUE	TRUE
BC05	628909.5625	14	12.439607620239258	352.3762512207031	25.69316291809082	22.28476333618164	86.93663024902344	3.7851603031158447	233.2143096923828	22.586509704589844	1.171003818511963	4.949700355529785	0	84.311737060546875	15.425796508789062	12.106888771057129	5.6262688636779785	509.3167419433594	912.383544921875	576.73626708984375	L260	FALSE	FALSE	FALSE	untreated	TRUE	TRUE	TRUE
BC05	630051.5625	15	12.025138854980469	60.74311828613281	5.843899726867676	5.12274169921875	6.697850704193115	0.08245047181844711	63.55183029174805	11.809467315673828	24.00620460510254	0	0	71.21643829345703	0.23186643421649933	0.07844627648591995	7.075829982757568	422.4278869628906	883.3953857421875	406.5347595214844	L260	FALSE	FALSE	FALSE	untreated	TRUE	TRUE	TRUE
BC05	630059.4375	12	11.065469741821289	35.385746002197266	6.1820573806762695	6.93076229095459	8.700750350952148	1.41708505153656	31.263097763061523	12.193931579589844	30.172897338867188	0.5755289793014526	0.8296852111816406	28.802228927612305	0.4583313465118408	0	0	279.6064453125	419.79473876953125	173.55462646484375	L260	FALSE	FALSE	FALSE	untreated	TRUE	TRUE	TRUE
BC05	630667.6875	13	23.66181182861328	168.51480102539062	24.21088218688965	43.54736328125	16.411813735961914	8.834027290344238	140.9019012451172	35.812259674072266	16.276391983032227	12.435762405395508	10.165690422058105	3.3314290046691895	1.388526201248169	0	2.4581732749938965	376.92938232421875	753.31549072265625	356.6642761230469	L260	FALSE	FALSE	FALSE	untreated	TRUE	TRUE	TRUE
BC05	631520.5625	16	8.393360137939453	69.088623046875	13.741175651550293	40.67889404296875	4.766033172607422	0.033884163945913315	23.621177673339844	34.906517028808594	38.783721923828125	1.818435549736023	4.377610206604004	159.38031005859375	0	0.6341893672943115	0	185.96324157714844	378.22406005859375	161.20570373535156	L260	FALSE	FALSE	FALSE	untreated	TRUE	FALSE	TRUE
BC05	633844.8125	13	8.3312835693359375	348.3007507324219	34.596900939941406	17.570262908935547	24.25703239440918	7.878918170928955	130.1954345703125	17.424779891967773	0	9.83591079711914	0	45.5408821105957	11.143136024475098	1.9034379720687866	0	493.2755126953125	780.99285888671875	300.7852478027344	L260	FALSE	FALSE	FALSE	untreated	TRUE	TRUE	TRUE
BC05	634259.3125	14	12.937286376953125	48.76791000366211	11.560996055603027	34.33727264404297	12.272538185119629	0	72.01349639892578	52.27320098876953	167.30848693847656	0	2.9254326820373535	74.46289825439453	0	0	0.5920892953872681	196.30398559570312	497.2120056152344	135.89096069335938	L260	FALSE	FALSE	FALSE	untreated	TRUE	TRUE	TRUE
BC05	635800.5	13	10.032342910766602	0.11650660634040833	13.611763954162598	135.2129364013672	2.177689790725708	0	17.94687271118164	8.128988265991211	3.6063735485076904	1.8655288219451904	0	14.5306978225708	2.3128468990325928	1.2624534368515015	0.5827869772911072	241.2490997314453	436.6570739746094	219.6820526123047	L260	FALSE	FALSE	FALSE	untreated	TRUE	TRUE	TRUE
BC05	635807.6875	18	4.155428886413574	92.446929931640625	8.376420974731445	32.89420700073242	32.78258514404297	2.479918956756592	115.2545394897461	18.857772827148438	0	2.322209596633911	3.13608455657959	24.305912017822266	4.018752574920654	4.072980880737305	5.147780418395996	255.39671325683594	599.16864013671875	373.5915832519531	L260	FALSE	FALSE	FALSE	untreated	TRUE	FALSE	TRUE
BC05	636084.8125	13	1.9227404594421387	6.730267524719238	9.300931930541992	44.859344482421875	9.351083755493164	1.568161129951477	28.482675552368164	35.46492004394531	90.14559173583984	11.092296600341797	4.840342998504639	64.79399108886719	0	37.817874908447266	0	194.24917602539062	394.9282531738281	111.93650817871094	L260	FALSE	FALSE	FALSE	untreated	TRUE	TRUE	TRUE
[truncated: 113,843 more rows]
