# Supplementary material for: Cell type-dependent differential activation of ERK by oncogenic KRAS in colon cancer and intestinal epithelium
Source: Nat Commun. 2019 Jul 2;10:2919. doi: 10.1038/s41467-019-10954-y (PMC6606648; doi:10.1038/s41467-019-10954-y)
Supplement: Supplementary file 10 — Source Data Figures 2, and Supplementary Figures 1, 6, 7, 8, 9 [file 41467_2019_10954_MOESM10_ESM.xlsx]

## Sheet: General remarks
scRNA-seq and bulk RNA-seq data are available in the GEO repository under accession numbers GSE115242 and GSE115234, respectively
CyTOF raw data shown in Figures 1, 6 and S7 are available as separate CSV files
CyTOF normalized data per cluster and modeling is available as separate HTML file
Complete membrane scans in 16 bit TIFF for Figure S1c are availabe as zipped container

## Sheet: Figure 2b,e
All values % organoid survival (counts per image)
BRAF line	BRAF line	BRAF line	BRAF line	BRAF line	BRAF line	BRAF line	BRAF line	KRAS line	KRAS line	KRAS line	KRAS line	KRAS line	KRAS line	KRAS line	KRAS line
Control	+Sapitinib	+AZD6244	+Ulix	+Dox	+Sapitinib +Dox	+AZD6244 +Dox	+Ulix +Dox	Control	+Sapitinib	+AZD6244	+Ulix	+Dox	+Sapitinib +Dox	+AZD6244 +Dox	+Ulix +Dox
70	68.97	30.43	59.46	3.39	5.19	51.72	37.5	88.41	92.47	57.14	65.33	90.63	68.69	47.06	57.35
70.51	45	43.9	46.67	2.99	4.84	48.39	57.58	86.81	65.52	49.06	41.54	71.59	68.89	60.53	41.79
78.13	54.55	52.54	13.33	0	0	30.36	18.18	78.1	69.32	68.33	53.57	86.49	82.76	57.97	56.41
92.11	66	56	12.24	0	0	30.43	13.51	70.97	77.14	73.47	56	86.54	86.36	50	66.67
81.25	41.18	68.57	63.27	0	0	47.46	72.09	74.39	78.57	50		83.87	74.36	46.81
76.36	66.67	75	83.33	0	0	46.48	54.55	50.65	70.13	55.26		89.71	75.81	50
93.75		71.19	81.69	3.7		60.94	70	48.48	37.84			48.39	30.77
84.62		73.44	84.48	5.26			78.79	48	45.24			55.88	41.94
79.8			78.57	0			67.06	51.85	40.54			64.71	56.25
83.61			80	0			64.38	75.64				87.5
72.22			60.66	1.12			88.64	81.82				82.95
75.32			39.39	0			27.94	80.6				91.43
87.69				15.38				86.67				91.78
82.43				11.59				88.89				81.08
90				2.56				76.74				73.68
65.79				0				76.42				85.42
69.77				0				84.21				80.72
58.93				1.96				81.82				88
90.91				0								84.44
89.36				0
84.62				0
89.06				0
80.68				23.33
83.15				7.59
77.65				13.51
80.82				26.32

## Sheet: Figure2d
WES capillary protein quantification, exported from COMPASS software
Sample	Primary	pERK 1	pERK 2	Vinculin	pERK normalized
L283 +AZD +D R1	pERK CS9101, vinculin CS4650	519490	430947	275889	3.445
L283 +AZD -D R1	pERK CS9101, vinculin CS4650	53128	71688	165214	0.755481
L283 -AZD +D R1	pERK CS9101, vinculin CS4650	994675	912087	192520	9.90423
L283 -AZD -D R1	pERK CS9101, vinculin CS4650	168520	235206	144441	2.79509
L258 +AZD +D R1	pERK CS9101, vinculin CS4650	34451	43802	230618	0.339319
L258 +AZD -D R1	pERK CS9101, vinculin CS4650	55939	83179	253354	0.549105
L258 -AZD +D R1	pERK CS9101, vinculin CS4650	196800	234084	131190	3.28443
L258 -AZD -D R1	pERK CS9101, vinculin CS4650	129569	164565	139610	2.10683
L260 +AZD +D R1	pERK CS9101, vinculin CS4650	46947	67685	202156	0.567047
L260 +AZD -D R1	pERK CS9101, vinculin CS4650	24533	30532	112418	0.489824
L260 -AZD +D R1	pERK CS9101, vinculin CS4650	125294	161312	111872	2.56191
L260 -AZD -D R1	pERK CS9101, vinculin CS4650	164479	191570	152811	2.33
L283 +AZD +D R2	pERK CS9101, vinculin CS4650	380546	356332	187388	3.93236
L283 +AZD -D R2	pERK CS9101, vinculin CS4650	29117	36816	117970	0.558896
L283 -AZD +D R2	pERK CS9101, vinculin CS4650	1108511	961823	200883	10.3062
L283 -AZD -D R2	pERK CS9101, vinculin CS4650	162837	215962	166210	2.27904
L258 +AZD +D R2	pERK CS9101, vinculin CS4650	0	28841	76088	0.379048
L258 +AZD -D R2	pERK CS9101, vinculin CS4650	40214	54827	134174	0.708341
L258 -AZD +D R2	pERK CS9101, vinculin CS4650	155020	207718	139611	2.59821
L258 -AZD -D R2	pERK CS9101, vinculin CS4650	188623	243662	170205	2.53979
L260 +AZD +D R2	pERK CS9101, vinculin CS4650	27370	36200	161377	0.393922
L260 +AZD -D R2	pERK CS9101, vinculin CS4650	13926	23549	128322	0.292039
L260 -AZD +D R2	pERK CS9101, vinculin CS4650	170540	227575	172230	2.31153
L260 -AZD -D R2	pERK CS9101, vinculin CS4650	73618	87393	88831	1.81255
NB: L260=FLUC, L258 = KRAS, L283 = BRAF

## Sheet: Figure S1c
Quantification of RAS membrane using LiCOR Odyssee scanner and software
	Channel	Name	Total area	Mean / pixel	Median / pixel	Area	Bkgnd,
calibration 10	800	1	3500	29	29	120	NaN
calibration 40	800	3	29000	240	250	120	NaN
FLUC1_total	800	4	4900	40	40	120	NaN
FLUC2_total	800	5	4800	40	41	120	NaN
KRAS1_total	800	6	5700	48	48	120	NaN
KRAS2_total	800	7	6100	50	51	120	NaN
FLUC1_active	800	8	1800	15	15	120	NaN
FLUC2_active	800	9	1800	15	15	120	NaN
KRAS1_active	800	10	4000	33	36	120	NaN
KRAS2_active	800	11	3900	32	33	120	NaN

## Sheet: Figure S6
Numbers of cells (counted from images)
tdT+ FIRE+	tdT+ FIRE neg	tdT neg FIRE+	tdTneg FIRE-	tdT+ FIRE+	tdT+ FIRE neg	tdT neg FIRE+	tdTneg FIRE-
81	27	53	143	29	53	19	53
123	51	38	55	46	122	71	135
Normalized (% of cells)
tdT+	tdT+ FIRE neg	tdT neg	tdTneg FIRE-	tdT+	tdT+ FIRE neg	tdT neg	tdTneg FIRE-
75	25	27.04	72.96	35.37	64.63	26.39	73.61
70.69	29.31	40.86	59.14	27.38	63.21	34.47	65.53

## Sheet: Figure S8
Raw data for p-ERK channel (output from FlowJo)
tdTomato	Caco2_Fluc				Caco2_KRAS				Caco2_BRAF
no	1596	1659	1093	1498	1138	1351	1088	1543	1517	2543	1854	2344
low	1930	1936	1430	1505	1609	2268	1441	1766	6485	10430	6446	12845
med	1973	1855	1466	1751	3497	5510	1953	2626	10921	13181	11679	14789
high	1886	1698	1474	1866	10191	15402	4052	4558	13355	13883	10996	16142
	SW48_FLUC					SW48_KRAS					SW48_BRAF
no	2604	3846	2019	4040	4251	2224	3493	2088	3889	3872	2134	2944	2075	3750	3560
low	2900	4366	2439	5535	4773	2727	4312	2536	4996	4633	6502	6804	7496	11217	9900
med	2974	4099	2480	5051	4680	2997	4544	2926	5110	5078	8349	8679	9031	14162	12060
high	3322	4186	2364	4663	3888	3461	6631	2575	6905	7203	7407	9274	9228	14656	12704
Normalized to no tdTomato / transgene expression
	Caco2_Fluc				Caco2_KRAS				Caco2_BRAF
no	1	1	1	1	0.713033	0.814346	0.995425	1.03004	0.950501	1.53285	1.69625	1.56475
low	1.20927	1.16697	1.30833	1.00467	1.00815	1.36709	1.31839	1.17891	4.06328	6.28692	5.89753	8.57477
med	1.23622	1.11814	1.34126	1.16889	2.1911	3.32128	1.78683	1.753	6.84273	7.94515	10.6853	9.8725
high	1.1817	1.02351	1.34858	1.24566	6.38534	9.28391	3.70723	3.04272	8.36779	8.36829	10.0604	10.7757
	SW48_FLUC					SW48_KRAS					SW48_BRAF
no	1	1	1	1	1	0.854071	0.908216	1.03418	0.962624	0.910845	0.819508	0.765471	1.02774	0.928218	0.83745
low	1.11367	1.13521	1.20802	1.37005	1.12279	1.04723	1.12116	1.25607	1.23663	1.08986	2.49693	1.76911	3.71273	2.77649	2.32886
med	1.14209	1.06578	1.22833	1.25025	1.10092	1.15092	1.18149	1.44923	1.26485	1.19454	3.20622	2.25663	4.47301	3.50545	2.83698
high	1.27573	1.0884	1.17088	1.15421	0.914608	1.32911	1.72413	1.27538	1.70916	1.69443	2.84447	2.41134	4.57058	3.62772	2.98847

## Sheet: Figure S9
Figure S9a (WES capillary protein quantification)
FLUC	pERK 2	pERK 1	Vinculin	normalized pERK
EN_16.03	47505	61709	234189	0.46635
REN_16.03	261670	0	194188	1.34751
EN_20.03	0	71946	188469	0.381739
REN_20.03	87420	97215	233474	0.790816
EN_29.03	34483	50004	200424	0.421541
REN_29.03	0	167168	137525	1.21555
Figure S9b (WES capillary protein quantification)
LINE	Primary	Vinculin	pERK1/2	pERK1/2 normalized to vinculin
FLUC 15.07 REN +D	pERK, Vinculin	22406	84716	3.78095
FLUC 18.07 REN +D	pERK, Vinculin	16651	40962	2.46003
FLUC +REN +D R1	pERK CS9101, vinculin CS4650	125294	273184	2.56191
FLUC +REN +D R2	pERK CS9101, vinculin CS4650	170540	399805	2.31153
FLUC +Dox R1	pERK CS9101, vinculin CS4650	135245	72918	0.539155
FLUC +Dox - R2	pERK CS9101, vinculin CS4650	162835	153361	0.941818
FLUC +Dox R3	pERK CS9101, vinculin CS4650	97713	193656	1.98189
KRAS+REN +D R1	pERK CS9101, vinculin CS4650	131190	430884	3.28443
KRAS +REN +D R2	pERK CS9101, vinculin CS4650	139611	362738	2.59821
KRAS 15.07 +REN +D	pERK, Vinculin	23612	62981	2.66733
KRAS 18.07 +REN +D	pERK, Vinculin	16757	64405	3.84347
CTNNB1 +D +E R1	pERK CS9101, vinculin CS4650	95774	47554	0.496523
CTNNB1 +D +E R2	pERK CS9101, vinculin CS4650	107584	23853	0.221715
CTNNB1 +D +E R3	pERK CS9101, vinculin CS4650	109892	11033	0.100399
CTNNB1 +D +E R4	pERK, Vinculin	20671	13264	0.641672
CTNNB1/KRAS +D +E R1	pERK CS9101, vinculin CS4650	138387	26650	0.192576
CTNNB1/KRAS +D +E R2	pERK CS9101, vinculin CS4650	73949	29246	0.395489
CTNNB1/KRAS +D +E R3	pERK CS9101, vinculin CS4650	212615	21074	0.0991181
CTNNB1/KRAS +D +E R4	pERK, Vinculin	14681	12420	0.845991
Figure S9c (organoid budding, %)
control	+Dox	-EGF	-EGF +Dox
58.93	65.91	25.81	44.44
71.74	64.52	31.37	37.31
35	63.16	20.51	25
53.33	56.25	16.67	25
58.44	71.93	17.91	33.33
60.71	74.63	31.88	60.34
41.82	46.81	20.93	42.11
54.35	62.16	22.92	45.45
50	63.33	7.41	16.67
59.26	57.14	12	27.14
60.98	77.78	28.57	41.77
63.93		41.54
Figure S9d (spheroids, outgrowth per well)
Kondition	Exp	CTNNB1	CTNNB1/KRAS
plusEGF	3	313	291
plusEGF	3	281	282
plusEGF	3	266	250
plusEGF	3	264	276
minusEGF	3	281	300
minusEGF	3	276	257
minusEGF	3	292	264
minusEGF	3	284	247
1uMGef	3	97	210
1uMGef	3	102	298
1uMGef	3	190	296
1uMGef	3	85	131
plusEGF	4	215	187
plusEGF	4	198	214
plusEGF	4	226	213
plusEGF	4	210	214
minusEGF	4	110	164
minusEGF	4	139	141
minusEGF	4	128	121
minusEGF	4	123	157
1uMGef	4	21	22
1uMGef	4	37	100
1uMGef	4	12	66
1uMGef	4	16	110
plusEGF	5	92	90
plusEGF	5	90	78
plusEGF	5	96	97
plusEGF	5	91	95
minusEGF	5	59	40
minusEGF	5	51	39
minusEGF	5	54	45
minusEGF	5	66	54
1uMGef	5	18	42
1uMGef	5	21	33
1uMGef	5	17	25
1uMGef	5	23	32
